# Supplementary material for: Constructing Chinese taxonomy trees from understanding and generative pretrained language models
Source: PeerJ Comput Sci. 2024 Oct 3;10:e2358. doi: 10.7717/peerj-cs.2358 (PMC11623115; doi:10.7717/peerj-cs.2358)
Supplement: Supplemental Information 1 — The project file of CHRRM, include the data’s url, the script and training code. [file peerj-cs-10-2358-s001.zip]

Archive with 38 entries (25 files):
- .idea/
- .idea/.gitignore
- .idea/CHRRM.iml
- .idea/inspectionProfiles/
- .idea/inspectionProfiles/profiles_settings.xml
- .idea/inspectionProfiles/Project_Default.xml
- .idea/modules.xml
- .idea/workspace.xml
- chrrm/
- chrrm/__init__.py
- chrrm/c_mymodel.py
- chrrm/finetuning_hypernym_classification.py
- chrrm/inference/
- chrrm/inference/build_tree_utils.py
- chrrm/inference/examine_subtrees.py
- chrrm/inference/networkx_mst.py
- chrrm/inference/run_finetuning_hypernym_classification_multidomain.py
- chrrm/metrics.py
- chrrm/utils.py
- datasets/
- datasets/data_creators/
- datasets/model_inputs/
- datasets/model_inputs/dataset.py
- experiment_configs/
- experiment_configs/chn_1e-05_hfl-chinese-roberta-wwm-ext-large_final_7_glm_retrieval_backoff.json
- get_cmd.py
- gloss/
- gloss/get_glm_gloss.py
- gloss/get_gpt_gloss.py
- gloss/gloss_empty.json
- gloss/strip_words.py
- outputs/
- outputs/ckpts/
- outputs/logs/
- outputs/results/
- README.md
- requirements.txt
- run.ipynb
