# Supplementary material for: Constructing Chinese taxonomy trees from understanding and generative pretrained language models
Source: PeerJ Comput Sci. 2024 Oct 3;10:e2358. doi: 10.7717/peerj-cs.2358 (PMC11623115; doi:10.7717/peerj-cs.2358)
Supplement: Supplemental Information 1 — The project file of CHRRM, include the data’s url, the script and training code. [file peerj-cs-10-2358-s001.zip › experiment_configs/chn_1e-05_hfl-chinese-roberta-wwm-ext-large_final_7_glm_retrieval_backoff.json]

{"train_filename": "wordnet_bansal_anc_0_sib_0_desc_0_rand_0_parent_1_train_cmn_cleaned.json", "test_filenames": "dev_new.json", "ckpt_filename": "ckpt_chn_1e-05_hfl-chinese-roberta-wwm-ext-large_final_7_glm_retrieval_backoff.ckpt", "subtrees_filename": "subtrees_chn_1e-05_hfl-chinese-roberta-wwm-ext-large_final_7_glm_retrieval_backoff.json", "results_filename": "logits_chn_1e-05_hfl-chinese-roberta-wwm-ext-large_final_7_glm_retrieval_backoff.json", "metrics_filename": "metrics_chn_1e-05_hfl-chinese-roberta-wwm-ext-large_final_7_glm_retrieval_backoff.json", "batch_size": 32, "num_epochs": 15, "num_labels": 2, "model": "hfl/chinese-roberta-wwm-ext-large", "cased": "false", "test_wordnet_filenames": "bansal14_trees_cmn_cleaned.csv", "learning_rate": 1e-05, "random_seed": 2}
