# Supplementary material for: Constructing Chinese taxonomy trees from understanding and generative pretrained language models
Source: PeerJ Comput Sci. 2024 Oct 3;10:e2358. doi: 10.7717/peerj-cs.2358 (PMC11623115; doi:10.7717/peerj-cs.2358)
Supplement: Supplemental Information 1 — The project file of CHRRM, include the data’s url, the script and training code. [file peerj-cs-10-2358-s001.zip › get_cmd.py]

import json
eng_train = 'wordnet_bansal_anc_0_sib_0_desc_0_rand_0_parent_1_train_subsample_0_pos_subset_None.json'
eng_test = 'wordnet_bansal_anc_0_sib_0_desc_0_rand_0_parent_1_dev_subsample_0_pos_subset_None.json'
eng_csv = 'bansal14_trees.csv'

chn_train = 'wordnet_bansal_anc_0_sib_0_desc_0_rand_0_parent_1_train_cmn_cleaned.json'
chn_test = 'dev_new.json'
chn_csv = 'bansal14_trees_cmn_cleaned.csv'


lang = 'chn'
#lang = 'eng'
lr = 1e-5
batch_size = 32
mymodel = False
#model= 'bert-base-chinese'
#model = 'hfl/chinese-roberta-wwm-ext'
model = 'hfl/chinese-roberta-wwm-ext-large'
#model = 'hfl/chinese-lert-base'
#model = 'hfl/chinese-lert-large'
#model = 'hfl/chinese-pert-large'
#model = 'hfl/chinese-pert-base'
#model = 'hfl/chinese-electra-180g-small-discriminator'     #baseline
#model = 'hfl/chinese-legal-electra-base-generator'
#model = 'hfl/chinese-legal-electra-large-generator'
#model = 'hfl/chinese-xlnet-mid'
#model = 'xlm-roberta-large'
#model= 't5-base'


zhushi = True
note= 'final_7_glm'

if model[:2] == 't5':
    dataset_type = 't5'
else:
    if zhushi:
        dataset_type = 'retrieval_backoff'
    else:
        dataset_type = 'bert'


if lang == 'chn':
    train = chn_train
    test = chn_test
    csv = chn_csv
else:
    train = eng_train
    test = eng_test
    csv = eng_csv


experiment_name = f'{lang}_{lr}_{model}_{note}_{dataset_type}'.replace('/','-')
print(experiment_name)
dic = {"train_filename": train,
        "test_filenames": test,
        "ckpt_filename": f"ckpt_{experiment_name}.ckpt",
        "subtrees_filename": f"subtrees_{experiment_name}.json",
        "results_filename": f"logits_{experiment_name}.json",
        "metrics_filename": f"metrics_{experiment_name}.json",
        "batch_size": batch_size, "num_epochs": 15, "num_labels": 2,
        "model": model, "cased": "false",
        "test_wordnet_filenames": csv, "learning_rate": lr,
        "random_seed": 2}

with open(f'{experiment_name}.json','w',encoding='utf-8') as f:
    json.dump(dic,f)

if mymodel:
    file = 'chrrm/c_mymodel.py'
else:
    file = 'chrrm/finetuning_hypernym_classification.py'

cmd = ''\
f'%run {file} --train-filename {train}' \
f' --test-filenames {test} ' \
f' --experiment-name {experiment_name} --validate-only Fal' \
f'se --reload-from-epoch-num 0 --reload-from-checkpoint False  ' \
f' --ckpt-filename ckpt_{experiment_name}.ckpt  --su' \
f'btrees-filename subtrees_{experiment_name}.json  ' \
f' --results-filename logits_{experiment_name}.json' \
f' --metrics-filename metrics_{experiment_name}.json' \
f'  --batch-size {batch_size}  --num-epochs 15  --num-labels 2  --model {model}' \
f' --cased false  --test-wordnet-filenames {csv}  --learni' \
f'ng-rate {lr}  --random-seed 2'\
f' --dataset-type {dataset_type} --max-len 256'

print(cmd)
