# Supplementary material for: Constructing Chinese taxonomy trees from understanding and generative pretrained language models
Source: PeerJ Comput Sci. 2024 Oct 3;10:e2358. doi: 10.7717/peerj-cs.2358 (PMC11623115; doi:10.7717/peerj-cs.2358)
Supplement: Supplemental Information 1 — The project file of CHRRM, include the data’s url, the script and training code. [file peerj-cs-10-2358-s001.zip › gloss/get_glm_gloss.py]

from transformers import AutoTokenizer, AutoModel
import time
import json
def get_answer(query=None):
    if query is None:
        query = input()
    print(50 * '-')
    start_time = time.time()
    response, history = model.chat(tokenizer, query, history=None)
    end_time = time.time()
    print(response)
    print(f'-----------Time Cost{end_time - start_time}-----------')
    return response


def get_json(path):
    #print(f'loading json :{path}')
    with open(path,'r',encoding='utf-8') as f:
        dic = json.load(f)
    #print(len(dic))
    return dic
def get_words_json():
    path = './gloss_glm.json'
    dic = get_json(path)
    cnt = 0
    for k, v in dic.items():
        if v == 1:
            cnt += 1
    print(f'{cnt} words remain')
    return dic

if __name__ == '__main__':
    tokenizer = AutoTokenizer.from_pretrained("THUDM/chatglm-6b", trust_remote_code=True)
    model = AutoModel.from_pretrained("THUDM/chatglm-6b", trust_remote_code=True).half().cuda()
    response, history = model.chat(tokenizer, "Hello. ", history=[])
    print(response)
    d = get_words_json()
    words_l = []
    for k, v in d.items():
        if v == 1:
            words_l.append(k)
    #print(len(words_l))

    for word in words_l[:]:
        query = f'You are an expert in the field of linguistics, and you need to explain the meanings of some words. You need to explain the meaning of the word, limit the length of each meaning to no more than 50 words, ' \
                f'return it in JSON format, and be sure to use Chinese. This word is "{word}"'
        d[word] = get_answer(word).strip()
        with open('./gloss_glm.json', 'w', encoding='utf-8') as f:
            json.dump(d, f, ensure_ascii=False)
