# Supplementary material for: Constructing Chinese taxonomy trees from understanding and generative pretrained language models
Source: PeerJ Comput Sci. 2024 Oct 3;10:e2358. doi: 10.7717/peerj-cs.2358 (PMC11623115; doi:10.7717/peerj-cs.2358)
Supplement: Supplemental Information 1 — The project file of CHRRM, include the data’s url, the script and training code. [file peerj-cs-10-2358-s001.zip › gloss/get_gpt_gloss.py]

import json
import time

import openai
import os
from urllib.parse import unquote

def get_json(path):
    #print(f'loading json :{path}')
    with open(path,'r',encoding='utf-8') as f:
        dic = json.load(f)
    #print(len(dic))
    return dic

def require_gpt_api(a):
    query = ''
    for idx,v in enumerate(a):
        query += f'word{idx+1} : {a[idx]}.'
    openai.api_key = '***'
    eg = r"{'Elephant':'Elephants are two genera of mammals in the family Elephantidae, order Longnose, and are the largest terrestrial animals in the world. Its pillar like limbs and wide soles can firmly support its massive body. A huge head with fan-shaped ears and a long and elastic nose.'" \
         r",'xx':'xxx'}"
    response = openai.ChatCompletion.create(
        model="gpt-3.5-turbo",
        messages=[
            {'role': 'assistant', 'content': f'You are an expert in the field of linguistics, and you need to explain the meaning of some words or phrases. Return in JSON format, for example, {eg}'},
            {'role': 'user',
             'content': f'I will give you 8 words, and you need to explain the meaning of each word or phrase, keeping the length of each explanation within 50 words.'\
                        f'The 8 words are: ' + query
             },
        ],
        temperature = 0,
    )
    return response

def update_words():
    while True:
        path = 'words_formated.json'
        dic = get_json(path)
        cnt = 0
        for k,v in dic.items():
            if v==1:
                cnt+=1
        print(f'{cnt}words remain')

        words =[]
        for k,v in dic.items():
            if v == 1:
                words.append(k)
            if len(words) == 8:
                break
        print(words)
        res = require_gpt_api(words)
        # print(res)
        res = json.loads(str(res))
        content = res['choices'][0]['message']['content']
        content = unquote(content, encoding="utf-8")
        content.replace('\n','')
        return_d = json.loads(content)
        print(return_d)
        for k,v in return_d.items():
            if k in dic:
                dic[k] = v
        with open(path,'w',encoding='utf-8') as f:
            json.dump(dic,f,ensure_ascii=False,indent=4)

if __name__ == '__main__':
    os.environ["http_proxy"] = "http://127.0.0.1:7890"
    os.environ["https_proxy"] = "http://127.0.0.1:7890"
    while True:
        try:
            update_words()
        except Exception as e:
            print('error!!!')
            print(e)
            time.sleep(30)
