# Supplementary material for: Constructing Chinese taxonomy trees from understanding and generative pretrained language models
Source: PeerJ Comput Sci. 2024 Oct 3;10:e2358. doi: 10.7717/peerj-cs.2358 (PMC11623115; doi:10.7717/peerj-cs.2358)
Supplement: Supplemental Information 1 — The project file of CHRRM, include the data’s url, the script and training code. [file peerj-cs-10-2358-s001.zip › gloss/strip_words.py]

import json

if __name__ == '__main__':
    with open('./gloss_glm.json', 'r', encoding='utf-8') as f:
        d = json.load(f)
    new_d = {}
    for k,v in d.items():
        v = v.strip()
        new_d[k] = v[:100]       # cut case longer than 100
    with open('./glosses_glm.json', 'w', encoding='utf-8') as f:
        json.dump(new_d, f,ensure_ascii=False)
