# Supplementary material for: Constructing Chinese taxonomy trees from understanding and generative pretrained language models
Source: PeerJ Comput Sci. 2024 Oct 3;10:e2358. doi: 10.7717/peerj-cs.2358 (PMC11623115; doi:10.7717/peerj-cs.2358)
Supplement: Supplemental Information 1 — The project file of CHRRM, include the data’s url, the script and training code. [file peerj-cs-10-2358-s001.zip › README.md]

# CHRRM
code for CHRRM: Constructing Chinese Taxonomy Tree from Understanding and Generative Pretrained Language Models
## Getting Started
### Download the data
Download the [data](https://github.com/leomeow33/chrrm). Place the `generated_training_pairs` folder in `wordnet_reconstruction/datasets/`, and place the `df_csvs` folder in `wordnet_reconstruction/datasets/data_creators/df_csvs`.
### parenthood prediction step
To perform the parenthood prediction step for a model with the configuration file `experiment_name`, run:
```
cd chrrm/inference/
python run_finetuning_hypernym_classification_multidomain.py \
  --experiment-name [experiment_name]
```
###  tree reconciliation
To perform the tree reconciliation step, run:
```
cd chrrm/inference/
python examine_subtrees.py --experiment-name [experiment_name] \
  --prediction-metric-type ancestor
```
### customize experiment config and combine two steps
To run the full experiment(use the step1's output logits to reconciliation), run ./get_cmd.py to generate experiment config. Then run in run.ipynb.
