# Supplementary material for: Constructing Chinese taxonomy trees from understanding and generative pretrained language models
Source: PeerJ Comput Sci. 2024 Oct 3;10:e2358. doi: 10.7717/peerj-cs.2358 (PMC11623115; doi:10.7717/peerj-cs.2358)
Supplement: Supplemental Information 1 — The project file of CHRRM, include the data’s url, the script and training code. [file peerj-cs-10-2358-s001.zip › requirements.txt]

pandas
networkx
tensorflow
tokenizers
transformers
matplotlib
