# Supplementary material for: Constructing Chinese taxonomy trees from understanding and generative pretrained language models
Source: PeerJ Comput Sci. 2024 Oct 3;10:e2358. doi: 10.7717/peerj-cs.2358 (PMC11623115; doi:10.7717/peerj-cs.2358)
Supplement: Supplemental Information 2 — The dataset contains Chinese WORDNET hypernym relationships for taxonomy construction. [file peerj-cs-10-2358-s002.zip]

Archive with 3 entries (3 files):
- wordnet_bansal_anc_0_sib_0_desc_0_rand_0_parent_1_dev_cmn_cleaned.json
- wordnet_bansal_anc_0_sib_0_desc_0_rand_0_parent_1_test_cmn_cleaned.json
- wordnet_bansal_anc_0_sib_0_desc_0_rand_0_parent_1_train_cmn_cleaned.json
