# Supplementary material for: Constructing Chinese taxonomy trees from understanding and generative pretrained language models
Source: PeerJ Comput Sci. 2024 Oct 3;10:e2358. doi: 10.7717/peerj-cs.2358 (PMC11623115; doi:10.7717/peerj-cs.2358)
Supplement: Supplemental Information 2 — The dataset contains Chinese WORDNET hypernym relationships for taxonomy construction. [file peerj-cs-10-2358-s002.zip › wordnet_bansal_anc_0_sib_0_desc_0_rand_0_parent_1_dev_cmn_cleaned.json]

{"9f00978f5010c63ab8438a5e9ddad08d83c685fb2fd9b187010f1554": {"sentence": "\u6392\u6cc4 IS A \u5931\u7981", "label": 0, "tree_id": "533", "term": "\u6392\u6cc4", "hypernym": "\u5931\u7981"}, "0e55842ad758c271f5a4e08e6cf7c533765bdb24261c046f8db7fadd": {"sentence": "\u6392\u6cc4 IS A \u62c9\u5c4e", "label": 0, "tree_id": "533", "term": "\u6392\u6cc4", "hypernym": "\u62c9\u5c4e"}, "6c4daac7660d9edc308225722b8b800fc12525a3c669566a38cf3208": {"sentence": "\u6392\u6cc4 IS A \u5c0f\u4fbf", "label": 1, "tree_id": "533", "term": "\u6392\u6cc4", "hypernym": "\u5c0f\u4fbf"}, "b93c038480122376ef0683df6e6a965b28553518bb6dbbd8e001055b": {"sentence": "\u6392\u6cc4 IS A \u5c3f\u5931\u7981", "label": 0, "tree_id": "533", "term": "\u6392\u6cc4", "hypernym": "\u5c3f\u5931\u7981"}, "7f5e1aa1028c78ba70661aca73d3a8d851a6ef192395e12f6f5b32e5": {"sentence": "\u6392\u6cc4 IS A \u5c3f\u5e8a", "label": 0, "tree_id": "533", "term": "\u6392\u6cc4", "hypernym": "\u5c3f\u5e8a"}, "abbb9f001cf268883e22d8b491daa0077fabd5bf983805d04250ab7b": {"sentence": "\u6392\u6cc4 IS A \u538b\u529b\u6027\u5931\u7981", "label": 0, "tree_id": "533", "term": "\u6392\u6cc4", "hypernym": "\u538b\u529b\u6027\u5931\u7981"}, "a1cea9fc2d72c31123a8de11dda67c248faa8433ef0319e4063ae23d": {"sentence": "\u6392\u6cc4 IS A \u5145\u6ea2\u6027\u5c3f\u5931\u7981", "label": 0, "tree_id": "533", "term": "\u6392\u6cc4", "hypernym": "\u5145\u6ea2\u6027\u5c3f\u5931\u7981"}, "ddacfc4f7e5e2584ec76a20b5cda6c73dd936cd87f4d9b465878c665": {"sentence": "\u6392\u6cc4 IS A \u5c3f\u95ed", "label": 0, "tree_id": "533", "term": "\u6392\u6cc4", "hypernym": "\u5c3f\u95ed"}, "e5c36fee4fd6a73711bf447b2cbe6eeee6b5575e4b78783742c458ce": {"sentence": "\u6392\u6cc4 IS A \u4fbf\u8840", "label": 0, "tree_id": "533", "term": "\u6392\u6cc4", "hypernym": "\u4fbf\u8840"}, "52223a520f935da1721bc8467e86c7479d29be984030c9c25ec424cc": {"sentence": "\u6392\u6cc4 IS A \u6392\u4fbf", "label": 0, "tree_id": "533", "term": "\u6392\u6cc4", "hypernym": "\u6392\u4fbf"}, "a491626dd708f5742735159c2110812fdccfe0866730cbed62bc1482": {"sentence": "\u6392\u6cc4 IS A \u5927\u4fbf", "label": 0, "tree_id": "533", "term": "\u6392\u6cc4", "hypernym": "\u5927\u4fbf"}, "1a2d0b8a9b6a8a7a265138849f98239aa40311adbaf812b57eb53fda": {"sentence": "\u6392\u6cc4 IS A \u591c\u5c3f", "label": 0, "tree_id": "533", "term": "\u6392\u6cc4", "hypernym": "\u591c\u5c3f"}, "2d253091dfb7416d13a060fa8f0db6a2f206fe2150b6c730b2f99aee": {"sentence": "\u6392\u6cc4 IS A \u77f3\u5c3f\u75c7", "label": 0, "tree_id": "533", "term": "\u6392\u6cc4", "hypernym": "\u77f3\u5c3f\u75c7"}, "7f91ca16430baa03d4d7ca1b5b7fd4c1f3ac0ad1dbcd1fe18842357b": {"sentence": "\u6392\u6cc4 IS A \u5c11\u5c3f", "label": 0, "tree_id": "533", "term": "\u6392\u6cc4", "hypernym": "\u5c11\u5c3f"}, "946609ab9e881761d09659d5ccd37474e3a827384d9226da4a256df8": {"sentence": "\u5931\u7981 IS A \u6392\u6cc4", "label": 1, "tree_id": "533", "term": "\u5931\u7981", "hypernym": "\u6392\u6cc4"}, "cad7868ff87a78943db97da3da453a62a46a8e89efbe6b851993d848": {"sentence": "\u5931\u7981 IS A \u62c9\u5c4e", "label": 0, "tree_id": "533", "term": "\u5931\u7981", "hypernym": "\u62c9\u5c4e"}, "cf81cd7f8ce66e63108212990f49261bc51fe2ac27af2870ac539081": {"sentence": "\u5931\u7981 IS A \u5c0f\u4fbf", "label": 0, "tree_id": "533", "term": "\u5931\u7981", "hypernym": "\u5c0f\u4fbf"}, "8ea9cfe5a1c483d9ecbdc498f75859d261f956c4c188375562caaa26": {"sentence": "\u5931\u7981 IS A \u5c3f\u5931\u7981", "label": 0, "tree_id": "533", "term": "\u5931\u7981", "hypernym": "\u5c3f\u5931\u7981"}, "c1d64a28ce083294e7c91ae62713ecd38363423e80fe944aed69b2b1": {"sentence": "\u5931\u7981 IS A \u5c3f\u5e8a", "label": 0, "tree_id": "533", "term": "\u5931\u7981", "hypernym": "\u5c3f\u5e8a"}, "07e095b7857b7849246bc1cfd88d490146eade49afa5ec3aae1f7351": {"sentence": "\u5931\u7981 IS A \u538b\u529b\u6027\u5931\u7981", "label": 0, "tree_id": "533", "term": "\u5931\u7981", "hypernym": "\u538b\u529b\u6027\u5931\u7981"}, "60a074f99668e5e907dfc31c8d174e3e985ed7d5e5d8924b9e977bb0": {"sentence": "\u5931\u7981 IS A \u5145\u6ea2\u6027\u5c3f\u5931\u7981", "label": 0, "tree_id": "533", "term": "\u5931\u7981", "hypernym": "\u5145\u6ea2\u6027\u5c3f\u5931\u7981"}, "7bca1282426efd665b9c84fe8bb6aa385e61355b0734a65ac3eb39f5": {"sentence": "\u5931\u7981 IS A \u5c3f\u95ed", "label": 0, "tree_id": "533", "term": "\u5931\u7981", "hypernym": "\u5c3f\u95ed"}, "6d3315a50549d32fe2e0bfbb8a0b355b717d9400a376d41d56155f75": {"sentence": "\u5931\u7981 IS A \u4fbf\u8840", "label": 0, "tree_id": "533", "term": "\u5931\u7981", "hypernym": "\u4fbf\u8840"}, "5411897773becccf83662c993def8e2f92bb9f9628355a41290bb15b": {"sentence": "\u5931\u7981 IS A \u6392\u4fbf", "label": 0, "tree_id": "533", "term": "\u5931\u7981", "hypernym": "\u6392\u4fbf"}, "023fced9fe04a15c7eeee7563c081bc6557cb7dae60938506f51caf0": {"sentence": "\u5931\u7981 IS A \u5927\u4fbf", "label": 0, "tree_id": "533", "term": "\u5931\u7981", "hypernym": "\u5927\u4fbf"}, "204f4fe30c94bf0c6e1cc08ea9e8893f8d4e677e278dcd53b5e8c6f4": {"sentence": "\u5931\u7981 IS A \u591c\u5c3f", "label": 0, "tree_id": "533", "term": "\u5931\u7981", "hypernym": "\u591c\u5c3f"}, "d3c5b8e53d94b9fb83a15c9d7c5fa8f07506cccd980908883c3ce35c": {"sentence": "\u5931\u7981 IS A \u77f3\u5c3f\u75c7", "label": 0, "tree_id": "533", "term": "\u5931\u7981", "hypernym": "\u77f3\u5c3f\u75c7"}, "081e0b60bd34b2be20609cb97080a14fd2b08b2eb94b9b67f7954ee9": {"sentence": "\u5931\u7981 IS A \u5c11\u5c3f", "label": 0, "tree_id": "533", "term": "\u5931\u7981", "hypernym": "\u5c11\u5c3f"}, "e8d646d2df20cfb096efab58d0648dbfb4863250988f33b9d53acd8a": {"sentence": "\u62c9\u5c4e IS A \u6392\u6cc4", "label": 1, "tree_id": "533", "term": "\u62c9\u5c4e", "hypernym": "\u6392\u6cc4"}, "e817c31e04705f95fa272c1346decd0417377b12b9d3f9b2d5989fa4": {"sentence": "\u62c9\u5c4e IS A \u5931\u7981", "label": 0, "tree_id": "533", "term": "\u62c9\u5c4e", "hypernym": "\u5931\u7981"}, "64c4f056d29a511a1e8c8111d90f40b1c60a18910a81e5c799d0c71d": {"sentence": "\u62c9\u5c4e IS A \u5c0f\u4fbf", "label": 0, "tree_id": "533", "term": "\u62c9\u5c4e", "hypernym": "\u5c0f\u4fbf"}, "5c3b7e5e276ec64e0f396400b70d2861f86ced44ae0067f7638755a5": {"sentence": "\u62c9\u5c4e IS A \u5c3f\u5931\u7981", "label": 0, "tree_id": "533", "term": "\u62c9\u5c4e", "hypernym": "\u5c3f\u5931\u7981"}, "596190101e102dca3c20281b7a8fead730e514cf62b91458650dd6db": {"sentence": "\u62c9\u5c4e IS A \u5c3f\u5e8a", "label": 0, "tree_id": "533", "term": "\u62c9\u5c4e", "hypernym": "\u5c3f\u5e8a"}, "3b9b21ae6db5321f66aeb72d90dd39fb9524866522dad2859938a4a5": {"sentence": "\u62c9\u5c4e IS A \u538b\u529b\u6027\u5931\u7981", "label": 0, "tree_id": "533", "term": "\u62c9\u5c4e", "hypernym": "\u538b\u529b\u6027\u5931\u7981"}, "babdb0c9352df17f6c98c094114e58329290aea069dae28d271b7ac5": {"sentence": "\u62c9\u5c4e IS A \u5145\u6ea2\u6027\u5c3f\u5931\u7981", "label": 0, "tree_id": "533", "term": "\u62c9\u5c4e", "hypernym": "\u5145\u6ea2\u6027\u5c3f\u5931\u7981"}, "6f904e70cdb59afdfdee69f209d2df67e965d089c4917a4eb2d4a83b": {"sentence": "\u62c9\u5c4e IS A \u5c3f\u95ed", "label": 0, "tree_id": "533", "term": "\u62c9\u5c4e", "hypernym": "\u5c3f\u95ed"}, "f06e45d8e4a9b850b724e8d7508c1d4a94f66968b65eabb36b35509d": {"sentence": "\u62c9\u5c4e IS A \u4fbf\u8840", "label": 0, "tree_id": "533", "term": "\u62c9\u5c4e", "hypernym": "\u4fbf\u8840"}, "0bfee53401e27b96ae1a9aa9557a047f57cad264382937e5fff80ee0": {"sentence": "\u62c9\u5c4e IS A \u6392\u4fbf", "label": 0, "tree_id": "533", "term": "\u62c9\u5c4e", "hypernym": "\u6392\u4fbf"}, "ee8318a30f464d1a4495b0ac941e9e6173688bd0b300dcc49dfa5b2e": {"sentence": "\u62c9\u5c4e IS A \u5927\u4fbf", "label": 0, "tree_id": "533", "term": "\u62c9\u5c4e", "hypernym": "\u5927\u4fbf"}, "5d531601bf687c9ad6c13d394e9c0c660bf5a95e0ad875410db31608": {"sentence": "\u62c9\u5c4e IS A \u591c\u5c3f", "label": 0, "tree_id": "533", "term": "\u62c9\u5c4e", "hypernym": "\u591c\u5c3f"}, "e2ac671ab3d354e547da4cfd41df76e706e619101b9f978f617f2bb2": {"sentence": "\u62c9\u5c4e IS A \u77f3\u5c3f\u75c7", "label": 0, "tree_id": "533", "term": "\u62c9\u5c4e", "hypernym": "\u77f3\u5c3f\u75c7"}, "672586b697d6cb5fd903b2f57bdd5f1391380ddbadcbba1c0091c970": {"sentence": "\u62c9\u5c4e IS A \u5c11\u5c3f", "label": 0, "tree_id": "533", "term": "\u62c9\u5c4e", "hypernym": "\u5c11\u5c3f"}, "599a964aeadd035b6a252231a467acf05cfd364b192176d8f301c900": {"sentence": "\u5c0f\u4fbf IS A \u6392\u6cc4", "label": 1, "tree_id": "533", "term": "\u5c0f\u4fbf", "hypernym": "\u6392\u6cc4"}, "77897e1c01f96b3e59384f765e85f2dea5ab898dd0983563e43b165e": {"sentence": "\u5c0f\u4fbf IS A \u5931\u7981", "label": 0, "tree_id": "533", "term": "\u5c0f\u4fbf", "hypernym": "\u5931\u7981"}, "41c9d39d09af76de854212f08306066cd886ebc19993b0c8a8c25f52": {"sentence": "\u5c0f\u4fbf IS A \u62c9\u5c4e", "label": 0, "tree_id": "533", "term": "\u5c0f\u4fbf", "hypernym": "\u62c9\u5c4e"}, "c2265bffe557958aee4f58cd0043016adb31eb13b9054de6b29c5595": {"sentence": "\u5c0f\u4fbf IS A \u5c3f\u5931\u7981", "label": 0, "tree_id": "533", "term": "\u5c0f\u4fbf", "hypernym": "\u5c3f\u5931\u7981"}, "e383f3a02c9b593b24e567c05c353855be2136f20bd0fbdd6b60f23e": {"sentence": "\u5c0f\u4fbf IS A \u5c3f\u5e8a", "label": 0, "tree_id": "533", "term": "\u5c0f\u4fbf", "hypernym": "\u5c3f\u5e8a"}, "d8860de0f9bca2e89aea60eb669d01d743621d0bf353df9b7cc93d05": {"sentence": "\u5c0f\u4fbf IS A \u538b\u529b\u6027\u5931\u7981", "label": 0, "tree_id": "533", "term": "\u5c0f\u4fbf", "hypernym": "\u538b\u529b\u6027\u5931\u7981"}, "8593869ab301f47bc4d129e26a80896a008e1bc56400f0b2e3d1f6d7": {"sentence": "\u5c0f\u4fbf IS A \u5145\u6ea2\u6027\u5c3f\u5931\u7981", "label": 0, "tree_id": "533", "term": "\u5c0f\u4fbf", "hypernym": "\u5145\u6ea2\u6027\u5c3f\u5931\u7981"}, "aaea5eba3946955eb979bb02fbd058b5bef8c693e4937f35385d2ab0": {"sentence": "\u5c0f\u4fbf IS A \u5c3f\u95ed", "label": 0, "tree_id": "533", "term": "\u5c0f\u4fbf", "hypernym": "\u5c3f\u95ed"}, "fe20cf5600050cb95b3a23eb7a225f58af3d632ad0ce0c9289ad537c": {"sentence": "\u5c0f\u4fbf IS A \u4fbf\u8840", "label": 0, "tree_id": "533", "term": "\u5c0f\u4fbf", "hypernym": "\u4fbf\u8840"}, "3bec97b76217d8930f04acb13a788aec1b547cbaa1f8b5bbe5564dff": {"sentence": "\u5c0f\u4fbf IS A \u6392\u4fbf", "label": 0, "tree_id": "533", "term": "\u5c0f\u4fbf", "hypernym": "\u6392\u4fbf"}, "d39c4a7b6668dad96914f7277ea83ba47087985af137f081176e3a46": {"sentence": "\u5c0f\u4fbf IS A \u5927\u4fbf", "label": 0, "tree_id": "533", "term": "\u5c0f\u4fbf", "hypernym": "\u5927\u4fbf"}, "82b7e4fb2693ad36e9384ccd08ca26d729a89dbc0b70fea489a296b9": {"sentence": "\u5c0f\u4fbf IS A \u591c\u5c3f", "label": 0, "tree_id": "533", "term": "\u5c0f\u4fbf", "hypernym": "\u591c\u5c3f"}, "136786825372f3415436a249631be01c7952fb971ece2bae16774a00": {"sentence": "\u5c0f\u4fbf IS A \u77f3\u5c3f\u75c7", "label": 0, "tree_id": "533", "term": "\u5c0f\u4fbf", "hypernym": "\u77f3\u5c3f\u75c7"}, "b286d30d0b1459c3b8d85e6c50d57d567e8d945b37bf44c4eaa369a9": {"sentence": "\u5c0f\u4fbf IS A \u5c11\u5c3f", "label": 0, "tree_id": "533", "term": "\u5c0f\u4fbf", "hypernym": "\u5c11\u5c3f"}, "107fe9a639e5ab0149f4b722a697388d7aacfde4d70c286418fe4228": {"sentence": "\u5c3f\u5931\u7981 IS A \u6392\u6cc4", "label": 0, "tree_id": "533", "term": "\u5c3f\u5931\u7981", "hypernym": "\u6392\u6cc4"}, "555e16db5b1e57989520f9a60aa762045d3257cad50ac039b9ee1013": {"sentence": "\u5c3f\u5931\u7981 IS A \u5931\u7981", "label": 1, "tree_id": "533", "term": "\u5c3f\u5931\u7981", "hypernym": "\u5931\u7981"}, "49f199e7d65b39faa4f334a8f562ffe5dbb9c8ab82ff39ccb0da2429": {"sentence": "\u5c3f\u5931\u7981 IS A \u62c9\u5c4e", "label": 0, "tree_id": "533", "term": "\u5c3f\u5931\u7981", "hypernym": "\u62c9\u5c4e"}, "3eb1958f838293a79d5ab70ef02ae5bd511d150f9e608d62315e2334": {"sentence": "\u5c3f\u5931\u7981 IS A \u5c0f\u4fbf", "label": 0, "tree_id": "533", "term": "\u5c3f\u5931\u7981", "hypernym": "\u5c0f\u4fbf"}, "e04550548a4d1e23f2bae0e4f268628ca5b0b63b8ed9bfb0dcda48ec": {"sentence": "\u5c3f\u5931\u7981 IS A \u5c3f\u5e8a", "label": 0, "tree_id": "533", "term": "\u5c3f\u5931\u7981", "hypernym": "\u5c3f\u5e8a"}, "bd9d844e1508cdd4511579b6ad1cabf3cf7da239921e5e11a6ad00ca": {"sentence": "\u5c3f\u5931\u7981 IS A \u538b\u529b\u6027\u5931\u7981", "label": 0, "tree_id": "533", "term": "\u5c3f\u5931\u7981", "hypernym": "\u538b\u529b\u6027\u5931\u7981"}, "d02e7e8bf657be1d3d075103873e1f173e51fbe89894512792ccd41a": {"sentence": "\u5c3f\u5931\u7981 IS A \u5145\u6ea2\u6027\u5c3f\u5931\u7981", "label": 0, "tree_id": "533", "term": "\u5c3f\u5931\u7981", "hypernym": "\u5145\u6ea2\u6027\u5c3f\u5931\u7981"}, "71365ee3181c6bf901d4a40afb5aed4e835d93c4ff7718d27f44b79c": {"sentence": "\u5c3f\u5931\u7981 IS A \u5c3f\u95ed", "label": 0, "tree_id": "533", "term": "\u5c3f\u5931\u7981", "hypernym": "\u5c3f\u95ed"}, "82b948017e267c129f5696c3e75ac638c6b27c19f382a32e8a6a22f3": {"sentence": "\u5c3f\u5931\u7981 IS A \u4fbf\u8840", "label": 0, "tree_id": "533", "term": "\u5c3f\u5931\u7981", "hypernym": "\u4fbf\u8840"}, "4ec5c28e4f23550b5b33fd029afb3e42909aa17f825eea1080a97b75": {"sentence": "\u5c3f\u5931\u7981 IS A \u6392\u4fbf", "label": 0, "tree_id": "533", "term": "\u5c3f\u5931\u7981", "hypernym": "\u6392\u4fbf"}, "b7215031d3d377d3fdddcabc662f9c375c3cab28c4a0edc8e016f4cb": {"sentence": "\u5c3f\u5931\u7981 IS A \u5927\u4fbf", "label": 0, "tree_id": "533", "term": "\u5c3f\u5931\u7981", "hypernym": "\u5927\u4fbf"}, "c64a9a9862cd383d26c953b537ad96f637419ca3030788baabf95b9d": {"sentence": "\u5c3f\u5931\u7981 IS A \u591c\u5c3f", "label": 0, "tree_id": "533", "term": "\u5c3f\u5931\u7981", "hypernym": "\u591c\u5c3f"}, "36e8c49dba6f7fb159bdc51b9ea8b7a2774da12897f6cece68051b45": {"sentence": "\u5c3f\u5931\u7981 IS A \u77f3\u5c3f\u75c7", "label": 0, "tree_id": "533", "term": "\u5c3f\u5931\u7981", "hypernym": "\u77f3\u5c3f\u75c7"}, "89a19df3e41c58c6ffc9ed1692297d20ab1c04510a2bc9fa3fc1f87f": {"sentence": "\u5c3f\u5931\u7981 IS A \u5c11\u5c3f", "label": 0, "tree_id": "533", "term": "\u5c3f\u5931\u7981", "hypernym": "\u5c11\u5c3f"}, "f6b4652c6276afe0d0da9a4928abe0f7372845254734c6ea89c85ebf": {"sentence": "\u5c3f\u5e8a IS A \u6392\u6cc4", "label": 0, "tree_id": "533", "term": "\u5c3f\u5e8a", "hypernym": "\u6392\u6cc4"}, "580c15164c2a61587e5d6a673bfa48798001ad99963d36e4517abf87": {"sentence": "\u5c3f\u5e8a IS A \u5931\u7981", "label": 0, "tree_id": "533", "term": "\u5c3f\u5e8a", "hypernym": "\u5931\u7981"}, "8340c8ebbc48ed39ad6ba09bd2dc75c6e9d0fa283f8f188cc89b772c": {"sentence": "\u5c3f\u5e8a IS A \u62c9\u5c4e", "label": 0, "tree_id": "533", "term": "\u5c3f\u5e8a", "hypernym": "\u62c9\u5c4e"}, "3d854b3af6fdc4a09975ea2a92550bb27f5ec544c4c15420d52c68bd": {"sentence": "\u5c3f\u5e8a IS A \u5c0f\u4fbf", "label": 0, "tree_id": "533", "term": "\u5c3f\u5e8a", "hypernym": "\u5c0f\u4fbf"}, "433ed1169723ee895f87f9d7f733cd749f848303587134fdd352c3cb": {"sentence": "\u5c3f\u5e8a IS A \u5c3f\u5931\u7981", "label": 1, "tree_id": "533", "term": "\u5c3f\u5e8a", "hypernym": "\u5c3f\u5931\u7981"}, "adf01dbeeeea01cca130627208bed7fb17a9a80b535c4b010fc87f47": {"sentence": "\u5c3f\u5e8a IS A \u538b\u529b\u6027\u5931\u7981", "label": 0, "tree_id": "533", "term": "\u5c3f\u5e8a", "hypernym": "\u538b\u529b\u6027\u5931\u7981"}, "80ea9b4e3250ca9625816234d33cfa862c91a2c586943ffdf87b1d9c": {"sentence": "\u5c3f\u5e8a IS A \u5145\u6ea2\u6027\u5c3f\u5931\u7981", "label": 0, "tree_id": "533", "term": "\u5c3f\u5e8a", "hypernym": "\u5145\u6ea2\u6027\u5c3f\u5931\u7981"}, "1fa8f709324fe652458e11232354096442ce606ef6e4f847b0cfe2de": {"sentence": "\u5c3f\u5e8a IS A \u5c3f\u95ed", "label": 0, "tree_id": "533", "term": "\u5c3f\u5e8a", "hypernym": "\u5c3f\u95ed"}, "0c86b8bcad6993e7176a14de3154591d968f1add0827414b6cdf1afd": {"sentence": "\u5c3f\u5e8a IS A \u4fbf\u8840", "label": 0, "tree_id": "533", "term": "\u5c3f\u5e8a", "hypernym": "\u4fbf\u8840"}, "35f6ef99a0cb2e336971d819c7aff5e65a6708d62f6a6266da1002e3": {"sentence": "\u5c3f\u5e8a IS A \u6392\u4fbf", "label": 0, "tree_id": "533", "term": "\u5c3f\u5e8a", "hypernym": "\u6392\u4fbf"}, "8a7a5c7960e33163418b1391935679216ee31bb8d31ac9ec6be6ff10": {"sentence": "\u5c3f\u5e8a IS A \u5927\u4fbf", "label": 0, "tree_id": "533", "term": "\u5c3f\u5e8a", "hypernym": "\u5927\u4fbf"}, "bf099884cc17f0ba62795929bcd79519a0b4e4a8a46ab6b229e4c788": {"sentence": "\u5c3f\u5e8a IS A \u591c\u5c3f", "label": 0, "tree_id": "533", "term": "\u5c3f\u5e8a", "hypernym": "\u591c\u5c3f"}, "b9cc265f64fed737c8d70fb9d714bc1744f962455cd77bdd7f3a8982": {"sentence": "\u5c3f\u5e8a IS A \u77f3\u5c3f\u75c7", "label": 0, "tree_id": "533", "term": "\u5c3f\u5e8a", "hypernym": "\u77f3\u5c3f\u75c7"}, "1446e117118f4bbbe031a8f756b047a77862575d2643cd74b9b2a30d": {"sentence": "\u5c3f\u5e8a IS A \u5c11\u5c3f", "label": 0, "tree_id": "533", "term": "\u5c3f\u5e8a", "hypernym": "\u5c11\u5c3f"}, "3541c3095b41d1ccdcf4f3b092bda18a1a12fb7ea59346f14437cf59": {"sentence": "\u538b\u529b\u6027\u5931\u7981 IS A \u6392\u6cc4", "label": 0, "tree_id": "533", "term": "\u538b\u529b\u6027\u5931\u7981", "hypernym": "\u6392\u6cc4"}, "74033e4c38a00dd7d036cb1d534c3ffc68fdda170a2455bf937598ba": {"sentence": "\u538b\u529b\u6027\u5931\u7981 IS A \u5931\u7981", "label": 0, "tree_id": "533", "term": "\u538b\u529b\u6027\u5931\u7981", "hypernym": "\u5931\u7981"}, "c07377893e292ad551fad84d3df05dbab7a4c8fc697db767c5a68913": {"sentence": "\u538b\u529b\u6027\u5931\u7981 IS A \u62c9\u5c4e", "label": 0, "tree_id": "533", "term": "\u538b\u529b\u6027\u5931\u7981", "hypernym": "\u62c9\u5c4e"}, "33279e1c242c76166567bba2a3589671433071c6ed222147ba4e0cdd": {"sentence": "\u538b\u529b\u6027\u5931\u7981 IS A \u5c0f\u4fbf", "label": 0, "tree_id": "533", "term": "\u538b\u529b\u6027\u5931\u7981", "hypernym": "\u5c0f\u4fbf"}, "0d282d2ba9f484483e40ad77b884c0de4d33bda890d9e0efc0d49465": {"sentence": "\u538b\u529b\u6027\u5931\u7981 IS A \u5c3f\u5931\u7981", "label": 1, "tree_id": "533", "term": "\u538b\u529b\u6027\u5931\u7981", "hypernym": "\u5c3f\u5931\u7981"}, "ac6e2c1c784ce7d3607d22194d49853b9019a5101ac4b38083a71289": {"sentence": "\u538b\u529b\u6027\u5931\u7981 IS A \u5c3f\u5e8a", "label": 0, "tree_id": "533", "term": "\u538b\u529b\u6027\u5931\u7981", "hypernym": "\u5c3f\u5e8a"}, "7c817a1db115d898412c3e0a8d5e6d44e1573cfeef1768b83e20b3d6": {"sentence": "\u538b\u529b\u6027\u5931\u7981 IS A \u5145\u6ea2\u6027\u5c3f\u5931\u7981", "label": 0, "tree_id": "533", "term": "\u538b\u529b\u6027\u5931\u7981", "hypernym": "\u5145\u6ea2\u6027\u5c3f\u5931\u7981"}, "5b7071fbd24b1cb3bda1dfe627146afff15175cce781fbe73ec84e33": {"sentence": "\u538b\u529b\u6027\u5931\u7981 IS A \u5c3f\u95ed", "label": 0, "tree_id": "533", "term": "\u538b\u529b\u6027\u5931\u7981", "hypernym": "\u5c3f\u95ed"}, "1bd2d50fd6bb7931fa1d2858b1cbbeb11829f9009639a68190f69bea": {"sentence": "\u538b\u529b\u6027\u5931\u7981 IS A \u4fbf\u8840", "label": 0, "tree_id": "533", "term": "\u538b\u529b\u6027\u5931\u7981", "hypernym": "\u4fbf\u8840"}, "5a3069cc7e08f74837190594924054c38b5092f000436c255f78757e": {"sentence": "\u538b\u529b\u6027\u5931\u7981 IS A \u6392\u4fbf", "label": 0, "tree_id": "533", "term": "\u538b\u529b\u6027\u5931\u7981", "hypernym": "\u6392\u4fbf"}, "f6aa18067e15bbdf05e9a69c94a056e9443cf83e401cca34bc1ff1c5": {"sentence": "\u538b\u529b\u6027\u5931\u7981 IS A \u5927\u4fbf", "label": 0, "tree_id": "533", "term": "\u538b\u529b\u6027\u5931\u7981", "hypernym": "\u5927\u4fbf"}, "8b626cb53d604097d706127c816ef4b5b8d384661aea9f6005f8b17f": {"sentence": "\u538b\u529b\u6027\u5931\u7981 IS A \u591c\u5c3f", "label": 0, "tree_id": "533", "term": "\u538b\u529b\u6027\u5931\u7981", "hypernym": "\u591c\u5c3f"}, "bf1c4deaa8f30ebb0323e5d1ecdbdc8519986aa89211f142d95a8861": {"sentence": "\u538b\u529b\u6027\u5931\u7981 IS A \u77f3\u5c3f\u75c7", "label": 0, "tree_id": "533", "term": "\u538b\u529b\u6027\u5931\u7981", "hypernym": "\u77f3\u5c3f\u75c7"}, "86e407d4e3ecb13be91e0f5cae23abdbf76e7b6f16830ae859b3aa7a": {"sentence": "\u538b\u529b\u6027\u5931\u7981 IS A \u5c11\u5c3f", "label": 0, "tree_id": "533", "term": "\u538b\u529b\u6027\u5931\u7981", "hypernym": "\u5c11\u5c3f"}, "f4135a9d5d855909a09bcf33285e1cca452531244b7643ea977243a8": {"sentence": "\u5145\u6ea2\u6027\u5c3f\u5931\u7981 IS A \u6392\u6cc4", "label": 0, "tree_id": "533", "term": "\u5145\u6ea2\u6027\u5c3f\u5931\u7981", "hypernym": "\u6392\u6cc4"}, "d9c5b2256d970169b9c0ccf604da7b8d44998b70d27945d8d95efbd2": {"sentence": "\u5145\u6ea2\u6027\u5c3f\u5931\u7981 IS A \u5931\u7981", "label": 0, "tree_id": "533", "term": "\u5145\u6ea2\u6027\u5c3f\u5931\u7981", "hypernym": "\u5931\u7981"}, "dcbe2a6357363d39df59a1814caa7ac2a162abaf33067464317bd814": {"sentence": "\u5145\u6ea2\u6027\u5c3f\u5931\u7981 IS A \u62c9\u5c4e", "label": 0, "tree_id": "533", "term": "\u5145\u6ea2\u6027\u5c3f\u5931\u7981", "hypernym": "\u62c9\u5c4e"}, "db8c717448cef2be34961963c39054b94c7704bba5b0b4eb15395b16": {"sentence": "\u5145\u6ea2\u6027\u5c3f\u5931\u7981 IS A \u5c0f\u4fbf", "label": 0, "tree_id": "533", "term": "\u5145\u6ea2\u6027\u5c3f\u5931\u7981", "hypernym": "\u5c0f\u4fbf"}, "8c38521446246bfdb42c80c6c1c6dfd4f2b681ade9afb2dd060d5b47": {"sentence": "\u5145\u6ea2\u6027\u5c3f\u5931\u7981 IS A \u5c3f\u5931\u7981", "label": 1, "tree_id": "533", "term": "\u5145\u6ea2\u6027\u5c3f\u5931\u7981", "hypernym": "\u5c3f\u5931\u7981"}, "535c950781e390a50c0932b95c48cb559b710301f3ba3c88377647cc": {"sentence": "\u5145\u6ea2\u6027\u5c3f\u5931\u7981 IS A \u5c3f\u5e8a", "label": 0, "tree_id": "533", "term": "\u5145\u6ea2\u6027\u5c3f\u5931\u7981", "hypernym": "\u5c3f\u5e8a"}, "e21bcbf2e56ceaa05ede88047430cb7da5d341647ec94291a2d5c006": {"sentence": "\u5145\u6ea2\u6027\u5c3f\u5931\u7981 IS A \u538b\u529b\u6027\u5931\u7981", "label": 0, "tree_id": "533", "term": "\u5145\u6ea2\u6027\u5c3f\u5931\u7981", "hypernym": "\u538b\u529b\u6027\u5931\u7981"}, "53053fe74ab837c89db4c8085777987b7595218de6470d32f60ee39f": {"sentence": "\u5145\u6ea2\u6027\u5c3f\u5931\u7981 IS A \u5c3f\u95ed", "label": 0, "tree_id": "533", "term": "\u5145\u6ea2\u6027\u5c3f\u5931\u7981", "hypernym": "\u5c3f\u95ed"}, "c2c06e8a01deb8fd55a81d7cc5b23f7bc795829d2b954d56855c3aa0": {"sentence": "\u5145\u6ea2\u6027\u5c3f\u5931\u7981 IS A \u4fbf\u8840", "label": 0, "tree_id": "533", "term": "\u5145\u6ea2\u6027\u5c3f\u5931\u7981", "hypernym": "\u4fbf\u8840"}, "7e95af3c26ba771caa874e5049d7834b14433052dbbcc0d378aa1e2a": {"sentence": "\u5145\u6ea2\u6027\u5c3f\u5931\u7981 IS A \u6392\u4fbf", "label": 0, "tree_id": "533", "term": "\u5145\u6ea2\u6027\u5c3f\u5931\u7981", "hypernym": "\u6392\u4fbf"}, "35f18721735846d8f31548810d11b12a8638227cfd4fd33e1adda4d9": {"sentence": "\u5145\u6ea2\u6027\u5c3f\u5931\u7981 IS A \u5927\u4fbf", "label": 0, "tree_id": "533", "term": "\u5145\u6ea2\u6027\u5c3f\u5931\u7981", "hypernym": "\u5927\u4fbf"}, "863cac2e41a3d7b417189b2f343f8bf0be3c9cc10a4da8aeaa917d56": {"sentence": "\u5145\u6ea2\u6027\u5c3f\u5931\u7981 IS A \u591c\u5c3f", "label": 0, "tree_id": "533", "term": "\u5145\u6ea2\u6027\u5c3f\u5931\u7981", "hypernym": "\u591c\u5c3f"}, "bd9856de36c758ee97b42cbc3b96a822ccb31564f960bda38e5af78a": {"sentence": "\u5145\u6ea2\u6027\u5c3f\u5931\u7981 IS A \u77f3\u5c3f\u75c7", "label": 0, "tree_id": "533", "term": "\u5145\u6ea2\u6027\u5c3f\u5931\u7981", "hypernym": "\u77f3\u5c3f\u75c7"}, "b5791b2d8b99c0fed341dd92af2c8dfe368f1ff0409db4c2bd5cdfb1": {"sentence": "\u5145\u6ea2\u6027\u5c3f\u5931\u7981 IS A \u5c11\u5c3f", "label": 0, "tree_id": "533", "term": "\u5145\u6ea2\u6027\u5c3f\u5931\u7981", "hypernym": "\u5c11\u5c3f"}, "15343f42a05694d2e1a213a3accd91223dd59374fd36cd148c491aea": {"sentence": "\u5c3f\u95ed IS A \u6392\u6cc4", "label": 0, "tree_id": "533", "term": "\u5c3f\u95ed", "hypernym": "\u6392\u6cc4"}, "51d1d9beeaef4d9bfe3e258064e823516e7e7d8869a56ff61ef5c8b0": {"sentence": "\u5c3f\u95ed IS A \u5931\u7981", "label": 0, "tree_id": "533", "term": "\u5c3f\u95ed", "hypernym": "\u5931\u7981"}, "93a0e581bb8d84be4b3a2ef251ccccc5e7b30c79a01f3420465672e6": {"sentence": "\u5c3f\u95ed IS A \u62c9\u5c4e", "label": 1, "tree_id": "533", "term": "\u5c3f\u95ed", "hypernym": "\u62c9\u5c4e"}, "dbe7c771b198a1ad542243e674dc73d873a2af13fc90e58d4a48f9e2": {"sentence": "\u5c3f\u95ed IS A \u5c0f\u4fbf", "label": 0, "tree_id": "533", "term": "\u5c3f\u95ed", "hypernym": "\u5c0f\u4fbf"}, "f8cd5f312bac253281be40da1b59eeaec4772f432b5e2b180f65ce01": {"sentence": "\u5c3f\u95ed IS A \u5c3f\u5931\u7981", "label": 0, "tree_id": "533", "term": "\u5c3f\u95ed", "hypernym": "\u5c3f\u5931\u7981"}, "5257cb3f2f1af5cba65395a22267015892ff3794576cc79d97084668": {"sentence": "\u5c3f\u95ed IS A \u5c3f\u5e8a", "label": 0, "tree_id": "533", "term": "\u5c3f\u95ed", "hypernym": "\u5c3f\u5e8a"}, "3c6cf6e559aa8204ca4174ef19d276449cd9f869c394dbb246b422dd": {"sentence": "\u5c3f\u95ed IS A \u538b\u529b\u6027\u5931\u7981", "label": 0, "tree_id": "533", "term": "\u5c3f\u95ed", "hypernym": "\u538b\u529b\u6027\u5931\u7981"}, "30d080235dfccc5817ae43eb30d84d2103b1c954180e8f49fc2a0426": {"sentence": "\u5c3f\u95ed IS A \u5145\u6ea2\u6027\u5c3f\u5931\u7981", "label": 0, "tree_id": "533", "term": "\u5c3f\u95ed", "hypernym": "\u5145\u6ea2\u6027\u5c3f\u5931\u7981"}, "080033f9a134e53d40f4e39105304a5d19a304dacbc3fb320d34e3ba": {"sentence": "\u5c3f\u95ed IS A \u4fbf\u8840", "label": 0, "tree_id": "533", "term": "\u5c3f\u95ed", "hypernym": "\u4fbf\u8840"}, "8fc4b0a26301d99d0f6c32747cc3d5bab8ed24824094d9c4e574d653": {"sentence": "\u5c3f\u95ed IS A \u6392\u4fbf", "label": 0, "tree_id": "533", "term": "\u5c3f\u95ed", "hypernym": "\u6392\u4fbf"}, "8406a73c8ca4a9be8e555de4f099d11dbebdcbf43d3e5d1881649359": {"sentence": "\u5c3f\u95ed IS A \u5927\u4fbf", "label": 0, "tree_id": "533", "term": "\u5c3f\u95ed", "hypernym": "\u5927\u4fbf"}, "1141759bfb96e754c0cc95b5bc570c8d9dd169368d5b880ebb646281": {"sentence": "\u5c3f\u95ed IS A \u591c\u5c3f", "label": 0, "tree_id": "533", "term": "\u5c3f\u95ed", "hypernym": "\u591c\u5c3f"}, "9c64389369649187e55f2e5de14b42a96cb2db39bef9f9ee3d51eb0f": {"sentence": "\u5c3f\u95ed IS A \u77f3\u5c3f\u75c7", "label": 0, "tree_id": "533", "term": "\u5c3f\u95ed", "hypernym": "\u77f3\u5c3f\u75c7"}, "c7730898293eee6bfc71ece08341ab592d253217336b8a6b368f6496": {"sentence": "\u5c3f\u95ed IS A \u5c11\u5c3f", "label": 0, "tree_id": "533", "term": "\u5c3f\u95ed", "hypernym": "\u5c11\u5c3f"}, "de0831eb47705ef58ef8a68830b0881342493c0ea46db0140035a4f7": {"sentence": "\u4fbf\u8840 IS A \u6392\u6cc4", "label": 0, "tree_id": "533", "term": "\u4fbf\u8840", "hypernym": "\u6392\u6cc4"}, "926946ed3651542f42d0e18b6767c21ee74398c7a5a4f443ca8a21bd": {"sentence": "\u4fbf\u8840 IS A \u5931\u7981", "label": 0, "tree_id": "533", "term": "\u4fbf\u8840", "hypernym": "\u5931\u7981"}, "e210f6f96df0973c2bf8702041b4cb7312f05c2f480574480f71434d": {"sentence": "\u4fbf\u8840 IS A \u62c9\u5c4e", "label": 1, "tree_id": "533", "term": "\u4fbf\u8840", "hypernym": "\u62c9\u5c4e"}, "a7fdf398743bbfcb26c07e5df49bd3b9716b90c48cff205a1dbb4a66": {"sentence": "\u4fbf\u8840 IS A \u5c0f\u4fbf", "label": 0, "tree_id": "533", "term": "\u4fbf\u8840", "hypernym": "\u5c0f\u4fbf"}, "74522662c4a6e5d95fd3dc0aa2393332f409d0dd069a5cf905750106": {"sentence": "\u4fbf\u8840 IS A \u5c3f\u5931\u7981", "label": 0, "tree_id": "533", "term": "\u4fbf\u8840", "hypernym": "\u5c3f\u5931\u7981"}, "8d3159fe262ab506895f002c7a0234c71d7393591a20417d1a171e6f": {"sentence": "\u4fbf\u8840 IS A \u5c3f\u5e8a", "label": 0, "tree_id": "533", "term": "\u4fbf\u8840", "hypernym": "\u5c3f\u5e8a"}, "027d9e265bc19969b3656eec01962e52a16ac41604334bd8f0c8627f": {"sentence": "\u4fbf\u8840 IS A \u538b\u529b\u6027\u5931\u7981", "label": 0, "tree_id": "533", "term": "\u4fbf\u8840", "hypernym": "\u538b\u529b\u6027\u5931\u7981"}, "2be27ff0aa50b4c7a022a563584b2fc37939c409ccb2d86a9b54461e": {"sentence": "\u4fbf\u8840 IS A \u5145\u6ea2\u6027\u5c3f\u5931\u7981", "label": 0, "tree_id": "533", "term": "\u4fbf\u8840", "hypernym": "\u5145\u6ea2\u6027\u5c3f\u5931\u7981"}, "39e33b50ce1ffc1f7517c8a20bcd75e605b0a35368660d11f486e0cb": {"sentence": "\u4fbf\u8840 IS A \u5c3f\u95ed", "label": 0, "tree_id": "533", "term": "\u4fbf\u8840", "hypernym": "\u5c3f\u95ed"}, "484a89a329f5e3da7e6639ec336c9b018c0057ccb2fe54af32133e3c": {"sentence": "\u4fbf\u8840 IS A \u6392\u4fbf", "label": 0, "tree_id": "533", "term": "\u4fbf\u8840", "hypernym": "\u6392\u4fbf"}, "6082a5667ffc58a08587784b541fc5e287a5fc9d00b95394463b55c0": {"sentence": "\u4fbf\u8840 IS A \u5927\u4fbf", "label": 0, "tree_id": "533", "term": "\u4fbf\u8840", "hypernym": "\u5927\u4fbf"}, "6446c325225747ad424d3ef11aec36958276cd1ee46089ae9da3a966": {"sentence": "\u4fbf\u8840 IS A \u591c\u5c3f", "label": 0, "tree_id": "533", "term": "\u4fbf\u8840", "hypernym": "\u591c\u5c3f"}, "564cea253ce21719ec10965191152cbecc7a43389aa713db356ed706": {"sentence": "\u4fbf\u8840 IS A \u77f3\u5c3f\u75c7", "label": 0, "tree_id": "533", "term": "\u4fbf\u8840", "hypernym": "\u77f3\u5c3f\u75c7"}, "30100c7f383909b48c1a786915692526aed3d187c1e014f276586fc5": {"sentence": "\u4fbf\u8840 IS A \u5c11\u5c3f", "label": 0, "tree_id": "533", "term": "\u4fbf\u8840", "hypernym": "\u5c11\u5c3f"}, "714e8c77298e2ace1ccf8fd386c0b5cf9829bf8622cff525a2c45e9e": {"sentence": "\u6392\u4fbf IS A \u6392\u6cc4", "label": 0, "tree_id": "533", "term": "\u6392\u4fbf", "hypernym": "\u6392\u6cc4"}, "853c43d7916948bc9cacbb9f5c10abde3a465cd60ddb0b18e78e1001": {"sentence": "\u6392\u4fbf IS A \u5931\u7981", "label": 0, "tree_id": "533", "term": "\u6392\u4fbf", "hypernym": "\u5931\u7981"}, "5ae800e8e8d11ff83d5c7d71db6135317f7b99216182948eab6492a7": {"sentence": "\u6392\u4fbf IS A \u62c9\u5c4e", "label": 1, "tree_id": "533", "term": "\u6392\u4fbf", "hypernym": "\u62c9\u5c4e"}, "b6d612955f260964e8de93ab210d6fa571fc5546d65aa08b9d5e137c": {"sentence": "\u6392\u4fbf IS A \u5c0f\u4fbf", "label": 0, "tree_id": "533", "term": "\u6392\u4fbf", "hypernym": "\u5c0f\u4fbf"}, "81bf4d42175ffd6adf34f57ad506fefa3317da841e22d00bf8c64af7": {"sentence": "\u6392\u4fbf IS A \u5c3f\u5931\u7981", "label": 0, "tree_id": "533", "term": "\u6392\u4fbf", "hypernym": "\u5c3f\u5931\u7981"}, "51bbcc9722e281bd75e5080161ba6bfaae1d54b9be33a185cb029a2e": {"sentence": "\u6392\u4fbf IS A \u5c3f\u5e8a", "label": 0, "tree_id": "533", "term": "\u6392\u4fbf", "hypernym": "\u5c3f\u5e8a"}, "21d030edcb5c9868d247f08b30d368fc1fdc23aafbc7063f2dc3ece1": {"sentence": "\u6392\u4fbf IS A \u538b\u529b\u6027\u5931\u7981", "label": 0, "tree_id": "533", "term": "\u6392\u4fbf", "hypernym": "\u538b\u529b\u6027\u5931\u7981"}, "6a6d90344f8c253d6c4229c16ffaf19277909abad812de14f0ad38d1": {"sentence": "\u6392\u4fbf IS A \u5145\u6ea2\u6027\u5c3f\u5931\u7981", "label": 0, "tree_id": "533", "term": "\u6392\u4fbf", "hypernym": "\u5145\u6ea2\u6027\u5c3f\u5931\u7981"}, "7c8da14f8c1cc02d8d4d14436ac26c9fb0cd7168ef76aaf32c77fb4f": {"sentence": "\u6392\u4fbf IS A \u5c3f\u95ed", "label": 0, "tree_id": "533", "term": "\u6392\u4fbf", "hypernym": "\u5c3f\u95ed"}, "75f22a543c7b72175559ba9aa2929d29d296c01c4756878c2576cbc5": {"sentence": "\u6392\u4fbf IS A \u4fbf\u8840", "label": 0, "tree_id": "533", "term": "\u6392\u4fbf", "hypernym": "\u4fbf\u8840"}, "169cb6ec45dec7ed05c353089bce0d274914bbba8a196556b6ff32ce": {"sentence": "\u6392\u4fbf IS A \u5927\u4fbf", "label": 0, "tree_id": "533", "term": "\u6392\u4fbf", "hypernym": "\u5927\u4fbf"}, "3ea729ec85641ca92c8a0acea95bc53b1d4e8d09b12e4633a29875eb": {"sentence": "\u6392\u4fbf IS A \u591c\u5c3f", "label": 0, "tree_id": "533", "term": "\u6392\u4fbf", "hypernym": "\u591c\u5c3f"}, "514095b049a5d2c0d423fcb4d9873c3afb699c6a5bdafa569a769558": {"sentence": "\u6392\u4fbf IS A \u77f3\u5c3f\u75c7", "label": 0, "tree_id": "533", "term": "\u6392\u4fbf", "hypernym": "\u77f3\u5c3f\u75c7"}, "fe00f855eb9e10756cba35c1684b78989ff7edc9025d2c9c83b4b63d": {"sentence": "\u6392\u4fbf IS A \u5c11\u5c3f", "label": 0, "tree_id": "533", "term": "\u6392\u4fbf", "hypernym": "\u5c11\u5c3f"}, "dd8e79b82da340f82c1b75546fdae882367c98711ccf08ac1ddd1829": {"sentence": "\u5927\u4fbf IS A \u6392\u6cc4", "label": 0, "tree_id": "533", "term": "\u5927\u4fbf", "hypernym": "\u6392\u6cc4"}, "53456ce9d67f1eb8c6646b892ed9be65410665728b400b9465a99451": {"sentence": "\u5927\u4fbf IS A \u5931\u7981", "label": 0, "tree_id": "533", "term": "\u5927\u4fbf", "hypernym": "\u5931\u7981"}, "937b14dce3a4f589e6c3a24cae7ba1cdfe931ebd431fee767f635e6e": {"sentence": "\u5927\u4fbf IS A \u62c9\u5c4e", "label": 1, "tree_id": "533", "term": "\u5927\u4fbf", "hypernym": "\u62c9\u5c4e"}, "6d7750907cc9276783031a2bb369e85aa920cd1b962ad405dd37c220": {"sentence": "\u5927\u4fbf IS A \u5c0f\u4fbf", "label": 0, "tree_id": "533", "term": "\u5927\u4fbf", "hypernym": "\u5c0f\u4fbf"}, "242b65a9860d06fa0dba2e8a8e750a9d0f8f2dae4277a56e16650372": {"sentence": "\u5927\u4fbf IS A \u5c3f\u5931\u7981", "label": 0, "tree_id": "533", "term": "\u5927\u4fbf", "hypernym": "\u5c3f\u5931\u7981"}, "44c1af43d67c02f7c9627439ccd16b38b6a5487479fa25d643f1432f": {"sentence": "\u5927\u4fbf IS A \u5c3f\u5e8a", "label": 0, "tree_id": "533", "term": "\u5927\u4fbf", "hypernym": "\u5c3f\u5e8a"}, "99b39a0efbe72406092fddf6cfd3a64ba2dcc01a78dbbc9eb34b9544": {"sentence": "\u5927\u4fbf IS A \u538b\u529b\u6027\u5931\u7981", "label": 0, "tree_id": "533", "term": "\u5927\u4fbf", "hypernym": "\u538b\u529b\u6027\u5931\u7981"}, "ee80b74dec0b2c33c092917b70c9d186bf2ed9fdcbda231eed8e30f2": {"sentence": "\u5927\u4fbf IS A \u5145\u6ea2\u6027\u5c3f\u5931\u7981", "label": 0, "tree_id": "533", "term": "\u5927\u4fbf", "hypernym": "\u5145\u6ea2\u6027\u5c3f\u5931\u7981"}, "b8e0e5dce5d419c3a79035027a119dc3976e3c0032837b4223909f47": {"sentence": "\u5927\u4fbf IS A \u5c3f\u95ed", "label": 0, "tree_id": "533", "term": "\u5927\u4fbf", "hypernym": "\u5c3f\u95ed"}, "993161efd5d00a166febd3d835967e2b01203af5b559fe0b6c9d0204": {"sentence": "\u5927\u4fbf IS A \u4fbf\u8840", "label": 0, "tree_id": "533", "term": "\u5927\u4fbf", "hypernym": "\u4fbf\u8840"}, "29e4b204d95f831993a50e08fd3fde167a3daea63d716a4a8e1bd003": {"sentence": "\u5927\u4fbf IS A \u6392\u4fbf", "label": 0, "tree_id": "533", "term": "\u5927\u4fbf", "hypernym": "\u6392\u4fbf"}, "3daf79b94359f563b0feacef4d4de1fa39e5a40455aaf6cdfeb415f8": {"sentence": "\u5927\u4fbf IS A \u591c\u5c3f", "label": 0, "tree_id": "533", "term": "\u5927\u4fbf", "hypernym": "\u591c\u5c3f"}, "717c084803bb6518191ff93a796e3fdb3ba7cc95edc15670589bb17d": {"sentence": "\u5927\u4fbf IS A \u77f3\u5c3f\u75c7", "label": 0, "tree_id": "533", "term": "\u5927\u4fbf", "hypernym": "\u77f3\u5c3f\u75c7"}, "fe77c733ef5ff963f4d5393d92b673549091b6ed0e0a6505d6614e70": {"sentence": "\u5927\u4fbf IS A \u5c11\u5c3f", "label": 0, "tree_id": "533", "term": "\u5927\u4fbf", "hypernym": "\u5c11\u5c3f"}, "c88f20cd9f5c8ae5015ae2ef53b290c889c90ee2746cc8991b719815": {"sentence": "\u591c\u5c3f IS A \u6392\u6cc4", "label": 0, "tree_id": "533", "term": "\u591c\u5c3f", "hypernym": "\u6392\u6cc4"}, "3cbb905bba861183e45c3e67b98d18c65bdf6b054faabc6fb3149c41": {"sentence": "\u591c\u5c3f IS A \u5931\u7981", "label": 0, "tree_id": "533", "term": "\u591c\u5c3f", "hypernym": "\u5931\u7981"}, "0f9e0fc8f195d6606cae5b2cf12cb9f3fdf4f003a1bc2c48c508232a": {"sentence": "\u591c\u5c3f IS A \u62c9\u5c4e", "label": 0, "tree_id": "533", "term": "\u591c\u5c3f", "hypernym": "\u62c9\u5c4e"}, "83961de3f90015e5a490f9329c58a8588efed4a43dffef477718b6f2": {"sentence": "\u591c\u5c3f IS A \u5c0f\u4fbf", "label": 1, "tree_id": "533", "term": "\u591c\u5c3f", "hypernym": "\u5c0f\u4fbf"}, "6cd88c062e3c627f7e7ef0c3144fbbd9b6ec08962b28bdac626315ab": {"sentence": "\u591c\u5c3f IS A \u5c3f\u5931\u7981", "label": 0, "tree_id": "533", "term": "\u591c\u5c3f", "hypernym": "\u5c3f\u5931\u7981"}, "cd4637f364d9d21ed84edc21d39a96022c06c99e317fcbe95385d6bc": {"sentence": "\u591c\u5c3f IS A \u5c3f\u5e8a", "label": 0, "tree_id": "533", "term": "\u591c\u5c3f", "hypernym": "\u5c3f\u5e8a"}, "4f8ba7eb55b5df664ceb976e0ffa41e02a5ef87be4877904f3762b6d": {"sentence": "\u591c\u5c3f IS A \u538b\u529b\u6027\u5931\u7981", "label": 0, "tree_id": "533", "term": "\u591c\u5c3f", "hypernym": "\u538b\u529b\u6027\u5931\u7981"}, "a6f6dcd8cfcd968e4190d8257e7c8d2f3f8bf56b27b14c99cdfd0da5": {"sentence": "\u591c\u5c3f IS A \u5145\u6ea2\u6027\u5c3f\u5931\u7981", "label": 0, "tree_id": "533", "term": "\u591c\u5c3f", "hypernym": "\u5145\u6ea2\u6027\u5c3f\u5931\u7981"}, "d20919c73be843ac9c46188cfa6307b2e9ef5eb0e2415b99451da77f": {"sentence": "\u591c\u5c3f IS A \u5c3f\u95ed", "label": 0, "tree_id": "533", "term": "\u591c\u5c3f", "hypernym": "\u5c3f\u95ed"}, "31e0079f9d2c49ddf35536f2644ec8c295e93a3d493e943d4232974d": {"sentence": "\u591c\u5c3f IS A \u4fbf\u8840", "label": 0, "tree_id": "533", "term": "\u591c\u5c3f", "hypernym": "\u4fbf\u8840"}, "2541482716da38bd4ed01bed5852b732b810033be11c5047a4d26246": {"sentence": "\u591c\u5c3f IS A \u6392\u4fbf", "label": 0, "tree_id": "533", "term": "\u591c\u5c3f", "hypernym": "\u6392\u4fbf"}, "46829aa23e54635fbb8edf59f94eee522f1a457800f677538b7e53ef": {"sentence": "\u591c\u5c3f IS A \u5927\u4fbf", "label": 0, "tree_id": "533", "term": "\u591c\u5c3f", "hypernym": "\u5927\u4fbf"}, "105eff49ce935a12ef005c2db6fd990d2ceaef3ee4817a17353ec159": {"sentence": "\u591c\u5c3f IS A \u77f3\u5c3f\u75c7", "label": 0, "tree_id": "533", "term": "\u591c\u5c3f", "hypernym": "\u77f3\u5c3f\u75c7"}, "a7049f2bee0c226cc959b9c2207fe35a1e6aa3f2e7cce5c397f790da": {"sentence": "\u591c\u5c3f IS A \u5c11\u5c3f", "label": 0, "tree_id": "533", "term": "\u591c\u5c3f", "hypernym": "\u5c11\u5c3f"}, "9937e6743cb907c2c404c1e864c35b4eeb167fef94dbd015b6aea5d2": {"sentence": "\u77f3\u5c3f\u75c7 IS A \u6392\u6cc4", "label": 0, "tree_id": "533", "term": "\u77f3\u5c3f\u75c7", "hypernym": "\u6392\u6cc4"}, "af92cb68d5b08b55caf8ec5c22494c24b9a42e06debd2784fb97bf4f": {"sentence": "\u77f3\u5c3f\u75c7 IS A \u5931\u7981", "label": 0, "tree_id": "533", "term": "\u77f3\u5c3f\u75c7", "hypernym": "\u5931\u7981"}, "c1a531dde305a3cba3b73875c8d7a04cc00ac13cfeb5bc21ba6b1ba0": {"sentence": "\u77f3\u5c3f\u75c7 IS A \u62c9\u5c4e", "label": 0, "tree_id": "533", "term": "\u77f3\u5c3f\u75c7", "hypernym": "\u62c9\u5c4e"}, "0ca902391bf46f55b4a4e9da571ec1e1d42a31d54f069f8af61e35c1": {"sentence": "\u77f3\u5c3f\u75c7 IS A \u5c0f\u4fbf", "label": 1, "tree_id": "533", "term": "\u77f3\u5c3f\u75c7", "hypernym": "\u5c0f\u4fbf"}, "d69de526c80ad51f8d0117dc195c5ea349615ffdade587b9c4902f74": {"sentence": "\u77f3\u5c3f\u75c7 IS A \u5c3f\u5931\u7981", "label": 0, "tree_id": "533", "term": "\u77f3\u5c3f\u75c7", "hypernym": "\u5c3f\u5931\u7981"}, "4c17c79e6332a04d25120486f3ce5a93cd27eca268a26322e3400a4e": {"sentence": "\u77f3\u5c3f\u75c7 IS A \u5c3f\u5e8a", "label": 0, "tree_id": "533", "term": "\u77f3\u5c3f\u75c7", "hypernym": "\u5c3f\u5e8a"}, "0cfa5aad91973fc64e80333d696efc33cda98ad7863a12f7f508a2a2": {"sentence": "\u77f3\u5c3f\u75c7 IS A \u538b\u529b\u6027\u5931\u7981", "label": 0, "tree_id": "533", "term": "\u77f3\u5c3f\u75c7", "hypernym": "\u538b\u529b\u6027\u5931\u7981"}, "e4c3358cf64f2c555f825e2cbad98b51dbcb0a522535be7257a50dbf": {"sentence": "\u77f3\u5c3f\u75c7 IS A \u5145\u6ea2\u6027\u5c3f\u5931\u7981", "label": 0, "tree_id": "533", "term": "\u77f3\u5c3f\u75c7", "hypernym": "\u5145\u6ea2\u6027\u5c3f\u5931\u7981"}, "e143c1f8d2f022e80561b6536c8c56a282a109710acbf6add71cf60a": {"sentence": "\u77f3\u5c3f\u75c7 IS A \u5c3f\u95ed", "label": 0, "tree_id": "533", "term": "\u77f3\u5c3f\u75c7", "hypernym": "\u5c3f\u95ed"}, "747bb1e17adfe392a0433e455751bd01d13d68b6ad5b5fda4f3a4075": {"sentence": "\u77f3\u5c3f\u75c7 IS A \u4fbf\u8840", "label": 0, "tree_id": "533", "term": "\u77f3\u5c3f\u75c7", "hypernym": "\u4fbf\u8840"}, "2a8f218d65d971ab2b461996a332e4c1fe1bca06291e287775028e62": {"sentence": "\u77f3\u5c3f\u75c7 IS A \u6392\u4fbf", "label": 0, "tree_id": "533", "term": "\u77f3\u5c3f\u75c7", "hypernym": "\u6392\u4fbf"}, "1bfdf0c34297b76080a36eeffe23e5d1985454e5d5aedc43f6c83c51": {"sentence": "\u77f3\u5c3f\u75c7 IS A \u5927\u4fbf", "label": 0, "tree_id": "533", "term": "\u77f3\u5c3f\u75c7", "hypernym": "\u5927\u4fbf"}, "8495c584e693793e6c32950013cec7bef2571a99ed7f7797c0970531": {"sentence": "\u77f3\u5c3f\u75c7 IS A \u591c\u5c3f", "label": 0, "tree_id": "533", "term": "\u77f3\u5c3f\u75c7", "hypernym": "\u591c\u5c3f"}, "ac1649c0eed90429e18b954f74db84c7bdf9945b9641cbbec77d5c05": {"sentence": "\u77f3\u5c3f\u75c7 IS A \u5c11\u5c3f", "label": 0, "tree_id": "533", "term": "\u77f3\u5c3f\u75c7", "hypernym": "\u5c11\u5c3f"}, "be9cf204bbf5562dbad609da6d552fe275ac598a362b1ee5b5479278": {"sentence": "\u5c11\u5c3f IS A \u6392\u6cc4", "label": 0, "tree_id": "533", "term": "\u5c11\u5c3f", "hypernym": "\u6392\u6cc4"}, "e8252aca8cf92267ff1ea72efeb1ff28a6f5ae9e13b7b811c8fde30f": {"sentence": "\u5c11\u5c3f IS A \u5931\u7981", "label": 0, "tree_id": "533", "term": "\u5c11\u5c3f", "hypernym": "\u5931\u7981"}, "2747ac9c5027305370b56afd34e11f5382e4018ba28a4efcd107cc7e": {"sentence": "\u5c11\u5c3f IS A \u62c9\u5c4e", "label": 0, "tree_id": "533", "term": "\u5c11\u5c3f", "hypernym": "\u62c9\u5c4e"}, "e10d0a237e0d5ce346d778a776a53b963267d5a70c193a39afa37459": {"sentence": "\u5c11\u5c3f IS A \u5c0f\u4fbf", "label": 1, "tree_id": "533", "term": "\u5c11\u5c3f", "hypernym": "\u5c0f\u4fbf"}, "7a3d9de023cc1e9c677efeb3e1b99fab33949cc75862f3d1bd33adc8": {"sentence": "\u5c11\u5c3f IS A \u5c3f\u5931\u7981", "label": 0, "tree_id": "533", "term": "\u5c11\u5c3f", "hypernym": "\u5c3f\u5931\u7981"}, "9ff9f09c71fd1a8aad54c668b3b3f72228e46148a2e0a25c9c4579cd": {"sentence": "\u5c11\u5c3f IS A \u5c3f\u5e8a", "label": 0, "tree_id": "533", "term": "\u5c11\u5c3f", "hypernym": "\u5c3f\u5e8a"}, "6c5d02951a16061632d04945c2d974d66563f433dadd7c6c1904f486": {"sentence": "\u5c11\u5c3f IS A \u538b\u529b\u6027\u5931\u7981", "label": 0, "tree_id": "533", "term": "\u5c11\u5c3f", "hypernym": "\u538b\u529b\u6027\u5931\u7981"}, "f3f5d4598e5a39397f289e7ef753d4d88fe5a652d55aef513ae7ad21": {"sentence": "\u5c11\u5c3f IS A \u5145\u6ea2\u6027\u5c3f\u5931\u7981", "label": 0, "tree_id": "533", "term": "\u5c11\u5c3f", "hypernym": "\u5145\u6ea2\u6027\u5c3f\u5931\u7981"}, "b7199a0a81cccb75aca5515373f2f810ae10309be75782e0b1510293": {"sentence": "\u5c11\u5c3f IS A \u5c3f\u95ed", "label": 0, "tree_id": "533", "term": "\u5c11\u5c3f", "hypernym": "\u5c3f\u95ed"}, "e04b539d8815e6a37dbe6b1fd761083c441e310e7c33d0e64aa59b3b": {"sentence": "\u5c11\u5c3f IS A \u4fbf\u8840", "label": 0, "tree_id": "533", "term": "\u5c11\u5c3f", "hypernym": "\u4fbf\u8840"}, "aea097a88021b7e73c5a7459f338870a352b03b1ed4932a733266969": {"sentence": "\u5c11\u5c3f IS A \u6392\u4fbf", "label": 0, "tree_id": "533", "term": "\u5c11\u5c3f", "hypernym": "\u6392\u4fbf"}, "56dac521e41e7cb2dd4f517d3ddf625aede9128e3f2c11ca25d18653": {"sentence": "\u5c11\u5c3f IS A \u5927\u4fbf", "label": 0, "tree_id": "533", "term": "\u5c11\u5c3f", "hypernym": "\u5927\u4fbf"}, "11776568909e39f39fd40c14e8f6237ff3c6c83747196117456383ee": {"sentence": "\u5c11\u5c3f IS A \u591c\u5c3f", "label": 0, "tree_id": "533", "term": "\u5c11\u5c3f", "hypernym": "\u591c\u5c3f"}, "c84b125799dba134a14519f7a4446efd8d552ace42f89255406ed18b": {"sentence": "\u5c11\u5c3f IS A \u77f3\u5c3f\u75c7", "label": 0, "tree_id": "533", "term": "\u5c11\u5c3f", "hypernym": "\u77f3\u5c3f\u75c7"}, "c5b6b07ecb6218872e62c24947810a284c53fa3648eeb9715580be98": {"sentence": "\u5207 IS A \u5f88\u6df1\u7684\u88c2\u7f1d", "label": 0, "tree_id": "536", "term": "\u5207", "hypernym": "\u5f88\u6df1\u7684\u88c2\u7f1d"}, "accb29cac1344a2ea350a853dea4b92746b20b932ed4d37c0d8834df": {"sentence": "\u5207 IS A \u523b\u75d5", "label": 0, "tree_id": "536", "term": "\u5207", "hypernym": "\u523b\u75d5"}, "e7789186c19e2649b60e97bed6204f88c5daafcdab3cb9db0b0a5e29": {"sentence": "\u5f88\u6df1\u7684\u88c2\u7f1d IS A \u5207", "label": 1, "tree_id": "536", "term": "\u5f88\u6df1\u7684\u88c2\u7f1d", "hypernym": "\u5207"}, "431a434c53703b2143f47055fc8152f9c5a2ac6ca06ee1bb76902c35": {"sentence": "\u5f88\u6df1\u7684\u88c2\u7f1d IS A \u523b\u75d5", "label": 0, "tree_id": "536", "term": "\u5f88\u6df1\u7684\u88c2\u7f1d", "hypernym": "\u523b\u75d5"}, "9d8237641ff43ca699d322a6c93059fdd811f68cacc806c9ee37f67e": {"sentence": "\u523b\u75d5 IS A \u5207", "label": 1, "tree_id": "536", "term": "\u523b\u75d5", "hypernym": "\u5207"}, "e1fc6f5273115cb31783f231c496613c5f045ed33974f4b1880be195": {"sentence": "\u523b\u75d5 IS A \u5f88\u6df1\u7684\u88c2\u7f1d", "label": 0, "tree_id": "536", "term": "\u523b\u75d5", "hypernym": "\u5f88\u6df1\u7684\u88c2\u7f1d"}, "5e4234ec502770836e6a3b5c176297a8de1ae5403aebe9b767d51384": {"sentence": "\u8bed\u6cd5\u5173\u7cfb IS A \u4e92\u53c2", "label": 0, "tree_id": "537", "term": "\u8bed\u6cd5\u5173\u7cfb", "hypernym": "\u4e92\u53c2"}, "1749df5b3ad4695f2be0051afd747e352970b8414d60fbfcc8687ef3": {"sentence": "\u8bed\u6cd5\u5173\u7cfb IS A \u8bed\u6c14", "label": 0, "tree_id": "537", "term": "\u8bed\u6cd5\u5173\u7cfb", "hypernym": "\u8bed\u6c14"}, "5659f18f741cd2d02dc347ae660122a9e88e24a64435a0684d8f176a": {"sentence": "\u8bed\u6cd5\u5173\u7cfb IS A \u8bcd\u5f62\u53d8\u5316", "label": 0, "tree_id": "537", "term": "\u8bed\u6cd5\u5173\u7cfb", "hypernym": "\u8bcd\u5f62\u53d8\u5316"}, "74fc9b00b3bd6a6e1dd7abb587b419b7564a53534f75121079c90277": {"sentence": "\u8bed\u6cd5\u5173\u7cfb IS A \u4fee\u9970\u5173\u7cfb", "label": 0, "tree_id": "537", "term": "\u8bed\u6cd5\u5173\u7cfb", "hypernym": "\u4fee\u9970\u5173\u7cfb"}, "12c8634630259c74a5efdf8a744b11fbdf8ad27c7246332e5b076d7d": {"sentence": "\u8bed\u6cd5\u5173\u7cfb IS A \u4f53", "label": 0, "tree_id": "537", "term": "\u8bed\u6cd5\u5173\u7cfb", "hypernym": "\u4f53"}, "e7b543f6a4c29969a2972a3a930ba4041ecde4525b43789c74781238": {"sentence": "\u8bed\u6cd5\u5173\u7cfb IS A \u4e0d\u53ca\u7269\u6027", "label": 0, "tree_id": "537", "term": "\u8bed\u6cd5\u5173\u7cfb", "hypernym": "\u4e0d\u53ca\u7269\u6027"}, "060059c49e65ccfe56e638e6c7fe2c4dba9d918ac4d15ebda25370e1": {"sentence": "\u8bed\u6cd5\u5173\u7cfb IS A \u53ca\u7269\u6027", "label": 0, "tree_id": "537", "term": "\u8bed\u6cd5\u5173\u7cfb", "hypernym": "\u53ca\u7269\u6027"}, "9ab930ee8c266890e531a4a0be71adbe4f7eaf1ffe958862e0d12227": {"sentence": "\u8bed\u6cd5\u5173\u7cfb IS A \u4e92\u8865", "label": 0, "tree_id": "537", "term": "\u8bed\u6cd5\u5173\u7cfb", "hypernym": "\u4e92\u8865"}, "0d3659562707397e4cf9616fa4029386d995f45750d01ee7d63a1873": {"sentence": "\u8bed\u6cd5\u5173\u7cfb IS A \u4e00\u81f4", "label": 0, "tree_id": "537", "term": "\u8bed\u6cd5\u5173\u7cfb", "hypernym": "\u4e00\u81f4"}, "8fe6f387a9832bcf692938e08d8a04ded65852179a7a61f2dc17d3d0": {"sentence": "\u8bed\u6cd5\u5173\u7cfb IS A \u5206\u53e5\u95f4\u7684\u5173\u7cfb", "label": 0, "tree_id": "537", "term": "\u8bed\u6cd5\u5173\u7cfb", "hypernym": "\u5206\u53e5\u95f4\u7684\u5173\u7cfb"}, "83aa55c9e7487c4b923e1fecf5bab96ccf38b9ebb9a1888743cd4260": {"sentence": "\u8bed\u6cd5\u5173\u7cfb IS A \u8bed\u6001", "label": 0, "tree_id": "537", "term": "\u8bed\u6cd5\u5173\u7cfb", "hypernym": "\u8bed\u6001"}, "5aeaa070e346708085ada0be4e13ffe740949c07e031297780e3e397": {"sentence": "\u8bed\u6cd5\u5173\u7cfb IS A \u4e3b\u4ece\u5173\u7cfb", "label": 0, "tree_id": "537", "term": "\u8bed\u6cd5\u5173\u7cfb", "hypernym": "\u4e3b\u4ece\u5173\u7cfb"}, "e0729ab021f3d2cfad84b1a7b81610b32418d6ef38d9dc1d1b8511b7": {"sentence": "\u8bed\u6cd5\u5173\u7cfb IS A \u540c\u7b49", "label": 0, "tree_id": "537", "term": "\u8bed\u6cd5\u5173\u7cfb", "hypernym": "\u540c\u7b49"}, "5022db79165b343d60288da9ec383698ec63a1dee6a67ce7af1b7cbe": {"sentence": "\u8bed\u6cd5\u5173\u7cfb IS A \u56de\u6307", "label": 0, "tree_id": "537", "term": "\u8bed\u6cd5\u5173\u7cfb", "hypernym": "\u56de\u6307"}, "a24225ea2a156a8ab453cbb980edaf34a538ba4ada6d137a9600e7af": {"sentence": "\u8bed\u6cd5\u5173\u7cfb IS A \u81ea\u53cd\u6027", "label": 0, "tree_id": "537", "term": "\u8bed\u6cd5\u5173\u7cfb", "hypernym": "\u81ea\u53cd\u6027"}, "d1bad150cd852dbe81bacba1d13b7683146859ed1eb2dee569b07e31": {"sentence": "\u8bed\u6cd5\u5173\u7cfb IS A \u7948\u4f7f\u8bed\u6c14", "label": 0, "tree_id": "537", "term": "\u8bed\u6cd5\u5173\u7cfb", "hypernym": "\u7948\u4f7f\u8bed\u6c14"}, "d228565cc0dee43029ef595992692fba1cda0fcaee6e36847d6f04db": {"sentence": "\u8bed\u6cd5\u5173\u7cfb IS A \u76f4\u9648\u8bed\u6c14", "label": 0, "tree_id": "537", "term": "\u8bed\u6cd5\u5173\u7cfb", "hypernym": "\u76f4\u9648\u8bed\u6c14"}, "d6a6ea34d5a19184f46ac2d6596ff316e02459a6a38129d8d38e6953": {"sentence": "\u8bed\u6cd5\u5173\u7cfb IS A \u7591\u95ee\u8bed\u6c14", "label": 0, "tree_id": "537", "term": "\u8bed\u6cd5\u5173\u7cfb", "hypernym": "\u7591\u95ee\u8bed\u6c14"}, "867bf55470c129fa5be5fe9482cd02040ca909d71a25dd3d469cbc8f": {"sentence": "\u8bed\u6cd5\u5173\u7cfb IS A \u7948\u613f\u8bed\u6001", "label": 0, "tree_id": "537", "term": "\u8bed\u6cd5\u5173\u7cfb", "hypernym": "\u7948\u613f\u8bed\u6001"}, "3583eadfe3a7766ef958bdd59faf39a12afdf2e2f7c9bc2b749da202": {"sentence": "\u8bed\u6cd5\u5173\u7cfb IS A \u865a\u62df\u8bed\u6c14", "label": 0, "tree_id": "537", "term": "\u8bed\u6cd5\u5173\u7cfb", "hypernym": "\u865a\u62df\u8bed\u6c14"}, "7e7bb83efdfdb0edb34c16ed100a0b68a44ef993204ad397bd810c4b": {"sentence": "\u8bed\u6cd5\u5173\u7cfb IS A \u52a8\u8bcd\u7684\u53d8\u5316", "label": 0, "tree_id": "537", "term": "\u8bed\u6cd5\u5173\u7cfb", "hypernym": "\u52a8\u8bcd\u7684\u53d8\u5316"}, "2dfbdd08090836e4223cb8bc766e07d0edc752d099b0ea2de2e40330": {"sentence": "\u8bed\u6cd5\u5173\u7cfb IS A \u53d8\u683c", "label": 0, "tree_id": "537", "term": "\u8bed\u6cd5\u5173\u7cfb", "hypernym": "\u53d8\u683c"}, "a7ee4f895cdb18362644aad74b97bf37e117970fa6f59c9496a6b759": {"sentence": "\u8bed\u6cd5\u5173\u7cfb IS A \u540c\u4f4d", "label": 0, "tree_id": "537", "term": "\u8bed\u6cd5\u5173\u7cfb", "hypernym": "\u540c\u4f4d"}, "ffc71c716a25c1df60705706255716eb26b2640172afeec3fb6db142": {"sentence": "\u8bed\u6cd5\u5173\u7cfb IS A \u8868\u59cb\u52a8\u8bcd", "label": 0, "tree_id": "537", "term": "\u8bed\u6cd5\u5173\u7cfb", "hypernym": "\u8868\u59cb\u52a8\u8bcd"}, "b3f206839245aef2e641da02d7822735556571c519e6239f5e226251": {"sentence": "\u8bed\u6cd5\u5173\u7cfb IS A \u6301\u7eed\u65f6\u6001", "label": 0, "tree_id": "537", "term": "\u8bed\u6cd5\u5173\u7cfb", "hypernym": "\u6301\u7eed\u65f6\u6001"}, "853c62384dd670cd7503133bc4046405421e24bd0fda9d9ce1e12975": {"sentence": "\u8bed\u6cd5\u5173\u7cfb IS A \u52a8\u8bcd\u5b8c\u6210\u4f53", "label": 0, "tree_id": "537", "term": "\u8bed\u6cd5\u5173\u7cfb", "hypernym": "\u52a8\u8bcd\u5b8c\u6210\u4f53"}, "7ef7c33112556b277a28928925b6766a4c7b7bd182226202f36345b8": {"sentence": "\u8bed\u6cd5\u5173\u7cfb IS A \u672a\u5b8c\u6210\u4f53", "label": 0, "tree_id": "537", "term": "\u8bed\u6cd5\u5173\u7cfb", "hypernym": "\u672a\u5b8c\u6210\u4f53"}, "1a849f1c7571528b72b05744836088f57037f057a99faec1f28570b5": {"sentence": "\u8bed\u6cd5\u5173\u7cfb IS A \u8bcd\u6027\u4e00\u81f4", "label": 0, "tree_id": "537", "term": "\u8bed\u6cd5\u5173\u7cfb", "hypernym": "\u8bcd\u6027\u4e00\u81f4"}, "3b48d275dfa2439fed4dcdc36f046e4b453aea7f77f8882557979777": {"sentence": "\u8bed\u6cd5\u5173\u7cfb IS A \u6570\u5b57\u4e0a\u7684\u4e00\u81f4", "label": 0, "tree_id": "537", "term": "\u8bed\u6cd5\u5173\u7cfb", "hypernym": "\u6570\u5b57\u4e0a\u7684\u4e00\u81f4"}, "cbd86796718a542617cfb5fa689ec844fd1326efec10a925eda41f78": {"sentence": "\u8bed\u6cd5\u5173\u7cfb IS A \u793a\u4f8b\u4e00\u81f4", "label": 0, "tree_id": "537", "term": "\u8bed\u6cd5\u5173\u7cfb", "hypernym": "\u793a\u4f8b\u4e00\u81f4"}, "422df46f81280541a205447201159f5070d0e9f7d0927602f43f6349": {"sentence": "\u8bed\u6cd5\u5173\u7cfb IS A \u4eba\u7684\u4e00\u81f4", "label": 0, "tree_id": "537", "term": "\u8bed\u6cd5\u5173\u7cfb", "hypernym": "\u4eba\u7684\u4e00\u81f4"}, "f9a71610747df17d270823f0e627c5feb84418de5e801b6c625fc439": {"sentence": "\u8bed\u6cd5\u5173\u7cfb IS A \u4ece\u5c5e\u5173\u7cfb", "label": 0, "tree_id": "537", "term": "\u8bed\u6cd5\u5173\u7cfb", "hypernym": "\u4ece\u5c5e\u5173\u7cfb"}, "1d8e6bf37d26ea97e6b132cbe2bf175eaf8abdbc89c70e65ca7c1ddc": {"sentence": "\u8bed\u6cd5\u5173\u7cfb IS A \u5bf9\u7b49\u5173\u7cfb", "label": 0, "tree_id": "537", "term": "\u8bed\u6cd5\u5173\u7cfb", "hypernym": "\u5bf9\u7b49\u5173\u7cfb"}, "2790583c4e8bbdc8ff6afabbc468e79138f989985c2b1b0db03ddbe7": {"sentence": "\u8bed\u6cd5\u5173\u7cfb IS A \u5bf9\u7167\u5173\u7cfb", "label": 0, "tree_id": "537", "term": "\u8bed\u6cd5\u5173\u7cfb", "hypernym": "\u5bf9\u7167\u5173\u7cfb"}, "430de65e799db6672d06e18c17d0c1dce8bca2cc7b468ac697a10e16": {"sentence": "\u8bed\u6cd5\u5173\u7cfb IS A \u8fde\u63a5\u5173\u7cfb", "label": 0, "tree_id": "537", "term": "\u8bed\u6cd5\u5173\u7cfb", "hypernym": "\u8fde\u63a5\u5173\u7cfb"}, "0cff88970c664b9f26cb69a919c5b18009c892831ffdee250e8cf59f": {"sentence": "\u8bed\u6cd5\u5173\u7cfb IS A \u5206\u79bb\u5173\u7cfb", "label": 0, "tree_id": "537", "term": "\u8bed\u6cd5\u5173\u7cfb", "hypernym": "\u5206\u79bb\u5173\u7cfb"}, "ddcd7b23394289c7af22e1be06c0113cef4776258f395bb2014152b7": {"sentence": "\u8bed\u6cd5\u5173\u7cfb IS A \u4e3b\u52a8\u8bed\u6001", "label": 0, "tree_id": "537", "term": "\u8bed\u6cd5\u5173\u7cfb", "hypernym": "\u4e3b\u52a8\u8bed\u6001"}, "b566ce26efbeadb40fbd6c3ac4842fd15ccb9f90a26d41a77fb6ebee": {"sentence": "\u8bed\u6cd5\u5173\u7cfb IS A \u6e10\u8fdb\u65f6\u6001", "label": 0, "tree_id": "537", "term": "\u8bed\u6cd5\u5173\u7cfb", "hypernym": "\u6e10\u8fdb\u65f6\u6001"}, "98c47497538f980b425af4c19afdab739d5e439d61e057fd7e4e78af": {"sentence": "\u8bed\u6cd5\u5173\u7cfb IS A \u9650\u5b9a\u5173\u7cfb", "label": 0, "tree_id": "537", "term": "\u8bed\u6cd5\u5173\u7cfb", "hypernym": "\u9650\u5b9a\u5173\u7cfb"}, "fd20b8dcce90baa84032e210137b1a95060316d7062362fb1001687c": {"sentence": "\u8bed\u6cd5\u5173\u7cfb IS A \u88ab\u52a8\u8bed\u6001", "label": 0, "tree_id": "537", "term": "\u8bed\u6cd5\u5173\u7cfb", "hypernym": "\u88ab\u52a8\u8bed\u6001"}, "3c2f723bc63010183b777ee92c2a651b10385ff03be36a07383d26da": {"sentence": "\u4e92\u53c2 IS A \u8bed\u6cd5\u5173\u7cfb", "label": 1, "tree_id": "537", "term": "\u4e92\u53c2", "hypernym": "\u8bed\u6cd5\u5173\u7cfb"}, "036c98485e1fcc06197e8ab40a3435754f9f5983794dc983dd5c3ddf": {"sentence": "\u4e92\u53c2 IS A \u8bed\u6c14", "label": 0, "tree_id": "537", "term": "\u4e92\u53c2", "hypernym": "\u8bed\u6c14"}, "89f4b4fc7e1a8cc87a96c644887d62ddb6d7f73383bb24191ec3ff12": {"sentence": "\u4e92\u53c2 IS A \u8bcd\u5f62\u53d8\u5316", "label": 0, "tree_id": "537", "term": "\u4e92\u53c2", "hypernym": "\u8bcd\u5f62\u53d8\u5316"}, "f78967025134fe77a6d66994a7d1cbd8ca74ce41d439efa40fe565f7": {"sentence": "\u4e92\u53c2 IS A \u4fee\u9970\u5173\u7cfb", "label": 0, "tree_id": "537", "term": "\u4e92\u53c2", "hypernym": "\u4fee\u9970\u5173\u7cfb"}, "c326bb25801aa62ad4868913fae58da42c9b1a0c9cbe03e7c84f6947": {"sentence": "\u4e92\u53c2 IS A \u4f53", "label": 0, "tree_id": "537", "term": "\u4e92\u53c2", "hypernym": "\u4f53"}, "d9cacb3982fb93e319fb128d7a58e436250438c5b38497ffbacedf46": {"sentence": "\u4e92\u53c2 IS A \u4e0d\u53ca\u7269\u6027", "label": 0, "tree_id": "537", "term": "\u4e92\u53c2", "hypernym": "\u4e0d\u53ca\u7269\u6027"}, "b5367677f7de305c6d0deb0127b99e632fa0f15d3181e925b902dc4c": {"sentence": "\u4e92\u53c2 IS A \u53ca\u7269\u6027", "label": 0, "tree_id": "537", "term": "\u4e92\u53c2", "hypernym": "\u53ca\u7269\u6027"}, "c6d5aa9e55dd705e604b5b6085d278e311412ae0a90a689b2ce69900": {"sentence": "\u4e92\u53c2 IS A \u4e92\u8865", "label": 0, "tree_id": "537", "term": "\u4e92\u53c2", "hypernym": "\u4e92\u8865"}, "1184c253b25148fab7e58385112cd097a0d92b2eebd78aaa4ab4e70a": {"sentence": "\u4e92\u53c2 IS A \u4e00\u81f4", "label": 0, "tree_id": "537", "term": "\u4e92\u53c2", "hypernym": "\u4e00\u81f4"}, "a6e6bf9776d2fc4f3c07c8bccf599a6ab486648a66833c2318b34dba": {"sentence": "\u4e92\u53c2 IS A \u5206\u53e5\u95f4\u7684\u5173\u7cfb", "label": 0, "tree_id": "537", "term": "\u4e92\u53c2", "hypernym": "\u5206\u53e5\u95f4\u7684\u5173\u7cfb"}, "f967275e4339cf7a67fdb646fb8778028b88a135755ea6cc34f23b5f": {"sentence": "\u4e92\u53c2 IS A \u8bed\u6001", "label": 0, "tree_id": "537", "term": "\u4e92\u53c2", "hypernym": "\u8bed\u6001"}, "e7789045edb078980785de0720dce1c1beb5243c58553f6f01836360": {"sentence": "\u4e92\u53c2 IS A \u4e3b\u4ece\u5173\u7cfb", "label": 0, "tree_id": "537", "term": "\u4e92\u53c2", "hypernym": "\u4e3b\u4ece\u5173\u7cfb"}, "9f9d8bdffd2223508361def4a25740cf9d5d28cd04203e800553a7b4": {"sentence": "\u4e92\u53c2 IS A \u540c\u7b49", "label": 0, "tree_id": "537", "term": "\u4e92\u53c2", "hypernym": "\u540c\u7b49"}, "75226b2f05d66cdfdd2e9990daadc70947563c4699fe3330707a5bdb": {"sentence": "\u4e92\u53c2 IS A \u56de\u6307", "label": 0, "tree_id": "537", "term": "\u4e92\u53c2", "hypernym": "\u56de\u6307"}, "6d3d5845d1d9dda1de7e14481f813f70d4ed45100a355c127ab76137": {"sentence": "\u4e92\u53c2 IS A \u81ea\u53cd\u6027", "label": 0, "tree_id": "537", "term": "\u4e92\u53c2", "hypernym": "\u81ea\u53cd\u6027"}, "8cc0bba16ea53c1a84789d8660a39bd28c68d67afdf686b6f5f5674e": {"sentence": "\u4e92\u53c2 IS A \u7948\u4f7f\u8bed\u6c14", "label": 0, "tree_id": "537", "term": "\u4e92\u53c2", "hypernym": "\u7948\u4f7f\u8bed\u6c14"}, "d05c1ff45be410099e5d11d6db09b8dd613316281d783f27cce617b9": {"sentence": "\u4e92\u53c2 IS A \u76f4\u9648\u8bed\u6c14", "label": 0, "tree_id": "537", "term": "\u4e92\u53c2", "hypernym": "\u76f4\u9648\u8bed\u6c14"}, "102377535bc0604ce6116765549fbbc48c52d75cc8bf843dd061ca69": {"sentence": "\u4e92\u53c2 IS A \u7591\u95ee\u8bed\u6c14", "label": 0, "tree_id": "537", "term": "\u4e92\u53c2", "hypernym": "\u7591\u95ee\u8bed\u6c14"}, "09144a9d9899d8f43864493cef816fa859bba971419304a79c81c63d": {"sentence": "\u4e92\u53c2 IS A \u7948\u613f\u8bed\u6001", "label": 0, "tree_id": "537", "term": "\u4e92\u53c2", "hypernym": "\u7948\u613f\u8bed\u6001"}, "f4e9a718c2dd0f2fac4b83a029dbae4915e11ae8bc34a6f5f7e09561": {"sentence": "\u4e92\u53c2 IS A \u865a\u62df\u8bed\u6c14", "label": 0, "tree_id": "537", "term": "\u4e92\u53c2", "hypernym": "\u865a\u62df\u8bed\u6c14"}, "b93dd00a5667c34d29f7f29bbd456eec8b863a3d7d3f7657ab0e93c3": {"sentence": "\u4e92\u53c2 IS A \u52a8\u8bcd\u7684\u53d8\u5316", "label": 0, "tree_id": "537", "term": "\u4e92\u53c2", "hypernym": "\u52a8\u8bcd\u7684\u53d8\u5316"}, "24678d75160b3420dcab64a890bb3e636dd215f3df9b9168e1dc6e66": {"sentence": "\u4e92\u53c2 IS A \u53d8\u683c", "label": 0, "tree_id": "537", "term": "\u4e92\u53c2", "hypernym": "\u53d8\u683c"}, "bc97685cb37d1dcb7e6e20230c88d44ab67a3ef9c41747ce5d7ea91a": {"sentence": "\u4e92\u53c2 IS A \u540c\u4f4d", "label": 0, "tree_id": "537", "term": "\u4e92\u53c2", "hypernym": "\u540c\u4f4d"}, "0dd0e4f92bab0431c981dbc1b96c5cbc708963d87bcc69975d154f4e": {"sentence": "\u4e92\u53c2 IS A \u8868\u59cb\u52a8\u8bcd", "label": 0, "tree_id": "537", "term": "\u4e92\u53c2", "hypernym": "\u8868\u59cb\u52a8\u8bcd"}, "2c8b0079b51cf9e8f4e964006662bc91e874b69b44276e6329083ec2": {"sentence": "\u4e92\u53c2 IS A \u6301\u7eed\u65f6\u6001", "label": 0, "tree_id": "537", "term": "\u4e92\u53c2", "hypernym": "\u6301\u7eed\u65f6\u6001"}, "cb37c576c538d1fb2f6199affc4b18d8038f2380099161cc99c3f998": {"sentence": "\u4e92\u53c2 IS A \u52a8\u8bcd\u5b8c\u6210\u4f53", "label": 0, "tree_id": "537", "term": "\u4e92\u53c2", "hypernym": "\u52a8\u8bcd\u5b8c\u6210\u4f53"}, "2a2a1fc1520838cf75ce6965b2ca3975e3b98a0d924bfeb733ed6603": {"sentence": "\u4e92\u53c2 IS A \u672a\u5b8c\u6210\u4f53", "label": 0, "tree_id": "537", "term": "\u4e92\u53c2", "hypernym": "\u672a\u5b8c\u6210\u4f53"}, "14e5f1b3b3eca986f92fa1bf40036254a26493965a98d588edbb8140": {"sentence": "\u4e92\u53c2 IS A \u8bcd\u6027\u4e00\u81f4", "label": 0, "tree_id": "537", "term": "\u4e92\u53c2", "hypernym": "\u8bcd\u6027\u4e00\u81f4"}, "75474c45a62b6f5ce200086a5a81755e43d95b9b7d3ff3829d01bf1b": {"sentence": "\u4e92\u53c2 IS A \u6570\u5b57\u4e0a\u7684\u4e00\u81f4", "label": 0, "tree_id": "537", "term": "\u4e92\u53c2", "hypernym": "\u6570\u5b57\u4e0a\u7684\u4e00\u81f4"}, "fd9ed763954a1c8066bc48a4f64f91a2f7b994f8732c072d9c088c8c": {"sentence": "\u4e92\u53c2 IS A \u793a\u4f8b\u4e00\u81f4", "label": 0, "tree_id": "537", "term": "\u4e92\u53c2", "hypernym": "\u793a\u4f8b\u4e00\u81f4"}, "24824806fc97367443bc4b0250b2d4709467b41899c602890043d3b9": {"sentence": "\u4e92\u53c2 IS A \u4eba\u7684\u4e00\u81f4", "label": 0, "tree_id": "537", "term": "\u4e92\u53c2", "hypernym": "\u4eba\u7684\u4e00\u81f4"}, "02835520040898a3bbe1ebe422aff3f4da173be63e4c5798fb2b5545": {"sentence": "\u4e92\u53c2 IS A \u4ece\u5c5e\u5173\u7cfb", "label": 0, "tree_id": "537", "term": "\u4e92\u53c2", "hypernym": "\u4ece\u5c5e\u5173\u7cfb"}, "4c537aaafdb97ea62c26e6a004f80d73b1da0c6658c2d8f22dbe1c95": {"sentence": "\u4e92\u53c2 IS A \u5bf9\u7b49\u5173\u7cfb", "label": 0, "tree_id": "537", "term": "\u4e92\u53c2", "hypernym": "\u5bf9\u7b49\u5173\u7cfb"}, "bb7621e139935e5547d0e3011e52d5b51a4601c9d45f88f8b9b2fb9d": {"sentence": "\u4e92\u53c2 IS A \u5bf9\u7167\u5173\u7cfb", "label": 0, "tree_id": "537", "term": "\u4e92\u53c2", "hypernym": "\u5bf9\u7167\u5173\u7cfb"}, "a9991b9925e7a4f233ed515af4584dd6365b72aa4743c279184d551a": {"sentence": "\u4e92\u53c2 IS A \u8fde\u63a5\u5173\u7cfb", "label": 0, "tree_id": "537", "term": "\u4e92\u53c2", "hypernym": "\u8fde\u63a5\u5173\u7cfb"}, "7521aa61b159e1046af645b214545b968f34af7fef399abca55812ab": {"sentence": "\u4e92\u53c2 IS A \u5206\u79bb\u5173\u7cfb", "label": 0, "tree_id": "537", "term": "\u4e92\u53c2", "hypernym": "\u5206\u79bb\u5173\u7cfb"}, "62f4525a9c08ba4ef8ed06cc638f169457bb57b6bf5c42312312feda": {"sentence": "\u4e92\u53c2 IS A \u4e3b\u52a8\u8bed\u6001", "label": 0, "tree_id": "537", "term": "\u4e92\u53c2", "hypernym": "\u4e3b\u52a8\u8bed\u6001"}, "114d55f7cf1658ee65810d60a39868e67c0cae01724f14b1d6a92ddc": {"sentence": "\u4e92\u53c2 IS A \u6e10\u8fdb\u65f6\u6001", "label": 0, "tree_id": "537", "term": "\u4e92\u53c2", "hypernym": "\u6e10\u8fdb\u65f6\u6001"}, "008caded0de00474eca3213c1bf42bbb62c8c424e3101db4857a6a19": {"sentence": "\u4e92\u53c2 IS A \u9650\u5b9a\u5173\u7cfb", "label": 0, "tree_id": "537", "term": "\u4e92\u53c2", "hypernym": "\u9650\u5b9a\u5173\u7cfb"}, "2bd4349fa76075c83d4b1863a31a82ff6c65906a13e1706a2772257a": {"sentence": "\u4e92\u53c2 IS A \u88ab\u52a8\u8bed\u6001", "label": 0, "tree_id": "537", "term": "\u4e92\u53c2", "hypernym": "\u88ab\u52a8\u8bed\u6001"}, "43c7665ad4d5d38e5e24ac3290a66ad3bee090291821ccfcdbbf5bd8": {"sentence": "\u8bed\u6c14 IS A \u8bed\u6cd5\u5173\u7cfb", "label": 1, "tree_id": "537", "term": "\u8bed\u6c14", "hypernym": "\u8bed\u6cd5\u5173\u7cfb"}, "76325f5139a928af2196ad3a25898777aecfaa47f38939ca6d94d4f5": {"sentence": "\u8bed\u6c14 IS A \u4e92\u53c2", "label": 0, "tree_id": "537", "term": "\u8bed\u6c14", "hypernym": "\u4e92\u53c2"}, "d0913412108da2016f7d600a71503601fea9d164e36e5ab171008cff": {"sentence": "\u8bed\u6c14 IS A \u8bcd\u5f62\u53d8\u5316", "label": 0, "tree_id": "537", "term": "\u8bed\u6c14", "hypernym": "\u8bcd\u5f62\u53d8\u5316"}, "f26eac9d02b26e938e7e0fabea753b7b47b644453d8b093c9640a253": {"sentence": "\u8bed\u6c14 IS A \u4fee\u9970\u5173\u7cfb", "label": 0, "tree_id": "537", "term": "\u8bed\u6c14", "hypernym": "\u4fee\u9970\u5173\u7cfb"}, "8d058266928ac62d23bc07a2be09cc53d2e7234965ee103f0f7121bd": {"sentence": "\u8bed\u6c14 IS A \u4f53", "label": 0, "tree_id": "537", "term": "\u8bed\u6c14", "hypernym": "\u4f53"}, "c2c578ffefdbf68e73cd206c4fe0d3adf4b4b4a180dda8878678a5bc": {"sentence": "\u8bed\u6c14 IS A \u4e0d\u53ca\u7269\u6027", "label": 0, "tree_id": "537", "term": "\u8bed\u6c14", "hypernym": "\u4e0d\u53ca\u7269\u6027"}, "7a66529c8e7d3914a3d9beabfb354f46a25d8e90c8c20d6e5916ff11": {"sentence": "\u8bed\u6c14 IS A \u53ca\u7269\u6027", "label": 0, "tree_id": "537", "term": "\u8bed\u6c14", "hypernym": "\u53ca\u7269\u6027"}, "d5f48c7c8b8c6d5663ff8b0cfeb9510bb49713243869c98807e47007": {"sentence": "\u8bed\u6c14 IS A \u4e92\u8865", "label": 0, "tree_id": "537", "term": "\u8bed\u6c14", "hypernym": "\u4e92\u8865"}, "d9f71419e368c70eb2b79fad15d3ab6e2ece27b670d18c3249935f0f": {"sentence": "\u8bed\u6c14 IS A \u4e00\u81f4", "label": 0, "tree_id": "537", "term": "\u8bed\u6c14", "hypernym": "\u4e00\u81f4"}, "4748c58803fe6d29636c08aff77821162f3e18e0f86149943b27c814": {"sentence": "\u8bed\u6c14 IS A \u5206\u53e5\u95f4\u7684\u5173\u7cfb", "label": 0, "tree_id": "537", "term": "\u8bed\u6c14", "hypernym": "\u5206\u53e5\u95f4\u7684\u5173\u7cfb"}, "a23bf61aa72f250c62f972ef3e1de54f087b8297dba226ec2cbc4ece": {"sentence": "\u8bed\u6c14 IS A \u8bed\u6001", "label": 0, "tree_id": "537", "term": "\u8bed\u6c14", "hypernym": "\u8bed\u6001"}, "d0e501d031a6a4334f5f8ac6b61292bee7fe6bd82192a02f2275db43": {"sentence": "\u8bed\u6c14 IS A \u4e3b\u4ece\u5173\u7cfb", "label": 0, "tree_id": "537", "term": "\u8bed\u6c14", "hypernym": "\u4e3b\u4ece\u5173\u7cfb"}, "60677f040b0a66803a5b4a22f376ad7331ee8141776d3e000ac59579": {"sentence": "\u8bed\u6c14 IS A \u540c\u7b49", "label": 0, "tree_id": "537", "term": "\u8bed\u6c14", "hypernym": "\u540c\u7b49"}, "ac0623cb9703823c8c8b6188c420d217952358f1cade787191c95f90": {"sentence": "\u8bed\u6c14 IS A \u56de\u6307", "label": 0, "tree_id": "537", "term": "\u8bed\u6c14", "hypernym": "\u56de\u6307"}, "7b172ed73d501c8fd2beb22f4d5550fcf6f555c6b56e59582a0e1be5": {"sentence": "\u8bed\u6c14 IS A \u81ea\u53cd\u6027", "label": 0, "tree_id": "537", "term": "\u8bed\u6c14", "hypernym": "\u81ea\u53cd\u6027"}, "d7d8f5ae3047c6f469f0cacfb8bfe67d7010657f85c6e88a0e0a0d55": {"sentence": "\u8bed\u6c14 IS A \u7948\u4f7f\u8bed\u6c14", "label": 0, "tree_id": "537", "term": "\u8bed\u6c14", "hypernym": "\u7948\u4f7f\u8bed\u6c14"}, "c661ac31166e20be2338388ee03739acd8bf38bdbd2a5b002a4428d9": {"sentence": "\u8bed\u6c14 IS A \u76f4\u9648\u8bed\u6c14", "label": 0, "tree_id": "537", "term": "\u8bed\u6c14", "hypernym": "\u76f4\u9648\u8bed\u6c14"}, "59833c535bff6fc0d4b9497f7cff2c4c12762d56bd10308a4fb781d9": {"sentence": "\u8bed\u6c14 IS A \u7591\u95ee\u8bed\u6c14", "label": 0, "tree_id": "537", "term": "\u8bed\u6c14", "hypernym": "\u7591\u95ee\u8bed\u6c14"}, "91dd9a6d8c5060f9f2aa96d2df5b00e25c7dadd1be228b2c9332e580": {"sentence": "\u8bed\u6c14 IS A \u7948\u613f\u8bed\u6001", "label": 0, "tree_id": "537", "term": "\u8bed\u6c14", "hypernym": "\u7948\u613f\u8bed\u6001"}, "fb1281039023289bf857ff2804486ceeb94b0d25b9c928409523ff1b": {"sentence": "\u8bed\u6c14 IS A \u865a\u62df\u8bed\u6c14", "label": 0, "tree_id": "537", "term": "\u8bed\u6c14", "hypernym": "\u865a\u62df\u8bed\u6c14"}, "68a1145556c684d4ee9be90fa00ff6abbaf2f3159b57af6a9131f9f5": {"sentence": "\u8bed\u6c14 IS A \u52a8\u8bcd\u7684\u53d8\u5316", "label": 0, "tree_id": "537", "term": "\u8bed\u6c14", "hypernym": "\u52a8\u8bcd\u7684\u53d8\u5316"}, "8ef4a933e1ed51b32093ac3b4a3cd6af4ab02365e9a83a4aa5fdb758": {"sentence": "\u8bed\u6c14 IS A \u53d8\u683c", "label": 0, "tree_id": "537", "term": "\u8bed\u6c14", "hypernym": "\u53d8\u683c"}, "85357c96c8a49e3a74fd49ffea7105d451e2da679792fd4830a2f6ca": {"sentence": "\u8bed\u6c14 IS A \u540c\u4f4d", "label": 0, "tree_id": "537", "term": "\u8bed\u6c14", "hypernym": "\u540c\u4f4d"}, "98a4a63cf795d845cad2eec1ef4cacaee153e87ad7d15ab6221d607b": {"sentence": "\u8bed\u6c14 IS A \u8868\u59cb\u52a8\u8bcd", "label": 0, "tree_id": "537", "term": "\u8bed\u6c14", "hypernym": "\u8868\u59cb\u52a8\u8bcd"}, "03e512266d26c934228e2ea4d2f4762baae014a0569f6c1efa7a45c9": {"sentence": "\u8bed\u6c14 IS A \u6301\u7eed\u65f6\u6001", "label": 0, "tree_id": "537", "term": "\u8bed\u6c14", "hypernym": "\u6301\u7eed\u65f6\u6001"}, "ecd88857e53c002f19080728a97ea33f3e0def6e9a65bbb6c29dd5de": {"sentence": "\u8bed\u6c14 IS A \u52a8\u8bcd\u5b8c\u6210\u4f53", "label": 0, "tree_id": "537", "term": "\u8bed\u6c14", "hypernym": "\u52a8\u8bcd\u5b8c\u6210\u4f53"}, "fa7403dc5f75b6994e3cadc9d0effbf973aba11d63b862e3161c9804": {"sentence": "\u8bed\u6c14 IS A \u672a\u5b8c\u6210\u4f53", "label": 0, "tree_id": "537", "term": "\u8bed\u6c14", "hypernym": "\u672a\u5b8c\u6210\u4f53"}, "5cf41f5893fa8cdef34978e4cec60029521634f436156a56548d889d": {"sentence": "\u8bed\u6c14 IS A \u8bcd\u6027\u4e00\u81f4", "label": 0, "tree_id": "537", "term": "\u8bed\u6c14", "hypernym": "\u8bcd\u6027\u4e00\u81f4"}, "b0f57fa1812527aebe8bf1958ad41256b84f505dbcc40049d66053e4": {"sentence": "\u8bed\u6c14 IS A \u6570\u5b57\u4e0a\u7684\u4e00\u81f4", "label": 0, "tree_id": "537", "term": "\u8bed\u6c14", "hypernym": "\u6570\u5b57\u4e0a\u7684\u4e00\u81f4"}, "864c1013f006d53dc4afa47c262912aed705c98e98fdf6372c0537d6": {"sentence": "\u8bed\u6c14 IS A \u793a\u4f8b\u4e00\u81f4", "label": 0, "tree_id": "537", "term": "\u8bed\u6c14", "hypernym": "\u793a\u4f8b\u4e00\u81f4"}, "0c7554b919ffba26f659d3a7cd059e1b073f09bb855c7416a5fe7582": {"sentence": "\u8bed\u6c14 IS A \u4eba\u7684\u4e00\u81f4", "label": 0, "tree_id": "537", "term": "\u8bed\u6c14", "hypernym": "\u4eba\u7684\u4e00\u81f4"}, "cfc1076d9a2f815d0cdf1543db1c73d9e77c10483a8ca35e01da5a32": {"sentence": "\u8bed\u6c14 IS A \u4ece\u5c5e\u5173\u7cfb", "label": 0, "tree_id": "537", "term": "\u8bed\u6c14", "hypernym": "\u4ece\u5c5e\u5173\u7cfb"}, "c77204a77c4db5bb93bd4eb372f08b4c6946d80b6f3366beecfde7ae": {"sentence": "\u8bed\u6c14 IS A \u5bf9\u7b49\u5173\u7cfb", "label": 0, "tree_id": "537", "term": "\u8bed\u6c14", "hypernym": "\u5bf9\u7b49\u5173\u7cfb"}, "bb87466e0befc78020404997741ca9f187b1f8b4b07f226241adbadd": {"sentence": "\u8bed\u6c14 IS A \u5bf9\u7167\u5173\u7cfb", "label": 0, "tree_id": "537", "term": "\u8bed\u6c14", "hypernym": "\u5bf9\u7167\u5173\u7cfb"}, "1249a374fbca1a511f2bb47a3ea4678739de656c29d0af53c6d48713": {"sentence": "\u8bed\u6c14 IS A \u8fde\u63a5\u5173\u7cfb", "label": 0, "tree_id": "537", "term": "\u8bed\u6c14", "hypernym": "\u8fde\u63a5\u5173\u7cfb"}, "ad3301ef7dbe6404052435d4def6c12ca463a86d2c488c5527bfa4f3": {"sentence": "\u8bed\u6c14 IS A \u5206\u79bb\u5173\u7cfb", "label": 0, "tree_id": "537", "term": "\u8bed\u6c14", "hypernym": "\u5206\u79bb\u5173\u7cfb"}, "6a41cc47327dc250a2abc93af91b988279581c67678c6b39122807cc": {"sentence": "\u8bed\u6c14 IS A \u4e3b\u52a8\u8bed\u6001", "label": 0, "tree_id": "537", "term": "\u8bed\u6c14", "hypernym": "\u4e3b\u52a8\u8bed\u6001"}, "f6e58d18d2a4543fb784dcaf9eee5939e7e801b84aed2df99f2f5de6": {"sentence": "\u8bed\u6c14 IS A \u6e10\u8fdb\u65f6\u6001", "label": 0, "tree_id": "537", "term": "\u8bed\u6c14", "hypernym": "\u6e10\u8fdb\u65f6\u6001"}, "1fab73ece11effdf6f04cc90638879c6e4e7d2f002c025393a175efb": {"sentence": "\u8bed\u6c14 IS A \u9650\u5b9a\u5173\u7cfb", "label": 0, "tree_id": "537", "term": "\u8bed\u6c14", "hypernym": "\u9650\u5b9a\u5173\u7cfb"}, "aec185ba0916621ead59e8b7a23a74423448642cacff2fbe0b5643f3": {"sentence": "\u8bed\u6c14 IS A \u88ab\u52a8\u8bed\u6001", "label": 0, "tree_id": "537", "term": "\u8bed\u6c14", "hypernym": "\u88ab\u52a8\u8bed\u6001"}, "422d4e299d9ece909233697e1b2145b8aeab5e4a4cc0c1ebc9989de3": {"sentence": "\u8bcd\u5f62\u53d8\u5316 IS A \u8bed\u6cd5\u5173\u7cfb", "label": 1, "tree_id": "537", "term": "\u8bcd\u5f62\u53d8\u5316", "hypernym": "\u8bed\u6cd5\u5173\u7cfb"}, "48f2770578832ec1b18c911bb60195c238cb60480241d8337470191d": {"sentence": "\u8bcd\u5f62\u53d8\u5316 IS A \u4e92\u53c2", "label": 0, "tree_id": "537", "term": "\u8bcd\u5f62\u53d8\u5316", "hypernym": "\u4e92\u53c2"}, "c22f789d073baf0c7a65c3da8fd93bd69b1443046ee239297f80ea5d": {"sentence": "\u8bcd\u5f62\u53d8\u5316 IS A \u8bed\u6c14", "label": 0, "tree_id": "537", "term": "\u8bcd\u5f62\u53d8\u5316", "hypernym": "\u8bed\u6c14"}, "46557c6d8a278566515ae5012f73708e7f96dd2f59f5cd205a0001df": {"sentence": "\u8bcd\u5f62\u53d8\u5316 IS A \u4fee\u9970\u5173\u7cfb", "label": 0, "tree_id": "537", "term": "\u8bcd\u5f62\u53d8\u5316", "hypernym": "\u4fee\u9970\u5173\u7cfb"}, "156e6d1c04fd2195e9211d5f04c4bc8d885b05f24f09cc286b651165": {"sentence": "\u8bcd\u5f62\u53d8\u5316 IS A \u4f53", "label": 0, "tree_id": "537", "term": "\u8bcd\u5f62\u53d8\u5316", "hypernym": "\u4f53"}, "b61deea2c3e75ca2def3fd308bbefdeb842fccb307a8754e4ee70d66": {"sentence": "\u8bcd\u5f62\u53d8\u5316 IS A \u4e0d\u53ca\u7269\u6027", "label": 0, "tree_id": "537", "term": "\u8bcd\u5f62\u53d8\u5316", "hypernym": "\u4e0d\u53ca\u7269\u6027"}, "0526d7978a5c3c02890867c9889d5d84e8dd24022b0464b48c694005": {"sentence": "\u8bcd\u5f62\u53d8\u5316 IS A \u53ca\u7269\u6027", "label": 0, "tree_id": "537", "term": "\u8bcd\u5f62\u53d8\u5316", "hypernym": "\u53ca\u7269\u6027"}, "d8238f437de49fdfb94e6931b0fff746296cb0608b59fa1336fa3645": {"sentence": "\u8bcd\u5f62\u53d8\u5316 IS A \u4e92\u8865", "label": 0, "tree_id": "537", "term": "\u8bcd\u5f62\u53d8\u5316", "hypernym": "\u4e92\u8865"}, "47f77b1a32ed7905ca8bf5f49d02e56e47acc7d02417b4d7d0e0f8ff": {"sentence": "\u8bcd\u5f62\u53d8\u5316 IS A \u4e00\u81f4", "label": 0, "tree_id": "537", "term": "\u8bcd\u5f62\u53d8\u5316", "hypernym": "\u4e00\u81f4"}, "6a495796bef495a82986ed1b2f80d5f179abba327a2e0602952c07ab": {"sentence": "\u8bcd\u5f62\u53d8\u5316 IS A \u5206\u53e5\u95f4\u7684\u5173\u7cfb", "label": 0, "tree_id": "537", "term": "\u8bcd\u5f62\u53d8\u5316", "hypernym": "\u5206\u53e5\u95f4\u7684\u5173\u7cfb"}, "ed3ecdecf579dba85a11fae25ca7da091da5ef245cc8c00f7e395fda": {"sentence": "\u8bcd\u5f62\u53d8\u5316 IS A \u8bed\u6001", "label": 0, "tree_id": "537", "term": "\u8bcd\u5f62\u53d8\u5316", "hypernym": "\u8bed\u6001"}, "5965404128bd6df1b1696182447ae6fd58000e9d4f90a9a8b4433689": {"sentence": "\u8bcd\u5f62\u53d8\u5316 IS A \u4e3b\u4ece\u5173\u7cfb", "label": 0, "tree_id": "537", "term": "\u8bcd\u5f62\u53d8\u5316", "hypernym": "\u4e3b\u4ece\u5173\u7cfb"}, "46f7ab840f522831630c8a463ada0f181b741acf3f0b34ff2648c273": {"sentence": "\u8bcd\u5f62\u53d8\u5316 IS A \u540c\u7b49", "label": 0, "tree_id": "537", "term": "\u8bcd\u5f62\u53d8\u5316", "hypernym": "\u540c\u7b49"}, "a4d71d067f55bdada06eca5ea50607a0a220399d922f2aee82e7b64c": {"sentence": "\u8bcd\u5f62\u53d8\u5316 IS A \u56de\u6307", "label": 0, "tree_id": "537", "term": "\u8bcd\u5f62\u53d8\u5316", "hypernym": "\u56de\u6307"}, "f27bc4d810d675cb14650c785923a51a168703e3616d8a9ed5a4fec4": {"sentence": "\u8bcd\u5f62\u53d8\u5316 IS A \u81ea\u53cd\u6027", "label": 0, "tree_id": "537", "term": "\u8bcd\u5f62\u53d8\u5316", "hypernym": "\u81ea\u53cd\u6027"}, "3c6b893734e18b95b54e07f7044bc1ff9cdd9404ee4c7c1dee1c7a35": {"sentence": "\u8bcd\u5f62\u53d8\u5316 IS A \u7948\u4f7f\u8bed\u6c14", "label": 0, "tree_id": "537", "term": "\u8bcd\u5f62\u53d8\u5316", "hypernym": "\u7948\u4f7f\u8bed\u6c14"}, "e45a9c4df920e1ade26d9319f41995ecca2ab4c1eecc4391cf053250": {"sentence": "\u8bcd\u5f62\u53d8\u5316 IS A \u76f4\u9648\u8bed\u6c14", "label": 0, "tree_id": "537", "term": "\u8bcd\u5f62\u53d8\u5316", "hypernym": "\u76f4\u9648\u8bed\u6c14"}, "53b79536990d4376b5ffb1220520797bbc18a59d7a6b8864fae44f06": {"sentence": "\u8bcd\u5f62\u53d8\u5316 IS A \u7591\u95ee\u8bed\u6c14", "label": 0, "tree_id": "537", "term": "\u8bcd\u5f62\u53d8\u5316", "hypernym": "\u7591\u95ee\u8bed\u6c14"}, "90a6f6e64d0fc54baef280f430356c12baa9dff64126971b698c6e5d": {"sentence": "\u8bcd\u5f62\u53d8\u5316 IS A \u7948\u613f\u8bed\u6001", "label": 0, "tree_id": "537", "term": "\u8bcd\u5f62\u53d8\u5316", "hypernym": "\u7948\u613f\u8bed\u6001"}, "a6d4b6dcd28d41ac4ca578555c2a72bd76e3216184f10e13ffb22e58": {"sentence": "\u8bcd\u5f62\u53d8\u5316 IS A \u865a\u62df\u8bed\u6c14", "label": 0, "tree_id": "537", "term": "\u8bcd\u5f62\u53d8\u5316", "hypernym": "\u865a\u62df\u8bed\u6c14"}, "5d8a5e70a5979af3b82dcec2e49a7feb4f8273b6da4d53e968bb90fd": {"sentence": "\u8bcd\u5f62\u53d8\u5316 IS A \u52a8\u8bcd\u7684\u53d8\u5316", "label": 0, "tree_id": "537", "term": "\u8bcd\u5f62\u53d8\u5316", "hypernym": "\u52a8\u8bcd\u7684\u53d8\u5316"}, "4335aa9bb20b926e097cc7518fc05b7cc6cfd522160c4d52a11d3515": {"sentence": "\u8bcd\u5f62\u53d8\u5316 IS A \u53d8\u683c", "label": 0, "tree_id": "537", "term": "\u8bcd\u5f62\u53d8\u5316", "hypernym": "\u53d8\u683c"}, "915f6301dcd64e9a447e159f07c5cc43a4f8a765cdb57204b7023331": {"sentence": "\u8bcd\u5f62\u53d8\u5316 IS A \u540c\u4f4d", "label": 0, "tree_id": "537", "term": "\u8bcd\u5f62\u53d8\u5316", "hypernym": "\u540c\u4f4d"}, "4d4e4bcf0cacbc9e66ad8f0217fed54a00b39fab1090fc70def30460": {"sentence": "\u8bcd\u5f62\u53d8\u5316 IS A \u8868\u59cb\u52a8\u8bcd", "label": 0, "tree_id": "537", "term": "\u8bcd\u5f62\u53d8\u5316", "hypernym": "\u8868\u59cb\u52a8\u8bcd"}, "52c136f7978a4870b58f888a3b753a31ad6777233fe0f271f19fc88a": {"sentence": "\u8bcd\u5f62\u53d8\u5316 IS A \u6301\u7eed\u65f6\u6001", "label": 0, "tree_id": "537", "term": "\u8bcd\u5f62\u53d8\u5316", "hypernym": "\u6301\u7eed\u65f6\u6001"}, "10e1d6f7313072088d3eefaee9211d79591e7bcd6e503570eab44fae": {"sentence": "\u8bcd\u5f62\u53d8\u5316 IS A \u52a8\u8bcd\u5b8c\u6210\u4f53", "label": 0, "tree_id": "537", "term": "\u8bcd\u5f62\u53d8\u5316", "hypernym": "\u52a8\u8bcd\u5b8c\u6210\u4f53"}, "855b0a213c189c4e266becf441ce1853cf2c3649ba0e105d2f448e74": {"sentence": "\u8bcd\u5f62\u53d8\u5316 IS A \u672a\u5b8c\u6210\u4f53", "label": 0, "tree_id": "537", "term": "\u8bcd\u5f62\u53d8\u5316", "hypernym": "\u672a\u5b8c\u6210\u4f53"}, "3982e3d3209a76068bf7e8c0b2fa91864fa059e9c114319413b49423": {"sentence": "\u8bcd\u5f62\u53d8\u5316 IS A \u8bcd\u6027\u4e00\u81f4", "label": 0, "tree_id": "537", "term": "\u8bcd\u5f62\u53d8\u5316", "hypernym": "\u8bcd\u6027\u4e00\u81f4"}, "e1a70546795016778d460f038ec49db11991f2ff24cf5fa3c5000e49": {"sentence": "\u8bcd\u5f62\u53d8\u5316 IS A \u6570\u5b57\u4e0a\u7684\u4e00\u81f4", "label": 0, "tree_id": "537", "term": "\u8bcd\u5f62\u53d8\u5316", "hypernym": "\u6570\u5b57\u4e0a\u7684\u4e00\u81f4"}, "f4840f81b2eb94a3ab04db8ddc3f113eb13bd8da1c8c4b54a00ada6b": {"sentence": "\u8bcd\u5f62\u53d8\u5316 IS A \u793a\u4f8b\u4e00\u81f4", "label": 0, "tree_id": "537", "term": "\u8bcd\u5f62\u53d8\u5316", "hypernym": "\u793a\u4f8b\u4e00\u81f4"}, "ce12fc537a2e517fee456f9d59bbd14b162bd84bfbc12b08a4712d4e": {"sentence": "\u8bcd\u5f62\u53d8\u5316 IS A \u4eba\u7684\u4e00\u81f4", "label": 0, "tree_id": "537", "term": "\u8bcd\u5f62\u53d8\u5316", "hypernym": "\u4eba\u7684\u4e00\u81f4"}, "2528fea48ee0c0b23b8d8081b09084726847fe5772f8c11a6ca7bfce": {"sentence": "\u8bcd\u5f62\u53d8\u5316 IS A \u4ece\u5c5e\u5173\u7cfb", "label": 0, "tree_id": "537", "term": "\u8bcd\u5f62\u53d8\u5316", "hypernym": "\u4ece\u5c5e\u5173\u7cfb"}, "8b96ae611da8cc92abd817cc05f19a3301f92f38d8800e4148deb026": {"sentence": "\u8bcd\u5f62\u53d8\u5316 IS A \u5bf9\u7b49\u5173\u7cfb", "label": 0, "tree_id": "537", "term": "\u8bcd\u5f62\u53d8\u5316", "hypernym": "\u5bf9\u7b49\u5173\u7cfb"}, "d67fee8725d21bd49d56250c103882d42a56de570fef959e39a7917b": {"sentence": "\u8bcd\u5f62\u53d8\u5316 IS A \u5bf9\u7167\u5173\u7cfb", "label": 0, "tree_id": "537", "term": "\u8bcd\u5f62\u53d8\u5316", "hypernym": "\u5bf9\u7167\u5173\u7cfb"}, "1ef9c2ae769da7d47d052fa7daa12eee307cbdd9d7a1db79139cc9a7": {"sentence": "\u8bcd\u5f62\u53d8\u5316 IS A \u8fde\u63a5\u5173\u7cfb", "label": 0, "tree_id": "537", "term": "\u8bcd\u5f62\u53d8\u5316", "hypernym": "\u8fde\u63a5\u5173\u7cfb"}, "18947ef3079898d3b20398e098d45038c7717991fb9d5ced1e9d0a23": {"sentence": "\u8bcd\u5f62\u53d8\u5316 IS A \u5206\u79bb\u5173\u7cfb", "label": 0, "tree_id": "537", "term": "\u8bcd\u5f62\u53d8\u5316", "hypernym": "\u5206\u79bb\u5173\u7cfb"}, "0466eefcc990c75e6e2a602e37f8d174fca048dc2f4c05db7dd2af87": {"sentence": "\u8bcd\u5f62\u53d8\u5316 IS A \u4e3b\u52a8\u8bed\u6001", "label": 0, "tree_id": "537", "term": "\u8bcd\u5f62\u53d8\u5316", "hypernym": "\u4e3b\u52a8\u8bed\u6001"}, "168397aac1d8250e46087a8714a877711bbb6b0e7302dc41b8139b7b": {"sentence": "\u8bcd\u5f62\u53d8\u5316 IS A \u6e10\u8fdb\u65f6\u6001", "label": 0, "tree_id": "537", "term": "\u8bcd\u5f62\u53d8\u5316", "hypernym": "\u6e10\u8fdb\u65f6\u6001"}, "eab136d1beda44ec92b64b5fecca1b862fb6a1b9cf68bdc347752088": {"sentence": "\u8bcd\u5f62\u53d8\u5316 IS A \u9650\u5b9a\u5173\u7cfb", "label": 0, "tree_id": "537", "term": "\u8bcd\u5f62\u53d8\u5316", "hypernym": "\u9650\u5b9a\u5173\u7cfb"}, "cc6bc0c655c72681ecb4e92a08c73592990629a46ba28f417535d929": {"sentence": "\u8bcd\u5f62\u53d8\u5316 IS A \u88ab\u52a8\u8bed\u6001", "label": 0, "tree_id": "537", "term": "\u8bcd\u5f62\u53d8\u5316", "hypernym": "\u88ab\u52a8\u8bed\u6001"}, "c20ac2d2289a119ec195fd12726039aa6b3cfc5fc4a92e73458e6251": {"sentence": "\u4fee\u9970\u5173\u7cfb IS A \u8bed\u6cd5\u5173\u7cfb", "label": 1, "tree_id": "537", "term": "\u4fee\u9970\u5173\u7cfb", "hypernym": "\u8bed\u6cd5\u5173\u7cfb"}, "0e02437a14481441183bea4baef0c99ff7b687c343a8348766b4f580": {"sentence": "\u4fee\u9970\u5173\u7cfb IS A \u4e92\u53c2", "label": 0, "tree_id": "537", "term": "\u4fee\u9970\u5173\u7cfb", "hypernym": "\u4e92\u53c2"}, "e68943d188d292bf28214564167f7dad073968b475b99ddcf5ab8375": {"sentence": "\u4fee\u9970\u5173\u7cfb IS A \u8bed\u6c14", "label": 0, "tree_id": "537", "term": "\u4fee\u9970\u5173\u7cfb", "hypernym": "\u8bed\u6c14"}, "d3640ef9d322df037b16cfdad0f9043bf139a668e265a30f92439e4a": {"sentence": "\u4fee\u9970\u5173\u7cfb IS A \u8bcd\u5f62\u53d8\u5316", "label": 0, "tree_id": "537", "term": "\u4fee\u9970\u5173\u7cfb", "hypernym": "\u8bcd\u5f62\u53d8\u5316"}, "c7b44c57950f1ce0de9eb13db8c37b91c7fa42706b3bd76b4e4347ae": {"sentence": "\u4fee\u9970\u5173\u7cfb IS A \u4f53", "label": 0, "tree_id": "537", "term": "\u4fee\u9970\u5173\u7cfb", "hypernym": "\u4f53"}, "8af9c826aeb99ed014bec553c5a6c63c780fca58689285b9de489c60": {"sentence": "\u4fee\u9970\u5173\u7cfb IS A \u4e0d\u53ca\u7269\u6027", "label": 0, "tree_id": "537", "term": "\u4fee\u9970\u5173\u7cfb", "hypernym": "\u4e0d\u53ca\u7269\u6027"}, "ae6d096eac2ca8e25968a60eec075b2ad467b005be3afbec291082f1": {"sentence": "\u4fee\u9970\u5173\u7cfb IS A \u53ca\u7269\u6027", "label": 0, "tree_id": "537", "term": "\u4fee\u9970\u5173\u7cfb", "hypernym": "\u53ca\u7269\u6027"}, "745fe7684b65f5fe2c37840df74663f3103e7aff5d983999f89cc1b4": {"sentence": "\u4fee\u9970\u5173\u7cfb IS A \u4e92\u8865", "label": 0, "tree_id": "537", "term": "\u4fee\u9970\u5173\u7cfb", "hypernym": "\u4e92\u8865"}, "b29a5fae5ddb4949ceb415a20ea7fb5eb7820811f4ec6393efd1653b": {"sentence": "\u4fee\u9970\u5173\u7cfb IS A \u4e00\u81f4", "label": 0, "tree_id": "537", "term": "\u4fee\u9970\u5173\u7cfb", "hypernym": "\u4e00\u81f4"}, "d7a1df13ec32abd0c9f1e03cc5041c092c76df89ee366d7d989f1fa0": {"sentence": "\u4fee\u9970\u5173\u7cfb IS A \u5206\u53e5\u95f4\u7684\u5173\u7cfb", "label": 0, "tree_id": "537", "term": "\u4fee\u9970\u5173\u7cfb", "hypernym": "\u5206\u53e5\u95f4\u7684\u5173\u7cfb"}, "1b2afc7cddc2af8efbd1d76188e4c4719f943130932691fd123ee39d": {"sentence": "\u4fee\u9970\u5173\u7cfb IS A \u8bed\u6001", "label": 0, "tree_id": "537", "term": "\u4fee\u9970\u5173\u7cfb", "hypernym": "\u8bed\u6001"}, "18b37f985ee035c1f991a466b8b3b2ec760d71bf88384ba248d59a52": {"sentence": "\u4fee\u9970\u5173\u7cfb IS A \u4e3b\u4ece\u5173\u7cfb", "label": 0, "tree_id": "537", "term": "\u4fee\u9970\u5173\u7cfb", "hypernym": "\u4e3b\u4ece\u5173\u7cfb"}, "314901ebea820d634c4012596865ab48b309526f124aa8e5096bb256": {"sentence": "\u4fee\u9970\u5173\u7cfb IS A \u540c\u7b49", "label": 0, "tree_id": "537", "term": "\u4fee\u9970\u5173\u7cfb", "hypernym": "\u540c\u7b49"}, "e06961ca9644e4294489bb28203e566a902f0532cbad499723a413bc": {"sentence": "\u4fee\u9970\u5173\u7cfb IS A \u56de\u6307", "label": 0, "tree_id": "537", "term": "\u4fee\u9970\u5173\u7cfb", "hypernym": "\u56de\u6307"}, "4ef3f576ae69ebba88a8431da8f1badf36299de63726b06d9e9b58f4": {"sentence": "\u4fee\u9970\u5173\u7cfb IS A \u81ea\u53cd\u6027", "label": 0, "tree_id": "537", "term": "\u4fee\u9970\u5173\u7cfb", "hypernym": "\u81ea\u53cd\u6027"}, "adc0efaf42365ac03966b062e403977b9db87b4311e46aaa38870d5b": {"sentence": "\u4fee\u9970\u5173\u7cfb IS A \u7948\u4f7f\u8bed\u6c14", "label": 0, "tree_id": "537", "term": "\u4fee\u9970\u5173\u7cfb", "hypernym": "\u7948\u4f7f\u8bed\u6c14"}, "82c4904758567aa6e122ea021e83160265838a42b6c29f885f11498a": {"sentence": "\u4fee\u9970\u5173\u7cfb IS A \u76f4\u9648\u8bed\u6c14", "label": 0, "tree_id": "537", "term": "\u4fee\u9970\u5173\u7cfb", "hypernym": "\u76f4\u9648\u8bed\u6c14"}, "9afb61d68e58df7b4d696bd42e0c94c1bcb27381ae82c0eca886f6cd": {"sentence": "\u4fee\u9970\u5173\u7cfb IS A \u7591\u95ee\u8bed\u6c14", "label": 0, "tree_id": "537", "term": "\u4fee\u9970\u5173\u7cfb", "hypernym": "\u7591\u95ee\u8bed\u6c14"}, "ba421d569325bcd2474af846e064ba4b3c53722a26a4382247cd815e": {"sentence": "\u4fee\u9970\u5173\u7cfb IS A \u7948\u613f\u8bed\u6001", "label": 0, "tree_id": "537", "term": "\u4fee\u9970\u5173\u7cfb", "hypernym": "\u7948\u613f\u8bed\u6001"}, "860b4b106bb4a22203035596eddb184cf8650f67c5e8394c69a13cb3": {"sentence": "\u4fee\u9970\u5173\u7cfb IS A \u865a\u62df\u8bed\u6c14", "label": 0, "tree_id": "537", "term": "\u4fee\u9970\u5173\u7cfb", "hypernym": "\u865a\u62df\u8bed\u6c14"}, "e603cca7f7d8011a93195d17e7f4cada37382bf7b5e5a7630b460eb6": {"sentence": "\u4fee\u9970\u5173\u7cfb IS A \u52a8\u8bcd\u7684\u53d8\u5316", "label": 0, "tree_id": "537", "term": "\u4fee\u9970\u5173\u7cfb", "hypernym": "\u52a8\u8bcd\u7684\u53d8\u5316"}, "f1165360bf03c2e19b436b3bf6c4daf9a46771c9261b6c9046f8e802": {"sentence": "\u4fee\u9970\u5173\u7cfb IS A \u53d8\u683c", "label": 0, "tree_id": "537", "term": "\u4fee\u9970\u5173\u7cfb", "hypernym": "\u53d8\u683c"}, "13a1a6782f45c1f40e8f743ab735f0107079d75c31f1db91eaf77fe8": {"sentence": "\u4fee\u9970\u5173\u7cfb IS A \u540c\u4f4d", "label": 0, "tree_id": "537", "term": "\u4fee\u9970\u5173\u7cfb", "hypernym": "\u540c\u4f4d"}, "a41fec7d65a190894c6445e6a71f2ac03b260953af87f9fe0aba6efc": {"sentence": "\u4fee\u9970\u5173\u7cfb IS A \u8868\u59cb\u52a8\u8bcd", "label": 0, "tree_id": "537", "term": "\u4fee\u9970\u5173\u7cfb", "hypernym": "\u8868\u59cb\u52a8\u8bcd"}, "c0f60195f0cc1707d5e0a3c0fe6eeace043a1e46718170f4eb98340c": {"sentence": "\u4fee\u9970\u5173\u7cfb IS A \u6301\u7eed\u65f6\u6001", "label": 0, "tree_id": "537", "term": "\u4fee\u9970\u5173\u7cfb", "hypernym": "\u6301\u7eed\u65f6\u6001"}, "6b9bf1f6f080f43a255f155c1c9683dc1886cad15a959bc0ad4c8c79": {"sentence": "\u4fee\u9970\u5173\u7cfb IS A \u52a8\u8bcd\u5b8c\u6210\u4f53", "label": 0, "tree_id": "537", "term": "\u4fee\u9970\u5173\u7cfb", "hypernym": "\u52a8\u8bcd\u5b8c\u6210\u4f53"}, "c429283a7dbaedfc92c37dd36f9fc67c0648e434d62699b05814ab08": {"sentence": "\u4fee\u9970\u5173\u7cfb IS A \u672a\u5b8c\u6210\u4f53", "label": 0, "tree_id": "537", "term": "\u4fee\u9970\u5173\u7cfb", "hypernym": "\u672a\u5b8c\u6210\u4f53"}, "5f705512310b547b83937bcc4cb54b6a83e38a5b105e05f5fa0e8beb": {"sentence": "\u4fee\u9970\u5173\u7cfb IS A \u8bcd\u6027\u4e00\u81f4", "label": 0, "tree_id": "537", "term": "\u4fee\u9970\u5173\u7cfb", "hypernym": "\u8bcd\u6027\u4e00\u81f4"}, "c020e0111e303e57076a15f0687010896195669cae998116c23f0645": {"sentence": "\u4fee\u9970\u5173\u7cfb IS A \u6570\u5b57\u4e0a\u7684\u4e00\u81f4", "label": 0, "tree_id": "537", "term": "\u4fee\u9970\u5173\u7cfb", "hypernym": "\u6570\u5b57\u4e0a\u7684\u4e00\u81f4"}, "0f6e8a9f30c9873e3c6fbe6b2c0b6bc9c7f62443f6f0c73919a06d85": {"sentence": "\u4fee\u9970\u5173\u7cfb IS A \u793a\u4f8b\u4e00\u81f4", "label": 0, "tree_id": "537", "term": "\u4fee\u9970\u5173\u7cfb", "hypernym": "\u793a\u4f8b\u4e00\u81f4"}, "82b792e2f07ff515fb6cc63cc32cd60604734acd57c3d8752df0c7d4": {"sentence": "\u4fee\u9970\u5173\u7cfb IS A \u4eba\u7684\u4e00\u81f4", "label": 0, "tree_id": "537", "term": "\u4fee\u9970\u5173\u7cfb", "hypernym": "\u4eba\u7684\u4e00\u81f4"}, "eea0de505bdda9706bd48c05aeb6ad6e9efe36ca2ed6bf866fdcb58d": {"sentence": "\u4fee\u9970\u5173\u7cfb IS A \u4ece\u5c5e\u5173\u7cfb", "label": 0, "tree_id": "537", "term": "\u4fee\u9970\u5173\u7cfb", "hypernym": "\u4ece\u5c5e\u5173\u7cfb"}, "28b0e404068106ea2def34401310f3bcce86eb151e69f6e3e90a5287": {"sentence": "\u4fee\u9970\u5173\u7cfb IS A \u5bf9\u7b49\u5173\u7cfb", "label": 0, "tree_id": "537", "term": "\u4fee\u9970\u5173\u7cfb", "hypernym": "\u5bf9\u7b49\u5173\u7cfb"}, "87ab13f96d95e32fca7596976daef6cb58e255c7d6573b9e387c9f87": {"sentence": "\u4fee\u9970\u5173\u7cfb IS A \u5bf9\u7167\u5173\u7cfb", "label": 0, "tree_id": "537", "term": "\u4fee\u9970\u5173\u7cfb", "hypernym": "\u5bf9\u7167\u5173\u7cfb"}, "53c5db2a26ad98914b60391bb6c6da96ef8b7d6f412c3859500b34be": {"sentence": "\u4fee\u9970\u5173\u7cfb IS A \u8fde\u63a5\u5173\u7cfb", "label": 0, "tree_id": "537", "term": "\u4fee\u9970\u5173\u7cfb", "hypernym": "\u8fde\u63a5\u5173\u7cfb"}, "dbe9ab4b9a3c9669300f268db37ab13cb665f7ab074e3f71582c883a": {"sentence": "\u4fee\u9970\u5173\u7cfb IS A \u5206\u79bb\u5173\u7cfb", "label": 0, "tree_id": "537", "term": "\u4fee\u9970\u5173\u7cfb", "hypernym": "\u5206\u79bb\u5173\u7cfb"}, "5f9ed604a902b7cd68b66d8cef9129cf78ab734e1b6c86c9cd3b4913": {"sentence": "\u4fee\u9970\u5173\u7cfb IS A \u4e3b\u52a8\u8bed\u6001", "label": 0, "tree_id": "537", "term": "\u4fee\u9970\u5173\u7cfb", "hypernym": "\u4e3b\u52a8\u8bed\u6001"}, "e686d05959a311ad80b14f4959a86ac50b5dcf70890e90a903e9d911": {"sentence": "\u4fee\u9970\u5173\u7cfb IS A \u6e10\u8fdb\u65f6\u6001", "label": 0, "tree_id": "537", "term": "\u4fee\u9970\u5173\u7cfb", "hypernym": "\u6e10\u8fdb\u65f6\u6001"}, "ea60f49bbbc0599f92ff5baf80b54d424cb585a3a823f643f04f3332": {"sentence": "\u4fee\u9970\u5173\u7cfb IS A \u9650\u5b9a\u5173\u7cfb", "label": 0, "tree_id": "537", "term": "\u4fee\u9970\u5173\u7cfb", "hypernym": "\u9650\u5b9a\u5173\u7cfb"}, "f1257165dc8349a63a0ca0176014aee0ae67d9dbd60e29caecb58286": {"sentence": "\u4fee\u9970\u5173\u7cfb IS A \u88ab\u52a8\u8bed\u6001", "label": 0, "tree_id": "537", "term": "\u4fee\u9970\u5173\u7cfb", "hypernym": "\u88ab\u52a8\u8bed\u6001"}, "e9d697f9c62147b9499e9c7450cee0cb919eede024feb7fcdafc1c94": {"sentence": "\u4f53 IS A \u8bed\u6cd5\u5173\u7cfb", "label": 1, "tree_id": "537", "term": "\u4f53", "hypernym": "\u8bed\u6cd5\u5173\u7cfb"}, "26df9d4753f0ae746fd83bac42688136729f6601b7937ce3f517ac78": {"sentence": "\u4f53 IS A \u4e92\u53c2", "label": 0, "tree_id": "537", "term": "\u4f53", "hypernym": "\u4e92\u53c2"}, "8485b46a237ee6695ee1ae6134ec20368a0b1ece5ce6be374a2a9c16": {"sentence": "\u4f53 IS A \u8bed\u6c14", "label": 0, "tree_id": "537", "term": "\u4f53", "hypernym": "\u8bed\u6c14"}, "3a2abc17b1b096e4b8c27876f4bfa819f481b853222363782b791d35": {"sentence": "\u4f53 IS A \u8bcd\u5f62\u53d8\u5316", "label": 0, "tree_id": "537", "term": "\u4f53", "hypernym": "\u8bcd\u5f62\u53d8\u5316"}, "941ea76171ccda4fbc9fe3d84ec1087286d39a136213cd54a96867a9": {"sentence": "\u4f53 IS A \u4fee\u9970\u5173\u7cfb", "label": 0, "tree_id": "537", "term": "\u4f53", "hypernym": "\u4fee\u9970\u5173\u7cfb"}, "d836f27e4618dc6843efeecdf3a866c9467a919abcd030732c89cfcf": {"sentence": "\u4f53 IS A \u4e0d\u53ca\u7269\u6027", "label": 0, "tree_id": "537", "term": "\u4f53", "hypernym": "\u4e0d\u53ca\u7269\u6027"}, "43e0ee270b2dc2d21003a07503892072a5e6f0b077e77ecd1800c3a9": {"sentence": "\u4f53 IS A \u53ca\u7269\u6027", "label": 0, "tree_id": "537", "term": "\u4f53", "hypernym": "\u53ca\u7269\u6027"}, "d9c0b093eebbda1304b9a7bc6cae235575e9fef5f9451876a6fa4146": {"sentence": "\u4f53 IS A \u4e92\u8865", "label": 0, "tree_id": "537", "term": "\u4f53", "hypernym": "\u4e92\u8865"}, "a3a9b23d014c512921419e9faf33a9bb044428e755f37c5e039e67e7": {"sentence": "\u4f53 IS A \u4e00\u81f4", "label": 0, "tree_id": "537", "term": "\u4f53", "hypernym": "\u4e00\u81f4"}, "1eaf0acff9d51bac729fc9e356003f2105d7c9bae32621367f54c55f": {"sentence": "\u4f53 IS A \u5206\u53e5\u95f4\u7684\u5173\u7cfb", "label": 0, "tree_id": "537", "term": "\u4f53", "hypernym": "\u5206\u53e5\u95f4\u7684\u5173\u7cfb"}, "05a7d562618e53a4f11c50b96680f6c9dd7917c997c39fc62ce2593e": {"sentence": "\u4f53 IS A \u8bed\u6001", "label": 0, "tree_id": "537", "term": "\u4f53", "hypernym": "\u8bed\u6001"}, "99d8377633ac6465dbf53d729fbb2be4eaeb397a0ac0f9e6a6d89efb": {"sentence": "\u4f53 IS A \u4e3b\u4ece\u5173\u7cfb", "label": 0, "tree_id": "537", "term": "\u4f53", "hypernym": "\u4e3b\u4ece\u5173\u7cfb"}, "2b68389e197ca898acc117f993eea48983031ba70d5f5f06456157b2": {"sentence": "\u4f53 IS A \u540c\u7b49", "label": 0, "tree_id": "537", "term": "\u4f53", "hypernym": "\u540c\u7b49"}, "c0be4870b07abaf04cb35ce86b4b718aeaade39c78e951b615a6a2fa": {"sentence": "\u4f53 IS A \u56de\u6307", "label": 0, "tree_id": "537", "term": "\u4f53", "hypernym": "\u56de\u6307"}, "b49e13770686bfc654ba27639e36835519518eb400be53a0cf332070": {"sentence": "\u4f53 IS A \u81ea\u53cd\u6027", "label": 0, "tree_id": "537", "term": "\u4f53", "hypernym": "\u81ea\u53cd\u6027"}, "0eaa46b50ed62ca42125b0b01e2ca107fb9e41c9e373b88cc68fa3b9": {"sentence": "\u4f53 IS A \u7948\u4f7f\u8bed\u6c14", "label": 0, "tree_id": "537", "term": "\u4f53", "hypernym": "\u7948\u4f7f\u8bed\u6c14"}, "2afa55a71f4e5cb532a8475da2b0369b0239066f3236ef5dcb8df566": {"sentence": "\u4f53 IS A \u76f4\u9648\u8bed\u6c14", "label": 0, "tree_id": "537", "term": "\u4f53", "hypernym": "\u76f4\u9648\u8bed\u6c14"}, "0b7da7c036bda671f8a4f8d0f68e243a5e7977278088c10e5364a6ee": {"sentence": "\u4f53 IS A \u7591\u95ee\u8bed\u6c14", "label": 0, "tree_id": "537", "term": "\u4f53", "hypernym": "\u7591\u95ee\u8bed\u6c14"}, "2b83a55e0f4afb8447000958c1f9b903af647f2194f0f87be639672f": {"sentence": "\u4f53 IS A \u7948\u613f\u8bed\u6001", "label": 0, "tree_id": "537", "term": "\u4f53", "hypernym": "\u7948\u613f\u8bed\u6001"}, "1e99757b4c28b4c410d9d1cabe3bbbd369428af61ca68d4cc80ea0db": {"sentence": "\u4f53 IS A \u865a\u62df\u8bed\u6c14", "label": 0, "tree_id": "537", "term": "\u4f53", "hypernym": "\u865a\u62df\u8bed\u6c14"}, "e1f17a8aa8bd2e6db5bb390c1e7804d4cd3c645df2fa36baf0ca1851": {"sentence": "\u4f53 IS A \u52a8\u8bcd\u7684\u53d8\u5316", "label": 0, "tree_id": "537", "term": "\u4f53", "hypernym": "\u52a8\u8bcd\u7684\u53d8\u5316"}, "c08f73cba14539eb7d5772056436990c052bd899ce3693866358dd30": {"sentence": "\u4f53 IS A \u53d8\u683c", "label": 0, "tree_id": "537", "term": "\u4f53", "hypernym": "\u53d8\u683c"}, "492bbb1646d40d786bf97446e279b755a07108cad1c98d2a8cc338d4": {"sentence": "\u4f53 IS A \u540c\u4f4d", "label": 0, "tree_id": "537", "term": "\u4f53", "hypernym": "\u540c\u4f4d"}, "f9829ed950d86e1ba882c2761fae8c25605c812364f5cf7710dace35": {"sentence": "\u4f53 IS A \u8868\u59cb\u52a8\u8bcd", "label": 0, "tree_id": "537", "term": "\u4f53", "hypernym": "\u8868\u59cb\u52a8\u8bcd"}, "128a8d9221de16f5f106c9df3c255358d75d83448a49cab3bccf85b9": {"sentence": "\u4f53 IS A \u6301\u7eed\u65f6\u6001", "label": 0, "tree_id": "537", "term": "\u4f53", "hypernym": "\u6301\u7eed\u65f6\u6001"}, "5c5ad3ae766cc568deab2bd5f6e7654e7c5432b94b38726990cb5a07": {"sentence": "\u4f53 IS A \u52a8\u8bcd\u5b8c\u6210\u4f53", "label": 0, "tree_id": "537", "term": "\u4f53", "hypernym": "\u52a8\u8bcd\u5b8c\u6210\u4f53"}, "ca0a19205dade2369071a069c4681ec8c463b0eded3d5830bd903b94": {"sentence": "\u4f53 IS A \u672a\u5b8c\u6210\u4f53", "label": 0, "tree_id": "537", "term": "\u4f53", "hypernym": "\u672a\u5b8c\u6210\u4f53"}, "895b4c1812c1fae28f87728b944a3ca4fc4cbb77b29a4b0b5ec6cbbd": {"sentence": "\u4f53 IS A \u8bcd\u6027\u4e00\u81f4", "label": 0, "tree_id": "537", "term": "\u4f53", "hypernym": "\u8bcd\u6027\u4e00\u81f4"}, "81ffc4e126f8a92ae11b9c0aa3075a814063b08e9dfae9c12c0ce233": {"sentence": "\u4f53 IS A \u6570\u5b57\u4e0a\u7684\u4e00\u81f4", "label": 0, "tree_id": "537", "term": "\u4f53", "hypernym": "\u6570\u5b57\u4e0a\u7684\u4e00\u81f4"}, "0dc8f752ebf180653c08736c2f8e0044b6166c8f6032de534bb7732a": {"sentence": "\u4f53 IS A \u793a\u4f8b\u4e00\u81f4", "label": 0, "tree_id": "537", "term": "\u4f53", "hypernym": "\u793a\u4f8b\u4e00\u81f4"}, "dabb734e3cb721849690d96f017ed82e9ee5226434addc3de49f1c55": {"sentence": "\u4f53 IS A \u4eba\u7684\u4e00\u81f4", "label": 0, "tree_id": "537", "term": "\u4f53", "hypernym": "\u4eba\u7684\u4e00\u81f4"}, "9025fad93a2f0a2d8e688cb6e42a93d6d416fca32fd702f9fbac0e7a": {"sentence": "\u4f53 IS A \u4ece\u5c5e\u5173\u7cfb", "label": 0, "tree_id": "537", "term": "\u4f53", "hypernym": "\u4ece\u5c5e\u5173\u7cfb"}, "566151a385d008f5f83d1cd21da14306270aa30a0e11c8140a51774f": {"sentence": "\u4f53 IS A \u5bf9\u7b49\u5173\u7cfb", "label": 0, "tree_id": "537", "term": "\u4f53", "hypernym": "\u5bf9\u7b49\u5173\u7cfb"}, "7ebcf802f6abc0042d804a8454c2459b85e97e666233d2fafd269f26": {"sentence": "\u4f53 IS A \u5bf9\u7167\u5173\u7cfb", "label": 0, "tree_id": "537", "term": "\u4f53", "hypernym": "\u5bf9\u7167\u5173\u7cfb"}, "b15f3043e73d668d102addcc216f4f16335f4c5b12ae0cbe935d40a8": {"sentence": "\u4f53 IS A \u8fde\u63a5\u5173\u7cfb", "label": 0, "tree_id": "537", "term": "\u4f53", "hypernym": "\u8fde\u63a5\u5173\u7cfb"}, "ead32681643ae3b07b886583aa9ffc9e4bfc99cc75179fc3eb8da8a3": {"sentence": "\u4f53 IS A \u5206\u79bb\u5173\u7cfb", "label": 0, "tree_id": "537", "term": "\u4f53", "hypernym": "\u5206\u79bb\u5173\u7cfb"}, "e21cd7f3b6c2b1a260c11b1dcf375b0c15940bfba3d2c4cb09bb4945": {"sentence": "\u4f53 IS A \u4e3b\u52a8\u8bed\u6001", "label": 0, "tree_id": "537", "term": "\u4f53", "hypernym": "\u4e3b\u52a8\u8bed\u6001"}, "78097a3cf1982895448afeee48a20d94c2092cdebc36c4e0dd61e0d0": {"sentence": "\u4f53 IS A \u6e10\u8fdb\u65f6\u6001", "label": 0, "tree_id": "537", "term": "\u4f53", "hypernym": "\u6e10\u8fdb\u65f6\u6001"}, "e87cfedc22481699ea5174072ca7624cc4fd3991ed397e3b70489c06": {"sentence": "\u4f53 IS A \u9650\u5b9a\u5173\u7cfb", "label": 0, "tree_id": "537", "term": "\u4f53", "hypernym": "\u9650\u5b9a\u5173\u7cfb"}, "f8c0f07ff1af2f38c5df066aeca251446c687a76911d69ba5eb9e34a": {"sentence": "\u4f53 IS A \u88ab\u52a8\u8bed\u6001", "label": 0, "tree_id": "537", "term": "\u4f53", "hypernym": "\u88ab\u52a8\u8bed\u6001"}, "e9cb427e4f95d2f5d0ab7ce61c4ddefd734308fde1006ac528b7e4ba": {"sentence": "\u4e0d\u53ca\u7269\u6027 IS A \u8bed\u6cd5\u5173\u7cfb", "label": 1, "tree_id": "537", "term": "\u4e0d\u53ca\u7269\u6027", "hypernym": "\u8bed\u6cd5\u5173\u7cfb"}, "d912e740dd8f8cfe2afd5d85a5e6d41a47c6eb213f14800bbd3b361e": {"sentence": "\u4e0d\u53ca\u7269\u6027 IS A \u4e92\u53c2", "label": 0, "tree_id": "537", "term": "\u4e0d\u53ca\u7269\u6027", "hypernym": "\u4e92\u53c2"}, "0cb168aebf39d87700f483d825c38ee9c66ae6fa8a409883ecaa44ef": {"sentence": "\u4e0d\u53ca\u7269\u6027 IS A \u8bed\u6c14", "label": 0, "tree_id": "537", "term": "\u4e0d\u53ca\u7269\u6027", "hypernym": "\u8bed\u6c14"}, "dd1dc126b3dfe1b991f5f98331c0e1c2e3eb357b7afae50953e92ee9": {"sentence": "\u4e0d\u53ca\u7269\u6027 IS A \u8bcd\u5f62\u53d8\u5316", "label": 0, "tree_id": "537", "term": "\u4e0d\u53ca\u7269\u6027", "hypernym": "\u8bcd\u5f62\u53d8\u5316"}, "772d71210283f12cc94f98a417bb39fff63eb5e77b01298ef265cd2c": {"sentence": "\u4e0d\u53ca\u7269\u6027 IS A \u4fee\u9970\u5173\u7cfb", "label": 0, "tree_id": "537", "term": "\u4e0d\u53ca\u7269\u6027", "hypernym": "\u4fee\u9970\u5173\u7cfb"}, "16a01b7836ec7a551926213c5e09c80edb4a37db61f952448a2d2245": {"sentence": "\u4e0d\u53ca\u7269\u6027 IS A \u4f53", "label": 0, "tree_id": "537", "term": "\u4e0d\u53ca\u7269\u6027", "hypernym": "\u4f53"}, "b751a57ed3ab98b35996d7975c2b7f725140ea580db337b9db2ccbd1": {"sentence": "\u4e0d\u53ca\u7269\u6027 IS A \u53ca\u7269\u6027", "label": 0, "tree_id": "537", "term": "\u4e0d\u53ca\u7269\u6027", "hypernym": "\u53ca\u7269\u6027"}, "a3bc2a1d896f5842c2033d00e5dcc553ec84d09a78f1e9e7d47bc39b": {"sentence": "\u4e0d\u53ca\u7269\u6027 IS A \u4e92\u8865", "label": 0, "tree_id": "537", "term": "\u4e0d\u53ca\u7269\u6027", "hypernym": "\u4e92\u8865"}, "508acb982edfe4c8f162e05c8c4391fabd2e2e8bf1c188eabd59b0a5": {"sentence": "\u4e0d\u53ca\u7269\u6027 IS A \u4e00\u81f4", "label": 0, "tree_id": "537", "term": "\u4e0d\u53ca\u7269\u6027", "hypernym": "\u4e00\u81f4"}, "897a4cf1caaeb3f4508b1876315b7ff7ded3b139bed5e2732ab7ade4": {"sentence": "\u4e0d\u53ca\u7269\u6027 IS A \u5206\u53e5\u95f4\u7684\u5173\u7cfb", "label": 0, "tree_id": "537", "term": "\u4e0d\u53ca\u7269\u6027", "hypernym": "\u5206\u53e5\u95f4\u7684\u5173\u7cfb"}, "6c52c47e92931b724f1f3b5a8e17735ca076b776e3910f204ad69b67": {"sentence": "\u4e0d\u53ca\u7269\u6027 IS A \u8bed\u6001", "label": 0, "tree_id": "537", "term": "\u4e0d\u53ca\u7269\u6027", "hypernym": "\u8bed\u6001"}, "54095606cffef5f7a252df2edca2ef9ca4588335cd0e6f67b469e172": {"sentence": "\u4e0d\u53ca\u7269\u6027 IS A \u4e3b\u4ece\u5173\u7cfb", "label": 0, "tree_id": "537", "term": "\u4e0d\u53ca\u7269\u6027", "hypernym": "\u4e3b\u4ece\u5173\u7cfb"}, "de46c5aa8df9939e5b66cdb996334c5118343c0306bf4aa3edbd1ddf": {"sentence": "\u4e0d\u53ca\u7269\u6027 IS A \u540c\u7b49", "label": 0, "tree_id": "537", "term": "\u4e0d\u53ca\u7269\u6027", "hypernym": "\u540c\u7b49"}, "e37a1439d2064a7ee0b26abc149b33316e55ec56132f91c8a9a3140a": {"sentence": "\u4e0d\u53ca\u7269\u6027 IS A \u56de\u6307", "label": 0, "tree_id": "537", "term": "\u4e0d\u53ca\u7269\u6027", "hypernym": "\u56de\u6307"}, "ba5530009efdb609732c93ecfc0041401ff4247ab824b283ab9fa325": {"sentence": "\u4e0d\u53ca\u7269\u6027 IS A \u81ea\u53cd\u6027", "label": 0, "tree_id": "537", "term": "\u4e0d\u53ca\u7269\u6027", "hypernym": "\u81ea\u53cd\u6027"}, "3a6551dca667ae65156aa2461ea567bbeec53d405b49bf0899a22c06": {"sentence": "\u4e0d\u53ca\u7269\u6027 IS A \u7948\u4f7f\u8bed\u6c14", "label": 0, "tree_id": "537", "term": "\u4e0d\u53ca\u7269\u6027", "hypernym": "\u7948\u4f7f\u8bed\u6c14"}, "bbb744a7259bfd6308b8d3d7e0d1e8b8692dc24457bd6cc0402b178c": {"sentence": "\u4e0d\u53ca\u7269\u6027 IS A \u76f4\u9648\u8bed\u6c14", "label": 0, "tree_id": "537", "term": "\u4e0d\u53ca\u7269\u6027", "hypernym": "\u76f4\u9648\u8bed\u6c14"}, "62dfb75878178e2d334b010b1678f46abecf43e03bc2cb0429a587b3": {"sentence": "\u4e0d\u53ca\u7269\u6027 IS A \u7591\u95ee\u8bed\u6c14", "label": 0, "tree_id": "537", "term": "\u4e0d\u53ca\u7269\u6027", "hypernym": "\u7591\u95ee\u8bed\u6c14"}, "6d60605724437519758411d60851bd013b34a31b62b85353b48dffef": {"sentence": "\u4e0d\u53ca\u7269\u6027 IS A \u7948\u613f\u8bed\u6001", "label": 0, "tree_id": "537", "term": "\u4e0d\u53ca\u7269\u6027", "hypernym": "\u7948\u613f\u8bed\u6001"}, "52de9154c64ddd9a107d3b67cfc49eb55c7b912322f476ec61db8d5c": {"sentence": "\u4e0d\u53ca\u7269\u6027 IS A \u865a\u62df\u8bed\u6c14", "label": 0, "tree_id": "537", "term": "\u4e0d\u53ca\u7269\u6027", "hypernym": "\u865a\u62df\u8bed\u6c14"}, "bd9736236931eca09d0e75c55ddb292839701bb793e9ad0b87affc92": {"sentence": "\u4e0d\u53ca\u7269\u6027 IS A \u52a8\u8bcd\u7684\u53d8\u5316", "label": 0, "tree_id": "537", "term": "\u4e0d\u53ca\u7269\u6027", "hypernym": "\u52a8\u8bcd\u7684\u53d8\u5316"}, "3ce1dced65812dce2ae046c3a11cc27af4149b3cee95f0da6d8693ea": {"sentence": "\u4e0d\u53ca\u7269\u6027 IS A \u53d8\u683c", "label": 0, "tree_id": "537", "term": "\u4e0d\u53ca\u7269\u6027", "hypernym": "\u53d8\u683c"}, "6949b8a30e5c0dd5344b106f090f31c2ac2bdd783b2d71a684830db3": {"sentence": "\u4e0d\u53ca\u7269\u6027 IS A \u540c\u4f4d", "label": 0, "tree_id": "537", "term": "\u4e0d\u53ca\u7269\u6027", "hypernym": "\u540c\u4f4d"}, "d8f8d6cf8f288d98789fbf88b91bcb32442ec74afb85725049e8dcc9": {"sentence": "\u4e0d\u53ca\u7269\u6027 IS A \u8868\u59cb\u52a8\u8bcd", "label": 0, "tree_id": "537", "term": "\u4e0d\u53ca\u7269\u6027", "hypernym": "\u8868\u59cb\u52a8\u8bcd"}, "813f27f21225491d18adc308b51752c1e4213cbe5684a986c5b8b142": {"sentence": "\u4e0d\u53ca\u7269\u6027 IS A \u6301\u7eed\u65f6\u6001", "label": 0, "tree_id": "537", "term": "\u4e0d\u53ca\u7269\u6027", "hypernym": "\u6301\u7eed\u65f6\u6001"}, "c516094b46713a84e4f84b6e5dc72e27a5cb11d136faf0882d61fcfc": {"sentence": "\u4e0d\u53ca\u7269\u6027 IS A \u52a8\u8bcd\u5b8c\u6210\u4f53", "label": 0, "tree_id": "537", "term": "\u4e0d\u53ca\u7269\u6027", "hypernym": "\u52a8\u8bcd\u5b8c\u6210\u4f53"}, "9b27e55e2643a4d6f3c74fdc3a00ccdcb52288a67904040cbdb457f5": {"sentence": "\u4e0d\u53ca\u7269\u6027 IS A \u672a\u5b8c\u6210\u4f53", "label": 0, "tree_id": "537", "term": "\u4e0d\u53ca\u7269\u6027", "hypernym": "\u672a\u5b8c\u6210\u4f53"}, "c13e11eec4535edf8017c29bb94b2a84ea0b3f713d4a1a71574cf6a2": {"sentence": "\u4e0d\u53ca\u7269\u6027 IS A \u8bcd\u6027\u4e00\u81f4", "label": 0, "tree_id": "537", "term": "\u4e0d\u53ca\u7269\u6027", "hypernym": "\u8bcd\u6027\u4e00\u81f4"}, "aa2c92e75b62442f04f773a188ec06cfc070cf5aaab4b02cf42837c6": {"sentence": "\u4e0d\u53ca\u7269\u6027 IS A \u6570\u5b57\u4e0a\u7684\u4e00\u81f4", "label": 0, "tree_id": "537", "term": "\u4e0d\u53ca\u7269\u6027", "hypernym": "\u6570\u5b57\u4e0a\u7684\u4e00\u81f4"}, "a2e04b21fbc0234ed2619d6dde3776e6e5c1d51e8e89ccbc4d5300ce": {"sentence": "\u4e0d\u53ca\u7269\u6027 IS A \u793a\u4f8b\u4e00\u81f4", "label": 0, "tree_id": "537", "term": "\u4e0d\u53ca\u7269\u6027", "hypernym": "\u793a\u4f8b\u4e00\u81f4"}, "477e62ecf9e87092da5a34a8b877e57c8c7906987ee43909601ba290": {"sentence": "\u4e0d\u53ca\u7269\u6027 IS A \u4eba\u7684\u4e00\u81f4", "label": 0, "tree_id": "537", "term": "\u4e0d\u53ca\u7269\u6027", "hypernym": "\u4eba\u7684\u4e00\u81f4"}, "5ed7209c0b94b1dfb93455e6e1df289fbc94e646f4dbf97f50650e5a": {"sentence": "\u4e0d\u53ca\u7269\u6027 IS A \u4ece\u5c5e\u5173\u7cfb", "label": 0, "tree_id": "537", "term": "\u4e0d\u53ca\u7269\u6027", "hypernym": "\u4ece\u5c5e\u5173\u7cfb"}, "0ea5cf1141655e41f23b6e8cbf3ed583ea88f791b9b5f9b9799208ca": {"sentence": "\u4e0d\u53ca\u7269\u6027 IS A \u5bf9\u7b49\u5173\u7cfb", "label": 0, "tree_id": "537", "term": "\u4e0d\u53ca\u7269\u6027", "hypernym": "\u5bf9\u7b49\u5173\u7cfb"}, "67ae3a84fafdf534bdb4dd134424e2820ede8bcf7edd2784fa9fc468": {"sentence": "\u4e0d\u53ca\u7269\u6027 IS A \u5bf9\u7167\u5173\u7cfb", "label": 0, "tree_id": "537", "term": "\u4e0d\u53ca\u7269\u6027", "hypernym": "\u5bf9\u7167\u5173\u7cfb"}, "ffd3fc3d02c36c86f6a6ba9da183153416b07367368f79420e34dbb5": {"sentence": "\u4e0d\u53ca\u7269\u6027 IS A \u8fde\u63a5\u5173\u7cfb", "label": 0, "tree_id": "537", "term": "\u4e0d\u53ca\u7269\u6027", "hypernym": "\u8fde\u63a5\u5173\u7cfb"}, "c3928d5cafeaafa785c567be4d2eb4209be909928550ae89c81bbfd7": {"sentence": "\u4e0d\u53ca\u7269\u6027 IS A \u5206\u79bb\u5173\u7cfb", "label": 0, "tree_id": "537", "term": "\u4e0d\u53ca\u7269\u6027", "hypernym": "\u5206\u79bb\u5173\u7cfb"}, "0290e74b2f7ac4d327cab0f4cac41130675f2d9fda5bf1870f900dee": {"sentence": "\u4e0d\u53ca\u7269\u6027 IS A \u4e3b\u52a8\u8bed\u6001", "label": 0, "tree_id": "537", "term": "\u4e0d\u53ca\u7269\u6027", "hypernym": "\u4e3b\u52a8\u8bed\u6001"}, "a0c25a1559180392609c8a8e1c0cb3bdf3ba9901d6a2b893e644dfbc": {"sentence": "\u4e0d\u53ca\u7269\u6027 IS A \u6e10\u8fdb\u65f6\u6001", "label": 0, "tree_id": "537", "term": "\u4e0d\u53ca\u7269\u6027", "hypernym": "\u6e10\u8fdb\u65f6\u6001"}, "edc45671494ac426b08b59de091c5e459d97a4948916a3ae07fdf34d": {"sentence": "\u4e0d\u53ca\u7269\u6027 IS A \u9650\u5b9a\u5173\u7cfb", "label": 0, "tree_id": "537", "term": "\u4e0d\u53ca\u7269\u6027", "hypernym": "\u9650\u5b9a\u5173\u7cfb"}, "8523cfa428ea4d8dc02b6a227ec77564dfb6374dc2b68e4eb59f5c44": {"sentence": "\u4e0d\u53ca\u7269\u6027 IS A \u88ab\u52a8\u8bed\u6001", "label": 0, "tree_id": "537", "term": "\u4e0d\u53ca\u7269\u6027", "hypernym": "\u88ab\u52a8\u8bed\u6001"}, "90ec50167e07428203b398f40001d9cb862e8acc547f61c5598b99c3": {"sentence": "\u53ca\u7269\u6027 IS A \u8bed\u6cd5\u5173\u7cfb", "label": 1, "tree_id": "537", "term": "\u53ca\u7269\u6027", "hypernym": "\u8bed\u6cd5\u5173\u7cfb"}, "d138460a35824605302e0a762c65b070134ee54d154d547069d6ff4c": {"sentence": "\u53ca\u7269\u6027 IS A \u4e92\u53c2", "label": 0, "tree_id": "537", "term": "\u53ca\u7269\u6027", "hypernym": "\u4e92\u53c2"}, "487a980e225510b7ab379a01195d5262bb4c09a5e2a0badf937a956f": {"sentence": "\u53ca\u7269\u6027 IS A \u8bed\u6c14", "label": 0, "tree_id": "537", "term": "\u53ca\u7269\u6027", "hypernym": "\u8bed\u6c14"}, "38f8c97fdf0f4dc261499ff520b115b2a7cfb50ba5a67bfe9f92b5d5": {"sentence": "\u53ca\u7269\u6027 IS A \u8bcd\u5f62\u53d8\u5316", "label": 0, "tree_id": "537", "term": "\u53ca\u7269\u6027", "hypernym": "\u8bcd\u5f62\u53d8\u5316"}, "a14990a415c991b9839c759176063f0f7ff9e1b9d483b5d2850fbf49": {"sentence": "\u53ca\u7269\u6027 IS A \u4fee\u9970\u5173\u7cfb", "label": 0, "tree_id": "537", "term": "\u53ca\u7269\u6027", "hypernym": "\u4fee\u9970\u5173\u7cfb"}, "0452272ff5604a83184dffe1e77764ca7dc6301c15411eb59b33a823": {"sentence": "\u53ca\u7269\u6027 IS A \u4f53", "label": 0, "tree_id": "537", "term": "\u53ca\u7269\u6027", "hypernym": "\u4f53"}, "7cd2b89e504e111231af56a8d37337b606c74522541b79e77c2e425a": {"sentence": "\u53ca\u7269\u6027 IS A \u4e0d\u53ca\u7269\u6027", "label": 0, "tree_id": "537", "term": "\u53ca\u7269\u6027", "hypernym": "\u4e0d\u53ca\u7269\u6027"}, "973aec606756f4fb1231bd080c43f86a80ffbe38e1a6cf00d78caa6a": {"sentence": "\u53ca\u7269\u6027 IS A \u4e92\u8865", "label": 0, "tree_id": "537", "term": "\u53ca\u7269\u6027", "hypernym": "\u4e92\u8865"}, "5eadf0fb48c19c9f8ae83e4b2395fe5c5594563c492fedce3b1cdace": {"sentence": "\u53ca\u7269\u6027 IS A \u4e00\u81f4", "label": 0, "tree_id": "537", "term": "\u53ca\u7269\u6027", "hypernym": "\u4e00\u81f4"}, "a9ccd98ed85212101ae10d5fb47fb0fecc9a8c39a41fc0efe9a6f882": {"sentence": "\u53ca\u7269\u6027 IS A \u5206\u53e5\u95f4\u7684\u5173\u7cfb", "label": 0, "tree_id": "537", "term": "\u53ca\u7269\u6027", "hypernym": "\u5206\u53e5\u95f4\u7684\u5173\u7cfb"}, "d3a6ca905f3c3494cf3d7f4c1b73b581b47a6d06a652a05202071e34": {"sentence": "\u53ca\u7269\u6027 IS A \u8bed\u6001", "label": 0, "tree_id": "537", "term": "\u53ca\u7269\u6027", "hypernym": "\u8bed\u6001"}, "c3aa37af45d886e4782f7a2b7ab65f1fb3eed1478faa807dcbffa6b1": {"sentence": "\u53ca\u7269\u6027 IS A \u4e3b\u4ece\u5173\u7cfb", "label": 0, "tree_id": "537", "term": "\u53ca\u7269\u6027", "hypernym": "\u4e3b\u4ece\u5173\u7cfb"}, "1e39a6296aa89b2b9ebeed0e5f4c7a65c5cda32537bd5acd2c4f99b6": {"sentence": "\u53ca\u7269\u6027 IS A \u540c\u7b49", "label": 0, "tree_id": "537", "term": "\u53ca\u7269\u6027", "hypernym": "\u540c\u7b49"}, "628d7dce4c3d1443334c1a05a711923d9f46c7169a4ffc9977081611": {"sentence": "\u53ca\u7269\u6027 IS A \u56de\u6307", "label": 0, "tree_id": "537", "term": "\u53ca\u7269\u6027", "hypernym": "\u56de\u6307"}, "3b45f4eae85c763adbad7341e858c421d0dd0c6c172730c1b0bdb11b": {"sentence": "\u53ca\u7269\u6027 IS A \u81ea\u53cd\u6027", "label": 0, "tree_id": "537", "term": "\u53ca\u7269\u6027", "hypernym": "\u81ea\u53cd\u6027"}, "072c34d34adb428f2c6c18169322d865bbe14e24aa10aeefbe3b54dc": {"sentence": "\u53ca\u7269\u6027 IS A \u7948\u4f7f\u8bed\u6c14", "label": 0, "tree_id": "537", "term": "\u53ca\u7269\u6027", "hypernym": "\u7948\u4f7f\u8bed\u6c14"}, "4bfb6c4b3ed296eb7eb2ba21eec774708ce801476b01761910d7c541": {"sentence": "\u53ca\u7269\u6027 IS A \u76f4\u9648\u8bed\u6c14", "label": 0, "tree_id": "537", "term": "\u53ca\u7269\u6027", "hypernym": "\u76f4\u9648\u8bed\u6c14"}, "7e30de32eb14c2cf6d565aa621c097347f12874ede2f27e49bb7ae67": {"sentence": "\u53ca\u7269\u6027 IS A \u7591\u95ee\u8bed\u6c14", "label": 0, "tree_id": "537", "term": "\u53ca\u7269\u6027", "hypernym": "\u7591\u95ee\u8bed\u6c14"}, "e479662542e9b6912373c16c710664371a78621352d8b0a0340326ac": {"sentence": "\u53ca\u7269\u6027 IS A \u7948\u613f\u8bed\u6001", "label": 0, "tree_id": "537", "term": "\u53ca\u7269\u6027", "hypernym": "\u7948\u613f\u8bed\u6001"}, "41a776282ed31d0a66096592ee53c843428e712159bb09330e2b2962": {"sentence": "\u53ca\u7269\u6027 IS A \u865a\u62df\u8bed\u6c14", "label": 0, "tree_id": "537", "term": "\u53ca\u7269\u6027", "hypernym": "\u865a\u62df\u8bed\u6c14"}, "3f0e392a98a70f79dd76ccacfce10bbe16e6262a20d8f9338e10a5ca": {"sentence": "\u53ca\u7269\u6027 IS A \u52a8\u8bcd\u7684\u53d8\u5316", "label": 0, "tree_id": "537", "term": "\u53ca\u7269\u6027", "hypernym": "\u52a8\u8bcd\u7684\u53d8\u5316"}, "4fb132066820a84bbab09b9e2dea38a6cf59c6667f5a8197790afbda": {"sentence": "\u53ca\u7269\u6027 IS A \u53d8\u683c", "label": 0, "tree_id": "537", "term": "\u53ca\u7269\u6027", "hypernym": "\u53d8\u683c"}, "6817ca79a791d616720d3f0778b0098f0f7903087a72cf3f47f357c6": {"sentence": "\u53ca\u7269\u6027 IS A \u540c\u4f4d", "label": 0, "tree_id": "537", "term": "\u53ca\u7269\u6027", "hypernym": "\u540c\u4f4d"}, "c5f77e67c3a65a9eadeff44809a65fc5cbc3a0c19588edbc8afb2d7b": {"sentence": "\u53ca\u7269\u6027 IS A \u8868\u59cb\u52a8\u8bcd", "label": 0, "tree_id": "537", "term": "\u53ca\u7269\u6027", "hypernym": "\u8868\u59cb\u52a8\u8bcd"}, "f2138d8f9f92e6f7d73d906251c32f0d3dccec4561cd0c79765aafb1": {"sentence": "\u53ca\u7269\u6027 IS A \u6301\u7eed\u65f6\u6001", "label": 0, "tree_id": "537", "term": "\u53ca\u7269\u6027", "hypernym": "\u6301\u7eed\u65f6\u6001"}, "3ac9949b5f9cd4f505ab3f88e0c7b9148a3142414c7db927737f3b3b": {"sentence": "\u53ca\u7269\u6027 IS A \u52a8\u8bcd\u5b8c\u6210\u4f53", "label": 0, "tree_id": "537", "term": "\u53ca\u7269\u6027", "hypernym": "\u52a8\u8bcd\u5b8c\u6210\u4f53"}, "b0d9a422de4bd61dfebdc2933199a77727463eaef7745729f0f3f477": {"sentence": "\u53ca\u7269\u6027 IS A \u672a\u5b8c\u6210\u4f53", "label": 0, "tree_id": "537", "term": "\u53ca\u7269\u6027", "hypernym": "\u672a\u5b8c\u6210\u4f53"}, "7358bba5871a24155b1361b249b76ce975df723a535325300a2a6426": {"sentence": "\u53ca\u7269\u6027 IS A \u8bcd\u6027\u4e00\u81f4", "label": 0, "tree_id": "537", "term": "\u53ca\u7269\u6027", "hypernym": "\u8bcd\u6027\u4e00\u81f4"}, "95cbca562464605cefa7a1a51975108d9ed67c9d92a840f7d8ab5a4d": {"sentence": "\u53ca\u7269\u6027 IS A \u6570\u5b57\u4e0a\u7684\u4e00\u81f4", "label": 0, "tree_id": "537", "term": "\u53ca\u7269\u6027", "hypernym": "\u6570\u5b57\u4e0a\u7684\u4e00\u81f4"}, "84057ddcf3a4b4172cbf4486e364c89baf1ccacb926adf0713210f4a": {"sentence": "\u53ca\u7269\u6027 IS A \u793a\u4f8b\u4e00\u81f4", "label": 0, "tree_id": "537", "term": "\u53ca\u7269\u6027", "hypernym": "\u793a\u4f8b\u4e00\u81f4"}, "018ba97c3a288d446cffc4c8adc1907a783d2c868e74592033051d58": {"sentence": "\u53ca\u7269\u6027 IS A \u4eba\u7684\u4e00\u81f4", "label": 0, "tree_id": "537", "term": "\u53ca\u7269\u6027", "hypernym": "\u4eba\u7684\u4e00\u81f4"}, "7f3bfbda5827f8148d3cd6557bbf584531cb89daffdf97f1d9d7f2e5": {"sentence": "\u53ca\u7269\u6027 IS A \u4ece\u5c5e\u5173\u7cfb", "label": 0, "tree_id": "537", "term": "\u53ca\u7269\u6027", "hypernym": "\u4ece\u5c5e\u5173\u7cfb"}, "e5057e6d297ab21bc285f322aa6eb9ed6453b3732723e79ccb59cc61": {"sentence": "\u53ca\u7269\u6027 IS A \u5bf9\u7b49\u5173\u7cfb", "label": 0, "tree_id": "537", "term": "\u53ca\u7269\u6027", "hypernym": "\u5bf9\u7b49\u5173\u7cfb"}, "591e6303c92556a7b6edb190fc7f4c95b65d5cbe41818367853b0a46": {"sentence": "\u53ca\u7269\u6027 IS A \u5bf9\u7167\u5173\u7cfb", "label": 0, "tree_id": "537", "term": "\u53ca\u7269\u6027", "hypernym": "\u5bf9\u7167\u5173\u7cfb"}, "582e73afc83a1b87bb9e537e5775e8983dc74dfacf0eca1fc84a6a77": {"sentence": "\u53ca\u7269\u6027 IS A \u8fde\u63a5\u5173\u7cfb", "label": 0, "tree_id": "537", "term": "\u53ca\u7269\u6027", "hypernym": "\u8fde\u63a5\u5173\u7cfb"}, "bb2566f26a7efa8bd51de4f0ff3c4bda786b6ce0ca4cd29c33b949ed": {"sentence": "\u53ca\u7269\u6027 IS A \u5206\u79bb\u5173\u7cfb", "label": 0, "tree_id": "537", "term": "\u53ca\u7269\u6027", "hypernym": "\u5206\u79bb\u5173\u7cfb"}, "938f779c5114d2619550150ff43ad9b0eb2cce9790739b1e80327010": {"sentence": "\u53ca\u7269\u6027 IS A \u4e3b\u52a8\u8bed\u6001", "label": 0, "tree_id": "537", "term": "\u53ca\u7269\u6027", "hypernym": "\u4e3b\u52a8\u8bed\u6001"}, "60b0ad52484675d5d59cdb988a173f352b0286022b1e588d3c8014da": {"sentence": "\u53ca\u7269\u6027 IS A \u6e10\u8fdb\u65f6\u6001", "label": 0, "tree_id": "537", "term": "\u53ca\u7269\u6027", "hypernym": "\u6e10\u8fdb\u65f6\u6001"}, "29d94fcbfe33305832183c78e75d3dfa447e62c4292e19a26e10fbb8": {"sentence": "\u53ca\u7269\u6027 IS A \u9650\u5b9a\u5173\u7cfb", "label": 0, "tree_id": "537", "term": "\u53ca\u7269\u6027", "hypernym": "\u9650\u5b9a\u5173\u7cfb"}, "bab4d5fa07670f5ff68d87cd676936c205cec5638af780914e66b2df": {"sentence": "\u53ca\u7269\u6027 IS A \u88ab\u52a8\u8bed\u6001", "label": 0, "tree_id": "537", "term": "\u53ca\u7269\u6027", "hypernym": "\u88ab\u52a8\u8bed\u6001"}, "38ab5f749e9994b7ddb679f701d08ac738d83edd12a8c868b016abc1": {"sentence": "\u4e92\u8865 IS A \u8bed\u6cd5\u5173\u7cfb", "label": 1, "tree_id": "537", "term": "\u4e92\u8865", "hypernym": "\u8bed\u6cd5\u5173\u7cfb"}, "5fcb10904347e80b4ebe0695681bef6cdbba20d79293b726122078d1": {"sentence": "\u4e92\u8865 IS A \u4e92\u53c2", "label": 0, "tree_id": "537", "term": "\u4e92\u8865", "hypernym": "\u4e92\u53c2"}, "ef9f85a6d77e1f2601fce09b7462cf3bc865c661a3c4e0e8c926c244": {"sentence": "\u4e92\u8865 IS A \u8bed\u6c14", "label": 0, "tree_id": "537", "term": "\u4e92\u8865", "hypernym": "\u8bed\u6c14"}, "1975031d4b650b83a0b1f78986009506b2931600dcd5e66a1d62af8f": {"sentence": "\u4e92\u8865 IS A \u8bcd\u5f62\u53d8\u5316", "label": 0, "tree_id": "537", "term": "\u4e92\u8865", "hypernym": "\u8bcd\u5f62\u53d8\u5316"}, "fe8dcf7d4f4d40fcfd7f538d3f79460b9fee7fbb8a4b58c457a7c018": {"sentence": "\u4e92\u8865 IS A \u4fee\u9970\u5173\u7cfb", "label": 0, "tree_id": "537", "term": "\u4e92\u8865", "hypernym": "\u4fee\u9970\u5173\u7cfb"}, "7db70aa11020ccd65e29ef9725a7ed797974aeb12cc33c3cedc17924": {"sentence": "\u4e92\u8865 IS A \u4f53", "label": 0, "tree_id": "537", "term": "\u4e92\u8865", "hypernym": "\u4f53"}, "65b6e881d2231b2e769274012781a0cf5de5825bf6cda08114cbf6d0": {"sentence": "\u4e92\u8865 IS A \u4e0d\u53ca\u7269\u6027", "label": 0, "tree_id": "537", "term": "\u4e92\u8865", "hypernym": "\u4e0d\u53ca\u7269\u6027"}, "e821e47d2b1eb009fd4684864a624d8fd5f2336cfe5758beb1180401": {"sentence": "\u4e92\u8865 IS A \u53ca\u7269\u6027", "label": 0, "tree_id": "537", "term": "\u4e92\u8865", "hypernym": "\u53ca\u7269\u6027"}, "ef00070a0d49e624a6deb51d03c3355deac13aaca73d113b9caba766": {"sentence": "\u4e92\u8865 IS A \u4e00\u81f4", "label": 0, "tree_id": "537", "term": "\u4e92\u8865", "hypernym": "\u4e00\u81f4"}, "7c6557a6116d8808d428ffdc9c1723283d25d8d9fb3132ad1b51e414": {"sentence": "\u4e92\u8865 IS A \u5206\u53e5\u95f4\u7684\u5173\u7cfb", "label": 0, "tree_id": "537", "term": "\u4e92\u8865", "hypernym": "\u5206\u53e5\u95f4\u7684\u5173\u7cfb"}, "3cf23737ce1ce1d4ea8e1ff91e8cfb8381c7897c1c37d31f6d9de7cb": {"sentence": "\u4e92\u8865 IS A \u8bed\u6001", "label": 0, "tree_id": "537", "term": "\u4e92\u8865", "hypernym": "\u8bed\u6001"}, "644ca044398fd1a7289443bedc2385a02593b97fb784c1735ee11e87": {"sentence": "\u4e92\u8865 IS A \u4e3b\u4ece\u5173\u7cfb", "label": 0, "tree_id": "537", "term": "\u4e92\u8865", "hypernym": "\u4e3b\u4ece\u5173\u7cfb"}, "f5eb976442f0bf9fc398d0ed2f0171ce462d0c974f72b2491b5a51ed": {"sentence": "\u4e92\u8865 IS A \u540c\u7b49", "label": 0, "tree_id": "537", "term": "\u4e92\u8865", "hypernym": "\u540c\u7b49"}, "38a16af6ef6272935a3a5ae1c028a445c5dc547e0ef3d5efb596baf5": {"sentence": "\u4e92\u8865 IS A \u56de\u6307", "label": 0, "tree_id": "537", "term": "\u4e92\u8865", "hypernym": "\u56de\u6307"}, "9cb686a427fbf1411d55e619f01d63d395156028996fddc7184349bd": {"sentence": "\u4e92\u8865 IS A \u81ea\u53cd\u6027", "label": 0, "tree_id": "537", "term": "\u4e92\u8865", "hypernym": "\u81ea\u53cd\u6027"}, "cdfd7ddf7a7723ff14dba5b194caf72c3cf9f0b98d8a7accac2cab71": {"sentence": "\u4e92\u8865 IS A \u7948\u4f7f\u8bed\u6c14", "label": 0, "tree_id": "537", "term": "\u4e92\u8865", "hypernym": "\u7948\u4f7f\u8bed\u6c14"}, "413e8689d6f3a057fcf44fadcc247f8d5dcb4706ae3a9aabfdb17f19": {"sentence": "\u4e92\u8865 IS A \u76f4\u9648\u8bed\u6c14", "label": 0, "tree_id": "537", "term": "\u4e92\u8865", "hypernym": "\u76f4\u9648\u8bed\u6c14"}, "d2ef7832f0b18a27a9a2c292574c6b5c1b4161a553aa64e385156025": {"sentence": "\u4e92\u8865 IS A \u7591\u95ee\u8bed\u6c14", "label": 0, "tree_id": "537", "term": "\u4e92\u8865", "hypernym": "\u7591\u95ee\u8bed\u6c14"}, "bf66802601e4f053acbcf1b1fef52855f368a6e0ef4d477a13be3a0e": {"sentence": "\u4e92\u8865 IS A \u7948\u613f\u8bed\u6001", "label": 0, "tree_id": "537", "term": "\u4e92\u8865", "hypernym": "\u7948\u613f\u8bed\u6001"}, "14631fcc6d9b720552153d3672adb7fd44f40d7425c559ef1a10b827": {"sentence": "\u4e92\u8865 IS A \u865a\u62df\u8bed\u6c14", "label": 0, "tree_id": "537", "term": "\u4e92\u8865", "hypernym": "\u865a\u62df\u8bed\u6c14"}, "34d6840cdb8a26c88177fc7e56ae8d17200ca504575678ffb51c4720": {"sentence": "\u4e92\u8865 IS A \u52a8\u8bcd\u7684\u53d8\u5316", "label": 0, "tree_id": "537", "term": "\u4e92\u8865", "hypernym": "\u52a8\u8bcd\u7684\u53d8\u5316"}, "320e1f8c16bcfaac3f05a5c41ecb037a061eb95a06c8fe41738d2895": {"sentence": "\u4e92\u8865 IS A \u53d8\u683c", "label": 0, "tree_id": "537", "term": "\u4e92\u8865", "hypernym": "\u53d8\u683c"}, "6308beeaa9627b54dc043c4ab30b51a889de07f31a3763d27aab766e": {"sentence": "\u4e92\u8865 IS A \u540c\u4f4d", "label": 0, "tree_id": "537", "term": "\u4e92\u8865", "hypernym": "\u540c\u4f4d"}, "928aaaefab7a1ba4ee2896ec1ffc7d18844c1fa21c21dbdaa70b2cf3": {"sentence": "\u4e92\u8865 IS A \u8868\u59cb\u52a8\u8bcd", "label": 0, "tree_id": "537", "term": "\u4e92\u8865", "hypernym": "\u8868\u59cb\u52a8\u8bcd"}, "81dc765420c06127b6d3202d8f7c297b4d4cd7b311f4636b3e36b520": {"sentence": "\u4e92\u8865 IS A \u6301\u7eed\u65f6\u6001", "label": 0, "tree_id": "537", "term": "\u4e92\u8865", "hypernym": "\u6301\u7eed\u65f6\u6001"}, "682834231ab8811a7cfc59bc8d52678e4a1e2cdf9a39fccfbb54d976": {"sentence": "\u4e92\u8865 IS A \u52a8\u8bcd\u5b8c\u6210\u4f53", "label": 0, "tree_id": "537", "term": "\u4e92\u8865", "hypernym": "\u52a8\u8bcd\u5b8c\u6210\u4f53"}, "f9d11e819b75f31b2acd0df0f947834978b9954197b058e9d8022167": {"sentence": "\u4e92\u8865 IS A \u672a\u5b8c\u6210\u4f53", "label": 0, "tree_id": "537", "term": "\u4e92\u8865", "hypernym": "\u672a\u5b8c\u6210\u4f53"}, "b30c60e72c2ff36a55d940269416aa6574692156f28e8ebdc2281bd6": {"sentence": "\u4e92\u8865 IS A \u8bcd\u6027\u4e00\u81f4", "label": 0, "tree_id": "537", "term": "\u4e92\u8865", "hypernym": "\u8bcd\u6027\u4e00\u81f4"}, "7622d6c4e616464c1c79771df84c7ed8834ba1c750e0ef9283a62f62": {"sentence": "\u4e92\u8865 IS A \u6570\u5b57\u4e0a\u7684\u4e00\u81f4", "label": 0, "tree_id": "537", "term": "\u4e92\u8865", "hypernym": "\u6570\u5b57\u4e0a\u7684\u4e00\u81f4"}, "f15d771be346c0f7bf3c5be64bcb14e18fd8d0fe5cfde9956181b972": {"sentence": "\u4e92\u8865 IS A \u793a\u4f8b\u4e00\u81f4", "label": 0, "tree_id": "537", "term": "\u4e92\u8865", "hypernym": "\u793a\u4f8b\u4e00\u81f4"}, "a7607d529d54ce67993612009d3f5e37f485ead2b4511ddcd4c7ed9a": {"sentence": "\u4e92\u8865 IS A \u4eba\u7684\u4e00\u81f4", "label": 0, "tree_id": "537", "term": "\u4e92\u8865", "hypernym": "\u4eba\u7684\u4e00\u81f4"}, "7b7016f1eebeec9ad86d205026a2daaeca5b59f62e50af024843c485": {"sentence": "\u4e92\u8865 IS A \u4ece\u5c5e\u5173\u7cfb", "label": 0, "tree_id": "537", "term": "\u4e92\u8865", "hypernym": "\u4ece\u5c5e\u5173\u7cfb"}, "07bc319e9b808ff914926c49e4800606d9afc5c60278968efaceda3c": {"sentence": "\u4e92\u8865 IS A \u5bf9\u7b49\u5173\u7cfb", "label": 0, "tree_id": "537", "term": "\u4e92\u8865", "hypernym": "\u5bf9\u7b49\u5173\u7cfb"}, "663552c3e90f33bbda9d062b64621901fd53f19b3076fd4f338276ec": {"sentence": "\u4e92\u8865 IS A \u5bf9\u7167\u5173\u7cfb", "label": 0, "tree_id": "537", "term": "\u4e92\u8865", "hypernym": "\u5bf9\u7167\u5173\u7cfb"}, "1875827a3f3656cee56b8403d872b29ff257c2cc61b526fa5bdeb0b9": {"sentence": "\u4e92\u8865 IS A \u8fde\u63a5\u5173\u7cfb", "label": 0, "tree_id": "537", "term": "\u4e92\u8865", "hypernym": "\u8fde\u63a5\u5173\u7cfb"}, "9b8872499318f43b1dcf480b23c4e12671d457466cabcde34ffa8b0a": {"sentence": "\u4e92\u8865 IS A \u5206\u79bb\u5173\u7cfb", "label": 0, "tree_id": "537", "term": "\u4e92\u8865", "hypernym": "\u5206\u79bb\u5173\u7cfb"}, "24d306364923764ebead19ac3d58c80fe3dca644c8204324f0119f6d": {"sentence": "\u4e92\u8865 IS A \u4e3b\u52a8\u8bed\u6001", "label": 0, "tree_id": "537", "term": "\u4e92\u8865", "hypernym": "\u4e3b\u52a8\u8bed\u6001"}, "12a817ab6a54cc5ff2e4f891e1feda11989114b1567dd6b89655f79f": {"sentence": "\u4e92\u8865 IS A \u6e10\u8fdb\u65f6\u6001", "label": 0, "tree_id": "537", "term": "\u4e92\u8865", "hypernym": "\u6e10\u8fdb\u65f6\u6001"}, "f840afce8fdc79ec08b97763219a9f4d60d766cd4c0899cac38cde27": {"sentence": "\u4e92\u8865 IS A \u9650\u5b9a\u5173\u7cfb", "label": 0, "tree_id": "537", "term": "\u4e92\u8865", "hypernym": "\u9650\u5b9a\u5173\u7cfb"}, "7ffaf55b388cb9fabbbe6f95496d91357cff5c07be7364faa602379b": {"sentence": "\u4e92\u8865 IS A \u88ab\u52a8\u8bed\u6001", "label": 0, "tree_id": "537", "term": "\u4e92\u8865", "hypernym": "\u88ab\u52a8\u8bed\u6001"}, "039c9760363ec204034a29737b81a47ff8cb015a8436314200ae02a2": {"sentence": "\u4e00\u81f4 IS A \u8bed\u6cd5\u5173\u7cfb", "label": 1, "tree_id": "537", "term": "\u4e00\u81f4", "hypernym": "\u8bed\u6cd5\u5173\u7cfb"}, "235dfcd73dd976d4325ee55a86b7e32020e2827fb5f6df9579fc49bc": {"sentence": "\u4e00\u81f4 IS A \u4e92\u53c2", "label": 0, "tree_id": "537", "term": "\u4e00\u81f4", "hypernym": "\u4e92\u53c2"}, "efa86793e863168155d228abeb313ccef6edd5bb2bd978f0c1c6b0e5": {"sentence": "\u4e00\u81f4 IS A \u8bed\u6c14", "label": 0, "tree_id": "537", "term": "\u4e00\u81f4", "hypernym": "\u8bed\u6c14"}, "e00c542b1ee247f025a67cc67ea8d89e006b8f03a30bd17c21519468": {"sentence": "\u4e00\u81f4 IS A \u8bcd\u5f62\u53d8\u5316", "label": 0, "tree_id": "537", "term": "\u4e00\u81f4", "hypernym": "\u8bcd\u5f62\u53d8\u5316"}, "1f65463b702490301acca8da8ae0212270f99cfad511687a7ba56386": {"sentence": "\u4e00\u81f4 IS A \u4fee\u9970\u5173\u7cfb", "label": 0, "tree_id": "537", "term": "\u4e00\u81f4", "hypernym": "\u4fee\u9970\u5173\u7cfb"}, "8b27ebd64dc51b1ac4c36d9f00b6bf76074c93b1715073c57e823a9a": {"sentence": "\u4e00\u81f4 IS A \u4f53", "label": 0, "tree_id": "537", "term": "\u4e00\u81f4", "hypernym": "\u4f53"}, "aa63fc6e9f0551517ae22631560f08cdbf9cf9d290e693c922d6b92a": {"sentence": "\u4e00\u81f4 IS A \u4e0d\u53ca\u7269\u6027", "label": 0, "tree_id": "537", "term": "\u4e00\u81f4", "hypernym": "\u4e0d\u53ca\u7269\u6027"}, "3a75ebc4f866e76aad27f78a87a21207294ab961fa37c7b59a81252a": {"sentence": "\u4e00\u81f4 IS A \u53ca\u7269\u6027", "label": 0, "tree_id": "537", "term": "\u4e00\u81f4", "hypernym": "\u53ca\u7269\u6027"}, "bbd498650672569b76e83a6b69d65b35813b3be43a55455121709046": {"sentence": "\u4e00\u81f4 IS A \u4e92\u8865", "label": 0, "tree_id": "537", "term": "\u4e00\u81f4", "hypernym": "\u4e92\u8865"}, "07f6c87f28e7202c4af44d92b992b876732c69bdec9ac3ff7d22ef28": {"sentence": "\u4e00\u81f4 IS A \u5206\u53e5\u95f4\u7684\u5173\u7cfb", "label": 0, "tree_id": "537", "term": "\u4e00\u81f4", "hypernym": "\u5206\u53e5\u95f4\u7684\u5173\u7cfb"}, "78a242425882f33451def3293f1f45ccf7f018db7db92f5d5cccee0c": {"sentence": "\u4e00\u81f4 IS A \u8bed\u6001", "label": 0, "tree_id": "537", "term": "\u4e00\u81f4", "hypernym": "\u8bed\u6001"}, "d494f0edd09e8237c45bb65d900a6b9ecc14e27d86fc4680fc9f98d7": {"sentence": "\u4e00\u81f4 IS A \u4e3b\u4ece\u5173\u7cfb", "label": 0, "tree_id": "537", "term": "\u4e00\u81f4", "hypernym": "\u4e3b\u4ece\u5173\u7cfb"}, "e111ac624f09ed44ea315f5003f2cafd9f50588555e02debb8ea6b99": {"sentence": "\u4e00\u81f4 IS A \u540c\u7b49", "label": 0, "tree_id": "537", "term": "\u4e00\u81f4", "hypernym": "\u540c\u7b49"}, "1475dcf0ad20e7ac31bcda757e14572284e7222c7da73bd6eb988539": {"sentence": "\u4e00\u81f4 IS A \u56de\u6307", "label": 0, "tree_id": "537", "term": "\u4e00\u81f4", "hypernym": "\u56de\u6307"}, "75536393c20cfd5fcc2f0071cbd0e69b5c6ca7c9b54c7ca99abac893": {"sentence": "\u4e00\u81f4 IS A \u81ea\u53cd\u6027", "label": 0, "tree_id": "537", "term": "\u4e00\u81f4", "hypernym": "\u81ea\u53cd\u6027"}, "a3817ed03954fb0dfd4a43067e43c48b73030a67149cff0262673867": {"sentence": "\u4e00\u81f4 IS A \u7948\u4f7f\u8bed\u6c14", "label": 0, "tree_id": "537", "term": "\u4e00\u81f4", "hypernym": "\u7948\u4f7f\u8bed\u6c14"}, "0d00f40ebb27456541910f718a50fb93f8da3af4d877ccfcbffc379a": {"sentence": "\u4e00\u81f4 IS A \u76f4\u9648\u8bed\u6c14", "label": 0, "tree_id": "537", "term": "\u4e00\u81f4", "hypernym": "\u76f4\u9648\u8bed\u6c14"}, "732f5349b83e16fbe122f3348d5fca6da180f8b6c17b83dea0fd0c26": {"sentence": "\u4e00\u81f4 IS A \u7591\u95ee\u8bed\u6c14", "label": 0, "tree_id": "537", "term": "\u4e00\u81f4", "hypernym": "\u7591\u95ee\u8bed\u6c14"}, "47f3ba69044eff948bb59701f89986d452ff0bf4c7b234dec336f1fe": {"sentence": "\u4e00\u81f4 IS A \u7948\u613f\u8bed\u6001", "label": 0, "tree_id": "537", "term": "\u4e00\u81f4", "hypernym": "\u7948\u613f\u8bed\u6001"}, "36633c285097f8323374b6b91f263d82878e9ffc6f54f2d1b9c95ec8": {"sentence": "\u4e00\u81f4 IS A \u865a\u62df\u8bed\u6c14", "label": 0, "tree_id": "537", "term": "\u4e00\u81f4", "hypernym": "\u865a\u62df\u8bed\u6c14"}, "9493181d3f6944289ba08a61d8168417c2ea50cedef490ac0554f4aa": {"sentence": "\u4e00\u81f4 IS A \u52a8\u8bcd\u7684\u53d8\u5316", "label": 0, "tree_id": "537", "term": "\u4e00\u81f4", "hypernym": "\u52a8\u8bcd\u7684\u53d8\u5316"}, "1468640c69ca1cf69f9e01b8e3796e3b3bf33a2a38f62844b794f0b3": {"sentence": "\u4e00\u81f4 IS A \u53d8\u683c", "label": 0, "tree_id": "537", "term": "\u4e00\u81f4", "hypernym": "\u53d8\u683c"}, "753e03ed62bc44cad0e34c94c2549c9c95055a89b8e63471910e2e42": {"sentence": "\u4e00\u81f4 IS A \u540c\u4f4d", "label": 0, "tree_id": "537", "term": "\u4e00\u81f4", "hypernym": "\u540c\u4f4d"}, "7f31389de95364785dd7a0c90c70bf22ea49210a846ba011f66c7eff": {"sentence": "\u4e00\u81f4 IS A \u8868\u59cb\u52a8\u8bcd", "label": 0, "tree_id": "537", "term": "\u4e00\u81f4", "hypernym": "\u8868\u59cb\u52a8\u8bcd"}, "3f1d723f8056fe53e1a8ce4bffe0d157baab6c5e62db4fe8fb664e8e": {"sentence": "\u4e00\u81f4 IS A \u6301\u7eed\u65f6\u6001", "label": 0, "tree_id": "537", "term": "\u4e00\u81f4", "hypernym": "\u6301\u7eed\u65f6\u6001"}, "c6ff587e78bd7aaa7b75e38565f7b70c68026b931121c80326818c84": {"sentence": "\u4e00\u81f4 IS A \u52a8\u8bcd\u5b8c\u6210\u4f53", "label": 0, "tree_id": "537", "term": "\u4e00\u81f4", "hypernym": "\u52a8\u8bcd\u5b8c\u6210\u4f53"}, "54d44e759c6d85c5d799d26e1e142bc852d02a9aaf77aa44ab337eb7": {"sentence": "\u4e00\u81f4 IS A \u672a\u5b8c\u6210\u4f53", "label": 0, "tree_id": "537", "term": "\u4e00\u81f4", "hypernym": "\u672a\u5b8c\u6210\u4f53"}, "42bfa3287d256f1e7e173dea5259590325471ceae87e3f045941118f": {"sentence": "\u4e00\u81f4 IS A \u8bcd\u6027\u4e00\u81f4", "label": 0, "tree_id": "537", "term": "\u4e00\u81f4", "hypernym": "\u8bcd\u6027\u4e00\u81f4"}, "8005951597047ce81449adfb0603e9300d8125a2312b32b67971bfcf": {"sentence": "\u4e00\u81f4 IS A \u6570\u5b57\u4e0a\u7684\u4e00\u81f4", "label": 0, "tree_id": "537", "term": "\u4e00\u81f4", "hypernym": "\u6570\u5b57\u4e0a\u7684\u4e00\u81f4"}, "76e0aa88d15a9bd4bf1b74426e8a8ecdca29d62549a07b7ffee93c1f": {"sentence": "\u4e00\u81f4 IS A \u793a\u4f8b\u4e00\u81f4", "label": 0, "tree_id": "537", "term": "\u4e00\u81f4", "hypernym": "\u793a\u4f8b\u4e00\u81f4"}, "2446aba51d8ab0d2d4c0f1f868848f90017483c88cd01d36ff385919": {"sentence": "\u4e00\u81f4 IS A \u4eba\u7684\u4e00\u81f4", "label": 0, "tree_id": "537", "term": "\u4e00\u81f4", "hypernym": "\u4eba\u7684\u4e00\u81f4"}, "c1adfa9093deabfd62e21bbd20cc8b8254e159b850d7ffba9a7b0c9a": {"sentence": "\u4e00\u81f4 IS A \u4ece\u5c5e\u5173\u7cfb", "label": 0, "tree_id": "537", "term": "\u4e00\u81f4", "hypernym": "\u4ece\u5c5e\u5173\u7cfb"}, "ec27552bfe37ad54db41cf379237b1739998ea35b370b1c6e23da04a": {"sentence": "\u4e00\u81f4 IS A \u5bf9\u7b49\u5173\u7cfb", "label": 0, "tree_id": "537", "term": "\u4e00\u81f4", "hypernym": "\u5bf9\u7b49\u5173\u7cfb"}, "1a14095cc4943ddff4ae35d82f8ab00b70a607e8c5bd643f1f2c813d": {"sentence": "\u4e00\u81f4 IS A \u5bf9\u7167\u5173\u7cfb", "label": 0, "tree_id": "537", "term": "\u4e00\u81f4", "hypernym": "\u5bf9\u7167\u5173\u7cfb"}, "da4a0e8d154bd068466d299d44233830e133f60bb261cde41da9b780": {"sentence": "\u4e00\u81f4 IS A \u8fde\u63a5\u5173\u7cfb", "label": 0, "tree_id": "537", "term": "\u4e00\u81f4", "hypernym": "\u8fde\u63a5\u5173\u7cfb"}, "884ae4c8659b407e0059cf92925fc4e9513a46ddeffc7f02bbd15c50": {"sentence": "\u4e00\u81f4 IS A \u5206\u79bb\u5173\u7cfb", "label": 0, "tree_id": "537", "term": "\u4e00\u81f4", "hypernym": "\u5206\u79bb\u5173\u7cfb"}, "8d15c13aba294a8b3831e6232049ebf247ccd596f18a83f146fa7135": {"sentence": "\u4e00\u81f4 IS A \u4e3b\u52a8\u8bed\u6001", "label": 0, "tree_id": "537", "term": "\u4e00\u81f4", "hypernym": "\u4e3b\u52a8\u8bed\u6001"}, "694f2186911cf175f7dfb39cd71ed2c2fb1817bcd0eb37936963492c": {"sentence": "\u4e00\u81f4 IS A \u6e10\u8fdb\u65f6\u6001", "label": 0, "tree_id": "537", "term": "\u4e00\u81f4", "hypernym": "\u6e10\u8fdb\u65f6\u6001"}, "61639b0cc5f7d03e9cd7786c948d6dc0b32039e74d76fb6f6b9e77e6": {"sentence": "\u4e00\u81f4 IS A \u9650\u5b9a\u5173\u7cfb", "label": 0, "tree_id": "537", "term": "\u4e00\u81f4", "hypernym": "\u9650\u5b9a\u5173\u7cfb"}, "508ae9c1bed33ec7b81a2cdc11adbbd72ae6a1251a7b99810621714b": {"sentence": "\u4e00\u81f4 IS A \u88ab\u52a8\u8bed\u6001", "label": 0, "tree_id": "537", "term": "\u4e00\u81f4", "hypernym": "\u88ab\u52a8\u8bed\u6001"}, "0517ce7954e8e6b9789ae35c522e79c5619750d7b8c31d84c1b3cd08": {"sentence": "\u5206\u53e5\u95f4\u7684\u5173\u7cfb IS A \u8bed\u6cd5\u5173\u7cfb", "label": 1, "tree_id": "537", "term": "\u5206\u53e5\u95f4\u7684\u5173\u7cfb", "hypernym": "\u8bed\u6cd5\u5173\u7cfb"}, "c30e8d23669af87c139bbf35894ee2e533710d36808566b098a68a32": {"sentence": "\u5206\u53e5\u95f4\u7684\u5173\u7cfb IS A \u4e92\u53c2", "label": 0, "tree_id": "537", "term": "\u5206\u53e5\u95f4\u7684\u5173\u7cfb", "hypernym": "\u4e92\u53c2"}, "94f5ec1408d17884fe2e3af20958b8717a392995170ace413e2cb8dc": {"sentence": "\u5206\u53e5\u95f4\u7684\u5173\u7cfb IS A \u8bed\u6c14", "label": 0, "tree_id": "537", "term": "\u5206\u53e5\u95f4\u7684\u5173\u7cfb", "hypernym": "\u8bed\u6c14"}, "5edf1dcc076d02ccec29f6bfe32ec34f820fbe3144ffa870a9577d42": {"sentence": "\u5206\u53e5\u95f4\u7684\u5173\u7cfb IS A \u8bcd\u5f62\u53d8\u5316", "label": 0, "tree_id": "537", "term": "\u5206\u53e5\u95f4\u7684\u5173\u7cfb", "hypernym": "\u8bcd\u5f62\u53d8\u5316"}, "a318f2488159c8dec19608f8839bfda5f42605170e68ddaf66943cab": {"sentence": "\u5206\u53e5\u95f4\u7684\u5173\u7cfb IS A \u4fee\u9970\u5173\u7cfb", "label": 0, "tree_id": "537", "term": "\u5206\u53e5\u95f4\u7684\u5173\u7cfb", "hypernym": "\u4fee\u9970\u5173\u7cfb"}, "e97e369a6e3a828f47fb0d90222457f1f437fefa5b5aadac8224af79": {"sentence": "\u5206\u53e5\u95f4\u7684\u5173\u7cfb IS A \u4f53", "label": 0, "tree_id": "537", "term": "\u5206\u53e5\u95f4\u7684\u5173\u7cfb", "hypernym": "\u4f53"}, "e5671366e9301a0e3a17c5042060a568492f1951271bb02c12da5183": {"sentence": "\u5206\u53e5\u95f4\u7684\u5173\u7cfb IS A \u4e0d\u53ca\u7269\u6027", "label": 0, "tree_id": "537", "term": "\u5206\u53e5\u95f4\u7684\u5173\u7cfb", "hypernym": "\u4e0d\u53ca\u7269\u6027"}, "0bbffd7dfea3d4106720b0cc2e116b31539272cfd7dc481fcdf3453e": {"sentence": "\u5206\u53e5\u95f4\u7684\u5173\u7cfb IS A \u53ca\u7269\u6027", "label": 0, "tree_id": "537", "term": "\u5206\u53e5\u95f4\u7684\u5173\u7cfb", "hypernym": "\u53ca\u7269\u6027"}, "69801e57ab51498f0cdb31cc424fc43503df0ecf1caf2d45671bd3ad": {"sentence": "\u5206\u53e5\u95f4\u7684\u5173\u7cfb IS A \u4e92\u8865", "label": 0, "tree_id": "537", "term": "\u5206\u53e5\u95f4\u7684\u5173\u7cfb", "hypernym": "\u4e92\u8865"}, "97ac1dcfa9825b8a9ac81769d970862adb927b5f2a35af6924bdfb1a": {"sentence": "\u5206\u53e5\u95f4\u7684\u5173\u7cfb IS A \u4e00\u81f4", "label": 0, "tree_id": "537", "term": "\u5206\u53e5\u95f4\u7684\u5173\u7cfb", "hypernym": "\u4e00\u81f4"}, "d70e57a53aeb0414661107c4c788af5ee0071ec2a65c2a8938a25b7f": {"sentence": "\u5206\u53e5\u95f4\u7684\u5173\u7cfb IS A \u8bed\u6001", "label": 0, "tree_id": "537", "term": "\u5206\u53e5\u95f4\u7684\u5173\u7cfb", "hypernym": "\u8bed\u6001"}, "b98e1d4f206393a2d1292a097fd8acf3731a1a8a1550f24ebbc8ec06": {"sentence": "\u5206\u53e5\u95f4\u7684\u5173\u7cfb IS A \u4e3b\u4ece\u5173\u7cfb", "label": 0, "tree_id": "537", "term": "\u5206\u53e5\u95f4\u7684\u5173\u7cfb", "hypernym": "\u4e3b\u4ece\u5173\u7cfb"}, "0a689ff79c3644e32ae540594f866b5914002032843b6ff819a05284": {"sentence": "\u5206\u53e5\u95f4\u7684\u5173\u7cfb IS A \u540c\u7b49", "label": 0, "tree_id": "537", "term": "\u5206\u53e5\u95f4\u7684\u5173\u7cfb", "hypernym": "\u540c\u7b49"}, "c61bb5caab466ac6d964d5f6bf0efdb7a90ed369e31d726862d3e0ef": {"sentence": "\u5206\u53e5\u95f4\u7684\u5173\u7cfb IS A \u56de\u6307", "label": 0, "tree_id": "537", "term": "\u5206\u53e5\u95f4\u7684\u5173\u7cfb", "hypernym": "\u56de\u6307"}, "7358f05dd12fc6cc71818e59b15f70da2e6de523793e8151678f423d": {"sentence": "\u5206\u53e5\u95f4\u7684\u5173\u7cfb IS A \u81ea\u53cd\u6027", "label": 0, "tree_id": "537", "term": "\u5206\u53e5\u95f4\u7684\u5173\u7cfb", "hypernym": "\u81ea\u53cd\u6027"}, "174231b548cd7b44ce4e5f76cee7c20d71cee2f979c27d26f019c0b6": {"sentence": "\u5206\u53e5\u95f4\u7684\u5173\u7cfb IS A \u7948\u4f7f\u8bed\u6c14", "label": 0, "tree_id": "537", "term": "\u5206\u53e5\u95f4\u7684\u5173\u7cfb", "hypernym": "\u7948\u4f7f\u8bed\u6c14"}, "a1488e605b582068e304e065d1ce5d057edf8367826158410f2a0624": {"sentence": "\u5206\u53e5\u95f4\u7684\u5173\u7cfb IS A \u76f4\u9648\u8bed\u6c14", "label": 0, "tree_id": "537", "term": "\u5206\u53e5\u95f4\u7684\u5173\u7cfb", "hypernym": "\u76f4\u9648\u8bed\u6c14"}, "c746cf68cbaa4d8cdf37fe697aa68ad9b08d544a095944209ade9fe9": {"sentence": "\u5206\u53e5\u95f4\u7684\u5173\u7cfb IS A \u7591\u95ee\u8bed\u6c14", "label": 0, "tree_id": "537", "term": "\u5206\u53e5\u95f4\u7684\u5173\u7cfb", "hypernym": "\u7591\u95ee\u8bed\u6c14"}, "16e5c4ee7d6d38b42fb3c664d08caa2acdc0ad84abaf1d1cea32ae4f": {"sentence": "\u5206\u53e5\u95f4\u7684\u5173\u7cfb IS A \u7948\u613f\u8bed\u6001", "label": 0, "tree_id": "537", "term": "\u5206\u53e5\u95f4\u7684\u5173\u7cfb", "hypernym": "\u7948\u613f\u8bed\u6001"}, "fb052b5b2b3674f56d4a57f2f99848fd3926f7e4bc656057d47517ec": {"sentence": "\u5206\u53e5\u95f4\u7684\u5173\u7cfb IS A \u865a\u62df\u8bed\u6c14", "label": 0, "tree_id": "537", "term": "\u5206\u53e5\u95f4\u7684\u5173\u7cfb", "hypernym": "\u865a\u62df\u8bed\u6c14"}, "b13b51d67afa35f067b3725d5da1ec06d0bc750fe6712cff6ed0abb2": {"sentence": "\u5206\u53e5\u95f4\u7684\u5173\u7cfb IS A \u52a8\u8bcd\u7684\u53d8\u5316", "label": 0, "tree_id": "537", "term": "\u5206\u53e5\u95f4\u7684\u5173\u7cfb", "hypernym": "\u52a8\u8bcd\u7684\u53d8\u5316"}, "e987667cfd3473b18db03c3b4d0fc60bda96ee5e854af95628c057f6": {"sentence": "\u5206\u53e5\u95f4\u7684\u5173\u7cfb IS A \u53d8\u683c", "label": 0, "tree_id": "537", "term": "\u5206\u53e5\u95f4\u7684\u5173\u7cfb", "hypernym": "\u53d8\u683c"}, "ff5dd814a3ebb9f3d407489c856daa9c8ef92f852fb07dbaa69474a3": {"sentence": "\u5206\u53e5\u95f4\u7684\u5173\u7cfb IS A \u540c\u4f4d", "label": 0, "tree_id": "537", "term": "\u5206\u53e5\u95f4\u7684\u5173\u7cfb", "hypernym": "\u540c\u4f4d"}, "1442d779efab2799bfde9b2b5509d0a885d68277621891f9649b195c": {"sentence": "\u5206\u53e5\u95f4\u7684\u5173\u7cfb IS A \u8868\u59cb\u52a8\u8bcd", "label": 0, "tree_id": "537", "term": "\u5206\u53e5\u95f4\u7684\u5173\u7cfb", "hypernym": "\u8868\u59cb\u52a8\u8bcd"}, "82a68e3f1844fc29669fd5de3599a9189e980f80cdecd48a16b5d5c0": {"sentence": "\u5206\u53e5\u95f4\u7684\u5173\u7cfb IS A \u6301\u7eed\u65f6\u6001", "label": 0, "tree_id": "537", "term": "\u5206\u53e5\u95f4\u7684\u5173\u7cfb", "hypernym": "\u6301\u7eed\u65f6\u6001"}, "c2b47b64089c7dae09025c20518a690c831012e2796be5bc2b0532e6": {"sentence": "\u5206\u53e5\u95f4\u7684\u5173\u7cfb IS A \u52a8\u8bcd\u5b8c\u6210\u4f53", "label": 0, "tree_id": "537", "term": "\u5206\u53e5\u95f4\u7684\u5173\u7cfb", "hypernym": "\u52a8\u8bcd\u5b8c\u6210\u4f53"}, "4043c41644fc8989644a132b70cd624f1261658c0d6c541356b59571": {"sentence": "\u5206\u53e5\u95f4\u7684\u5173\u7cfb IS A \u672a\u5b8c\u6210\u4f53", "label": 0, "tree_id": "537", "term": "\u5206\u53e5\u95f4\u7684\u5173\u7cfb", "hypernym": "\u672a\u5b8c\u6210\u4f53"}, "1922167e40d2192e420006b890992675a3c68fff4c540396195bd3ae": {"sentence": "\u5206\u53e5\u95f4\u7684\u5173\u7cfb IS A \u8bcd\u6027\u4e00\u81f4", "label": 0, "tree_id": "537", "term": "\u5206\u53e5\u95f4\u7684\u5173\u7cfb", "hypernym": "\u8bcd\u6027\u4e00\u81f4"}, "43cc12ccaa9b407a3d14d159dbd09f3cebda0c560728381b18e425b2": {"sentence": "\u5206\u53e5\u95f4\u7684\u5173\u7cfb IS A \u6570\u5b57\u4e0a\u7684\u4e00\u81f4", "label": 0, "tree_id": "537", "term": "\u5206\u53e5\u95f4\u7684\u5173\u7cfb", "hypernym": "\u6570\u5b57\u4e0a\u7684\u4e00\u81f4"}, "5cc13fefd4f7c5e698e89a16d1c50a0e42a228c2f89b6d6e4d60f7a0": {"sentence": "\u5206\u53e5\u95f4\u7684\u5173\u7cfb IS A \u793a\u4f8b\u4e00\u81f4", "label": 0, "tree_id": "537", "term": "\u5206\u53e5\u95f4\u7684\u5173\u7cfb", "hypernym": "\u793a\u4f8b\u4e00\u81f4"}, "f414b3544a843fc2f0b9cad44b81659431ebef0ceb64f779e706cbed": {"sentence": "\u5206\u53e5\u95f4\u7684\u5173\u7cfb IS A \u4eba\u7684\u4e00\u81f4", "label": 0, "tree_id": "537", "term": "\u5206\u53e5\u95f4\u7684\u5173\u7cfb", "hypernym": "\u4eba\u7684\u4e00\u81f4"}, "3c16c8c9635adf6fcff14560fee09af7c7544a2096d212f08544c181": {"sentence": "\u5206\u53e5\u95f4\u7684\u5173\u7cfb IS A \u4ece\u5c5e\u5173\u7cfb", "label": 0, "tree_id": "537", "term": "\u5206\u53e5\u95f4\u7684\u5173\u7cfb", "hypernym": "\u4ece\u5c5e\u5173\u7cfb"}, "e8098e137579a0f4d6842b6c76e5082da471c2ac9efa31786ccffc55": {"sentence": "\u5206\u53e5\u95f4\u7684\u5173\u7cfb IS A \u5bf9\u7b49\u5173\u7cfb", "label": 0, "tree_id": "537", "term": "\u5206\u53e5\u95f4\u7684\u5173\u7cfb", "hypernym": "\u5bf9\u7b49\u5173\u7cfb"}, "31db7a8c55df2c6d05dfb00c3f5ed4a14a8c85bc6c634e19ce341560": {"sentence": "\u5206\u53e5\u95f4\u7684\u5173\u7cfb IS A \u5bf9\u7167\u5173\u7cfb", "label": 0, "tree_id": "537", "term": "\u5206\u53e5\u95f4\u7684\u5173\u7cfb", "hypernym": "\u5bf9\u7167\u5173\u7cfb"}, "a99cecd1bc9418bb1167ca0850ecf9120b7f61459b2bd9ec81d88afb": {"sentence": "\u5206\u53e5\u95f4\u7684\u5173\u7cfb IS A \u8fde\u63a5\u5173\u7cfb", "label": 0, "tree_id": "537", "term": "\u5206\u53e5\u95f4\u7684\u5173\u7cfb", "hypernym": "\u8fde\u63a5\u5173\u7cfb"}, "ffbda44d126b7972f53f0447d15187dc07ece85dedbd8c28c4b682ff": {"sentence": "\u5206\u53e5\u95f4\u7684\u5173\u7cfb IS A \u5206\u79bb\u5173\u7cfb", "label": 0, "tree_id": "537", "term": "\u5206\u53e5\u95f4\u7684\u5173\u7cfb", "hypernym": "\u5206\u79bb\u5173\u7cfb"}, "5723b5e9906b0c60725f4f64a108692798fd5bab28c399c6c8dae2f2": {"sentence": "\u5206\u53e5\u95f4\u7684\u5173\u7cfb IS A \u4e3b\u52a8\u8bed\u6001", "label": 0, "tree_id": "537", "term": "\u5206\u53e5\u95f4\u7684\u5173\u7cfb", "hypernym": "\u4e3b\u52a8\u8bed\u6001"}, "f95c0307a1c907c197c5d70a78f816d3c964b6a25b74170c7ef614f5": {"sentence": "\u5206\u53e5\u95f4\u7684\u5173\u7cfb IS A \u6e10\u8fdb\u65f6\u6001", "label": 0, "tree_id": "537", "term": "\u5206\u53e5\u95f4\u7684\u5173\u7cfb", "hypernym": "\u6e10\u8fdb\u65f6\u6001"}, "ced3813182af1c758a93f6c77598370d9ea64893d6d0bf4d2af7f7a6": {"sentence": "\u5206\u53e5\u95f4\u7684\u5173\u7cfb IS A \u9650\u5b9a\u5173\u7cfb", "label": 0, "tree_id": "537", "term": "\u5206\u53e5\u95f4\u7684\u5173\u7cfb", "hypernym": "\u9650\u5b9a\u5173\u7cfb"}, "8d6f5ffdac8f67fdb7d8ef469fd6600b1cf5c706cd3b9f2f9694359a": {"sentence": "\u5206\u53e5\u95f4\u7684\u5173\u7cfb IS A \u88ab\u52a8\u8bed\u6001", "label": 0, "tree_id": "537", "term": "\u5206\u53e5\u95f4\u7684\u5173\u7cfb", "hypernym": "\u88ab\u52a8\u8bed\u6001"}, "de900889de89b9a9537793ca491653148e713bf4a90f7a11b7745331": {"sentence": "\u8bed\u6001 IS A \u8bed\u6cd5\u5173\u7cfb", "label": 1, "tree_id": "537", "term": "\u8bed\u6001", "hypernym": "\u8bed\u6cd5\u5173\u7cfb"}, "8e8a7a8e9d67f67e4b78750e386ddb5eff1c352358e625a5349f7e61": {"sentence": "\u8bed\u6001 IS A \u4e92\u53c2", "label": 0, "tree_id": "537", "term": "\u8bed\u6001", "hypernym": "\u4e92\u53c2"}, "1ba8d24e51c50c426452f695e53191aea108f18330301914dadb2503": {"sentence": "\u8bed\u6001 IS A \u8bed\u6c14", "label": 0, "tree_id": "537", "term": "\u8bed\u6001", "hypernym": "\u8bed\u6c14"}, "85d6a3475b84168a0fc94e6efeadcc082a42c4ed0d4f7b23064642fe": {"sentence": "\u8bed\u6001 IS A \u8bcd\u5f62\u53d8\u5316", "label": 0, "tree_id": "537", "term": "\u8bed\u6001", "hypernym": "\u8bcd\u5f62\u53d8\u5316"}, "ca131c5931877d5093e4187d27470ac33ecd639d7266c2c82bec149a": {"sentence": "\u8bed\u6001 IS A \u4fee\u9970\u5173\u7cfb", "label": 0, "tree_id": "537", "term": "\u8bed\u6001", "hypernym": "\u4fee\u9970\u5173\u7cfb"}, "db5cbe50c73e2b2d968614c6c218c0d3d9bfd1476f3f7f9c71a7d41e": {"sentence": "\u8bed\u6001 IS A \u4f53", "label": 0, "tree_id": "537", "term": "\u8bed\u6001", "hypernym": "\u4f53"}, "5c9d8a85397e3c7fb2f5645e8bb05ba2ef432a1679cc5512f48de21f": {"sentence": "\u8bed\u6001 IS A \u4e0d\u53ca\u7269\u6027", "label": 0, "tree_id": "537", "term": "\u8bed\u6001", "hypernym": "\u4e0d\u53ca\u7269\u6027"}, "394f62166bfacb1bc7a317de3dae4d737e7bd74bf5723292977928b2": {"sentence": "\u8bed\u6001 IS A \u53ca\u7269\u6027", "label": 0, "tree_id": "537", "term": "\u8bed\u6001", "hypernym": "\u53ca\u7269\u6027"}, "fa272e68fbc8c8e786be4e235dd954756c910f70310591b6f06d31a4": {"sentence": "\u8bed\u6001 IS A \u4e92\u8865", "label": 0, "tree_id": "537", "term": "\u8bed\u6001", "hypernym": "\u4e92\u8865"}, "0d671dad68699893c6a0a2dd9d9b4cf141b00381f69db82709d990c6": {"sentence": "\u8bed\u6001 IS A \u4e00\u81f4", "label": 0, "tree_id": "537", "term": "\u8bed\u6001", "hypernym": "\u4e00\u81f4"}, "8e40aed6e7a659a15316f8d8f50872e506868f189b9271cba2431f33": {"sentence": "\u8bed\u6001 IS A \u5206\u53e5\u95f4\u7684\u5173\u7cfb", "label": 0, "tree_id": "537", "term": "\u8bed\u6001", "hypernym": "\u5206\u53e5\u95f4\u7684\u5173\u7cfb"}, "80de3f841eaa64fb55aa008cd6b34cc5fd1f2b5e055a6992acd4fb46": {"sentence": "\u8bed\u6001 IS A \u4e3b\u4ece\u5173\u7cfb", "label": 0, "tree_id": "537", "term": "\u8bed\u6001", "hypernym": "\u4e3b\u4ece\u5173\u7cfb"}, "3114e1ba1a510643eb9419135cfa88e637e56f9f9ec4e3991fbbede5": {"sentence": "\u8bed\u6001 IS A \u540c\u7b49", "label": 0, "tree_id": "537", "term": "\u8bed\u6001", "hypernym": "\u540c\u7b49"}, "6f4ed981cbcc9958bb3916aed84f1e2d4a70dce905ff0990c50f1bf2": {"sentence": "\u8bed\u6001 IS A \u56de\u6307", "label": 0, "tree_id": "537", "term": "\u8bed\u6001", "hypernym": "\u56de\u6307"}, "6d9c6d36234afaaac07dc867de6b1c2565767fb762ad8008ec51b4ba": {"sentence": "\u8bed\u6001 IS A \u81ea\u53cd\u6027", "label": 0, "tree_id": "537", "term": "\u8bed\u6001", "hypernym": "\u81ea\u53cd\u6027"}, "1d9ab7a30db5f46fdaa5ae5834e6f5fef2d3c0a60f04a2ebb355f04d": {"sentence": "\u8bed\u6001 IS A \u7948\u4f7f\u8bed\u6c14", "label": 0, "tree_id": "537", "term": "\u8bed\u6001", "hypernym": "\u7948\u4f7f\u8bed\u6c14"}, "b768c33827b0aa8a2392c7f4141c82e1ac17df318da34382187949c0": {"sentence": "\u8bed\u6001 IS A \u76f4\u9648\u8bed\u6c14", "label": 0, "tree_id": "537", "term": "\u8bed\u6001", "hypernym": "\u76f4\u9648\u8bed\u6c14"}, "0ca2dd63468050fe392f9b22394212270ef919c55ea648bf5ddfd980": {"sentence": "\u8bed\u6001 IS A \u7591\u95ee\u8bed\u6c14", "label": 0, "tree_id": "537", "term": "\u8bed\u6001", "hypernym": "\u7591\u95ee\u8bed\u6c14"}, "b79f02676c2fac78b1b9dfca9c58dc265e726b3a11f0edb59b9c157e": {"sentence": "\u8bed\u6001 IS A \u7948\u613f\u8bed\u6001", "label": 0, "tree_id": "537", "term": "\u8bed\u6001", "hypernym": "\u7948\u613f\u8bed\u6001"}, "7400d69a85b8b47f5af0f49136927f88e2145346a6934f49ed25252b": {"sentence": "\u8bed\u6001 IS A \u865a\u62df\u8bed\u6c14", "label": 0, "tree_id": "537", "term": "\u8bed\u6001", "hypernym": "\u865a\u62df\u8bed\u6c14"}, "beb6344292ad20e350706e364baafd161c91e2430195aaf179b5413c": {"sentence": "\u8bed\u6001 IS A \u52a8\u8bcd\u7684\u53d8\u5316", "label": 0, "tree_id": "537", "term": "\u8bed\u6001", "hypernym": "\u52a8\u8bcd\u7684\u53d8\u5316"}, "62aaf1e83ec51a9d87ffeacb69b08e799eccdc4a49729b8d9e96c0bd": {"sentence": "\u8bed\u6001 IS A \u53d8\u683c", "label": 0, "tree_id": "537", "term": "\u8bed\u6001", "hypernym": "\u53d8\u683c"}, "457710140dcf42fd738a3911473dd8ab7c901d2b55646a509a6cc358": {"sentence": "\u8bed\u6001 IS A \u540c\u4f4d", "label": 0, "tree_id": "537", "term": "\u8bed\u6001", "hypernym": "\u540c\u4f4d"}, "98338ceac5e89181a30e1cf47f85af5ed7c9073eb5add96556249921": {"sentence": "\u8bed\u6001 IS A \u8868\u59cb\u52a8\u8bcd", "label": 0, "tree_id": "537", "term": "\u8bed\u6001", "hypernym": "\u8868\u59cb\u52a8\u8bcd"}, "395e180e0e4aff7f60e5de16fd9ffc7761f11705cf0ff256c3721beb": {"sentence": "\u8bed\u6001 IS A \u6301\u7eed\u65f6\u6001", "label": 0, "tree_id": "537", "term": "\u8bed\u6001", "hypernym": "\u6301\u7eed\u65f6\u6001"}, "ad70aa60502de01b5d68257b3b26514ecfc9daecc58508797876ca01": {"sentence": "\u8bed\u6001 IS A \u52a8\u8bcd\u5b8c\u6210\u4f53", "label": 0, "tree_id": "537", "term": "\u8bed\u6001", "hypernym": "\u52a8\u8bcd\u5b8c\u6210\u4f53"}, "524ca6af325b2b34cf471b013c0ec5542369de7f3c1ed89133ca2291": {"sentence": "\u8bed\u6001 IS A \u672a\u5b8c\u6210\u4f53", "label": 0, "tree_id": "537", "term": "\u8bed\u6001", "hypernym": "\u672a\u5b8c\u6210\u4f53"}, "3057c3b14725c5b28ee7c71c57dbf45b7994875ad7b88db43fcd911a": {"sentence": "\u8bed\u6001 IS A \u8bcd\u6027\u4e00\u81f4", "label": 0, "tree_id": "537", "term": "\u8bed\u6001", "hypernym": "\u8bcd\u6027\u4e00\u81f4"}, "f62db215c0809dfdf38bcb91b8bfbdc34a6b30fc4d2c8c9d835e3650": {"sentence": "\u8bed\u6001 IS A \u6570\u5b57\u4e0a\u7684\u4e00\u81f4", "label": 0, "tree_id": "537", "term": "\u8bed\u6001", "hypernym": "\u6570\u5b57\u4e0a\u7684\u4e00\u81f4"}, "64825db94bd174806c96d67b53164fb9f036ffcc2983cb15b5069fa6": {"sentence": "\u8bed\u6001 IS A \u793a\u4f8b\u4e00\u81f4", "label": 0, "tree_id": "537", "term": "\u8bed\u6001", "hypernym": "\u793a\u4f8b\u4e00\u81f4"}, "7d78487ce07b40e0cd61be8325e4cfe0e1277c406809ef2f9f18377e": {"sentence": "\u8bed\u6001 IS A \u4eba\u7684\u4e00\u81f4", "label": 0, "tree_id": "537", "term": "\u8bed\u6001", "hypernym": "\u4eba\u7684\u4e00\u81f4"}, "f331cf4adb92aa2bcc8f4aad8525a5d37432f6fd72b59b309d4e41e5": {"sentence": "\u8bed\u6001 IS A \u4ece\u5c5e\u5173\u7cfb", "label": 0, "tree_id": "537", "term": "\u8bed\u6001", "hypernym": "\u4ece\u5c5e\u5173\u7cfb"}, "c708d4bd8c8ec414437af01e7909debde90dde5e65805e1f69ff9d12": {"sentence": "\u8bed\u6001 IS A \u5bf9\u7b49\u5173\u7cfb", "label": 0, "tree_id": "537", "term": "\u8bed\u6001", "hypernym": "\u5bf9\u7b49\u5173\u7cfb"}, "d05e08bd4eca14bd1e8b6fe5d267894d66745d7f2a98491c5e22d9e0": {"sentence": "\u8bed\u6001 IS A \u5bf9\u7167\u5173\u7cfb", "label": 0, "tree_id": "537", "term": "\u8bed\u6001", "hypernym": "\u5bf9\u7167\u5173\u7cfb"}, "e516dff7dcef311a3ff66c7e77d47b691c0567d9219457f8cd76558f": {"sentence": "\u8bed\u6001 IS A \u8fde\u63a5\u5173\u7cfb", "label": 0, "tree_id": "537", "term": "\u8bed\u6001", "hypernym": "\u8fde\u63a5\u5173\u7cfb"}, "41997cc3943c1f34915a9cb48fecd9c5ecf9190f225e8f6fc657c9fd": {"sentence": "\u8bed\u6001 IS A \u5206\u79bb\u5173\u7cfb", "label": 0, "tree_id": "537", "term": "\u8bed\u6001", "hypernym": "\u5206\u79bb\u5173\u7cfb"}, "1de96cc899239b4cedf362674e7ebeba8da9379f126c81110ea50894": {"sentence": "\u8bed\u6001 IS A \u4e3b\u52a8\u8bed\u6001", "label": 0, "tree_id": "537", "term": "\u8bed\u6001", "hypernym": "\u4e3b\u52a8\u8bed\u6001"}, "ba96acd80198d47b8675df4efae35b842021f1ce4dff68b75097a5e3": {"sentence": "\u8bed\u6001 IS A \u6e10\u8fdb\u65f6\u6001", "label": 0, "tree_id": "537", "term": "\u8bed\u6001", "hypernym": "\u6e10\u8fdb\u65f6\u6001"}, "84636ac3a35059c2be82ef9e604c89559ea548e0103c5540680f605a": {"sentence": "\u8bed\u6001 IS A \u9650\u5b9a\u5173\u7cfb", "label": 0, "tree_id": "537", "term": "\u8bed\u6001", "hypernym": "\u9650\u5b9a\u5173\u7cfb"}, "9884c9ec3c1bbf046843c5c1a6aad5f16493754e42d3f5726f1d1875": {"sentence": "\u8bed\u6001 IS A \u88ab\u52a8\u8bed\u6001", "label": 0, "tree_id": "537", "term": "\u8bed\u6001", "hypernym": "\u88ab\u52a8\u8bed\u6001"}, "321508b790bdd1a1c4145783d2fbcbde0bf00cc707425c94c7bdf971": {"sentence": "\u4e3b\u4ece\u5173\u7cfb IS A \u8bed\u6cd5\u5173\u7cfb", "label": 1, "tree_id": "537", "term": "\u4e3b\u4ece\u5173\u7cfb", "hypernym": "\u8bed\u6cd5\u5173\u7cfb"}, "b4c59eb139cb635f8814f0bffe0cd2e5416d8342832006afbf105d51": {"sentence": "\u4e3b\u4ece\u5173\u7cfb IS A \u4e92\u53c2", "label": 0, "tree_id": "537", "term": "\u4e3b\u4ece\u5173\u7cfb", "hypernym": "\u4e92\u53c2"}, "5972cfe6fba2f77391b06b1f3b82cadae681b8b984c193e2ee629ea7": {"sentence": "\u4e3b\u4ece\u5173\u7cfb IS A \u8bed\u6c14", "label": 0, "tree_id": "537", "term": "\u4e3b\u4ece\u5173\u7cfb", "hypernym": "\u8bed\u6c14"}, "b19ac359b932ed79ee8bbcf9a0358a35266d905f93af0e465895db62": {"sentence": "\u4e3b\u4ece\u5173\u7cfb IS A \u8bcd\u5f62\u53d8\u5316", "label": 0, "tree_id": "537", "term": "\u4e3b\u4ece\u5173\u7cfb", "hypernym": "\u8bcd\u5f62\u53d8\u5316"}, "825564313a9717d5b06aab085787259077189213900071873e9c7985": {"sentence": "\u4e3b\u4ece\u5173\u7cfb IS A \u4fee\u9970\u5173\u7cfb", "label": 0, "tree_id": "537", "term": "\u4e3b\u4ece\u5173\u7cfb", "hypernym": "\u4fee\u9970\u5173\u7cfb"}, "38100e4441dd8a5c36ab82488a57c3f7968c8e4c7f5e92715f872a84": {"sentence": "\u4e3b\u4ece\u5173\u7cfb IS A \u4f53", "label": 0, "tree_id": "537", "term": "\u4e3b\u4ece\u5173\u7cfb", "hypernym": "\u4f53"}, "7a791ccc7f0568ce90ed0a76162f7528a283a40a91a6756a501607c1": {"sentence": "\u4e3b\u4ece\u5173\u7cfb IS A \u4e0d\u53ca\u7269\u6027", "label": 0, "tree_id": "537", "term": "\u4e3b\u4ece\u5173\u7cfb", "hypernym": "\u4e0d\u53ca\u7269\u6027"}, "87e2f82a2db7fb30217fbe4bbd31eab248f7c5afe6c1050f050ac748": {"sentence": "\u4e3b\u4ece\u5173\u7cfb IS A \u53ca\u7269\u6027", "label": 0, "tree_id": "537", "term": "\u4e3b\u4ece\u5173\u7cfb", "hypernym": "\u53ca\u7269\u6027"}, "27996051316589bb6c1a36d49cedd058f8e8b130bdc0b285bfb174be": {"sentence": "\u4e3b\u4ece\u5173\u7cfb IS A \u4e92\u8865", "label": 0, "tree_id": "537", "term": "\u4e3b\u4ece\u5173\u7cfb", "hypernym": "\u4e92\u8865"}, "6db3835763d1cba75aaa1253ba5f7ee7a26425c494c67e60439c5405": {"sentence": "\u4e3b\u4ece\u5173\u7cfb IS A \u4e00\u81f4", "label": 0, "tree_id": "537", "term": "\u4e3b\u4ece\u5173\u7cfb", "hypernym": "\u4e00\u81f4"}, "1ac4bace13ec741bcbfb4551f4a4e2d33166f14ae872338ca87bda8a": {"sentence": "\u4e3b\u4ece\u5173\u7cfb IS A \u5206\u53e5\u95f4\u7684\u5173\u7cfb", "label": 0, "tree_id": "537", "term": "\u4e3b\u4ece\u5173\u7cfb", "hypernym": "\u5206\u53e5\u95f4\u7684\u5173\u7cfb"}, "a10c1f007bf80732787683fbe3689b8fa125363683d11ae427567204": {"sentence": "\u4e3b\u4ece\u5173\u7cfb IS A \u8bed\u6001", "label": 0, "tree_id": "537", "term": "\u4e3b\u4ece\u5173\u7cfb", "hypernym": "\u8bed\u6001"}, "2d89ab578e5890c601048361e34fd6f1b56623f3eaa947e491cb5021": {"sentence": "\u4e3b\u4ece\u5173\u7cfb IS A \u540c\u7b49", "label": 0, "tree_id": "537", "term": "\u4e3b\u4ece\u5173\u7cfb", "hypernym": "\u540c\u7b49"}, "d6c658f11527b3f431236b3c65b7e11599b62956c7eaa00b5b2c239e": {"sentence": "\u4e3b\u4ece\u5173\u7cfb IS A \u56de\u6307", "label": 0, "tree_id": "537", "term": "\u4e3b\u4ece\u5173\u7cfb", "hypernym": "\u56de\u6307"}, "80bfe9139d920be111db52b0b08aef66f6373eed88bb99352b33fedc": {"sentence": "\u4e3b\u4ece\u5173\u7cfb IS A \u81ea\u53cd\u6027", "label": 0, "tree_id": "537", "term": "\u4e3b\u4ece\u5173\u7cfb", "hypernym": "\u81ea\u53cd\u6027"}, "090e0dfa0f1d14bff1a1cca1bf44db98fb62f07e450976fa2db6a419": {"sentence": "\u4e3b\u4ece\u5173\u7cfb IS A \u7948\u4f7f\u8bed\u6c14", "label": 0, "tree_id": "537", "term": "\u4e3b\u4ece\u5173\u7cfb", "hypernym": "\u7948\u4f7f\u8bed\u6c14"}, "8d1ccb679b060f6afb210cca3ee1fb207ecbf513130a31b4279c9ec8": {"sentence": "\u4e3b\u4ece\u5173\u7cfb IS A \u76f4\u9648\u8bed\u6c14", "label": 0, "tree_id": "537", "term": "\u4e3b\u4ece\u5173\u7cfb", "hypernym": "\u76f4\u9648\u8bed\u6c14"}, "69f1493d0e31b41967b34c16fac8b6fe0776fd50944cdc270dbcd23c": {"sentence": "\u4e3b\u4ece\u5173\u7cfb IS A \u7591\u95ee\u8bed\u6c14", "label": 0, "tree_id": "537", "term": "\u4e3b\u4ece\u5173\u7cfb", "hypernym": "\u7591\u95ee\u8bed\u6c14"}, "b16cc6d9ff78df5cb675a387dc0945048e1eaa98d3181a04b9bd042a": {"sentence": "\u4e3b\u4ece\u5173\u7cfb IS A \u7948\u613f\u8bed\u6001", "label": 0, "tree_id": "537", "term": "\u4e3b\u4ece\u5173\u7cfb", "hypernym": "\u7948\u613f\u8bed\u6001"}, "a2ea9ab9e1d64b78413e83bbf6aff083592bf1ffe8ce323744713bff": {"sentence": "\u4e3b\u4ece\u5173\u7cfb IS A \u865a\u62df\u8bed\u6c14", "label": 0, "tree_id": "537", "term": "\u4e3b\u4ece\u5173\u7cfb", "hypernym": "\u865a\u62df\u8bed\u6c14"}, "26f562e596fed41c412e7c0f496a5c9c66566dcdefe725f7462757f6": {"sentence": "\u4e3b\u4ece\u5173\u7cfb IS A \u52a8\u8bcd\u7684\u53d8\u5316", "label": 0, "tree_id": "537", "term": "\u4e3b\u4ece\u5173\u7cfb", "hypernym": "\u52a8\u8bcd\u7684\u53d8\u5316"}, "f918e84185953cdcfd63e37c54c4486ac4aa0678a3b205ed91633727": {"sentence": "\u4e3b\u4ece\u5173\u7cfb IS A \u53d8\u683c", "label": 0, "tree_id": "537", "term": "\u4e3b\u4ece\u5173\u7cfb", "hypernym": "\u53d8\u683c"}, "e5c95bf24dc1d57590be571804cda4ff853fb591e7b041faa190ddf5": {"sentence": "\u4e3b\u4ece\u5173\u7cfb IS A \u540c\u4f4d", "label": 0, "tree_id": "537", "term": "\u4e3b\u4ece\u5173\u7cfb", "hypernym": "\u540c\u4f4d"}, "59495a8da5e4443612e131b4b52e06c6d85ba8b79e7b64b46b00006a": {"sentence": "\u4e3b\u4ece\u5173\u7cfb IS A \u8868\u59cb\u52a8\u8bcd", "label": 0, "tree_id": "537", "term": "\u4e3b\u4ece\u5173\u7cfb", "hypernym": "\u8868\u59cb\u52a8\u8bcd"}, "7d4857f896db436243ae7b87acf1f12ca3c53df818b77ec4e62b743d": {"sentence": "\u4e3b\u4ece\u5173\u7cfb IS A \u6301\u7eed\u65f6\u6001", "label": 0, "tree_id": "537", "term": "\u4e3b\u4ece\u5173\u7cfb", "hypernym": "\u6301\u7eed\u65f6\u6001"}, "b7eeb7803a8ce4186a0f3eaaee5918c3c5adda8d2eea0cde7dcc7d3f": {"sentence": "\u4e3b\u4ece\u5173\u7cfb IS A \u52a8\u8bcd\u5b8c\u6210\u4f53", "label": 0, "tree_id": "537", "term": "\u4e3b\u4ece\u5173\u7cfb", "hypernym": "\u52a8\u8bcd\u5b8c\u6210\u4f53"}, "ade873937c05f364f22412fbd33163adec6b8d62dde8eebbf237954e": {"sentence": "\u4e3b\u4ece\u5173\u7cfb IS A \u672a\u5b8c\u6210\u4f53", "label": 0, "tree_id": "537", "term": "\u4e3b\u4ece\u5173\u7cfb", "hypernym": "\u672a\u5b8c\u6210\u4f53"}, "3af6ecdd386d55ffda910a8dbb34a27a280d7d9add18fb806a21113a": {"sentence": "\u4e3b\u4ece\u5173\u7cfb IS A \u8bcd\u6027\u4e00\u81f4", "label": 0, "tree_id": "537", "term": "\u4e3b\u4ece\u5173\u7cfb", "hypernym": "\u8bcd\u6027\u4e00\u81f4"}, "e17f984cdf1bbd99dfd883fdfd69ddf59e6b4722df377eb186458866": {"sentence": "\u4e3b\u4ece\u5173\u7cfb IS A \u6570\u5b57\u4e0a\u7684\u4e00\u81f4", "label": 0, "tree_id": "537", "term": "\u4e3b\u4ece\u5173\u7cfb", "hypernym": "\u6570\u5b57\u4e0a\u7684\u4e00\u81f4"}, "d4a07eeefc396ca8c00737671fae64b52d15e9b68d5764798c6913c8": {"sentence": "\u4e3b\u4ece\u5173\u7cfb IS A \u793a\u4f8b\u4e00\u81f4", "label": 0, "tree_id": "537", "term": "\u4e3b\u4ece\u5173\u7cfb", "hypernym": "\u793a\u4f8b\u4e00\u81f4"}, "067d67a7a46585a59b7aa763d09e6755586458254b326e32f96d9fd6": {"sentence": "\u4e3b\u4ece\u5173\u7cfb IS A \u4eba\u7684\u4e00\u81f4", "label": 0, "tree_id": "537", "term": "\u4e3b\u4ece\u5173\u7cfb", "hypernym": "\u4eba\u7684\u4e00\u81f4"}, "d46c3a860a0534d199b9c320551a1665569e7e75611668da1646386c": {"sentence": "\u4e3b\u4ece\u5173\u7cfb IS A \u4ece\u5c5e\u5173\u7cfb", "label": 0, "tree_id": "537", "term": "\u4e3b\u4ece\u5173\u7cfb", "hypernym": "\u4ece\u5c5e\u5173\u7cfb"}, "2ffdb43051dd04600b0ccb41ee0530f2d18795d2c385697bb3267917": {"sentence": "\u4e3b\u4ece\u5173\u7cfb IS A \u5bf9\u7b49\u5173\u7cfb", "label": 0, "tree_id": "537", "term": "\u4e3b\u4ece\u5173\u7cfb", "hypernym": "\u5bf9\u7b49\u5173\u7cfb"}, "38dcbc8402426e7eff6867471ec01553e9478cba2408d404633823ef": {"sentence": "\u4e3b\u4ece\u5173\u7cfb IS A \u5bf9\u7167\u5173\u7cfb", "label": 0, "tree_id": "537", "term": "\u4e3b\u4ece\u5173\u7cfb", "hypernym": "\u5bf9\u7167\u5173\u7cfb"}, "cbc5d2706831e4330db57b8465a3aac9dfca21bb14a22eb9bad270ce": {"sentence": "\u4e3b\u4ece\u5173\u7cfb IS A \u8fde\u63a5\u5173\u7cfb", "label": 0, "tree_id": "537", "term": "\u4e3b\u4ece\u5173\u7cfb", "hypernym": "\u8fde\u63a5\u5173\u7cfb"}, "4e4b25cec9d57984af7d495075745e9bf5faf2fab1152f00d025128f": {"sentence": "\u4e3b\u4ece\u5173\u7cfb IS A \u5206\u79bb\u5173\u7cfb", "label": 0, "tree_id": "537", "term": "\u4e3b\u4ece\u5173\u7cfb", "hypernym": "\u5206\u79bb\u5173\u7cfb"}, "2c71c383422d74fbce6e9d09051e056f0c8fb176b21a07fb896dfde1": {"sentence": "\u4e3b\u4ece\u5173\u7cfb IS A \u4e3b\u52a8\u8bed\u6001", "label": 0, "tree_id": "537", "term": "\u4e3b\u4ece\u5173\u7cfb", "hypernym": "\u4e3b\u52a8\u8bed\u6001"}, "526792265cadde354cf251b1d1c41fd7bdf4d379bad900fc8079c26a": {"sentence": "\u4e3b\u4ece\u5173\u7cfb IS A \u6e10\u8fdb\u65f6\u6001", "label": 0, "tree_id": "537", "term": "\u4e3b\u4ece\u5173\u7cfb", "hypernym": "\u6e10\u8fdb\u65f6\u6001"}, "51015fdc26c059580d29e00f49b4ab13236c8e59932b314043497f77": {"sentence": "\u4e3b\u4ece\u5173\u7cfb IS A \u9650\u5b9a\u5173\u7cfb", "label": 0, "tree_id": "537", "term": "\u4e3b\u4ece\u5173\u7cfb", "hypernym": "\u9650\u5b9a\u5173\u7cfb"}, "a2163239d158df2bcb8f15108e28e5b294239df930da88878ea4b49c": {"sentence": "\u4e3b\u4ece\u5173\u7cfb IS A \u88ab\u52a8\u8bed\u6001", "label": 0, "tree_id": "537", "term": "\u4e3b\u4ece\u5173\u7cfb", "hypernym": "\u88ab\u52a8\u8bed\u6001"}, "cac01fc311d511b0e6483dbbe1328cad7d56ce7293836b9876e101eb": {"sentence": "\u540c\u7b49 IS A \u8bed\u6cd5\u5173\u7cfb", "label": 1, "tree_id": "537", "term": "\u540c\u7b49", "hypernym": "\u8bed\u6cd5\u5173\u7cfb"}, "926292d11dcdf7f714f5b2f1db69230064804513bcfc67521f499d66": {"sentence": "\u540c\u7b49 IS A \u4e92\u53c2", "label": 0, "tree_id": "537", "term": "\u540c\u7b49", "hypernym": "\u4e92\u53c2"}, "4e114aed12b47bc8bda84cb0c360b4d66ee3694623224d81e5fe7a8c": {"sentence": "\u540c\u7b49 IS A \u8bed\u6c14", "label": 0, "tree_id": "537", "term": "\u540c\u7b49", "hypernym": "\u8bed\u6c14"}, "df3de41bbfdaacbb9367e4fcdbc70378735664cf3fd711de4eff9ba1": {"sentence": "\u540c\u7b49 IS A \u8bcd\u5f62\u53d8\u5316", "label": 0, "tree_id": "537", "term": "\u540c\u7b49", "hypernym": "\u8bcd\u5f62\u53d8\u5316"}, "497b802e37aef4f206e976b2d4a0c2c58e8a0d2fe77b09efc839bd1f": {"sentence": "\u540c\u7b49 IS A \u4fee\u9970\u5173\u7cfb", "label": 0, "tree_id": "537", "term": "\u540c\u7b49", "hypernym": "\u4fee\u9970\u5173\u7cfb"}, "bdeb334b2d8329afbbad8043da44c336f9bffc3f4ee04b21cac2cfab": {"sentence": "\u540c\u7b49 IS A \u4f53", "label": 0, "tree_id": "537", "term": "\u540c\u7b49", "hypernym": "\u4f53"}, "d702c0289539800b7eab0e9ba4e75ff8042e2008232cb402563301af": {"sentence": "\u540c\u7b49 IS A \u4e0d\u53ca\u7269\u6027", "label": 0, "tree_id": "537", "term": "\u540c\u7b49", "hypernym": "\u4e0d\u53ca\u7269\u6027"}, "855051452dc17ccefdd42ae8ae82921ee3946ebc243a9ce9715e4243": {"sentence": "\u540c\u7b49 IS A \u53ca\u7269\u6027", "label": 0, "tree_id": "537", "term": "\u540c\u7b49", "hypernym": "\u53ca\u7269\u6027"}, "94afe8128a4e6f45cacacdb68eccf0f0d799e82a681d2c9aaef4aee1": {"sentence": "\u540c\u7b49 IS A \u4e92\u8865", "label": 0, "tree_id": "537", "term": "\u540c\u7b49", "hypernym": "\u4e92\u8865"}, "0b42abaa062abcc79a5099c0aebdeea5c3fcbef35312c3ec85696a08": {"sentence": "\u540c\u7b49 IS A \u4e00\u81f4", "label": 0, "tree_id": "537", "term": "\u540c\u7b49", "hypernym": "\u4e00\u81f4"}, "0c36fd7dae2c4569c50067a5bcb39fa99708a7cae04ebcf17baef6c2": {"sentence": "\u540c\u7b49 IS A \u5206\u53e5\u95f4\u7684\u5173\u7cfb", "label": 0, "tree_id": "537", "term": "\u540c\u7b49", "hypernym": "\u5206\u53e5\u95f4\u7684\u5173\u7cfb"}, "bd123f0d1a971ee4ee36bcbd5039e0ab46198883e482903edc75ccb6": {"sentence": "\u540c\u7b49 IS A \u8bed\u6001", "label": 0, "tree_id": "537", "term": "\u540c\u7b49", "hypernym": "\u8bed\u6001"}, "ea3946493027dad432295bfa5cd955085932200a30ab3017abb455d1": {"sentence": "\u540c\u7b49 IS A \u4e3b\u4ece\u5173\u7cfb", "label": 0, "tree_id": "537", "term": "\u540c\u7b49", "hypernym": "\u4e3b\u4ece\u5173\u7cfb"}, "44d83227cfd11a457e512ee7be69841817e4523cefd056b011808d31": {"sentence": "\u540c\u7b49 IS A \u56de\u6307", "label": 0, "tree_id": "537", "term": "\u540c\u7b49", "hypernym": "\u56de\u6307"}, "d2d3f439aa73f4b82f40ee2f78090c581e7338ef8789eae8f6ee4252": {"sentence": "\u540c\u7b49 IS A \u81ea\u53cd\u6027", "label": 0, "tree_id": "537", "term": "\u540c\u7b49", "hypernym": "\u81ea\u53cd\u6027"}, "3898c99634573da558cfe95a17c6ecf7529d13538dd684fd4f4ceee2": {"sentence": "\u540c\u7b49 IS A \u7948\u4f7f\u8bed\u6c14", "label": 0, "tree_id": "537", "term": "\u540c\u7b49", "hypernym": "\u7948\u4f7f\u8bed\u6c14"}, "dde991a9588c83dcd5ef56a97f2c104a00a519682a0d7dce2ea59b42": {"sentence": "\u540c\u7b49 IS A \u76f4\u9648\u8bed\u6c14", "label": 0, "tree_id": "537", "term": "\u540c\u7b49", "hypernym": "\u76f4\u9648\u8bed\u6c14"}, "66dd76ee3af138b8b09219c2c739d2d92e594ac7e6ea546606f3b82c": {"sentence": "\u540c\u7b49 IS A \u7591\u95ee\u8bed\u6c14", "label": 0, "tree_id": "537", "term": "\u540c\u7b49", "hypernym": "\u7591\u95ee\u8bed\u6c14"}, "8ec816a67929aee22001be0bd1fa636cc84a73a746aaa47b4888cd06": {"sentence": "\u540c\u7b49 IS A \u7948\u613f\u8bed\u6001", "label": 0, "tree_id": "537", "term": "\u540c\u7b49", "hypernym": "\u7948\u613f\u8bed\u6001"}, "174dc97bd144fd35e8b2f0129c5de877cfa578222f4174a0efa92455": {"sentence": "\u540c\u7b49 IS A \u865a\u62df\u8bed\u6c14", "label": 0, "tree_id": "537", "term": "\u540c\u7b49", "hypernym": "\u865a\u62df\u8bed\u6c14"}, "7bde809345cd7e90e6c6a57eaf9347f8517086b1149e242d377afb6b": {"sentence": "\u540c\u7b49 IS A \u52a8\u8bcd\u7684\u53d8\u5316", "label": 0, "tree_id": "537", "term": "\u540c\u7b49", "hypernym": "\u52a8\u8bcd\u7684\u53d8\u5316"}, "c13c52767db3188e04ad8e27ec19c37060c74ca4b7254683c15b6501": {"sentence": "\u540c\u7b49 IS A \u53d8\u683c", "label": 0, "tree_id": "537", "term": "\u540c\u7b49", "hypernym": "\u53d8\u683c"}, "0e40a5c90e4aaac0fe8ff67e46d83daba49723520ee2f5ecd870d23e": {"sentence": "\u540c\u7b49 IS A \u540c\u4f4d", "label": 0, "tree_id": "537", "term": "\u540c\u7b49", "hypernym": "\u540c\u4f4d"}, "55429ece6000b7e2431a9d615180b7b652a1af6bfe41e63c0d9639b7": {"sentence": "\u540c\u7b49 IS A \u8868\u59cb\u52a8\u8bcd", "label": 0, "tree_id": "537", "term": "\u540c\u7b49", "hypernym": "\u8868\u59cb\u52a8\u8bcd"}, "e6f91c0bd4f58b96d9fb8593e7d87e8d937cae09e84220be37e4bad3": {"sentence": "\u540c\u7b49 IS A \u6301\u7eed\u65f6\u6001", "label": 0, "tree_id": "537", "term": "\u540c\u7b49", "hypernym": "\u6301\u7eed\u65f6\u6001"}, "734f1c027ecbdd46ea57b63156dbbbf116af9e5232ec082ffd52e430": {"sentence": "\u540c\u7b49 IS A \u52a8\u8bcd\u5b8c\u6210\u4f53", "label": 0, "tree_id": "537", "term": "\u540c\u7b49", "hypernym": "\u52a8\u8bcd\u5b8c\u6210\u4f53"}, "5aaa251b07ed8c5bcca1d5cca2ae1d244e600852c60568b55d5e2b62": {"sentence": "\u540c\u7b49 IS A \u672a\u5b8c\u6210\u4f53", "label": 0, "tree_id": "537", "term": "\u540c\u7b49", "hypernym": "\u672a\u5b8c\u6210\u4f53"}, "322c86bfcf8c742adb2c07785b5c459fe92166cc083f8f0b5ee06320": {"sentence": "\u540c\u7b49 IS A \u8bcd\u6027\u4e00\u81f4", "label": 0, "tree_id": "537", "term": "\u540c\u7b49", "hypernym": "\u8bcd\u6027\u4e00\u81f4"}, "5d8ba47870785d9d1541fb0ee0d8435fc65e41fa285be805ae8509dc": {"sentence": "\u540c\u7b49 IS A \u6570\u5b57\u4e0a\u7684\u4e00\u81f4", "label": 0, "tree_id": "537", "term": "\u540c\u7b49", "hypernym": "\u6570\u5b57\u4e0a\u7684\u4e00\u81f4"}, "bc1f98e29052f94ba32d43f5bf2df5bb4b5502e98ac7e4519827d14c": {"sentence": "\u540c\u7b49 IS A \u793a\u4f8b\u4e00\u81f4", "label": 0, "tree_id": "537", "term": "\u540c\u7b49", "hypernym": "\u793a\u4f8b\u4e00\u81f4"}, "50348d0057b569f56be3c8009306a4ddf699a883a1811fb71776c279": {"sentence": "\u540c\u7b49 IS A \u4eba\u7684\u4e00\u81f4", "label": 0, "tree_id": "537", "term": "\u540c\u7b49", "hypernym": "\u4eba\u7684\u4e00\u81f4"}, "55670d915b0b1865c30741792aad59f766c6b92006b7168d97339919": {"sentence": "\u540c\u7b49 IS A \u4ece\u5c5e\u5173\u7cfb", "label": 0, "tree_id": "537", "term": "\u540c\u7b49", "hypernym": "\u4ece\u5c5e\u5173\u7cfb"}, "6d7a2dd34ce8aad5abd904acb3744fbc342daec5875337c45d39df45": {"sentence": "\u540c\u7b49 IS A \u5bf9\u7b49\u5173\u7cfb", "label": 0, "tree_id": "537", "term": "\u540c\u7b49", "hypernym": "\u5bf9\u7b49\u5173\u7cfb"}, "e57ecc3aedc8606790fac547b2710b3840b41a33153a63cda1e23212": {"sentence": "\u540c\u7b49 IS A \u5bf9\u7167\u5173\u7cfb", "label": 0, "tree_id": "537", "term": "\u540c\u7b49", "hypernym": "\u5bf9\u7167\u5173\u7cfb"}, "a172861448d733a3b18ceb64bb8914c7751cb66047f05e6acbc53267": {"sentence": "\u540c\u7b49 IS A \u8fde\u63a5\u5173\u7cfb", "label": 0, "tree_id": "537", "term": "\u540c\u7b49", "hypernym": "\u8fde\u63a5\u5173\u7cfb"}, "cb7551cf6325c9cb0fef95dac021a65596accbecbb513d8a3b48fd33": {"sentence": "\u540c\u7b49 IS A \u5206\u79bb\u5173\u7cfb", "label": 0, "tree_id": "537", "term": "\u540c\u7b49", "hypernym": "\u5206\u79bb\u5173\u7cfb"}, "ee396b9d742a73ff096c31c5ab6c0c256db623f9527abd13eddf478a": {"sentence": "\u540c\u7b49 IS A \u4e3b\u52a8\u8bed\u6001", "label": 0, "tree_id": "537", "term": "\u540c\u7b49", "hypernym": "\u4e3b\u52a8\u8bed\u6001"}, "58c4b8dc2d04ae83d977f907510038a7f6d3504fab5b4f5deeb67762": {"sentence": "\u540c\u7b49 IS A \u6e10\u8fdb\u65f6\u6001", "label": 0, "tree_id": "537", "term": "\u540c\u7b49", "hypernym": "\u6e10\u8fdb\u65f6\u6001"}, "52e40ff82bb6d07cfe52627726b80124d49e866643653ba26e7093ba": {"sentence": "\u540c\u7b49 IS A \u9650\u5b9a\u5173\u7cfb", "label": 0, "tree_id": "537", "term": "\u540c\u7b49", "hypernym": "\u9650\u5b9a\u5173\u7cfb"}, "161b43136409cec083e1d87e7553360b8fdf3a7adcb93267130a07c0": {"sentence": "\u540c\u7b49 IS A \u88ab\u52a8\u8bed\u6001", "label": 0, "tree_id": "537", "term": "\u540c\u7b49", "hypernym": "\u88ab\u52a8\u8bed\u6001"}, "ba7047b2776ef2393889a98c3e3f916a24d17375e22158dba01d4d99": {"sentence": "\u56de\u6307 IS A \u8bed\u6cd5\u5173\u7cfb", "label": 1, "tree_id": "537", "term": "\u56de\u6307", "hypernym": "\u8bed\u6cd5\u5173\u7cfb"}, "40d173dba272e2377b5516e8134507318e3704968663a0b6b8542f09": {"sentence": "\u56de\u6307 IS A \u4e92\u53c2", "label": 0, "tree_id": "537", "term": "\u56de\u6307", "hypernym": "\u4e92\u53c2"}, "06da0c6f1a8747ae6da80519b4602df38e537af65a973b4526c9568b": {"sentence": "\u56de\u6307 IS A \u8bed\u6c14", "label": 0, "tree_id": "537", "term": "\u56de\u6307", "hypernym": "\u8bed\u6c14"}, "a748326a98d251f6d2c71e073a29cab804626ca300d5053548046711": {"sentence": "\u56de\u6307 IS A \u8bcd\u5f62\u53d8\u5316", "label": 0, "tree_id": "537", "term": "\u56de\u6307", "hypernym": "\u8bcd\u5f62\u53d8\u5316"}, "3aff9dcd5d6ca20608f8c3000d333ecc156c39ee9c34c6ceefff0c36": {"sentence": "\u56de\u6307 IS A \u4fee\u9970\u5173\u7cfb", "label": 0, "tree_id": "537", "term": "\u56de\u6307", "hypernym": "\u4fee\u9970\u5173\u7cfb"}, "da3347e279109361783c541dbe8d0097ef76d08c73fb53d2e986f54a": {"sentence": "\u56de\u6307 IS A \u4f53", "label": 0, "tree_id": "537", "term": "\u56de\u6307", "hypernym": "\u4f53"}, "91c7c548e9490e7f5db242b956c6fcf0e7674dfdacaa84749b9da907": {"sentence": "\u56de\u6307 IS A \u4e0d\u53ca\u7269\u6027", "label": 0, "tree_id": "537", "term": "\u56de\u6307", "hypernym": "\u4e0d\u53ca\u7269\u6027"}, "d253a9f88bf6dcb5a7b52ca1a99101a554cea466afba04735cee8a0b": {"sentence": "\u56de\u6307 IS A \u53ca\u7269\u6027", "label": 0, "tree_id": "537", "term": "\u56de\u6307", "hypernym": "\u53ca\u7269\u6027"}, "0bc17c3b86ea70388a13bf49a0506ab6046351b96f8156c94a56d9d8": {"sentence": "\u56de\u6307 IS A \u4e92\u8865", "label": 0, "tree_id": "537", "term": "\u56de\u6307", "hypernym": "\u4e92\u8865"}, "d990313bc6bc62aeaf845c46253d6020aa0fe4414414c19cc8ba4aeb": {"sentence": "\u56de\u6307 IS A \u4e00\u81f4", "label": 0, "tree_id": "537", "term": "\u56de\u6307", "hypernym": "\u4e00\u81f4"}, "0b610584ea9f742ee1d51595e583b3a00bf23709dfe4570d6ef85795": {"sentence": "\u56de\u6307 IS A \u5206\u53e5\u95f4\u7684\u5173\u7cfb", "label": 0, "tree_id": "537", "term": "\u56de\u6307", "hypernym": "\u5206\u53e5\u95f4\u7684\u5173\u7cfb"}, "5787c03e80424b0809bf96a05aadb564e4d650d5c7d2748ffd5bb3dc": {"sentence": "\u56de\u6307 IS A \u8bed\u6001", "label": 0, "tree_id": "537", "term": "\u56de\u6307", "hypernym": "\u8bed\u6001"}, "a603ecc83345a966b3aa84ef5b65c222c1e48b3c345ab7fc66f8fd71": {"sentence": "\u56de\u6307 IS A \u4e3b\u4ece\u5173\u7cfb", "label": 0, "tree_id": "537", "term": "\u56de\u6307", "hypernym": "\u4e3b\u4ece\u5173\u7cfb"}, "13dcbea20816ce28ab0703a601ccb1ea7e48ca95a7d0718653e3e71f": {"sentence": "\u56de\u6307 IS A \u540c\u7b49", "label": 0, "tree_id": "537", "term": "\u56de\u6307", "hypernym": "\u540c\u7b49"}, "3f590f15351b5f7a76602e8233b1c1ae443daf84c37eb4b621283872": {"sentence": "\u56de\u6307 IS A \u81ea\u53cd\u6027", "label": 0, "tree_id": "537", "term": "\u56de\u6307", "hypernym": "\u81ea\u53cd\u6027"}, "81f5fbc82f1043e857ee68b1cc3f9be76fa0d73c043bedf985ca11b8": {"sentence": "\u56de\u6307 IS A \u7948\u4f7f\u8bed\u6c14", "label": 0, "tree_id": "537", "term": "\u56de\u6307", "hypernym": "\u7948\u4f7f\u8bed\u6c14"}, "13a84b5a53cf9d809dd91f2b6356b27628325c83ac2f10572858f206": {"sentence": "\u56de\u6307 IS A \u76f4\u9648\u8bed\u6c14", "label": 0, "tree_id": "537", "term": "\u56de\u6307", "hypernym": "\u76f4\u9648\u8bed\u6c14"}, "6da4aa8173474ff298a793669fa429124f8bc5a4761ed15d2aece1b6": {"sentence": "\u56de\u6307 IS A \u7591\u95ee\u8bed\u6c14", "label": 0, "tree_id": "537", "term": "\u56de\u6307", "hypernym": "\u7591\u95ee\u8bed\u6c14"}, "f2e1a215e06d15e09c3703bb68c72d52e6b70e53a643623691b84b6c": {"sentence": "\u56de\u6307 IS A \u7948\u613f\u8bed\u6001", "label": 0, "tree_id": "537", "term": "\u56de\u6307", "hypernym": "\u7948\u613f\u8bed\u6001"}, "120489acc763149f6f8a88e41aaf1245906d6651a13a70fbd5e624c5": {"sentence": "\u56de\u6307 IS A \u865a\u62df\u8bed\u6c14", "label": 0, "tree_id": "537", "term": "\u56de\u6307", "hypernym": "\u865a\u62df\u8bed\u6c14"}, "125a84a7fe18fede5d6d01580de143ac836e477276c6031051f95908": {"sentence": "\u56de\u6307 IS A \u52a8\u8bcd\u7684\u53d8\u5316", "label": 0, "tree_id": "537", "term": "\u56de\u6307", "hypernym": "\u52a8\u8bcd\u7684\u53d8\u5316"}, "06c79d402f0a87985a7a7f4ffddd9746127409b784c71b77b3e0d49f": {"sentence": "\u56de\u6307 IS A \u53d8\u683c", "label": 0, "tree_id": "537", "term": "\u56de\u6307", "hypernym": "\u53d8\u683c"}, "c543340e3ca8ba469f517aecbe8f4857f0e071df94a02ede2827be34": {"sentence": "\u56de\u6307 IS A \u540c\u4f4d", "label": 0, "tree_id": "537", "term": "\u56de\u6307", "hypernym": "\u540c\u4f4d"}, "c6d3317fe15ef7a046cea4bfee4b682f8a00002b8b7aa5d915a67bbb": {"sentence": "\u56de\u6307 IS A \u8868\u59cb\u52a8\u8bcd", "label": 0, "tree_id": "537", "term": "\u56de\u6307", "hypernym": "\u8868\u59cb\u52a8\u8bcd"}, "714ff558b55b6749f41738456871372845b660dbf85baff894d3528f": {"sentence": "\u56de\u6307 IS A \u6301\u7eed\u65f6\u6001", "label": 0, "tree_id": "537", "term": "\u56de\u6307", "hypernym": "\u6301\u7eed\u65f6\u6001"}, "57f1830471a9d5c566656144feb3ef2d2536d3a74e0569b5ba223716": {"sentence": "\u56de\u6307 IS A \u52a8\u8bcd\u5b8c\u6210\u4f53", "label": 0, "tree_id": "537", "term": "\u56de\u6307", "hypernym": "\u52a8\u8bcd\u5b8c\u6210\u4f53"}, "23cd38d172ad37f721545889dc7824320ecfc1d39276cedfd0fff9a1": {"sentence": "\u56de\u6307 IS A \u672a\u5b8c\u6210\u4f53", "label": 0, "tree_id": "537", "term": "\u56de\u6307", "hypernym": "\u672a\u5b8c\u6210\u4f53"}, "2b6e3d4658c637aba62a5f67ae672ad40bcd917b738798ea96923ead": {"sentence": "\u56de\u6307 IS A \u8bcd\u6027\u4e00\u81f4", "label": 0, "tree_id": "537", "term": "\u56de\u6307", "hypernym": "\u8bcd\u6027\u4e00\u81f4"}, "8cede9f8e09a2a6ffd520bc65fa2ce4ece2321edae7a0e3f0d3ed503": {"sentence": "\u56de\u6307 IS A \u6570\u5b57\u4e0a\u7684\u4e00\u81f4", "label": 0, "tree_id": "537", "term": "\u56de\u6307", "hypernym": "\u6570\u5b57\u4e0a\u7684\u4e00\u81f4"}, "54267cf54337fe347c34232a2ea69fb1cfcd7a9e341d74d7362d0db2": {"sentence": "\u56de\u6307 IS A \u793a\u4f8b\u4e00\u81f4", "label": 0, "tree_id": "537", "term": "\u56de\u6307", "hypernym": "\u793a\u4f8b\u4e00\u81f4"}, "6545882169a02fb41d4e20c56a1eeca38bc95cc64313ac34136f38a6": {"sentence": "\u56de\u6307 IS A \u4eba\u7684\u4e00\u81f4", "label": 0, "tree_id": "537", "term": "\u56de\u6307", "hypernym": "\u4eba\u7684\u4e00\u81f4"}, "fe14d70550fbe4b68a7b2e111c6137427a47d221ee5e76d4f2ec92dd": {"sentence": "\u56de\u6307 IS A \u4ece\u5c5e\u5173\u7cfb", "label": 0, "tree_id": "537", "term": "\u56de\u6307", "hypernym": "\u4ece\u5c5e\u5173\u7cfb"}, "cb47fa4b34655ce5ad4a7af27740e0e19c0b4bbe478e8feb965ebf30": {"sentence": "\u56de\u6307 IS A \u5bf9\u7b49\u5173\u7cfb", "label": 0, "tree_id": "537", "term": "\u56de\u6307", "hypernym": "\u5bf9\u7b49\u5173\u7cfb"}, "cf53547ad297cccca64e068bb08c1591d4fbac2a4adbe0e6f0902ad9": {"sentence": "\u56de\u6307 IS A \u5bf9\u7167\u5173\u7cfb", "label": 0, "tree_id": "537", "term": "\u56de\u6307", "hypernym": "\u5bf9\u7167\u5173\u7cfb"}, "634c469ff131f03d3731d398b0dea8d4ebb532723c49f9b9098e221b": {"sentence": "\u56de\u6307 IS A \u8fde\u63a5\u5173\u7cfb", "label": 0, "tree_id": "537", "term": "\u56de\u6307", "hypernym": "\u8fde\u63a5\u5173\u7cfb"}, "4bbe7820fca752bf61950edee8df584d0474f9a92722679c53ece4a8": {"sentence": "\u56de\u6307 IS A \u5206\u79bb\u5173\u7cfb", "label": 0, "tree_id": "537", "term": "\u56de\u6307", "hypernym": "\u5206\u79bb\u5173\u7cfb"}, "9d9927f9fa28bd7dc052e015f9865c992ead8e9c7706477a44ea4a2f": {"sentence": "\u56de\u6307 IS A \u4e3b\u52a8\u8bed\u6001", "label": 0, "tree_id": "537", "term": "\u56de\u6307", "hypernym": "\u4e3b\u52a8\u8bed\u6001"}, "04a5733ca725907771afc13bfdefa28e2bc24dfc95bd0c5cc9cdae94": {"sentence": "\u56de\u6307 IS A \u6e10\u8fdb\u65f6\u6001", "label": 0, "tree_id": "537", "term": "\u56de\u6307", "hypernym": "\u6e10\u8fdb\u65f6\u6001"}, "22ec4104d09fe57946206b6d04eedbe3075053e3eacbcb53e44f96a1": {"sentence": "\u56de\u6307 IS A \u9650\u5b9a\u5173\u7cfb", "label": 0, "tree_id": "537", "term": "\u56de\u6307", "hypernym": "\u9650\u5b9a\u5173\u7cfb"}, "cd059f66f922e669aa8e2196d2737fba2316c08e19d46043a54f680d": {"sentence": "\u56de\u6307 IS A \u88ab\u52a8\u8bed\u6001", "label": 0, "tree_id": "537", "term": "\u56de\u6307", "hypernym": "\u88ab\u52a8\u8bed\u6001"}, "b7b2817cadb4509f7e85c8afe27f009608dff510ce83125001784271": {"sentence": "\u81ea\u53cd\u6027 IS A \u8bed\u6cd5\u5173\u7cfb", "label": 0, "tree_id": "537", "term": "\u81ea\u53cd\u6027", "hypernym": "\u8bed\u6cd5\u5173\u7cfb"}, "868107bffbb541faa6362310812b9ff9b1e57984369af447c80dec7b": {"sentence": "\u81ea\u53cd\u6027 IS A \u4e92\u53c2", "label": 1, "tree_id": "537", "term": "\u81ea\u53cd\u6027", "hypernym": "\u4e92\u53c2"}, "13d3c73e400bc9c8178bc574520b3d233129e0886293c01c7a847baf": {"sentence": "\u81ea\u53cd\u6027 IS A \u8bed\u6c14", "label": 0, "tree_id": "537", "term": "\u81ea\u53cd\u6027", "hypernym": "\u8bed\u6c14"}, "adc581dade5e19db306f7c3e4e08126cdbaf5150f66ccfa6dfd7a3a7": {"sentence": "\u81ea\u53cd\u6027 IS A \u8bcd\u5f62\u53d8\u5316", "label": 0, "tree_id": "537", "term": "\u81ea\u53cd\u6027", "hypernym": "\u8bcd\u5f62\u53d8\u5316"}, "035a3cda48b339c3846b2aa7beadcc3b3335883c133f278a28804046": {"sentence": "\u81ea\u53cd\u6027 IS A \u4fee\u9970\u5173\u7cfb", "label": 0, "tree_id": "537", "term": "\u81ea\u53cd\u6027", "hypernym": "\u4fee\u9970\u5173\u7cfb"}, "5a31bd8e7ab60430792cdd4327a4e7b03d3cfc2d93d54954aea114b3": {"sentence": "\u81ea\u53cd\u6027 IS A \u4f53", "label": 0, "tree_id": "537", "term": "\u81ea\u53cd\u6027", "hypernym": "\u4f53"}, "1ad378c96671de27b0bc0f5db40353d6c4341ce48e103aaf04603dd7": {"sentence": "\u81ea\u53cd\u6027 IS A \u4e0d\u53ca\u7269\u6027", "label": 0, "tree_id": "537", "term": "\u81ea\u53cd\u6027", "hypernym": "\u4e0d\u53ca\u7269\u6027"}, "df41b1942416d375067ba4ed14f1ac92c32810374c80976cb0fecb96": {"sentence": "\u81ea\u53cd\u6027 IS A \u53ca\u7269\u6027", "label": 0, "tree_id": "537", "term": "\u81ea\u53cd\u6027", "hypernym": "\u53ca\u7269\u6027"}, "b3dc323b0061b66fdb1828f72115eda8f90efb08609a1b230ea715f3": {"sentence": "\u81ea\u53cd\u6027 IS A \u4e92\u8865", "label": 0, "tree_id": "537", "term": "\u81ea\u53cd\u6027", "hypernym": "\u4e92\u8865"}, "2234ff9d34917d330fc07c0a4db9c7d2dead7673b969ed119bcb66c2": {"sentence": "\u81ea\u53cd\u6027 IS A \u4e00\u81f4", "label": 0, "tree_id": "537", "term": "\u81ea\u53cd\u6027", "hypernym": "\u4e00\u81f4"}, "a684534355f5e50b4944ae950a7d041f117874137b56a2b984487fb8": {"sentence": "\u81ea\u53cd\u6027 IS A \u5206\u53e5\u95f4\u7684\u5173\u7cfb", "label": 0, "tree_id": "537", "term": "\u81ea\u53cd\u6027", "hypernym": "\u5206\u53e5\u95f4\u7684\u5173\u7cfb"}, "7aa38cc6de91c966c4d2b969e691a120c5b6cc9189981f33ff8754e7": {"sentence": "\u81ea\u53cd\u6027 IS A \u8bed\u6001", "label": 0, "tree_id": "537", "term": "\u81ea\u53cd\u6027", "hypernym": "\u8bed\u6001"}, "26195f3a87cb1882cbbba3186fbe522f2ca608f9e68bb5856315c7a8": {"sentence": "\u81ea\u53cd\u6027 IS A \u4e3b\u4ece\u5173\u7cfb", "label": 0, "tree_id": "537", "term": "\u81ea\u53cd\u6027", "hypernym": "\u4e3b\u4ece\u5173\u7cfb"}, "63589e6f6d9f22c5e41cd23e594fab21241c35347ebb91556fa1c643": {"sentence": "\u81ea\u53cd\u6027 IS A \u540c\u7b49", "label": 0, "tree_id": "537", "term": "\u81ea\u53cd\u6027", "hypernym": "\u540c\u7b49"}, "e9dd927cc5b9c5dae724922d8781fbec3e9ca4821cedf1c84f1f8bfe": {"sentence": "\u81ea\u53cd\u6027 IS A \u56de\u6307", "label": 0, "tree_id": "537", "term": "\u81ea\u53cd\u6027", "hypernym": "\u56de\u6307"}, "d6b236a8fbd01a965fdd0d5623347c78e201349aacdc68969ba5a58e": {"sentence": "\u81ea\u53cd\u6027 IS A \u7948\u4f7f\u8bed\u6c14", "label": 0, "tree_id": "537", "term": "\u81ea\u53cd\u6027", "hypernym": "\u7948\u4f7f\u8bed\u6c14"}, "6fe1e0a209440ba8cff287f11219690914decc0cabc60e940c43b016": {"sentence": "\u81ea\u53cd\u6027 IS A \u76f4\u9648\u8bed\u6c14", "label": 0, "tree_id": "537", "term": "\u81ea\u53cd\u6027", "hypernym": "\u76f4\u9648\u8bed\u6c14"}, "396fcc608be5467903a6b89586a00210d272e0a5bdb652c979d4dbee": {"sentence": "\u81ea\u53cd\u6027 IS A \u7591\u95ee\u8bed\u6c14", "label": 0, "tree_id": "537", "term": "\u81ea\u53cd\u6027", "hypernym": "\u7591\u95ee\u8bed\u6c14"}, "8cf4f82033256ac4553dd0c010726ddf9d4c09f2f514ceadd21d21b4": {"sentence": "\u81ea\u53cd\u6027 IS A \u7948\u613f\u8bed\u6001", "label": 0, "tree_id": "537", "term": "\u81ea\u53cd\u6027", "hypernym": "\u7948\u613f\u8bed\u6001"}, "fb940ba722516761062cd104137a93ab157c8e61f3852f252b358ebc": {"sentence": "\u81ea\u53cd\u6027 IS A \u865a\u62df\u8bed\u6c14", "label": 0, "tree_id": "537", "term": "\u81ea\u53cd\u6027", "hypernym": "\u865a\u62df\u8bed\u6c14"}, "171bc1c1a3533d758865bf31f1df451e77db80806bef8832f6727fe2": {"sentence": "\u81ea\u53cd\u6027 IS A \u52a8\u8bcd\u7684\u53d8\u5316", "label": 0, "tree_id": "537", "term": "\u81ea\u53cd\u6027", "hypernym": "\u52a8\u8bcd\u7684\u53d8\u5316"}, "abe0d21873cdc9d1f2fcca39a7b63a0e040f7cb7485537458677560a": {"sentence": "\u81ea\u53cd\u6027 IS A \u53d8\u683c", "label": 0, "tree_id": "537", "term": "\u81ea\u53cd\u6027", "hypernym": "\u53d8\u683c"}, "bc8f7212ea187c973013b6611cc08c303f1422fc61c0daf78d521f95": {"sentence": "\u81ea\u53cd\u6027 IS A \u540c\u4f4d", "label": 0, "tree_id": "537", "term": "\u81ea\u53cd\u6027", "hypernym": "\u540c\u4f4d"}, "88e8b4c0478b4d3df2726b2ef4b8134ecee05b1093f670ecb96062f6": {"sentence": "\u81ea\u53cd\u6027 IS A \u8868\u59cb\u52a8\u8bcd", "label": 0, "tree_id": "537", "term": "\u81ea\u53cd\u6027", "hypernym": "\u8868\u59cb\u52a8\u8bcd"}, "4936ee422a6564a8b29430f3b6d8dd9f402f2767a953da010a2a6214": {"sentence": "\u81ea\u53cd\u6027 IS A \u6301\u7eed\u65f6\u6001", "label": 0, "tree_id": "537", "term": "\u81ea\u53cd\u6027", "hypernym": "\u6301\u7eed\u65f6\u6001"}, "8929bd64b662d51d9267bbc29349f0f470e7a3733a470b47993556fe": {"sentence": "\u81ea\u53cd\u6027 IS A \u52a8\u8bcd\u5b8c\u6210\u4f53", "label": 0, "tree_id": "537", "term": "\u81ea\u53cd\u6027", "hypernym": "\u52a8\u8bcd\u5b8c\u6210\u4f53"}, "90bfd57c18139868e34ebbddcce66019f374491c82dbe44289a9767c": {"sentence": "\u81ea\u53cd\u6027 IS A \u672a\u5b8c\u6210\u4f53", "label": 0, "tree_id": "537", "term": "\u81ea\u53cd\u6027", "hypernym": "\u672a\u5b8c\u6210\u4f53"}, "f0b711e9a5e0d1e1844a23c20b7f95cac2b5f5952b2faa83ac5fbd0f": {"sentence": "\u81ea\u53cd\u6027 IS A \u8bcd\u6027\u4e00\u81f4", "label": 0, "tree_id": "537", "term": "\u81ea\u53cd\u6027", "hypernym": "\u8bcd\u6027\u4e00\u81f4"}, "91d17446a79f0ccb8b5eca459ce2ad33c9682c8fbfd3ae54b8d8c111": {"sentence": "\u81ea\u53cd\u6027 IS A \u6570\u5b57\u4e0a\u7684\u4e00\u81f4", "label": 0, "tree_id": "537", "term": "\u81ea\u53cd\u6027", "hypernym": "\u6570\u5b57\u4e0a\u7684\u4e00\u81f4"}, "7b13dbd1aff66df10796326cb28ee96494ef6b55059f7811fca4e9fe": {"sentence": "\u81ea\u53cd\u6027 IS A \u793a\u4f8b\u4e00\u81f4", "label": 0, "tree_id": "537", "term": "\u81ea\u53cd\u6027", "hypernym": "\u793a\u4f8b\u4e00\u81f4"}, "0111e4592ac255674fdfa76acd7e5eae8a70acc0fd0b0c4cccccd248": {"sentence": "\u81ea\u53cd\u6027 IS A \u4eba\u7684\u4e00\u81f4", "label": 0, "tree_id": "537", "term": "\u81ea\u53cd\u6027", "hypernym": "\u4eba\u7684\u4e00\u81f4"}, "40a6ea9285f73f13cc2bcfeaefcf9e8a62d95869136be1701986b715": {"sentence": "\u81ea\u53cd\u6027 IS A \u4ece\u5c5e\u5173\u7cfb", "label": 0, "tree_id": "537", "term": "\u81ea\u53cd\u6027", "hypernym": "\u4ece\u5c5e\u5173\u7cfb"}, "b72ddc435349c1511d1e8a1369b0a82985d626e51388c5d448f2b7f9": {"sentence": "\u81ea\u53cd\u6027 IS A \u5bf9\u7b49\u5173\u7cfb", "label": 0, "tree_id": "537", "term": "\u81ea\u53cd\u6027", "hypernym": "\u5bf9\u7b49\u5173\u7cfb"}, "8746663389f9f935f9efc626ba900259c224fde462b06b05cfb8887e": {"sentence": "\u81ea\u53cd\u6027 IS A \u5bf9\u7167\u5173\u7cfb", "label": 0, "tree_id": "537", "term": "\u81ea\u53cd\u6027", "hypernym": "\u5bf9\u7167\u5173\u7cfb"}, "d0bd8420679fd2132815226f651866d46258193c528d11429c34a77f": {"sentence": "\u81ea\u53cd\u6027 IS A \u8fde\u63a5\u5173\u7cfb", "label": 0, "tree_id": "537", "term": "\u81ea\u53cd\u6027", "hypernym": "\u8fde\u63a5\u5173\u7cfb"}, "50591434223d3392ff2905977cd16113240da1bf475fff0513e957de": {"sentence": "\u81ea\u53cd\u6027 IS A \u5206\u79bb\u5173\u7cfb", "label": 0, "tree_id": "537", "term": "\u81ea\u53cd\u6027", "hypernym": "\u5206\u79bb\u5173\u7cfb"}, "b6a93194d1e0987f0002a4430cf2a11ac64c5a6ed7161b1c68c3fa61": {"sentence": "\u81ea\u53cd\u6027 IS A \u4e3b\u52a8\u8bed\u6001", "label": 0, "tree_id": "537", "term": "\u81ea\u53cd\u6027", "hypernym": "\u4e3b\u52a8\u8bed\u6001"}, "fafd7108975919e42a8d09e8500a76360f1eb7eabbb882dffd22324b": {"sentence": "\u81ea\u53cd\u6027 IS A \u6e10\u8fdb\u65f6\u6001", "label": 0, "tree_id": "537", "term": "\u81ea\u53cd\u6027", "hypernym": "\u6e10\u8fdb\u65f6\u6001"}, "eabbff0afe024302b2ba57a4d88bd4fda389c43fd6cc554541717483": {"sentence": "\u81ea\u53cd\u6027 IS A \u9650\u5b9a\u5173\u7cfb", "label": 0, "tree_id": "537", "term": "\u81ea\u53cd\u6027", "hypernym": "\u9650\u5b9a\u5173\u7cfb"}, "2b8d60682daa79b20787386c22a64ca507221b87edc670aa30b3f6ee": {"sentence": "\u81ea\u53cd\u6027 IS A \u88ab\u52a8\u8bed\u6001", "label": 0, "tree_id": "537", "term": "\u81ea\u53cd\u6027", "hypernym": "\u88ab\u52a8\u8bed\u6001"}, "a98ba518ea3506796cd2748731d6cd9775e1a891124b56b0a2a31f35": {"sentence": "\u7948\u4f7f\u8bed\u6c14 IS A \u8bed\u6cd5\u5173\u7cfb", "label": 0, "tree_id": "537", "term": "\u7948\u4f7f\u8bed\u6c14", "hypernym": "\u8bed\u6cd5\u5173\u7cfb"}, "e25baebb96ac822646bef31eb38aebae3e73747d0cc4e7a1875581c2": {"sentence": "\u7948\u4f7f\u8bed\u6c14 IS A \u4e92\u53c2", "label": 0, "tree_id": "537", "term": "\u7948\u4f7f\u8bed\u6c14", "hypernym": "\u4e92\u53c2"}, "071ffff15ee2b0621b5c3afb69174672a175f835f996953942e05032": {"sentence": "\u7948\u4f7f\u8bed\u6c14 IS A \u8bed\u6c14", "label": 1, "tree_id": "537", "term": "\u7948\u4f7f\u8bed\u6c14", "hypernym": "\u8bed\u6c14"}, "bcdd58a60afc5e869988e80cc250d6b5266568a63ef3bc362444c48d": {"sentence": "\u7948\u4f7f\u8bed\u6c14 IS A \u8bcd\u5f62\u53d8\u5316", "label": 0, "tree_id": "537", "term": "\u7948\u4f7f\u8bed\u6c14", "hypernym": "\u8bcd\u5f62\u53d8\u5316"}, "3deeef6bd73db298bf2caf6e1a610f1a0fe60a6e4ca5de4c4dc79772": {"sentence": "\u7948\u4f7f\u8bed\u6c14 IS A \u4fee\u9970\u5173\u7cfb", "label": 0, "tree_id": "537", "term": "\u7948\u4f7f\u8bed\u6c14", "hypernym": "\u4fee\u9970\u5173\u7cfb"}, "08c833a3da29f5bbf2d6460da5e131c7166d71d831f8d77d33eb4c11": {"sentence": "\u7948\u4f7f\u8bed\u6c14 IS A \u4f53", "label": 0, "tree_id": "537", "term": "\u7948\u4f7f\u8bed\u6c14", "hypernym": "\u4f53"}, "bc64f3f7ccecd8c81c2aa4f3265644efc6dcc04a8d375928bcbcbbf7": {"sentence": "\u7948\u4f7f\u8bed\u6c14 IS A \u4e0d\u53ca\u7269\u6027", "label": 0, "tree_id": "537", "term": "\u7948\u4f7f\u8bed\u6c14", "hypernym": "\u4e0d\u53ca\u7269\u6027"}, "beb2e4637a98ad98b8246c54f2a99caef4a1db61d341e9e446a1fd19": {"sentence": "\u7948\u4f7f\u8bed\u6c14 IS A \u53ca\u7269\u6027", "label": 0, "tree_id": "537", "term": "\u7948\u4f7f\u8bed\u6c14", "hypernym": "\u53ca\u7269\u6027"}, "59dfdf43c67e86f23d23ccdba61297549cfac47dadd5f8fc019cc0b6": {"sentence": "\u7948\u4f7f\u8bed\u6c14 IS A \u4e92\u8865", "label": 0, "tree_id": "537", "term": "\u7948\u4f7f\u8bed\u6c14", "hypernym": "\u4e92\u8865"}, "aace053e1c02b02423a6e9f2480aeffaa0876722cc513ed39721fb08": {"sentence": "\u7948\u4f7f\u8bed\u6c14 IS A \u4e00\u81f4", "label": 0, "tree_id": "537", "term": "\u7948\u4f7f\u8bed\u6c14", "hypernym": "\u4e00\u81f4"}, "613d53b1f513e8e8039bba4cdaae272268a0830adc4637401ccf395f": {"sentence": "\u7948\u4f7f\u8bed\u6c14 IS A \u5206\u53e5\u95f4\u7684\u5173\u7cfb", "label": 0, "tree_id": "537", "term": "\u7948\u4f7f\u8bed\u6c14", "hypernym": "\u5206\u53e5\u95f4\u7684\u5173\u7cfb"}, "b90eba879ca9bcee9f34e15bf94d9987ad6e7411d490bbcec15a91a4": {"sentence": "\u7948\u4f7f\u8bed\u6c14 IS A \u8bed\u6001", "label": 0, "tree_id": "537", "term": "\u7948\u4f7f\u8bed\u6c14", "hypernym": "\u8bed\u6001"}, "17458a3af5b0eebef235b8b3ae9dd8f7021eac76fcdefffffdea5e26": {"sentence": "\u7948\u4f7f\u8bed\u6c14 IS A \u4e3b\u4ece\u5173\u7cfb", "label": 0, "tree_id": "537", "term": "\u7948\u4f7f\u8bed\u6c14", "hypernym": "\u4e3b\u4ece\u5173\u7cfb"}, "9aa15e49f30daa58d916d34a092a4dbc022258ae1f887fc988a814b2": {"sentence": "\u7948\u4f7f\u8bed\u6c14 IS A \u540c\u7b49", "label": 0, "tree_id": "537", "term": "\u7948\u4f7f\u8bed\u6c14", "hypernym": "\u540c\u7b49"}, "a6c4247184d4aa15ee975e9ce579f7dfbeaab3215e548b17115f0c64": {"sentence": "\u7948\u4f7f\u8bed\u6c14 IS A \u56de\u6307", "label": 0, "tree_id": "537", "term": "\u7948\u4f7f\u8bed\u6c14", "hypernym": "\u56de\u6307"}, "d5f4d04da42f06631cb6a434c3d123c29a1b39caabe818a5be91ea44": {"sentence": "\u7948\u4f7f\u8bed\u6c14 IS A \u81ea\u53cd\u6027", "label": 0, "tree_id": "537", "term": "\u7948\u4f7f\u8bed\u6c14", "hypernym": "\u81ea\u53cd\u6027"}, "4ab07cae819d316d3e46789e3c6872007f70bb68ee2f5b0eccae0356": {"sentence": "\u7948\u4f7f\u8bed\u6c14 IS A \u76f4\u9648\u8bed\u6c14", "label": 0, "tree_id": "537", "term": "\u7948\u4f7f\u8bed\u6c14", "hypernym": "\u76f4\u9648\u8bed\u6c14"}, "5acef5e09c96e07e65fe173c43b60a97ac60bb507158f9f28b71e208": {"sentence": "\u7948\u4f7f\u8bed\u6c14 IS A \u7591\u95ee\u8bed\u6c14", "label": 0, "tree_id": "537", "term": "\u7948\u4f7f\u8bed\u6c14", "hypernym": "\u7591\u95ee\u8bed\u6c14"}, "7b0fdbb2b37d580aae4497a0de0bca11254035fe5e8abe2c6ad77735": {"sentence": "\u7948\u4f7f\u8bed\u6c14 IS A \u7948\u613f\u8bed\u6001", "label": 0, "tree_id": "537", "term": "\u7948\u4f7f\u8bed\u6c14", "hypernym": "\u7948\u613f\u8bed\u6001"}, "dc380ac7ccb1cc0e4c64dc8779bf0b27d419c73f53f98367aa795709": {"sentence": "\u7948\u4f7f\u8bed\u6c14 IS A \u865a\u62df\u8bed\u6c14", "label": 0, "tree_id": "537", "term": "\u7948\u4f7f\u8bed\u6c14", "hypernym": "\u865a\u62df\u8bed\u6c14"}, "c6d78038f9dc2ce2d00022c557c440667640a6fe2aaf75602289832c": {"sentence": "\u7948\u4f7f\u8bed\u6c14 IS A \u52a8\u8bcd\u7684\u53d8\u5316", "label": 0, "tree_id": "537", "term": "\u7948\u4f7f\u8bed\u6c14", "hypernym": "\u52a8\u8bcd\u7684\u53d8\u5316"}, "a50ef6d8e0194e60b8a4b16d97674cff7a5eac9a81d2c1a86b8d8074": {"sentence": "\u7948\u4f7f\u8bed\u6c14 IS A \u53d8\u683c", "label": 0, "tree_id": "537", "term": "\u7948\u4f7f\u8bed\u6c14", "hypernym": "\u53d8\u683c"}, "78f46e11f1142dfe8fccbc6750901c11cc7753511365e674750b6c8b": {"sentence": "\u7948\u4f7f\u8bed\u6c14 IS A \u540c\u4f4d", "label": 0, "tree_id": "537", "term": "\u7948\u4f7f\u8bed\u6c14", "hypernym": "\u540c\u4f4d"}, "f584f884f441d762fafc75b7202f3b7938a5be7a19cc4b85a7ebfe7f": {"sentence": "\u7948\u4f7f\u8bed\u6c14 IS A \u8868\u59cb\u52a8\u8bcd", "label": 0, "tree_id": "537", "term": "\u7948\u4f7f\u8bed\u6c14", "hypernym": "\u8868\u59cb\u52a8\u8bcd"}, "98491c1bacd70eca6fc3d1777f9bfca8c55aaf3439203ee32d336afd": {"sentence": "\u7948\u4f7f\u8bed\u6c14 IS A \u6301\u7eed\u65f6\u6001", "label": 0, "tree_id": "537", "term": "\u7948\u4f7f\u8bed\u6c14", "hypernym": "\u6301\u7eed\u65f6\u6001"}, "18761d97232aa76f55e59bf1ac2fb7f53b399b7fd16eae24d9d68811": {"sentence": "\u7948\u4f7f\u8bed\u6c14 IS A \u52a8\u8bcd\u5b8c\u6210\u4f53", "label": 0, "tree_id": "537", "term": "\u7948\u4f7f\u8bed\u6c14", "hypernym": "\u52a8\u8bcd\u5b8c\u6210\u4f53"}, "cf9c33db8467ba8d3fedc060e861fb037a578f15394d488c10055a17": {"sentence": "\u7948\u4f7f\u8bed\u6c14 IS A \u672a\u5b8c\u6210\u4f53", "label": 0, "tree_id": "537", "term": "\u7948\u4f7f\u8bed\u6c14", "hypernym": "\u672a\u5b8c\u6210\u4f53"}, "00ad80af860571f18cbd10ee44fa39db17d7411105261f4f864cd993": {"sentence": "\u7948\u4f7f\u8bed\u6c14 IS A \u8bcd\u6027\u4e00\u81f4", "label": 0, "tree_id": "537", "term": "\u7948\u4f7f\u8bed\u6c14", "hypernym": "\u8bcd\u6027\u4e00\u81f4"}, "524e45911638e171f2fcb74cc4e8c74b0cdb8f5702b90734f2e1a4ad": {"sentence": "\u7948\u4f7f\u8bed\u6c14 IS A \u6570\u5b57\u4e0a\u7684\u4e00\u81f4", "label": 0, "tree_id": "537", "term": "\u7948\u4f7f\u8bed\u6c14", "hypernym": "\u6570\u5b57\u4e0a\u7684\u4e00\u81f4"}, "1a09f1648d65cd5563047c2ab915af9633ec11b52a48300d758a6c98": {"sentence": "\u7948\u4f7f\u8bed\u6c14 IS A \u793a\u4f8b\u4e00\u81f4", "label": 0, "tree_id": "537", "term": "\u7948\u4f7f\u8bed\u6c14", "hypernym": "\u793a\u4f8b\u4e00\u81f4"}, "b33265449cf4dbd782c208b7d2d0ae66e76e8416c542c44693807e53": {"sentence": "\u7948\u4f7f\u8bed\u6c14 IS A \u4eba\u7684\u4e00\u81f4", "label": 0, "tree_id": "537", "term": "\u7948\u4f7f\u8bed\u6c14", "hypernym": "\u4eba\u7684\u4e00\u81f4"}, "acef22c3c26399d097ded68b58f91dac69783ca2bcd1abd01a4cdea2": {"sentence": "\u7948\u4f7f\u8bed\u6c14 IS A \u4ece\u5c5e\u5173\u7cfb", "label": 0, "tree_id": "537", "term": "\u7948\u4f7f\u8bed\u6c14", "hypernym": "\u4ece\u5c5e\u5173\u7cfb"}, "ac372fd673d84a79c9024e2a4f6c0a89969b9b25cc7955cd50ec71d3": {"sentence": "\u7948\u4f7f\u8bed\u6c14 IS A \u5bf9\u7b49\u5173\u7cfb", "label": 0, "tree_id": "537", "term": "\u7948\u4f7f\u8bed\u6c14", "hypernym": "\u5bf9\u7b49\u5173\u7cfb"}, "df31748c9b0cd73936f77f524b74ed405d9a231a4c643176070c1414": {"sentence": "\u7948\u4f7f\u8bed\u6c14 IS A \u5bf9\u7167\u5173\u7cfb", "label": 0, "tree_id": "537", "term": "\u7948\u4f7f\u8bed\u6c14", "hypernym": "\u5bf9\u7167\u5173\u7cfb"}, "9d759bb597dc88d934f43653f2ac05ec2016dbc550b2815a2e92821f": {"sentence": "\u7948\u4f7f\u8bed\u6c14 IS A \u8fde\u63a5\u5173\u7cfb", "label": 0, "tree_id": "537", "term": "\u7948\u4f7f\u8bed\u6c14", "hypernym": "\u8fde\u63a5\u5173\u7cfb"}, "2623cd352fdcd3a255faf6ffc43c3f6acd8528253ed4ffc318bd5bad": {"sentence": "\u7948\u4f7f\u8bed\u6c14 IS A \u5206\u79bb\u5173\u7cfb", "label": 0, "tree_id": "537", "term": "\u7948\u4f7f\u8bed\u6c14", "hypernym": "\u5206\u79bb\u5173\u7cfb"}, "6e78321f09a81193808b15663b84975ac0e97d6ee9d89f56fa7139da": {"sentence": "\u7948\u4f7f\u8bed\u6c14 IS A \u4e3b\u52a8\u8bed\u6001", "label": 0, "tree_id": "537", "term": "\u7948\u4f7f\u8bed\u6c14", "hypernym": "\u4e3b\u52a8\u8bed\u6001"}, "1d94d79d3437461535928ed0940a26833ef1d007cba8e8f07217a25a": {"sentence": "\u7948\u4f7f\u8bed\u6c14 IS A \u6e10\u8fdb\u65f6\u6001", "label": 0, "tree_id": "537", "term": "\u7948\u4f7f\u8bed\u6c14", "hypernym": "\u6e10\u8fdb\u65f6\u6001"}, "471d6399aaa4e21f8ace2b7d30072d9a08006f5f47d40524f7676242": {"sentence": "\u7948\u4f7f\u8bed\u6c14 IS A \u9650\u5b9a\u5173\u7cfb", "label": 0, "tree_id": "537", "term": "\u7948\u4f7f\u8bed\u6c14", "hypernym": "\u9650\u5b9a\u5173\u7cfb"}, "c2186cb766ed5bb2cfe70c1b94a6e8143765adf2071465d31e0aca21": {"sentence": "\u7948\u4f7f\u8bed\u6c14 IS A \u88ab\u52a8\u8bed\u6001", "label": 0, "tree_id": "537", "term": "\u7948\u4f7f\u8bed\u6c14", "hypernym": "\u88ab\u52a8\u8bed\u6001"}, "5487e1550294b6d39bdba371d839aab513b4f9c9b8951d91c53837b9": {"sentence": "\u76f4\u9648\u8bed\u6c14 IS A \u8bed\u6cd5\u5173\u7cfb", "label": 0, "tree_id": "537", "term": "\u76f4\u9648\u8bed\u6c14", "hypernym": "\u8bed\u6cd5\u5173\u7cfb"}, "165bba393a70d3fab78e55a68cb61aebc144d94b0d90bc1d528628e4": {"sentence": "\u76f4\u9648\u8bed\u6c14 IS A \u4e92\u53c2", "label": 0, "tree_id": "537", "term": "\u76f4\u9648\u8bed\u6c14", "hypernym": "\u4e92\u53c2"}, "e576e38bb7739b8f21c8bbea8fef7d07557ef1ad2bea859806c75c61": {"sentence": "\u76f4\u9648\u8bed\u6c14 IS A \u8bed\u6c14", "label": 1, "tree_id": "537", "term": "\u76f4\u9648\u8bed\u6c14", "hypernym": "\u8bed\u6c14"}, "84b179671545d0b7923562402300de5a40131f7847dde70ed23b6b2f": {"sentence": "\u76f4\u9648\u8bed\u6c14 IS A \u8bcd\u5f62\u53d8\u5316", "label": 0, "tree_id": "537", "term": "\u76f4\u9648\u8bed\u6c14", "hypernym": "\u8bcd\u5f62\u53d8\u5316"}, "0147839bb604b11f825bcbf630385634f037080d15e6d564c2b7baec": {"sentence": "\u76f4\u9648\u8bed\u6c14 IS A \u4fee\u9970\u5173\u7cfb", "label": 0, "tree_id": "537", "term": "\u76f4\u9648\u8bed\u6c14", "hypernym": "\u4fee\u9970\u5173\u7cfb"}, "350621c9824232d3750b7f09922054c1c9e64cf0d773a333b5b80ca8": {"sentence": "\u76f4\u9648\u8bed\u6c14 IS A \u4f53", "label": 0, "tree_id": "537", "term": "\u76f4\u9648\u8bed\u6c14", "hypernym": "\u4f53"}, "d5c69a3d69f63095a6e443c8fdedb5b87d2727c2b69957952fb76bb4": {"sentence": "\u76f4\u9648\u8bed\u6c14 IS A \u4e0d\u53ca\u7269\u6027", "label": 0, "tree_id": "537", "term": "\u76f4\u9648\u8bed\u6c14", "hypernym": "\u4e0d\u53ca\u7269\u6027"}, "a94ff30c7ddbad27cda7e2179ebaade4dfd359bd42f0b6eb6d35fc80": {"sentence": "\u76f4\u9648\u8bed\u6c14 IS A \u53ca\u7269\u6027", "label": 0, "tree_id": "537", "term": "\u76f4\u9648\u8bed\u6c14", "hypernym": "\u53ca\u7269\u6027"}, "0e5ea59f86336ad5402207b35fa7959e167e1cc43ea85f1851eac584": {"sentence": "\u76f4\u9648\u8bed\u6c14 IS A \u4e92\u8865", "label": 0, "tree_id": "537", "term": "\u76f4\u9648\u8bed\u6c14", "hypernym": "\u4e92\u8865"}, "b0d58ae2191f776fb7fe99868f9c2587446c5c4b36c7714da3bae12a": {"sentence": "\u76f4\u9648\u8bed\u6c14 IS A \u4e00\u81f4", "label": 0, "tree_id": "537", "term": "\u76f4\u9648\u8bed\u6c14", "hypernym": "\u4e00\u81f4"}, "12ed7f87980e3ea4f1ffb2c58c187956e4e72d4a8ec7e536a35d39c2": {"sentence": "\u76f4\u9648\u8bed\u6c14 IS A \u5206\u53e5\u95f4\u7684\u5173\u7cfb", "label": 0, "tree_id": "537", "term": "\u76f4\u9648\u8bed\u6c14", "hypernym": "\u5206\u53e5\u95f4\u7684\u5173\u7cfb"}, "6f26e7a96b5c2ebfcf598d7d8759ff739eed0b2bf90b98d92e232870": {"sentence": "\u76f4\u9648\u8bed\u6c14 IS A \u8bed\u6001", "label": 0, "tree_id": "537", "term": "\u76f4\u9648\u8bed\u6c14", "hypernym": "\u8bed\u6001"}, "8fa9685400c7190653780de2278f18462b8481655fb4c3a1a7cffeac": {"sentence": "\u76f4\u9648\u8bed\u6c14 IS A \u4e3b\u4ece\u5173\u7cfb", "label": 0, "tree_id": "537", "term": "\u76f4\u9648\u8bed\u6c14", "hypernym": "\u4e3b\u4ece\u5173\u7cfb"}, "25c06f6da5b735704cf3f7de00157e651155d77554360bafb199bd9d": {"sentence": "\u76f4\u9648\u8bed\u6c14 IS A \u540c\u7b49", "label": 0, "tree_id": "537", "term": "\u76f4\u9648\u8bed\u6c14", "hypernym": "\u540c\u7b49"}, "236d939cbf89837e1ea4f7af1d7e3d9471816231cbea16fc47eca21e": {"sentence": "\u76f4\u9648\u8bed\u6c14 IS A \u56de\u6307", "label": 0, "tree_id": "537", "term": "\u76f4\u9648\u8bed\u6c14", "hypernym": "\u56de\u6307"}, "05a67729cfa914f317966f664f745fe6f785c3e3e5dec156e8e3f1a9": {"sentence": "\u76f4\u9648\u8bed\u6c14 IS A \u81ea\u53cd\u6027", "label": 0, "tree_id": "537", "term": "\u76f4\u9648\u8bed\u6c14", "hypernym": "\u81ea\u53cd\u6027"}, "133da26885c0eee20fe6a4d83279122ccfc88e5d6f499180c816220f": {"sentence": "\u76f4\u9648\u8bed\u6c14 IS A \u7948\u4f7f\u8bed\u6c14", "label": 0, "tree_id": "537", "term": "\u76f4\u9648\u8bed\u6c14", "hypernym": "\u7948\u4f7f\u8bed\u6c14"}, "e17c64ea6297e14f5c2f2662b40ab5538fc66a83f69a3d4cbe79985f": {"sentence": "\u76f4\u9648\u8bed\u6c14 IS A \u7591\u95ee\u8bed\u6c14", "label": 0, "tree_id": "537", "term": "\u76f4\u9648\u8bed\u6c14", "hypernym": "\u7591\u95ee\u8bed\u6c14"}, "f4ba80376648aa40b60a8d0d1e00ef1192996b02beb742c8f8da7951": {"sentence": "\u76f4\u9648\u8bed\u6c14 IS A \u7948\u613f\u8bed\u6001", "label": 0, "tree_id": "537", "term": "\u76f4\u9648\u8bed\u6c14", "hypernym": "\u7948\u613f\u8bed\u6001"}, "1d5f4579d920708796a11f3a1643fd2424a1e7be8cdc190c0b594a5f": {"sentence": "\u76f4\u9648\u8bed\u6c14 IS A \u865a\u62df\u8bed\u6c14", "label": 0, "tree_id": "537", "term": "\u76f4\u9648\u8bed\u6c14", "hypernym": "\u865a\u62df\u8bed\u6c14"}, "9f6afb44e0046cff579f077a4a197524c028236045c0a023878f492e": {"sentence": "\u76f4\u9648\u8bed\u6c14 IS A \u52a8\u8bcd\u7684\u53d8\u5316", "label": 0, "tree_id": "537", "term": "\u76f4\u9648\u8bed\u6c14", "hypernym": "\u52a8\u8bcd\u7684\u53d8\u5316"}, "c384e58c24100e4ce5b067221933ac7c653adf4fe66f6f8a4ff7e2d9": {"sentence": "\u76f4\u9648\u8bed\u6c14 IS A \u53d8\u683c", "label": 0, "tree_id": "537", "term": "\u76f4\u9648\u8bed\u6c14", "hypernym": "\u53d8\u683c"}, "e2a846b88195411f915a254f447a0c013870d9f9ed317a7e71be98df": {"sentence": "\u76f4\u9648\u8bed\u6c14 IS A \u540c\u4f4d", "label": 0, "tree_id": "537", "term": "\u76f4\u9648\u8bed\u6c14", "hypernym": "\u540c\u4f4d"}, "cbbdb4455ca41673ea84a72540431f99e3ee4a64ffd2b62b054fd662": {"sentence": "\u76f4\u9648\u8bed\u6c14 IS A \u8868\u59cb\u52a8\u8bcd", "label": 0, "tree_id": "537", "term": "\u76f4\u9648\u8bed\u6c14", "hypernym": "\u8868\u59cb\u52a8\u8bcd"}, "18721b305d4dd853404372f5c1fb44c23dd23b501a9b59bd155fa488": {"sentence": "\u76f4\u9648\u8bed\u6c14 IS A \u6301\u7eed\u65f6\u6001", "label": 0, "tree_id": "537", "term": "\u76f4\u9648\u8bed\u6c14", "hypernym": "\u6301\u7eed\u65f6\u6001"}, "721aeb21f8055326185950157b1779e8767b6d930c52a1e577993b04": {"sentence": "\u76f4\u9648\u8bed\u6c14 IS A \u52a8\u8bcd\u5b8c\u6210\u4f53", "label": 0, "tree_id": "537", "term": "\u76f4\u9648\u8bed\u6c14", "hypernym": "\u52a8\u8bcd\u5b8c\u6210\u4f53"}, "7aa9524802c3eeed0d78afb0ff4eef9a51943a5be95c673d715da91b": {"sentence": "\u76f4\u9648\u8bed\u6c14 IS A \u672a\u5b8c\u6210\u4f53", "label": 0, "tree_id": "537", "term": "\u76f4\u9648\u8bed\u6c14", "hypernym": "\u672a\u5b8c\u6210\u4f53"}, "de645be65096a0d8dbed84be79611b2388e8dfa596493224853cb212": {"sentence": "\u76f4\u9648\u8bed\u6c14 IS A \u8bcd\u6027\u4e00\u81f4", "label": 0, "tree_id": "537", "term": "\u76f4\u9648\u8bed\u6c14", "hypernym": "\u8bcd\u6027\u4e00\u81f4"}, "74309cb520d1d8478bf1f26bce8696d446837af6f79fcaed977f4ee5": {"sentence": "\u76f4\u9648\u8bed\u6c14 IS A \u6570\u5b57\u4e0a\u7684\u4e00\u81f4", "label": 0, "tree_id": "537", "term": "\u76f4\u9648\u8bed\u6c14", "hypernym": "\u6570\u5b57\u4e0a\u7684\u4e00\u81f4"}, "24d97b4b262dadc63c0ef17260d1d18c9d9ec7d276ce5d2716e641fa": {"sentence": "\u76f4\u9648\u8bed\u6c14 IS A \u793a\u4f8b\u4e00\u81f4", "label": 0, "tree_id": "537", "term": "\u76f4\u9648\u8bed\u6c14", "hypernym": "\u793a\u4f8b\u4e00\u81f4"}, "35f4046c5feb91ff13be4faeb820148d85a24a0e73312a8a35eb540d": {"sentence": "\u76f4\u9648\u8bed\u6c14 IS A \u4eba\u7684\u4e00\u81f4", "label": 0, "tree_id": "537", "term": "\u76f4\u9648\u8bed\u6c14", "hypernym": "\u4eba\u7684\u4e00\u81f4"}, "c4eee9d78459ab1b611b64db47e0c9b6e2139aadfd03473ca6b05b26": {"sentence": "\u76f4\u9648\u8bed\u6c14 IS A \u4ece\u5c5e\u5173\u7cfb", "label": 0, "tree_id": "537", "term": "\u76f4\u9648\u8bed\u6c14", "hypernym": "\u4ece\u5c5e\u5173\u7cfb"}, "9355e2dd081e30db4f95266687d2b6256be5def95245a2f997859344": {"sentence": "\u76f4\u9648\u8bed\u6c14 IS A \u5bf9\u7b49\u5173\u7cfb", "label": 0, "tree_id": "537", "term": "\u76f4\u9648\u8bed\u6c14", "hypernym": "\u5bf9\u7b49\u5173\u7cfb"}, "62021b4d1f1c3b5609ce599cd099ab343eb62abcb2cdde0c3b318e3b": {"sentence": "\u76f4\u9648\u8bed\u6c14 IS A \u5bf9\u7167\u5173\u7cfb", "label": 0, "tree_id": "537", "term": "\u76f4\u9648\u8bed\u6c14", "hypernym": "\u5bf9\u7167\u5173\u7cfb"}, "dbc4f12efd6f4b44470d2d53246312f8162110fb2b09271254db0e36": {"sentence": "\u76f4\u9648\u8bed\u6c14 IS A \u8fde\u63a5\u5173\u7cfb", "label": 0, "tree_id": "537", "term": "\u76f4\u9648\u8bed\u6c14", "hypernym": "\u8fde\u63a5\u5173\u7cfb"}, "db1fd192eb425196391c89afa1db7954301be7d04815ee77bb80fb6d": {"sentence": "\u76f4\u9648\u8bed\u6c14 IS A \u5206\u79bb\u5173\u7cfb", "label": 0, "tree_id": "537", "term": "\u76f4\u9648\u8bed\u6c14", "hypernym": "\u5206\u79bb\u5173\u7cfb"}, "00439dbd6ad7eb7c64a40f4ba5770e804c9164916d2ae943c44a7fbe": {"sentence": "\u76f4\u9648\u8bed\u6c14 IS A \u4e3b\u52a8\u8bed\u6001", "label": 0, "tree_id": "537", "term": "\u76f4\u9648\u8bed\u6c14", "hypernym": "\u4e3b\u52a8\u8bed\u6001"}, "f1790285a43bc08a72a37cb6f1e2a224c03aff197d4237006dbad828": {"sentence": "\u76f4\u9648\u8bed\u6c14 IS A \u6e10\u8fdb\u65f6\u6001", "label": 0, "tree_id": "537", "term": "\u76f4\u9648\u8bed\u6c14", "hypernym": "\u6e10\u8fdb\u65f6\u6001"}, "7801b6efa51c3b4f67215085f2968e33de9c0ba729bb7098790ced8b": {"sentence": "\u76f4\u9648\u8bed\u6c14 IS A \u9650\u5b9a\u5173\u7cfb", "label": 0, "tree_id": "537", "term": "\u76f4\u9648\u8bed\u6c14", "hypernym": "\u9650\u5b9a\u5173\u7cfb"}, "daa9bc0b1fa9c9b66902c5b8f4166fb9f7bb39d1957fed43dd7da570": {"sentence": "\u76f4\u9648\u8bed\u6c14 IS A \u88ab\u52a8\u8bed\u6001", "label": 0, "tree_id": "537", "term": "\u76f4\u9648\u8bed\u6c14", "hypernym": "\u88ab\u52a8\u8bed\u6001"}, "df699aa450ee061c4f73b5f0046bf67736969ffd8ae1ad722996d9b2": {"sentence": "\u7591\u95ee\u8bed\u6c14 IS A \u8bed\u6cd5\u5173\u7cfb", "label": 0, "tree_id": "537", "term": "\u7591\u95ee\u8bed\u6c14", "hypernym": "\u8bed\u6cd5\u5173\u7cfb"}, "c7f087bb08d5ad2434c1b31b6d731e32994fe898912c3737721e901a": {"sentence": "\u7591\u95ee\u8bed\u6c14 IS A \u4e92\u53c2", "label": 0, "tree_id": "537", "term": "\u7591\u95ee\u8bed\u6c14", "hypernym": "\u4e92\u53c2"}, "942df3e3494424ebaa7244dbcf6eeae1209873cc9c70c87b248e14aa": {"sentence": "\u7591\u95ee\u8bed\u6c14 IS A \u8bed\u6c14", "label": 1, "tree_id": "537", "term": "\u7591\u95ee\u8bed\u6c14", "hypernym": "\u8bed\u6c14"}, "28447aa1a2bd1a9eda6f598060ad2f72c023caef5f266af8c8f5d764": {"sentence": "\u7591\u95ee\u8bed\u6c14 IS A \u8bcd\u5f62\u53d8\u5316", "label": 0, "tree_id": "537", "term": "\u7591\u95ee\u8bed\u6c14", "hypernym": "\u8bcd\u5f62\u53d8\u5316"}, "ad58dc518ea0b0bf55f880c3287f5d9635d39357f79c7ba1b5e5a333": {"sentence": "\u7591\u95ee\u8bed\u6c14 IS A \u4fee\u9970\u5173\u7cfb", "label": 0, "tree_id": "537", "term": "\u7591\u95ee\u8bed\u6c14", "hypernym": "\u4fee\u9970\u5173\u7cfb"}, "63cbb0df27e06655973f96a939457c80c5e1ec724eb7ddca40e26b10": {"sentence": "\u7591\u95ee\u8bed\u6c14 IS A \u4f53", "label": 0, "tree_id": "537", "term": "\u7591\u95ee\u8bed\u6c14", "hypernym": "\u4f53"}, "4bdf26baa5a47029390e9803ae3dd8510b11b48f66b1661215eea1c9": {"sentence": "\u7591\u95ee\u8bed\u6c14 IS A \u4e0d\u53ca\u7269\u6027", "label": 0, "tree_id": "537", "term": "\u7591\u95ee\u8bed\u6c14", "hypernym": "\u4e0d\u53ca\u7269\u6027"}, "c30fe5fd15cb85aa0d2b423001fdb10b97748d36928ea1030909448f": {"sentence": "\u7591\u95ee\u8bed\u6c14 IS A \u53ca\u7269\u6027", "label": 0, "tree_id": "537", "term": "\u7591\u95ee\u8bed\u6c14", "hypernym": "\u53ca\u7269\u6027"}, "635fea04437782c0d167aaff5f865792407d97b175a418bec180719f": {"sentence": "\u7591\u95ee\u8bed\u6c14 IS A \u4e92\u8865", "label": 0, "tree_id": "537", "term": "\u7591\u95ee\u8bed\u6c14", "hypernym": "\u4e92\u8865"}, "68079dc8a6ce58fc632c3d9ce4e64e0094c115613aadf2def884579c": {"sentence": "\u7591\u95ee\u8bed\u6c14 IS A \u4e00\u81f4", "label": 0, "tree_id": "537", "term": "\u7591\u95ee\u8bed\u6c14", "hypernym": "\u4e00\u81f4"}, "7d80c372b1c3b3c5297e366a571ae5228fe3495547a6c3f90c70b86f": {"sentence": "\u7591\u95ee\u8bed\u6c14 IS A \u5206\u53e5\u95f4\u7684\u5173\u7cfb", "label": 0, "tree_id": "537", "term": "\u7591\u95ee\u8bed\u6c14", "hypernym": "\u5206\u53e5\u95f4\u7684\u5173\u7cfb"}, "23d8fe4787642b083cdfae082a426eaa2ee9867a67dc62b620084f3c": {"sentence": "\u7591\u95ee\u8bed\u6c14 IS A \u8bed\u6001", "label": 0, "tree_id": "537", "term": "\u7591\u95ee\u8bed\u6c14", "hypernym": "\u8bed\u6001"}, "6f6bb64dc502d70d8e938cd42870dcb03fcbcc39762e7565f09afae3": {"sentence": "\u7591\u95ee\u8bed\u6c14 IS A \u4e3b\u4ece\u5173\u7cfb", "label": 0, "tree_id": "537", "term": "\u7591\u95ee\u8bed\u6c14", "hypernym": "\u4e3b\u4ece\u5173\u7cfb"}, "665913ede8d257d41052fa93723497cf4c56a00144dc4236da49369f": {"sentence": "\u7591\u95ee\u8bed\u6c14 IS A \u540c\u7b49", "label": 0, "tree_id": "537", "term": "\u7591\u95ee\u8bed\u6c14", "hypernym": "\u540c\u7b49"}, "d751db8ee6de9afcf7544b576c715da25c578f364a44464fd6f55533": {"sentence": "\u7591\u95ee\u8bed\u6c14 IS A \u56de\u6307", "label": 0, "tree_id": "537", "term": "\u7591\u95ee\u8bed\u6c14", "hypernym": "\u56de\u6307"}, "bec827c9b686bbd33869e0a6444cfa1c31ad0ff91ee02494116ffe13": {"sentence": "\u7591\u95ee\u8bed\u6c14 IS A \u81ea\u53cd\u6027", "label": 0, "tree_id": "537", "term": "\u7591\u95ee\u8bed\u6c14", "hypernym": "\u81ea\u53cd\u6027"}, "5c1cff1e09f1a1558ad92c2c2e5e1d77d2b360cd856b27fde84db460": {"sentence": "\u7591\u95ee\u8bed\u6c14 IS A \u7948\u4f7f\u8bed\u6c14", "label": 0, "tree_id": "537", "term": "\u7591\u95ee\u8bed\u6c14", "hypernym": "\u7948\u4f7f\u8bed\u6c14"}, "476839a5f5b27a29a6ac755f38ea88981b93553b9949d357cced2d08": {"sentence": "\u7591\u95ee\u8bed\u6c14 IS A \u76f4\u9648\u8bed\u6c14", "label": 0, "tree_id": "537", "term": "\u7591\u95ee\u8bed\u6c14", "hypernym": "\u76f4\u9648\u8bed\u6c14"}, "5392d21c17f2f34aaf1031ddba32febed8662809fac7fa1b59c7473b": {"sentence": "\u7591\u95ee\u8bed\u6c14 IS A \u7948\u613f\u8bed\u6001", "label": 0, "tree_id": "537", "term": "\u7591\u95ee\u8bed\u6c14", "hypernym": "\u7948\u613f\u8bed\u6001"}, "43471f35f1cc5d09df1300bb87335915221c358fde61e5761650f7ba": {"sentence": "\u7591\u95ee\u8bed\u6c14 IS A \u865a\u62df\u8bed\u6c14", "label": 0, "tree_id": "537", "term": "\u7591\u95ee\u8bed\u6c14", "hypernym": "\u865a\u62df\u8bed\u6c14"}, "1ee60482256bd728ec8420a93502e0b887614f128fc55784e0f897d7": {"sentence": "\u7591\u95ee\u8bed\u6c14 IS A \u52a8\u8bcd\u7684\u53d8\u5316", "label": 0, "tree_id": "537", "term": "\u7591\u95ee\u8bed\u6c14", "hypernym": "\u52a8\u8bcd\u7684\u53d8\u5316"}, "ecc226816f63f4e56678ba54b8348856c074bc46a7f618bd3ff7d511": {"sentence": "\u7591\u95ee\u8bed\u6c14 IS A \u53d8\u683c", "label": 0, "tree_id": "537", "term": "\u7591\u95ee\u8bed\u6c14", "hypernym": "\u53d8\u683c"}, "bb025d78d7297e07744bce78c50af983b7ccdce316c1ab495e2298e6": {"sentence": "\u7591\u95ee\u8bed\u6c14 IS A \u540c\u4f4d", "label": 0, "tree_id": "537", "term": "\u7591\u95ee\u8bed\u6c14", "hypernym": "\u540c\u4f4d"}, "2e29a73b289e4774ece62089f548fa87d96d258886141b94eae3567a": {"sentence": "\u7591\u95ee\u8bed\u6c14 IS A \u8868\u59cb\u52a8\u8bcd", "label": 0, "tree_id": "537", "term": "\u7591\u95ee\u8bed\u6c14", "hypernym": "\u8868\u59cb\u52a8\u8bcd"}, "7a37fc40c786c9a0051e133e8760b9f9df99d1011fa0581493d60a35": {"sentence": "\u7591\u95ee\u8bed\u6c14 IS A \u6301\u7eed\u65f6\u6001", "label": 0, "tree_id": "537", "term": "\u7591\u95ee\u8bed\u6c14", "hypernym": "\u6301\u7eed\u65f6\u6001"}, "6cdace739aeb4013f166948331c0cc353800a3eda2ce62d74fba6318": {"sentence": "\u7591\u95ee\u8bed\u6c14 IS A \u52a8\u8bcd\u5b8c\u6210\u4f53", "label": 0, "tree_id": "537", "term": "\u7591\u95ee\u8bed\u6c14", "hypernym": "\u52a8\u8bcd\u5b8c\u6210\u4f53"}, "ac2a098c3b3306bfd3205f22d42779a56c1cb13b453b2fc234c081fe": {"sentence": "\u7591\u95ee\u8bed\u6c14 IS A \u672a\u5b8c\u6210\u4f53", "label": 0, "tree_id": "537", "term": "\u7591\u95ee\u8bed\u6c14", "hypernym": "\u672a\u5b8c\u6210\u4f53"}, "d7a6b09f5538481091c2322a79ffcf394e858c726d1c42e44f612392": {"sentence": "\u7591\u95ee\u8bed\u6c14 IS A \u8bcd\u6027\u4e00\u81f4", "label": 0, "tree_id": "537", "term": "\u7591\u95ee\u8bed\u6c14", "hypernym": "\u8bcd\u6027\u4e00\u81f4"}, "26a8da59771f134dbccb37c0fab5ab78f3edef3d4405d3cd18f794f2": {"sentence": "\u7591\u95ee\u8bed\u6c14 IS A \u6570\u5b57\u4e0a\u7684\u4e00\u81f4", "label": 0, "tree_id": "537", "term": "\u7591\u95ee\u8bed\u6c14", "hypernym": "\u6570\u5b57\u4e0a\u7684\u4e00\u81f4"}, "30ef5f851a618defb867cd418f873e5c832a4ddaf25bf57a301defc1": {"sentence": "\u7591\u95ee\u8bed\u6c14 IS A \u793a\u4f8b\u4e00\u81f4", "label": 0, "tree_id": "537", "term": "\u7591\u95ee\u8bed\u6c14", "hypernym": "\u793a\u4f8b\u4e00\u81f4"}, "721a35ce14d50ff5dd8f527bd9645509140ead15e53c2dca87639b27": {"sentence": "\u7591\u95ee\u8bed\u6c14 IS A \u4eba\u7684\u4e00\u81f4", "label": 0, "tree_id": "537", "term": "\u7591\u95ee\u8bed\u6c14", "hypernym": "\u4eba\u7684\u4e00\u81f4"}, "ccd43e55e9262ddca28f09166edc0f3729606cacb6f3fc7e93368939": {"sentence": "\u7591\u95ee\u8bed\u6c14 IS A \u4ece\u5c5e\u5173\u7cfb", "label": 0, "tree_id": "537", "term": "\u7591\u95ee\u8bed\u6c14", "hypernym": "\u4ece\u5c5e\u5173\u7cfb"}, "715424033f761bb361653ac90411425708d706a912bf1fe6d76cef17": {"sentence": "\u7591\u95ee\u8bed\u6c14 IS A \u5bf9\u7b49\u5173\u7cfb", "label": 0, "tree_id": "537", "term": "\u7591\u95ee\u8bed\u6c14", "hypernym": "\u5bf9\u7b49\u5173\u7cfb"}, "b30f032f65394da77e43cacb4f0fb43611bddc68115e2702337d5307": {"sentence": "\u7591\u95ee\u8bed\u6c14 IS A \u5bf9\u7167\u5173\u7cfb", "label": 0, "tree_id": "537", "term": "\u7591\u95ee\u8bed\u6c14", "hypernym": "\u5bf9\u7167\u5173\u7cfb"}, "af0fd233ff63b1c8be151ba1a1a730d8b1a457408cea30d164e1a63e": {"sentence": "\u7591\u95ee\u8bed\u6c14 IS A \u8fde\u63a5\u5173\u7cfb", "label": 0, "tree_id": "537", "term": "\u7591\u95ee\u8bed\u6c14", "hypernym": "\u8fde\u63a5\u5173\u7cfb"}, "12251f4e4827c7e055dccf9af2bb7f81f15b31c2893997f1e4e1ae4a": {"sentence": "\u7591\u95ee\u8bed\u6c14 IS A \u5206\u79bb\u5173\u7cfb", "label": 0, "tree_id": "537", "term": "\u7591\u95ee\u8bed\u6c14", "hypernym": "\u5206\u79bb\u5173\u7cfb"}, "328af4e931923932b23e33c70cb82f987f78db1fed22f2f8ca3fd632": {"sentence": "\u7591\u95ee\u8bed\u6c14 IS A \u4e3b\u52a8\u8bed\u6001", "label": 0, "tree_id": "537", "term": "\u7591\u95ee\u8bed\u6c14", "hypernym": "\u4e3b\u52a8\u8bed\u6001"}, "71a7bd7dfc43523b8cbe4c1a1e8f0180161ca5d7c66efe88de2eda33": {"sentence": "\u7591\u95ee\u8bed\u6c14 IS A \u6e10\u8fdb\u65f6\u6001", "label": 0, "tree_id": "537", "term": "\u7591\u95ee\u8bed\u6c14", "hypernym": "\u6e10\u8fdb\u65f6\u6001"}, "026073d1d19f0d5b409059e5a9c8b71fe67b1984f1bd713be825aaf8": {"sentence": "\u7591\u95ee\u8bed\u6c14 IS A \u9650\u5b9a\u5173\u7cfb", "label": 0, "tree_id": "537", "term": "\u7591\u95ee\u8bed\u6c14", "hypernym": "\u9650\u5b9a\u5173\u7cfb"}, "641a1c25737ef803e67dcc9316692e5b72d5ba05c613ef001d56fad7": {"sentence": "\u7591\u95ee\u8bed\u6c14 IS A \u88ab\u52a8\u8bed\u6001", "label": 0, "tree_id": "537", "term": "\u7591\u95ee\u8bed\u6c14", "hypernym": "\u88ab\u52a8\u8bed\u6001"}, "45478c60e091abd77bd34e74fad91032675e77251c28c2f4c2e1ecf1": {"sentence": "\u7948\u613f\u8bed\u6001 IS A \u8bed\u6cd5\u5173\u7cfb", "label": 0, "tree_id": "537", "term": "\u7948\u613f\u8bed\u6001", "hypernym": "\u8bed\u6cd5\u5173\u7cfb"}, "df0eb1eb920b875b75be0f79e0bfbe531bbc87a4b33258f33a6e48cd": {"sentence": "\u7948\u613f\u8bed\u6001 IS A \u4e92\u53c2", "label": 0, "tree_id": "537", "term": "\u7948\u613f\u8bed\u6001", "hypernym": "\u4e92\u53c2"}, "d4b151fbf1b5ca02e45abdd6c9e771c4d816ce68fe50a38483ece6fa": {"sentence": "\u7948\u613f\u8bed\u6001 IS A \u8bed\u6c14", "label": 1, "tree_id": "537", "term": "\u7948\u613f\u8bed\u6001", "hypernym": "\u8bed\u6c14"}, "b4ada647f48f320c8567f2b5d3a152f59629054536535c209e0539df": {"sentence": "\u7948\u613f\u8bed\u6001 IS A \u8bcd\u5f62\u53d8\u5316", "label": 0, "tree_id": "537", "term": "\u7948\u613f\u8bed\u6001", "hypernym": "\u8bcd\u5f62\u53d8\u5316"}, "abeee94cd45d2aa4643f962e11e77b2579bcb50b2827df7e99f19827": {"sentence": "\u7948\u613f\u8bed\u6001 IS A \u4fee\u9970\u5173\u7cfb", "label": 0, "tree_id": "537", "term": "\u7948\u613f\u8bed\u6001", "hypernym": "\u4fee\u9970\u5173\u7cfb"}, "24b31ccfa0c469699094072a6c9d2a2db79c400e718146093b009d83": {"sentence": "\u7948\u613f\u8bed\u6001 IS A \u4f53", "label": 0, "tree_id": "537", "term": "\u7948\u613f\u8bed\u6001", "hypernym": "\u4f53"}, "dbbdc6f424b25061fa07f11393024b5ea3a902ed884adf1ea9741c32": {"sentence": "\u7948\u613f\u8bed\u6001 IS A \u4e0d\u53ca\u7269\u6027", "label": 0, "tree_id": "537", "term": "\u7948\u613f\u8bed\u6001", "hypernym": "\u4e0d\u53ca\u7269\u6027"}, "922f14b0d2b6203b7b948e241e358093a7fd6e1df268b96ab45b30de": {"sentence": "\u7948\u613f\u8bed\u6001 IS A \u53ca\u7269\u6027", "label": 0, "tree_id": "537", "term": "\u7948\u613f\u8bed\u6001", "hypernym": "\u53ca\u7269\u6027"}, "5386d1ced1eb5f4223c2d6d0508a9a81c5c39ed96b2157fedc2a36ea": {"sentence": "\u7948\u613f\u8bed\u6001 IS A \u4e92\u8865", "label": 0, "tree_id": "537", "term": "\u7948\u613f\u8bed\u6001", "hypernym": "\u4e92\u8865"}, "537b317776b30678539d2496e2af4e40b3f9fe3f000caff5d3730a94": {"sentence": "\u7948\u613f\u8bed\u6001 IS A \u4e00\u81f4", "label": 0, "tree_id": "537", "term": "\u7948\u613f\u8bed\u6001", "hypernym": "\u4e00\u81f4"}, "f163d77d066d610ed8737928a0f8576aa82757b58b02a20cea4972cb": {"sentence": "\u7948\u613f\u8bed\u6001 IS A \u5206\u53e5\u95f4\u7684\u5173\u7cfb", "label": 0, "tree_id": "537", "term": "\u7948\u613f\u8bed\u6001", "hypernym": "\u5206\u53e5\u95f4\u7684\u5173\u7cfb"}, "c127484de600782034ae0b3e746ee3c3222c36c6e345735efacdfd31": {"sentence": "\u7948\u613f\u8bed\u6001 IS A \u8bed\u6001", "label": 0, "tree_id": "537", "term": "\u7948\u613f\u8bed\u6001", "hypernym": "\u8bed\u6001"}, "9219b71605bd08e9b332f03fc1d4eb97dd53b76ab15a939902a0c685": {"sentence": "\u7948\u613f\u8bed\u6001 IS A \u4e3b\u4ece\u5173\u7cfb", "label": 0, "tree_id": "537", "term": "\u7948\u613f\u8bed\u6001", "hypernym": "\u4e3b\u4ece\u5173\u7cfb"}, "4f503c8809836f9b31dff7dbd9c46fe3f93e63d1cd9003953c4a4bfb": {"sentence": "\u7948\u613f\u8bed\u6001 IS A \u540c\u7b49", "label": 0, "tree_id": "537", "term": "\u7948\u613f\u8bed\u6001", "hypernym": "\u540c\u7b49"}, "5f430725b4d2b3595d87cfe9ed8288fc9dfc6bd6273b41d0044ec606": {"sentence": "\u7948\u613f\u8bed\u6001 IS A \u56de\u6307", "label": 0, "tree_id": "537", "term": "\u7948\u613f\u8bed\u6001", "hypernym": "\u56de\u6307"}, "e92940aac753f11a9bfcdde610fddaad12d95fc99cf3a8d85823c7bf": {"sentence": "\u7948\u613f\u8bed\u6001 IS A \u81ea\u53cd\u6027", "label": 0, "tree_id": "537", "term": "\u7948\u613f\u8bed\u6001", "hypernym": "\u81ea\u53cd\u6027"}, "5ba5951246f03578048ce54cbf7da2bd25e261e4b0c16e223e9677cb": {"sentence": "\u7948\u613f\u8bed\u6001 IS A \u7948\u4f7f\u8bed\u6c14", "label": 0, "tree_id": "537", "term": "\u7948\u613f\u8bed\u6001", "hypernym": "\u7948\u4f7f\u8bed\u6c14"}, "3a09c9dc9b44d4fdc6eb4b81c8ccb30d9e577b9fef63379e376af9dc": {"sentence": "\u7948\u613f\u8bed\u6001 IS A \u76f4\u9648\u8bed\u6c14", "label": 0, "tree_id": "537", "term": "\u7948\u613f\u8bed\u6001", "hypernym": "\u76f4\u9648\u8bed\u6c14"}, "3cdbe0e710d296a7c741eaa1547b2a21cfd80da5dad92571ff20933b": {"sentence": "\u7948\u613f\u8bed\u6001 IS A \u7591\u95ee\u8bed\u6c14", "label": 0, "tree_id": "537", "term": "\u7948\u613f\u8bed\u6001", "hypernym": "\u7591\u95ee\u8bed\u6c14"}, "90789122480cd17d0137eec5890a95b0b3df24606976fd06c84ee8b9": {"sentence": "\u7948\u613f\u8bed\u6001 IS A \u865a\u62df\u8bed\u6c14", "label": 0, "tree_id": "537", "term": "\u7948\u613f\u8bed\u6001", "hypernym": "\u865a\u62df\u8bed\u6c14"}, "a56918ff251ffa02307220f30a4d1e9475142a905701dae6a8b0ba66": {"sentence": "\u7948\u613f\u8bed\u6001 IS A \u52a8\u8bcd\u7684\u53d8\u5316", "label": 0, "tree_id": "537", "term": "\u7948\u613f\u8bed\u6001", "hypernym": "\u52a8\u8bcd\u7684\u53d8\u5316"}, "6cee70f1ed5777a009eefc8316ef1daf04350046449696191d425f9b": {"sentence": "\u7948\u613f\u8bed\u6001 IS A \u53d8\u683c", "label": 0, "tree_id": "537", "term": "\u7948\u613f\u8bed\u6001", "hypernym": "\u53d8\u683c"}, "6913010c8dbd109aa7392b4502abe52054880ae3d311897ae8ef9a62": {"sentence": "\u7948\u613f\u8bed\u6001 IS A \u540c\u4f4d", "label": 0, "tree_id": "537", "term": "\u7948\u613f\u8bed\u6001", "hypernym": "\u540c\u4f4d"}, "f224a10026fc4a3af41204fe18ab1aef51e51402176861afa4d3d0a3": {"sentence": "\u7948\u613f\u8bed\u6001 IS A \u8868\u59cb\u52a8\u8bcd", "label": 0, "tree_id": "537", "term": "\u7948\u613f\u8bed\u6001", "hypernym": "\u8868\u59cb\u52a8\u8bcd"}, "4170f1e205440e04b777d9caceb085a39e736041882e9be617659bf5": {"sentence": "\u7948\u613f\u8bed\u6001 IS A \u6301\u7eed\u65f6\u6001", "label": 0, "tree_id": "537", "term": "\u7948\u613f\u8bed\u6001", "hypernym": "\u6301\u7eed\u65f6\u6001"}, "fe4306bb48b28c58cda482102acccb7275589000b91ce16b9a5cb264": {"sentence": "\u7948\u613f\u8bed\u6001 IS A \u52a8\u8bcd\u5b8c\u6210\u4f53", "label": 0, "tree_id": "537", "term": "\u7948\u613f\u8bed\u6001", "hypernym": "\u52a8\u8bcd\u5b8c\u6210\u4f53"}, "c4156bd6b10cd6eb46b3bcc5ad4d9b81449a2fe693b571ead3b6e347": {"sentence": "\u7948\u613f\u8bed\u6001 IS A \u672a\u5b8c\u6210\u4f53", "label": 0, "tree_id": "537", "term": "\u7948\u613f\u8bed\u6001", "hypernym": "\u672a\u5b8c\u6210\u4f53"}, "7d98e2d1410d92c6107a756d290d2028b548f922cd8b47f86c7d82e9": {"sentence": "\u7948\u613f\u8bed\u6001 IS A \u8bcd\u6027\u4e00\u81f4", "label": 0, "tree_id": "537", "term": "\u7948\u613f\u8bed\u6001", "hypernym": "\u8bcd\u6027\u4e00\u81f4"}, "6d87956f040843d8f1f499efa3a36b6026eaf4b23b8fb0c6913fb3e2": {"sentence": "\u7948\u613f\u8bed\u6001 IS A \u6570\u5b57\u4e0a\u7684\u4e00\u81f4", "label": 0, "tree_id": "537", "term": "\u7948\u613f\u8bed\u6001", "hypernym": "\u6570\u5b57\u4e0a\u7684\u4e00\u81f4"}, "861fab3a2c5f7246c4e42826ab540ac78fb43a41eb8bfe7bc01992dc": {"sentence": "\u7948\u613f\u8bed\u6001 IS A \u793a\u4f8b\u4e00\u81f4", "label": 0, "tree_id": "537", "term": "\u7948\u613f\u8bed\u6001", "hypernym": "\u793a\u4f8b\u4e00\u81f4"}, "2bc1949a31eca4ff60165d4e1497de7ca6403e4620b9b7b7cc05a795": {"sentence": "\u7948\u613f\u8bed\u6001 IS A \u4eba\u7684\u4e00\u81f4", "label": 0, "tree_id": "537", "term": "\u7948\u613f\u8bed\u6001", "hypernym": "\u4eba\u7684\u4e00\u81f4"}, "c848d009e869a7505d6499be0e49453df15ab0735d27b9dd7115043b": {"sentence": "\u7948\u613f\u8bed\u6001 IS A \u4ece\u5c5e\u5173\u7cfb", "label": 0, "tree_id": "537", "term": "\u7948\u613f\u8bed\u6001", "hypernym": "\u4ece\u5c5e\u5173\u7cfb"}, "8d766447fddd0c82623bdb4ef6eeece13cb6e8dd116a0ca26ffdc0d2": {"sentence": "\u7948\u613f\u8bed\u6001 IS A \u5bf9\u7b49\u5173\u7cfb", "label": 0, "tree_id": "537", "term": "\u7948\u613f\u8bed\u6001", "hypernym": "\u5bf9\u7b49\u5173\u7cfb"}, "50d5c17b6950668cd40be3b75907beaad8a578fc562ce3e3249193f2": {"sentence": "\u7948\u613f\u8bed\u6001 IS A \u5bf9\u7167\u5173\u7cfb", "label": 0, "tree_id": "537", "term": "\u7948\u613f\u8bed\u6001", "hypernym": "\u5bf9\u7167\u5173\u7cfb"}, "b8b014b6aaa9a9806cf10f8de08e7e375c1a20a5d35f19dbe0598285": {"sentence": "\u7948\u613f\u8bed\u6001 IS A \u8fde\u63a5\u5173\u7cfb", "label": 0, "tree_id": "537", "term": "\u7948\u613f\u8bed\u6001", "hypernym": "\u8fde\u63a5\u5173\u7cfb"}, "b34931a6ecf28eee1c259f87372ed7ae43980630a5d5dcb56cf75493": {"sentence": "\u7948\u613f\u8bed\u6001 IS A \u5206\u79bb\u5173\u7cfb", "label": 0, "tree_id": "537", "term": "\u7948\u613f\u8bed\u6001", "hypernym": "\u5206\u79bb\u5173\u7cfb"}, "19b3628aca3a618b2833f09d7d15478b767229fbf36b5ed5b48f9163": {"sentence": "\u7948\u613f\u8bed\u6001 IS A \u4e3b\u52a8\u8bed\u6001", "label": 0, "tree_id": "537", "term": "\u7948\u613f\u8bed\u6001", "hypernym": "\u4e3b\u52a8\u8bed\u6001"}, "ef3ed5044be2311663ab6f46119a028362d85af9aa21b9a3a82e3f41": {"sentence": "\u7948\u613f\u8bed\u6001 IS A \u6e10\u8fdb\u65f6\u6001", "label": 0, "tree_id": "537", "term": "\u7948\u613f\u8bed\u6001", "hypernym": "\u6e10\u8fdb\u65f6\u6001"}, "8d01535d1569de8a14d2345cc1c9e99cee682ad3b8dad2fd23903c3a": {"sentence": "\u7948\u613f\u8bed\u6001 IS A \u9650\u5b9a\u5173\u7cfb", "label": 0, "tree_id": "537", "term": "\u7948\u613f\u8bed\u6001", "hypernym": "\u9650\u5b9a\u5173\u7cfb"}, "9267cc226e6562a818b13a87edcd009700a1ad3bfe5f63c52379a914": {"sentence": "\u7948\u613f\u8bed\u6001 IS A \u88ab\u52a8\u8bed\u6001", "label": 0, "tree_id": "537", "term": "\u7948\u613f\u8bed\u6001", "hypernym": "\u88ab\u52a8\u8bed\u6001"}, "112918bc3743c040b07e8825544fa8a176b826dbac69454dc6edce03": {"sentence": "\u865a\u62df\u8bed\u6c14 IS A \u8bed\u6cd5\u5173\u7cfb", "label": 0, "tree_id": "537", "term": "\u865a\u62df\u8bed\u6c14", "hypernym": "\u8bed\u6cd5\u5173\u7cfb"}, "623b7190e2d91f128d790db282469f50add1a098164ec3d75f52c1aa": {"sentence": "\u865a\u62df\u8bed\u6c14 IS A \u4e92\u53c2", "label": 0, "tree_id": "537", "term": "\u865a\u62df\u8bed\u6c14", "hypernym": "\u4e92\u53c2"}, "ab14c135ec61ca4ae62c44e3f62520c78d2539022e0e7d261db271df": {"sentence": "\u865a\u62df\u8bed\u6c14 IS A \u8bed\u6c14", "label": 1, "tree_id": "537", "term": "\u865a\u62df\u8bed\u6c14", "hypernym": "\u8bed\u6c14"}, "da958a750a0c3e85b82c9ed660e1c945ef4c3c7ac7f12e030194a784": {"sentence": "\u865a\u62df\u8bed\u6c14 IS A \u8bcd\u5f62\u53d8\u5316", "label": 0, "tree_id": "537", "term": "\u865a\u62df\u8bed\u6c14", "hypernym": "\u8bcd\u5f62\u53d8\u5316"}, "fd9e11a25928a0073f1138df942e33c9a525465165fcc961ddd5e86a": {"sentence": "\u865a\u62df\u8bed\u6c14 IS A \u4fee\u9970\u5173\u7cfb", "label": 0, "tree_id": "537", "term": "\u865a\u62df\u8bed\u6c14", "hypernym": "\u4fee\u9970\u5173\u7cfb"}, "48fad697a8c7cd40efcff98d0f017040e5bfff660ba52cb291f347d8": {"sentence": "\u865a\u62df\u8bed\u6c14 IS A \u4f53", "label": 0, "tree_id": "537", "term": "\u865a\u62df\u8bed\u6c14", "hypernym": "\u4f53"}, "55a21e4b226ccfc379655c993f1ce87ce703158f1aaa2297d8370931": {"sentence": "\u865a\u62df\u8bed\u6c14 IS A \u4e0d\u53ca\u7269\u6027", "label": 0, "tree_id": "537", "term": "\u865a\u62df\u8bed\u6c14", "hypernym": "\u4e0d\u53ca\u7269\u6027"}, "e8f8845b12529a2f17a3850664395c379842907a32f21796e3c9de02": {"sentence": "\u865a\u62df\u8bed\u6c14 IS A \u53ca\u7269\u6027", "label": 0, "tree_id": "537", "term": "\u865a\u62df\u8bed\u6c14", "hypernym": "\u53ca\u7269\u6027"}, "3aefb6ae40fb7d123279c9dbc5fd3ce72994f49d36312ecddf0a7dff": {"sentence": "\u865a\u62df\u8bed\u6c14 IS A \u4e92\u8865", "label": 0, "tree_id": "537", "term": "\u865a\u62df\u8bed\u6c14", "hypernym": "\u4e92\u8865"}, "0b060ebcb1c9c1ae32db3b6f5d118146c22235d0b8101d3d6918247b": {"sentence": "\u865a\u62df\u8bed\u6c14 IS A \u4e00\u81f4", "label": 0, "tree_id": "537", "term": "\u865a\u62df\u8bed\u6c14", "hypernym": "\u4e00\u81f4"}, "08abc9c0cee98ff5b5676748da329f29cbdca8bfb8b086d0e1b96b79": {"sentence": "\u865a\u62df\u8bed\u6c14 IS A \u5206\u53e5\u95f4\u7684\u5173\u7cfb", "label": 0, "tree_id": "537", "term": "\u865a\u62df\u8bed\u6c14", "hypernym": "\u5206\u53e5\u95f4\u7684\u5173\u7cfb"}, "5819176d78b8289e24a551d3019da30c4ab28669750cebd41ec00e5a": {"sentence": "\u865a\u62df\u8bed\u6c14 IS A \u8bed\u6001", "label": 0, "tree_id": "537", "term": "\u865a\u62df\u8bed\u6c14", "hypernym": "\u8bed\u6001"}, "a5d91af5d5fb5572843d370e912976969fafbd256fa32f09fefc7254": {"sentence": "\u865a\u62df\u8bed\u6c14 IS A \u4e3b\u4ece\u5173\u7cfb", "label": 0, "tree_id": "537", "term": "\u865a\u62df\u8bed\u6c14", "hypernym": "\u4e3b\u4ece\u5173\u7cfb"}, "1b95933b1051a79bf4561c394cb022ebc81ff3ea2984a7e1eb147f2a": {"sentence": "\u865a\u62df\u8bed\u6c14 IS A \u540c\u7b49", "label": 0, "tree_id": "537", "term": "\u865a\u62df\u8bed\u6c14", "hypernym": "\u540c\u7b49"}, "02ad34299e6583234e295b9eaaf18b5a35c5b7a926de5b9e651eaecb": {"sentence": "\u865a\u62df\u8bed\u6c14 IS A \u56de\u6307", "label": 0, "tree_id": "537", "term": "\u865a\u62df\u8bed\u6c14", "hypernym": "\u56de\u6307"}, "9561c88ecf2025cb039d585cb16d9915b42a654e46d0b92e965ef7c0": {"sentence": "\u865a\u62df\u8bed\u6c14 IS A \u81ea\u53cd\u6027", "label": 0, "tree_id": "537", "term": "\u865a\u62df\u8bed\u6c14", "hypernym": "\u81ea\u53cd\u6027"}, "ed4291b2cf275923e8c70557afffda956641dcdb39f3942e03702aac": {"sentence": "\u865a\u62df\u8bed\u6c14 IS A \u7948\u4f7f\u8bed\u6c14", "label": 0, "tree_id": "537", "term": "\u865a\u62df\u8bed\u6c14", "hypernym": "\u7948\u4f7f\u8bed\u6c14"}, "3580372c83a86317c9e27ec4cf6af4717e1e066b4f304e6134c14203": {"sentence": "\u865a\u62df\u8bed\u6c14 IS A \u76f4\u9648\u8bed\u6c14", "label": 0, "tree_id": "537", "term": "\u865a\u62df\u8bed\u6c14", "hypernym": "\u76f4\u9648\u8bed\u6c14"}, "ab0a5fd00d613f600e8decd4055e5c333cf6bc8428be71b518cc7477": {"sentence": "\u865a\u62df\u8bed\u6c14 IS A \u7591\u95ee\u8bed\u6c14", "label": 0, "tree_id": "537", "term": "\u865a\u62df\u8bed\u6c14", "hypernym": "\u7591\u95ee\u8bed\u6c14"}, "b47269cf7dd0e76a0f65d60041676a006fc39111331559acdb0fa7e2": {"sentence": "\u865a\u62df\u8bed\u6c14 IS A \u7948\u613f\u8bed\u6001", "label": 0, "tree_id": "537", "term": "\u865a\u62df\u8bed\u6c14", "hypernym": "\u7948\u613f\u8bed\u6001"}, "9c2d7f4a9e37cdf6fcd210844e3c675b3e54d22dcfabda7567569389": {"sentence": "\u865a\u62df\u8bed\u6c14 IS A \u52a8\u8bcd\u7684\u53d8\u5316", "label": 0, "tree_id": "537", "term": "\u865a\u62df\u8bed\u6c14", "hypernym": "\u52a8\u8bcd\u7684\u53d8\u5316"}, "fe19455a97ea36b69acd69dc17f44a888c7fdca3671a9e593e80d721": {"sentence": "\u865a\u62df\u8bed\u6c14 IS A \u53d8\u683c", "label": 0, "tree_id": "537", "term": "\u865a\u62df\u8bed\u6c14", "hypernym": "\u53d8\u683c"}, "f6a7c6a6cc0daadc8c5f7e00f92fe92eec25ccafe234576c7df63ac5": {"sentence": "\u865a\u62df\u8bed\u6c14 IS A \u540c\u4f4d", "label": 0, "tree_id": "537", "term": "\u865a\u62df\u8bed\u6c14", "hypernym": "\u540c\u4f4d"}, "c109c26ae22c5a866207da8542e042afe114cbfe18c3df640b7e4fb6": {"sentence": "\u865a\u62df\u8bed\u6c14 IS A \u8868\u59cb\u52a8\u8bcd", "label": 0, "tree_id": "537", "term": "\u865a\u62df\u8bed\u6c14", "hypernym": "\u8868\u59cb\u52a8\u8bcd"}, "ceae3f5fbae10c2f339cf50fbcdc56820f6cc880f0c97d63e88a9928": {"sentence": "\u865a\u62df\u8bed\u6c14 IS A \u6301\u7eed\u65f6\u6001", "label": 0, "tree_id": "537", "term": "\u865a\u62df\u8bed\u6c14", "hypernym": "\u6301\u7eed\u65f6\u6001"}, "492a8ecd758bf04b4c889558fd148adb5d64b6b5ad989769c75f692e": {"sentence": "\u865a\u62df\u8bed\u6c14 IS A \u52a8\u8bcd\u5b8c\u6210\u4f53", "label": 0, "tree_id": "537", "term": "\u865a\u62df\u8bed\u6c14", "hypernym": "\u52a8\u8bcd\u5b8c\u6210\u4f53"}, "dbdea8c373bc645aebe56f5d84f5376f49a4ee7e9911e0c6991b8825": {"sentence": "\u865a\u62df\u8bed\u6c14 IS A \u672a\u5b8c\u6210\u4f53", "label": 0, "tree_id": "537", "term": "\u865a\u62df\u8bed\u6c14", "hypernym": "\u672a\u5b8c\u6210\u4f53"}, "b0ee48e5975a2ca3000f7f09ac5a2cb46531bfd869f590a0fa90451b": {"sentence": "\u865a\u62df\u8bed\u6c14 IS A \u8bcd\u6027\u4e00\u81f4", "label": 0, "tree_id": "537", "term": "\u865a\u62df\u8bed\u6c14", "hypernym": "\u8bcd\u6027\u4e00\u81f4"}, "609b92874013bb9d517d8e2ca841ea9135cf1483b35bf828bfdd6c4f": {"sentence": "\u865a\u62df\u8bed\u6c14 IS A \u6570\u5b57\u4e0a\u7684\u4e00\u81f4", "label": 0, "tree_id": "537", "term": "\u865a\u62df\u8bed\u6c14", "hypernym": "\u6570\u5b57\u4e0a\u7684\u4e00\u81f4"}, "83abc3607e6ffacac784a9eb524be2f44851648abf541ccb93f6031b": {"sentence": "\u865a\u62df\u8bed\u6c14 IS A \u793a\u4f8b\u4e00\u81f4", "label": 0, "tree_id": "537", "term": "\u865a\u62df\u8bed\u6c14", "hypernym": "\u793a\u4f8b\u4e00\u81f4"}, "b73f5dd55bbc6e174ba722467c51082789e2c5e4d1eb038e95eea1d0": {"sentence": "\u865a\u62df\u8bed\u6c14 IS A \u4eba\u7684\u4e00\u81f4", "label": 0, "tree_id": "537", "term": "\u865a\u62df\u8bed\u6c14", "hypernym": "\u4eba\u7684\u4e00\u81f4"}, "380a0731ff5b8eee8a5b52345604d8e17ea38c31e83482a0de8351c6": {"sentence": "\u865a\u62df\u8bed\u6c14 IS A \u4ece\u5c5e\u5173\u7cfb", "label": 0, "tree_id": "537", "term": "\u865a\u62df\u8bed\u6c14", "hypernym": "\u4ece\u5c5e\u5173\u7cfb"}, "f49a5d8a62c8f9c2860ec6becc330abef309dc42fe279766b438aa2c": {"sentence": "\u865a\u62df\u8bed\u6c14 IS A \u5bf9\u7b49\u5173\u7cfb", "label": 0, "tree_id": "537", "term": "\u865a\u62df\u8bed\u6c14", "hypernym": "\u5bf9\u7b49\u5173\u7cfb"}, "f524a1ba0c0293b019124b64d8a92e8b210d4607caa26784e0bf9ba0": {"sentence": "\u865a\u62df\u8bed\u6c14 IS A \u5bf9\u7167\u5173\u7cfb", "label": 0, "tree_id": "537", "term": "\u865a\u62df\u8bed\u6c14", "hypernym": "\u5bf9\u7167\u5173\u7cfb"}, "95d1aecd823937bcd90f8544f5f6fe36d06651b7a9a0ba0ef18aa88d": {"sentence": "\u865a\u62df\u8bed\u6c14 IS A \u8fde\u63a5\u5173\u7cfb", "label": 0, "tree_id": "537", "term": "\u865a\u62df\u8bed\u6c14", "hypernym": "\u8fde\u63a5\u5173\u7cfb"}, "beeb423d8768949cb277362eea829cab2112626597c5c50f25b340bc": {"sentence": "\u865a\u62df\u8bed\u6c14 IS A \u5206\u79bb\u5173\u7cfb", "label": 0, "tree_id": "537", "term": "\u865a\u62df\u8bed\u6c14", "hypernym": "\u5206\u79bb\u5173\u7cfb"}, "2e7fce12c410d2b5dab56b5b14bcda7c643c2bc5bc96576cf2566ed8": {"sentence": "\u865a\u62df\u8bed\u6c14 IS A \u4e3b\u52a8\u8bed\u6001", "label": 0, "tree_id": "537", "term": "\u865a\u62df\u8bed\u6c14", "hypernym": "\u4e3b\u52a8\u8bed\u6001"}, "b218b6740877f08461c929524583b1e1379b4479ecfbf0208cf5906d": {"sentence": "\u865a\u62df\u8bed\u6c14 IS A \u6e10\u8fdb\u65f6\u6001", "label": 0, "tree_id": "537", "term": "\u865a\u62df\u8bed\u6c14", "hypernym": "\u6e10\u8fdb\u65f6\u6001"}, "029ce0c43201aca7e0f760e8689a55f8234ceb650d7c425be2dcf12a": {"sentence": "\u865a\u62df\u8bed\u6c14 IS A \u9650\u5b9a\u5173\u7cfb", "label": 0, "tree_id": "537", "term": "\u865a\u62df\u8bed\u6c14", "hypernym": "\u9650\u5b9a\u5173\u7cfb"}, "ddba5930283f1cdd52717da4274b60c73e136f69c721f90bbc25128d": {"sentence": "\u865a\u62df\u8bed\u6c14 IS A \u88ab\u52a8\u8bed\u6001", "label": 0, "tree_id": "537", "term": "\u865a\u62df\u8bed\u6c14", "hypernym": "\u88ab\u52a8\u8bed\u6001"}, "7b41613844592b9e1a2c890b29c1bdc30f91ca171c856a24f141923c": {"sentence": "\u52a8\u8bcd\u7684\u53d8\u5316 IS A \u8bed\u6cd5\u5173\u7cfb", "label": 0, "tree_id": "537", "term": "\u52a8\u8bcd\u7684\u53d8\u5316", "hypernym": "\u8bed\u6cd5\u5173\u7cfb"}, "ce810550043ac94deda13f7510f3326449285a99b17b42670e80b005": {"sentence": "\u52a8\u8bcd\u7684\u53d8\u5316 IS A \u4e92\u53c2", "label": 0, "tree_id": "537", "term": "\u52a8\u8bcd\u7684\u53d8\u5316", "hypernym": "\u4e92\u53c2"}, "f1f7362f967953229b9249c2900d36fa26de456418ab55f9830f2b92": {"sentence": "\u52a8\u8bcd\u7684\u53d8\u5316 IS A \u8bed\u6c14", "label": 0, "tree_id": "537", "term": "\u52a8\u8bcd\u7684\u53d8\u5316", "hypernym": "\u8bed\u6c14"}, "4ac30e7657774d4526d4a5d05d77ff6f907e2a7e49eaabcde1a66189": {"sentence": "\u52a8\u8bcd\u7684\u53d8\u5316 IS A \u8bcd\u5f62\u53d8\u5316", "label": 1, "tree_id": "537", "term": "\u52a8\u8bcd\u7684\u53d8\u5316", "hypernym": "\u8bcd\u5f62\u53d8\u5316"}, "809a93152b102d8f1444e0840f4a2471c6c6bb9582dd80726d3de023": {"sentence": "\u52a8\u8bcd\u7684\u53d8\u5316 IS A \u4fee\u9970\u5173\u7cfb", "label": 0, "tree_id": "537", "term": "\u52a8\u8bcd\u7684\u53d8\u5316", "hypernym": "\u4fee\u9970\u5173\u7cfb"}, "2c6592a4c028b35e21aa3f2da82c20d465718aa7b28f0d191b0dc1eb": {"sentence": "\u52a8\u8bcd\u7684\u53d8\u5316 IS A \u4f53", "label": 0, "tree_id": "537", "term": "\u52a8\u8bcd\u7684\u53d8\u5316", "hypernym": "\u4f53"}, "74686fc94e26bd5d44fb5d3bc8dbf6b24981f27c4715712028c04775": {"sentence": "\u52a8\u8bcd\u7684\u53d8\u5316 IS A \u4e0d\u53ca\u7269\u6027", "label": 0, "tree_id": "537", "term": "\u52a8\u8bcd\u7684\u53d8\u5316", "hypernym": "\u4e0d\u53ca\u7269\u6027"}, "94b9590455e71a1baf0e379c5f35162ee2ff45e4ebd8298997353896": {"sentence": "\u52a8\u8bcd\u7684\u53d8\u5316 IS A \u53ca\u7269\u6027", "label": 0, "tree_id": "537", "term": "\u52a8\u8bcd\u7684\u53d8\u5316", "hypernym": "\u53ca\u7269\u6027"}, "599b8f8cb9198127c5798a5261577b4d3c1e58ef8dd9f89f08e6356e": {"sentence": "\u52a8\u8bcd\u7684\u53d8\u5316 IS A \u4e92\u8865", "label": 0, "tree_id": "537", "term": "\u52a8\u8bcd\u7684\u53d8\u5316", "hypernym": "\u4e92\u8865"}, "ab2acbfa1aab0c34879e036a4461deda8d15a88dc988bbed5800eb87": {"sentence": "\u52a8\u8bcd\u7684\u53d8\u5316 IS A \u4e00\u81f4", "label": 0, "tree_id": "537", "term": "\u52a8\u8bcd\u7684\u53d8\u5316", "hypernym": "\u4e00\u81f4"}, "c26f4ede49e2e6f023001906a91610cf068efbe6c8a2b3d7385e9d93": {"sentence": "\u52a8\u8bcd\u7684\u53d8\u5316 IS A \u5206\u53e5\u95f4\u7684\u5173\u7cfb", "label": 0, "tree_id": "537", "term": "\u52a8\u8bcd\u7684\u53d8\u5316", "hypernym": "\u5206\u53e5\u95f4\u7684\u5173\u7cfb"}, "0839b226f1b95a9bb68816050072f9910f28c45a9bfe4b23c00d9597": {"sentence": "\u52a8\u8bcd\u7684\u53d8\u5316 IS A \u8bed\u6001", "label": 0, "tree_id": "537", "term": "\u52a8\u8bcd\u7684\u53d8\u5316", "hypernym": "\u8bed\u6001"}, "eb5d6a23847590d13622a39da19a33c629a348019bb2ca544cd5512d": {"sentence": "\u52a8\u8bcd\u7684\u53d8\u5316 IS A \u4e3b\u4ece\u5173\u7cfb", "label": 0, "tree_id": "537", "term": "\u52a8\u8bcd\u7684\u53d8\u5316", "hypernym": "\u4e3b\u4ece\u5173\u7cfb"}, "9af17531cc6ab3ac0d77e4fc7a61f7ac6b6232a9c3899789f4d7681a": {"sentence": "\u52a8\u8bcd\u7684\u53d8\u5316 IS A \u540c\u7b49", "label": 0, "tree_id": "537", "term": "\u52a8\u8bcd\u7684\u53d8\u5316", "hypernym": "\u540c\u7b49"}, "f464a83692811f29453983ba777c745b7ad63a04cfcb11dfe767909b": {"sentence": "\u52a8\u8bcd\u7684\u53d8\u5316 IS A \u56de\u6307", "label": 0, "tree_id": "537", "term": "\u52a8\u8bcd\u7684\u53d8\u5316", "hypernym": "\u56de\u6307"}, "5df60dcaee4a6e2eff8ae87cda2ab7bb73edf2d62049fa2ad7a84faf": {"sentence": "\u52a8\u8bcd\u7684\u53d8\u5316 IS A \u81ea\u53cd\u6027", "label": 0, "tree_id": "537", "term": "\u52a8\u8bcd\u7684\u53d8\u5316", "hypernym": "\u81ea\u53cd\u6027"}, "3c550de33bf8d064fed58bcfe565767b743582a19e43e50e5749acce": {"sentence": "\u52a8\u8bcd\u7684\u53d8\u5316 IS A \u7948\u4f7f\u8bed\u6c14", "label": 0, "tree_id": "537", "term": "\u52a8\u8bcd\u7684\u53d8\u5316", "hypernym": "\u7948\u4f7f\u8bed\u6c14"}, "885dd335c03f3e75fc7db3c45d0434cba5f002664334725ed316fd6a": {"sentence": "\u52a8\u8bcd\u7684\u53d8\u5316 IS A \u76f4\u9648\u8bed\u6c14", "label": 0, "tree_id": "537", "term": "\u52a8\u8bcd\u7684\u53d8\u5316", "hypernym": "\u76f4\u9648\u8bed\u6c14"}, "2ac20339e3a1028ab2ae95b6001a81c6b629c07b69d3882f01cbbf6d": {"sentence": "\u52a8\u8bcd\u7684\u53d8\u5316 IS A \u7591\u95ee\u8bed\u6c14", "label": 0, "tree_id": "537", "term": "\u52a8\u8bcd\u7684\u53d8\u5316", "hypernym": "\u7591\u95ee\u8bed\u6c14"}, "19f01a606705bd215c0e574399c03f64d7d3590d8fff29626596339c": {"sentence": "\u52a8\u8bcd\u7684\u53d8\u5316 IS A \u7948\u613f\u8bed\u6001", "label": 0, "tree_id": "537", "term": "\u52a8\u8bcd\u7684\u53d8\u5316", "hypernym": "\u7948\u613f\u8bed\u6001"}, "4988a35cae9e131539f29aa46d3e468bed1e639dcee8bdb7f0c09710": {"sentence": "\u52a8\u8bcd\u7684\u53d8\u5316 IS A \u865a\u62df\u8bed\u6c14", "label": 0, "tree_id": "537", "term": "\u52a8\u8bcd\u7684\u53d8\u5316", "hypernym": "\u865a\u62df\u8bed\u6c14"}, "35e2f29ef25ab228f8424cad3ad570109d2a6c7c62b135232371c97e": {"sentence": "\u52a8\u8bcd\u7684\u53d8\u5316 IS A \u53d8\u683c", "label": 0, "tree_id": "537", "term": "\u52a8\u8bcd\u7684\u53d8\u5316", "hypernym": "\u53d8\u683c"}, "6d628d7886893b2c08dba0b590bc5fad0643a4c8fa8f9c092a9f5918": {"sentence": "\u52a8\u8bcd\u7684\u53d8\u5316 IS A \u540c\u4f4d", "label": 0, "tree_id": "537", "term": "\u52a8\u8bcd\u7684\u53d8\u5316", "hypernym": "\u540c\u4f4d"}, "285b21d2550f044a054be0e82bf9f7940756a32f0c59cd320fa0ed68": {"sentence": "\u52a8\u8bcd\u7684\u53d8\u5316 IS A \u8868\u59cb\u52a8\u8bcd", "label": 0, "tree_id": "537", "term": "\u52a8\u8bcd\u7684\u53d8\u5316", "hypernym": "\u8868\u59cb\u52a8\u8bcd"}, "bd79918e004effbc3fdd1073f7ce3d69f6b6c768e1ba8358c1732f1d": {"sentence": "\u52a8\u8bcd\u7684\u53d8\u5316 IS A \u6301\u7eed\u65f6\u6001", "label": 0, "tree_id": "537", "term": "\u52a8\u8bcd\u7684\u53d8\u5316", "hypernym": "\u6301\u7eed\u65f6\u6001"}, "cdcd7dd14407332467428370b7fdcd501d8d0303f30d4281398b3455": {"sentence": "\u52a8\u8bcd\u7684\u53d8\u5316 IS A \u52a8\u8bcd\u5b8c\u6210\u4f53", "label": 0, "tree_id": "537", "term": "\u52a8\u8bcd\u7684\u53d8\u5316", "hypernym": "\u52a8\u8bcd\u5b8c\u6210\u4f53"}, "5e5c435207436e6a410dc491505ecfc984441822c52941577e15d8dc": {"sentence": "\u52a8\u8bcd\u7684\u53d8\u5316 IS A \u672a\u5b8c\u6210\u4f53", "label": 0, "tree_id": "537", "term": "\u52a8\u8bcd\u7684\u53d8\u5316", "hypernym": "\u672a\u5b8c\u6210\u4f53"}, "782daf940c393f7eec3488cfc954b5e8abcce221516150aaaa214a93": {"sentence": "\u52a8\u8bcd\u7684\u53d8\u5316 IS A \u8bcd\u6027\u4e00\u81f4", "label": 0, "tree_id": "537", "term": "\u52a8\u8bcd\u7684\u53d8\u5316", "hypernym": "\u8bcd\u6027\u4e00\u81f4"}, "63ca381a3e0726f5452c4f1b45abffa4325bcb92944bff05233272b5": {"sentence": "\u52a8\u8bcd\u7684\u53d8\u5316 IS A \u6570\u5b57\u4e0a\u7684\u4e00\u81f4", "label": 0, "tree_id": "537", "term": "\u52a8\u8bcd\u7684\u53d8\u5316", "hypernym": "\u6570\u5b57\u4e0a\u7684\u4e00\u81f4"}, "b21d6858fcbbbc15d8aa6f3042726c51d0256dde0b8dc389507aae0f": {"sentence": "\u52a8\u8bcd\u7684\u53d8\u5316 IS A \u793a\u4f8b\u4e00\u81f4", "label": 0, "tree_id": "537", "term": "\u52a8\u8bcd\u7684\u53d8\u5316", "hypernym": "\u793a\u4f8b\u4e00\u81f4"}, "7dcf8f158b7780142f299b4f173199b56d8e9259be63ef92bb0dee4d": {"sentence": "\u52a8\u8bcd\u7684\u53d8\u5316 IS A \u4eba\u7684\u4e00\u81f4", "label": 0, "tree_id": "537", "term": "\u52a8\u8bcd\u7684\u53d8\u5316", "hypernym": "\u4eba\u7684\u4e00\u81f4"}, "82b34558b6d127747890abe090f5e340c517e4a87b7ea2cea0b49b9c": {"sentence": "\u52a8\u8bcd\u7684\u53d8\u5316 IS A \u4ece\u5c5e\u5173\u7cfb", "label": 0, "tree_id": "537", "term": "\u52a8\u8bcd\u7684\u53d8\u5316", "hypernym": "\u4ece\u5c5e\u5173\u7cfb"}, "90279b042a6563de8c680dabe8e8718d0cf2a430e9d837d97dea37cc": {"sentence": "\u52a8\u8bcd\u7684\u53d8\u5316 IS A \u5bf9\u7b49\u5173\u7cfb", "label": 0, "tree_id": "537", "term": "\u52a8\u8bcd\u7684\u53d8\u5316", "hypernym": "\u5bf9\u7b49\u5173\u7cfb"}, "5e796acf2b3bf21d4c4ecb0b0f9e606cc84f6ef860e7e4c6d815a424": {"sentence": "\u52a8\u8bcd\u7684\u53d8\u5316 IS A \u5bf9\u7167\u5173\u7cfb", "label": 0, "tree_id": "537", "term": "\u52a8\u8bcd\u7684\u53d8\u5316", "hypernym": "\u5bf9\u7167\u5173\u7cfb"}, "718955eace684a3a4e4b2cb512e05282dba36361fe53202a26483839": {"sentence": "\u52a8\u8bcd\u7684\u53d8\u5316 IS A \u8fde\u63a5\u5173\u7cfb", "label": 0, "tree_id": "537", "term": "\u52a8\u8bcd\u7684\u53d8\u5316", "hypernym": "\u8fde\u63a5\u5173\u7cfb"}, "f9d08375c76b477a25ae03a22b05cc4c6f0ba82843b6122ebb2be5c5": {"sentence": "\u52a8\u8bcd\u7684\u53d8\u5316 IS A \u5206\u79bb\u5173\u7cfb", "label": 0, "tree_id": "537", "term": "\u52a8\u8bcd\u7684\u53d8\u5316", "hypernym": "\u5206\u79bb\u5173\u7cfb"}, "7b725a86c3cd73783e854b8de16f2ae75e9681ebd187b80437be2632": {"sentence": "\u52a8\u8bcd\u7684\u53d8\u5316 IS A \u4e3b\u52a8\u8bed\u6001", "label": 0, "tree_id": "537", "term": "\u52a8\u8bcd\u7684\u53d8\u5316", "hypernym": "\u4e3b\u52a8\u8bed\u6001"}, "a03f8d86367336d88fc977c50c0a66e3c8708c23e7adb3f91a827e07": {"sentence": "\u52a8\u8bcd\u7684\u53d8\u5316 IS A \u6e10\u8fdb\u65f6\u6001", "label": 0, "tree_id": "537", "term": "\u52a8\u8bcd\u7684\u53d8\u5316", "hypernym": "\u6e10\u8fdb\u65f6\u6001"}, "c62134f25346c9bcbf80195d69a93cb78086bdfd300112d552010488": {"sentence": "\u52a8\u8bcd\u7684\u53d8\u5316 IS A \u9650\u5b9a\u5173\u7cfb", "label": 0, "tree_id": "537", "term": "\u52a8\u8bcd\u7684\u53d8\u5316", "hypernym": "\u9650\u5b9a\u5173\u7cfb"}, "d710fd4e6bf2d510a9b13fefa9a9e89984f6965c4255ada7aee51e40": {"sentence": "\u52a8\u8bcd\u7684\u53d8\u5316 IS A \u88ab\u52a8\u8bed\u6001", "label": 0, "tree_id": "537", "term": "\u52a8\u8bcd\u7684\u53d8\u5316", "hypernym": "\u88ab\u52a8\u8bed\u6001"}, "f0b6fc1123dd1296e25b9d06199c860dd92fee1392ff1a291ff3ce7f": {"sentence": "\u53d8\u683c IS A \u8bed\u6cd5\u5173\u7cfb", "label": 0, "tree_id": "537", "term": "\u53d8\u683c", "hypernym": "\u8bed\u6cd5\u5173\u7cfb"}, "475fd7a2effb754e6c25dc16066eeca57c99b93d039c39ad19ad60b8": {"sentence": "\u53d8\u683c IS A \u4e92\u53c2", "label": 0, "tree_id": "537", "term": "\u53d8\u683c", "hypernym": "\u4e92\u53c2"}, "10d762fde66019877e77cd86370e4ebdcaa8473c5efe9c9f1a7f4ab8": {"sentence": "\u53d8\u683c IS A \u8bed\u6c14", "label": 0, "tree_id": "537", "term": "\u53d8\u683c", "hypernym": "\u8bed\u6c14"}, "81e320e75686021b63f6a4094094f5f0122881426e6c4d028d5e0b4e": {"sentence": "\u53d8\u683c IS A \u8bcd\u5f62\u53d8\u5316", "label": 1, "tree_id": "537", "term": "\u53d8\u683c", "hypernym": "\u8bcd\u5f62\u53d8\u5316"}, "08e0edec85840f0d2efced6e0a584365ec945c6355aa1a6c7ad9159f": {"sentence": "\u53d8\u683c IS A \u4fee\u9970\u5173\u7cfb", "label": 0, "tree_id": "537", "term": "\u53d8\u683c", "hypernym": "\u4fee\u9970\u5173\u7cfb"}, "3fd342d8a5b94409854ff27906ffdf3f56eda181f34d5222c344545b": {"sentence": "\u53d8\u683c IS A \u4f53", "label": 0, "tree_id": "537", "term": "\u53d8\u683c", "hypernym": "\u4f53"}, "ec7b5180dffe7d9bbbac281ee2693cd6acb9618aaee2dc638950c47d": {"sentence": "\u53d8\u683c IS A \u4e0d\u53ca\u7269\u6027", "label": 0, "tree_id": "537", "term": "\u53d8\u683c", "hypernym": "\u4e0d\u53ca\u7269\u6027"}, "23ad23476f25a022c85c0d8b0b19474f2af399ac0a94ea4a2f15f78d": {"sentence": "\u53d8\u683c IS A \u53ca\u7269\u6027", "label": 0, "tree_id": "537", "term": "\u53d8\u683c", "hypernym": "\u53ca\u7269\u6027"}, "ddd9cb5d46ab9027389fbe71c8e12d4ea71d32d739576ccc57ee5b1e": {"sentence": "\u53d8\u683c IS A \u4e92\u8865", "label": 0, "tree_id": "537", "term": "\u53d8\u683c", "hypernym": "\u4e92\u8865"}, "2f60d0e1fef753200702188962e6376ae12b490e2188b8f78ed8c7de": {"sentence": "\u53d8\u683c IS A \u4e00\u81f4", "label": 0, "tree_id": "537", "term": "\u53d8\u683c", "hypernym": "\u4e00\u81f4"}, "95f6918dfd976f696bbe7887d81fecd44ca3b08ac6fa7ba13a904314": {"sentence": "\u53d8\u683c IS A \u5206\u53e5\u95f4\u7684\u5173\u7cfb", "label": 0, "tree_id": "537", "term": "\u53d8\u683c", "hypernym": "\u5206\u53e5\u95f4\u7684\u5173\u7cfb"}, "b6ff9d8d5670731b77d3baf1788925bbbbd3e2da8be46c86b09c8278": {"sentence": "\u53d8\u683c IS A \u8bed\u6001", "label": 0, "tree_id": "537", "term": "\u53d8\u683c", "hypernym": "\u8bed\u6001"}, "55487a1a17429624cc31d440fdf9aba2d457c56aac975cfdd5b7b499": {"sentence": "\u53d8\u683c IS A \u4e3b\u4ece\u5173\u7cfb", "label": 0, "tree_id": "537", "term": "\u53d8\u683c", "hypernym": "\u4e3b\u4ece\u5173\u7cfb"}, "b0ca473d1019029f7d6e03a117df9e8f6d3f98359ac8e1e50cfbef0a": {"sentence": "\u53d8\u683c IS A \u540c\u7b49", "label": 0, "tree_id": "537", "term": "\u53d8\u683c", "hypernym": "\u540c\u7b49"}, "39d7545724945ca4dc41c3f871a25f59949bac1393cdee5a77de7a56": {"sentence": "\u53d8\u683c IS A \u56de\u6307", "label": 0, "tree_id": "537", "term": "\u53d8\u683c", "hypernym": "\u56de\u6307"}, "f97ec001e65cf64d0f1b974bff51fe42a3120cc6f0cc78b698bee634": {"sentence": "\u53d8\u683c IS A \u81ea\u53cd\u6027", "label": 0, "tree_id": "537", "term": "\u53d8\u683c", "hypernym": "\u81ea\u53cd\u6027"}, "6f884cd4771e61d6c214a083e61399e60424de5f0357f84711b232d4": {"sentence": "\u53d8\u683c IS A \u7948\u4f7f\u8bed\u6c14", "label": 0, "tree_id": "537", "term": "\u53d8\u683c", "hypernym": "\u7948\u4f7f\u8bed\u6c14"}, "58e97868cdcbcbe7e3f4ceedbb505516173ac6ad806601e5f4a3087c": {"sentence": "\u53d8\u683c IS A \u76f4\u9648\u8bed\u6c14", "label": 0, "tree_id": "537", "term": "\u53d8\u683c", "hypernym": "\u76f4\u9648\u8bed\u6c14"}, "fa86117fd1a67f342c804b6e31b86e34d6b5194c4bbd122182736f46": {"sentence": "\u53d8\u683c IS A \u7591\u95ee\u8bed\u6c14", "label": 0, "tree_id": "537", "term": "\u53d8\u683c", "hypernym": "\u7591\u95ee\u8bed\u6c14"}, "0b3831650058cf09e9f43ac99313aa073b40ede109378256a6d8a8ec": {"sentence": "\u53d8\u683c IS A \u7948\u613f\u8bed\u6001", "label": 0, "tree_id": "537", "term": "\u53d8\u683c", "hypernym": "\u7948\u613f\u8bed\u6001"}, "5eef41170f01c55513e4c70ec5028bccc1a37b2c388d108727f4afec": {"sentence": "\u53d8\u683c IS A \u865a\u62df\u8bed\u6c14", "label": 0, "tree_id": "537", "term": "\u53d8\u683c", "hypernym": "\u865a\u62df\u8bed\u6c14"}, "283b1eb9455d9662c63f0a80d7934fce0cb3ec3f7aa5ce7639cf2e64": {"sentence": "\u53d8\u683c IS A \u52a8\u8bcd\u7684\u53d8\u5316", "label": 0, "tree_id": "537", "term": "\u53d8\u683c", "hypernym": "\u52a8\u8bcd\u7684\u53d8\u5316"}, "173994aadcae6c5d12beee618bb88fe6e8dc426a66b3359513f8effb": {"sentence": "\u53d8\u683c IS A \u540c\u4f4d", "label": 0, "tree_id": "537", "term": "\u53d8\u683c", "hypernym": "\u540c\u4f4d"}, "341da61e70f2e5aa1579331eeb41cb3f856491818a82fe15e4960b05": {"sentence": "\u53d8\u683c IS A \u8868\u59cb\u52a8\u8bcd", "label": 0, "tree_id": "537", "term": "\u53d8\u683c", "hypernym": "\u8868\u59cb\u52a8\u8bcd"}, "5969f181d309a5a5579bc7bdae6a9cafd250034c283df7c2230e1e20": {"sentence": "\u53d8\u683c IS A \u6301\u7eed\u65f6\u6001", "label": 0, "tree_id": "537", "term": "\u53d8\u683c", "hypernym": "\u6301\u7eed\u65f6\u6001"}, "3351bc8d28cf01ca48fcbcf7f94d1a9435c432fcc4d6314b360557ad": {"sentence": "\u53d8\u683c IS A \u52a8\u8bcd\u5b8c\u6210\u4f53", "label": 0, "tree_id": "537", "term": "\u53d8\u683c", "hypernym": "\u52a8\u8bcd\u5b8c\u6210\u4f53"}, "a6dc95b6069fe5d45f4e23f76444cb67c1e6f833ea76bc5ea4ab2271": {"sentence": "\u53d8\u683c IS A \u672a\u5b8c\u6210\u4f53", "label": 0, "tree_id": "537", "term": "\u53d8\u683c", "hypernym": "\u672a\u5b8c\u6210\u4f53"}, "cd82bec73d734ce0bf222e1b004908349c56406b9f5c84ad02bd62ba": {"sentence": "\u53d8\u683c IS A \u8bcd\u6027\u4e00\u81f4", "label": 0, "tree_id": "537", "term": "\u53d8\u683c", "hypernym": "\u8bcd\u6027\u4e00\u81f4"}, "f6255f0bd85230b42f281039cc1587f348d5a82b7e040b8928925f68": {"sentence": "\u53d8\u683c IS A \u6570\u5b57\u4e0a\u7684\u4e00\u81f4", "label": 0, "tree_id": "537", "term": "\u53d8\u683c", "hypernym": "\u6570\u5b57\u4e0a\u7684\u4e00\u81f4"}, "748904f460605f3a90de4a4a89f0fb7ddb90ab190b93d0d2ea78a673": {"sentence": "\u53d8\u683c IS A \u793a\u4f8b\u4e00\u81f4", "label": 0, "tree_id": "537", "term": "\u53d8\u683c", "hypernym": "\u793a\u4f8b\u4e00\u81f4"}, "083d4d9ec1c35f09515b6a9be1157a49ae52c29ee5c202f761e9f6d6": {"sentence": "\u53d8\u683c IS A \u4eba\u7684\u4e00\u81f4", "label": 0, "tree_id": "537", "term": "\u53d8\u683c", "hypernym": "\u4eba\u7684\u4e00\u81f4"}, "2c408ba53a70652fa921b7bcfa41db10e9f379fef6ad06cfd9ad0ce0": {"sentence": "\u53d8\u683c IS A \u4ece\u5c5e\u5173\u7cfb", "label": 0, "tree_id": "537", "term": "\u53d8\u683c", "hypernym": "\u4ece\u5c5e\u5173\u7cfb"}, "0499df6f16f4f987e8718e60d524d1468f42314ffc52eb877c936a64": {"sentence": "\u53d8\u683c IS A \u5bf9\u7b49\u5173\u7cfb", "label": 0, "tree_id": "537", "term": "\u53d8\u683c", "hypernym": "\u5bf9\u7b49\u5173\u7cfb"}, "dfda0a2ecd59d79000edb3eca7f778a03ca880d0aa59fc391e5af7b2": {"sentence": "\u53d8\u683c IS A \u5bf9\u7167\u5173\u7cfb", "label": 0, "tree_id": "537", "term": "\u53d8\u683c", "hypernym": "\u5bf9\u7167\u5173\u7cfb"}, "f010b8e05648f102004b7d2ceaef732d99ab5d29519c6219e3dd8ad1": {"sentence": "\u53d8\u683c IS A \u8fde\u63a5\u5173\u7cfb", "label": 0, "tree_id": "537", "term": "\u53d8\u683c", "hypernym": "\u8fde\u63a5\u5173\u7cfb"}, "2b2c3247df96ee36ae72337da3303b474023c46e6cee538ff9bde64d": {"sentence": "\u53d8\u683c IS A \u5206\u79bb\u5173\u7cfb", "label": 0, "tree_id": "537", "term": "\u53d8\u683c", "hypernym": "\u5206\u79bb\u5173\u7cfb"}, "b98b0c4eb361a1ebba86fb96b2f39028d8ec88e6a68b42be6b498f20": {"sentence": "\u53d8\u683c IS A \u4e3b\u52a8\u8bed\u6001", "label": 0, "tree_id": "537", "term": "\u53d8\u683c", "hypernym": "\u4e3b\u52a8\u8bed\u6001"}, "cf973a64ef8488f7a2c42861ea03703c0a823fd4086c5b68667ff1ac": {"sentence": "\u53d8\u683c IS A \u6e10\u8fdb\u65f6\u6001", "label": 0, "tree_id": "537", "term": "\u53d8\u683c", "hypernym": "\u6e10\u8fdb\u65f6\u6001"}, "efd5de227a057a944231e6d3b6ea2f5626237fbe1293a186b5f8cb76": {"sentence": "\u53d8\u683c IS A \u9650\u5b9a\u5173\u7cfb", "label": 0, "tree_id": "537", "term": "\u53d8\u683c", "hypernym": "\u9650\u5b9a\u5173\u7cfb"}, "7909fc569a7afca86eacb1949e61ff88aab83728f166106a301be90b": {"sentence": "\u53d8\u683c IS A \u88ab\u52a8\u8bed\u6001", "label": 0, "tree_id": "537", "term": "\u53d8\u683c", "hypernym": "\u88ab\u52a8\u8bed\u6001"}, "f39f18ca49f237d8f93a5065cae8f95ba447a80c0823e3872c5baf70": {"sentence": "\u540c\u4f4d IS A \u8bed\u6cd5\u5173\u7cfb", "label": 0, "tree_id": "537", "term": "\u540c\u4f4d", "hypernym": "\u8bed\u6cd5\u5173\u7cfb"}, "ec0788de182510af09ad933110f10fb083467ebff47fd0a58ed108ba": {"sentence": "\u540c\u4f4d IS A \u4e92\u53c2", "label": 0, "tree_id": "537", "term": "\u540c\u4f4d", "hypernym": "\u4e92\u53c2"}, "d1a73e5a55aba531a15080fcb002230d18e0703e512ac7777e6fe625": {"sentence": "\u540c\u4f4d IS A \u8bed\u6c14", "label": 0, "tree_id": "537", "term": "\u540c\u4f4d", "hypernym": "\u8bed\u6c14"}, "08fcc3a730158f4f6891268b02ceadbde3887990624fb136f980f308": {"sentence": "\u540c\u4f4d IS A \u8bcd\u5f62\u53d8\u5316", "label": 0, "tree_id": "537", "term": "\u540c\u4f4d", "hypernym": "\u8bcd\u5f62\u53d8\u5316"}, "449ba8e887aeaa46e828bf065d1ee2b5b6ea9c1e342d12f132b24888": {"sentence": "\u540c\u4f4d IS A \u4fee\u9970\u5173\u7cfb", "label": 1, "tree_id": "537", "term": "\u540c\u4f4d", "hypernym": "\u4fee\u9970\u5173\u7cfb"}, "b369017ac68dbcbae81b461ac67b12ff8d27983fc58950b77ade4634": {"sentence": "\u540c\u4f4d IS A \u4f53", "label": 0, "tree_id": "537", "term": "\u540c\u4f4d", "hypernym": "\u4f53"}, "800822c35b808192b04fcfe8defb549cb9353396f5083d47d09088d1": {"sentence": "\u540c\u4f4d IS A \u4e0d\u53ca\u7269\u6027", "label": 0, "tree_id": "537", "term": "\u540c\u4f4d", "hypernym": "\u4e0d\u53ca\u7269\u6027"}, "13f48f8d5cea1c16c1ea59b7de73c19092c9e3b880c493510e8ce62d": {"sentence": "\u540c\u4f4d IS A \u53ca\u7269\u6027", "label": 0, "tree_id": "537", "term": "\u540c\u4f4d", "hypernym": "\u53ca\u7269\u6027"}, "4163c4bb8f239d773c5f1b690954ca5280f3bf2db935d7cdcaa84f60": {"sentence": "\u540c\u4f4d IS A \u4e92\u8865", "label": 0, "tree_id": "537", "term": "\u540c\u4f4d", "hypernym": "\u4e92\u8865"}, "d16fca6077fa5da6b8fa9e676c90395772e4b43bc5776e00252a0270": {"sentence": "\u540c\u4f4d IS A \u4e00\u81f4", "label": 0, "tree_id": "537", "term": "\u540c\u4f4d", "hypernym": "\u4e00\u81f4"}, "474fc08e02667a0241e20e15917f6395f1b3ed28a1b74a70aebfdede": {"sentence": "\u540c\u4f4d IS A \u5206\u53e5\u95f4\u7684\u5173\u7cfb", "label": 0, "tree_id": "537", "term": "\u540c\u4f4d", "hypernym": "\u5206\u53e5\u95f4\u7684\u5173\u7cfb"}, "562b03c5c0e95a7d5f05268de2cf0794eedf9521d4e4d0ed12fad49c": {"sentence": "\u540c\u4f4d IS A \u8bed\u6001", "label": 0, "tree_id": "537", "term": "\u540c\u4f4d", "hypernym": "\u8bed\u6001"}, "d04d1f5535f22153ac90a3070731cf2ba18f90844098fb3a77057228": {"sentence": "\u540c\u4f4d IS A \u4e3b\u4ece\u5173\u7cfb", "label": 0, "tree_id": "537", "term": "\u540c\u4f4d", "hypernym": "\u4e3b\u4ece\u5173\u7cfb"}, "94d91337d61ccc57bab5476f7d125117d4bbf6a065ab650439913709": {"sentence": "\u540c\u4f4d IS A \u540c\u7b49", "label": 0, "tree_id": "537", "term": "\u540c\u4f4d", "hypernym": "\u540c\u7b49"}, "47d165a72203d729a1bd09e74cebc43b5d0ff8fc11a8be5d4c800e5b": {"sentence": "\u540c\u4f4d IS A \u56de\u6307", "label": 0, "tree_id": "537", "term": "\u540c\u4f4d", "hypernym": "\u56de\u6307"}, "d945a020a700b8e664f837c1fdda08085bfcdac9824f5098e49c1ebc": {"sentence": "\u540c\u4f4d IS A \u81ea\u53cd\u6027", "label": 0, "tree_id": "537", "term": "\u540c\u4f4d", "hypernym": "\u81ea\u53cd\u6027"}, "ba9439e0253b7ac6174f90e9a6ae5930cceea07f7430a8630785cb52": {"sentence": "\u540c\u4f4d IS A \u7948\u4f7f\u8bed\u6c14", "label": 0, "tree_id": "537", "term": "\u540c\u4f4d", "hypernym": "\u7948\u4f7f\u8bed\u6c14"}, "facef47f6804348d33ad64eb5f834820398cc4e56ef5c6a1559c0314": {"sentence": "\u540c\u4f4d IS A \u76f4\u9648\u8bed\u6c14", "label": 0, "tree_id": "537", "term": "\u540c\u4f4d", "hypernym": "\u76f4\u9648\u8bed\u6c14"}, "40cbffce44bcd3531b067673c831131dba8cb8de1f9837863d9e0498": {"sentence": "\u540c\u4f4d IS A \u7591\u95ee\u8bed\u6c14", "label": 0, "tree_id": "537", "term": "\u540c\u4f4d", "hypernym": "\u7591\u95ee\u8bed\u6c14"}, "89f0fda7284482db0d1200ceecb1264bac2ca8ff00174b28d03dd8fc": {"sentence": "\u540c\u4f4d IS A \u7948\u613f\u8bed\u6001", "label": 0, "tree_id": "537", "term": "\u540c\u4f4d", "hypernym": "\u7948\u613f\u8bed\u6001"}, "f7c2f71acf9c4d7fa07b416edcc9e38217a1d4e25e8112d7609f8355": {"sentence": "\u540c\u4f4d IS A \u865a\u62df\u8bed\u6c14", "label": 0, "tree_id": "537", "term": "\u540c\u4f4d", "hypernym": "\u865a\u62df\u8bed\u6c14"}, "f47348549b50028eff8b630b002124364317700595ca8313dce3b591": {"sentence": "\u540c\u4f4d IS A \u52a8\u8bcd\u7684\u53d8\u5316", "label": 0, "tree_id": "537", "term": "\u540c\u4f4d", "hypernym": "\u52a8\u8bcd\u7684\u53d8\u5316"}, "5c13e1bc97e911554d0ad92d40eb2754faab3c95f4a0c2dfba1921a1": {"sentence": "\u540c\u4f4d IS A \u53d8\u683c", "label": 0, "tree_id": "537", "term": "\u540c\u4f4d", "hypernym": "\u53d8\u683c"}, "71cdcacbd089c228b7286e86de8bea886525ad2d0a36105d1cda6c86": {"sentence": "\u540c\u4f4d IS A \u8868\u59cb\u52a8\u8bcd", "label": 0, "tree_id": "537", "term": "\u540c\u4f4d", "hypernym": "\u8868\u59cb\u52a8\u8bcd"}, "3573d258b9fe7c7972c5592d1ea5523a382a4513ebee456a340b68a6": {"sentence": "\u540c\u4f4d IS A \u6301\u7eed\u65f6\u6001", "label": 0, "tree_id": "537", "term": "\u540c\u4f4d", "hypernym": "\u6301\u7eed\u65f6\u6001"}, "25354bdc512efa9b4ce58a8802527ec6af47ec5296ddbc7ea6d96798": {"sentence": "\u540c\u4f4d IS A \u52a8\u8bcd\u5b8c\u6210\u4f53", "label": 0, "tree_id": "537", "term": "\u540c\u4f4d", "hypernym": "\u52a8\u8bcd\u5b8c\u6210\u4f53"}, "5b7145605e674c05dbf7f46c5615ff1bd80ae4b1a61b7f0b8d772a16": {"sentence": "\u540c\u4f4d IS A \u672a\u5b8c\u6210\u4f53", "label": 0, "tree_id": "537", "term": "\u540c\u4f4d", "hypernym": "\u672a\u5b8c\u6210\u4f53"}, "54c8cfac18b0373c0041ed31a106e28c3224d20edd750a40a366cce0": {"sentence": "\u540c\u4f4d IS A \u8bcd\u6027\u4e00\u81f4", "label": 0, "tree_id": "537", "term": "\u540c\u4f4d", "hypernym": "\u8bcd\u6027\u4e00\u81f4"}, "9eb715c73cd17ec8452178791a8a8ad503f34d4b98c098102732d16a": {"sentence": "\u540c\u4f4d IS A \u6570\u5b57\u4e0a\u7684\u4e00\u81f4", "label": 0, "tree_id": "537", "term": "\u540c\u4f4d", "hypernym": "\u6570\u5b57\u4e0a\u7684\u4e00\u81f4"}, "ea027df06af1ece12fcd28cbcf1ea8c0ee05bdaf0167a21d41ab8b78": {"sentence": "\u540c\u4f4d IS A \u793a\u4f8b\u4e00\u81f4", "label": 0, "tree_id": "537", "term": "\u540c\u4f4d", "hypernym": "\u793a\u4f8b\u4e00\u81f4"}, "cc5061e2aac60360cfae02ba3418c92e2444feee23e9f715da0f946d": {"sentence": "\u540c\u4f4d IS A \u4eba\u7684\u4e00\u81f4", "label": 0, "tree_id": "537", "term": "\u540c\u4f4d", "hypernym": "\u4eba\u7684\u4e00\u81f4"}, "dab032669c6dbd25116064c25fe70281db1c886c1b1d0a6211a97248": {"sentence": "\u540c\u4f4d IS A \u4ece\u5c5e\u5173\u7cfb", "label": 0, "tree_id": "537", "term": "\u540c\u4f4d", "hypernym": "\u4ece\u5c5e\u5173\u7cfb"}, "36d3db6aff9ff04cd89e98a46b7d7ba466b5ad43fc42317542f6cbe1": {"sentence": "\u540c\u4f4d IS A \u5bf9\u7b49\u5173\u7cfb", "label": 0, "tree_id": "537", "term": "\u540c\u4f4d", "hypernym": "\u5bf9\u7b49\u5173\u7cfb"}, "3cc971616d98d67f05f0db0e5390735bce193d1b7869d55f9239e984": {"sentence": "\u540c\u4f4d IS A \u5bf9\u7167\u5173\u7cfb", "label": 0, "tree_id": "537", "term": "\u540c\u4f4d", "hypernym": "\u5bf9\u7167\u5173\u7cfb"}, "d926a6551b285b9b50dbc7a654f021c7540ca617e9562f7a80ce59bd": {"sentence": "\u540c\u4f4d IS A \u8fde\u63a5\u5173\u7cfb", "label": 0, "tree_id": "537", "term": "\u540c\u4f4d", "hypernym": "\u8fde\u63a5\u5173\u7cfb"}, "66d26e19174f5e12ebf3ed92e7a34774042f62bd526c573fe263eb4e": {"sentence": "\u540c\u4f4d IS A \u5206\u79bb\u5173\u7cfb", "label": 0, "tree_id": "537", "term": "\u540c\u4f4d", "hypernym": "\u5206\u79bb\u5173\u7cfb"}, "89174de9a395f5aac985e3e909cc4c1cba8effdbb1736acfd16f5b22": {"sentence": "\u540c\u4f4d IS A \u4e3b\u52a8\u8bed\u6001", "label": 0, "tree_id": "537", "term": "\u540c\u4f4d", "hypernym": "\u4e3b\u52a8\u8bed\u6001"}, "2fa2f4695175c1a684ce66f62e14991a6e11bd628c31d703d60210e0": {"sentence": "\u540c\u4f4d IS A \u6e10\u8fdb\u65f6\u6001", "label": 0, "tree_id": "537", "term": "\u540c\u4f4d", "hypernym": "\u6e10\u8fdb\u65f6\u6001"}, "bc07c2855a76e601546a08bfcf0d36465b8ce6c1272571deaf4b26f9": {"sentence": "\u540c\u4f4d IS A \u9650\u5b9a\u5173\u7cfb", "label": 0, "tree_id": "537", "term": "\u540c\u4f4d", "hypernym": "\u9650\u5b9a\u5173\u7cfb"}, "929aed25e6ad97d1d7cd9e96ba8ef4063b366c9544238fabe6fe4c41": {"sentence": "\u540c\u4f4d IS A \u88ab\u52a8\u8bed\u6001", "label": 0, "tree_id": "537", "term": "\u540c\u4f4d", "hypernym": "\u88ab\u52a8\u8bed\u6001"}, "7649b6e7d5c1734a933efd8df438061e7b8a750d5561b105388542a4": {"sentence": "\u8868\u59cb\u52a8\u8bcd IS A \u8bed\u6cd5\u5173\u7cfb", "label": 0, "tree_id": "537", "term": "\u8868\u59cb\u52a8\u8bcd", "hypernym": "\u8bed\u6cd5\u5173\u7cfb"}, "9b4ad057b23f1caf50728f513df226b2b376e3ff4c1194459322146e": {"sentence": "\u8868\u59cb\u52a8\u8bcd IS A \u4e92\u53c2", "label": 0, "tree_id": "537", "term": "\u8868\u59cb\u52a8\u8bcd", "hypernym": "\u4e92\u53c2"}, "95479bbfcbe19c6e12dc6ed81b912d8b26e52a826f002d73054402f8": {"sentence": "\u8868\u59cb\u52a8\u8bcd IS A \u8bed\u6c14", "label": 0, "tree_id": "537", "term": "\u8868\u59cb\u52a8\u8bcd", "hypernym": "\u8bed\u6c14"}, "6b49d8ddf5ad9ba2b37719a9bb263a3e19c932e428e1f8b74ed12dfc": {"sentence": "\u8868\u59cb\u52a8\u8bcd IS A \u8bcd\u5f62\u53d8\u5316", "label": 0, "tree_id": "537", "term": "\u8868\u59cb\u52a8\u8bcd", "hypernym": "\u8bcd\u5f62\u53d8\u5316"}, "e21282260fe3e60e5af64759a792c2004a0ede74d6b863f5104ce1b6": {"sentence": "\u8868\u59cb\u52a8\u8bcd IS A \u4fee\u9970\u5173\u7cfb", "label": 0, "tree_id": "537", "term": "\u8868\u59cb\u52a8\u8bcd", "hypernym": "\u4fee\u9970\u5173\u7cfb"}, "cb32b046ba2569aec7175cb9dcc8aea92b9838acdd8ff0379d4de7cb": {"sentence": "\u8868\u59cb\u52a8\u8bcd IS A \u4f53", "label": 1, "tree_id": "537", "term": "\u8868\u59cb\u52a8\u8bcd", "hypernym": "\u4f53"}, "c1617ba85df62ddee377a16763e72bf6db9dbf4b0721b236687effe5": {"sentence": "\u8868\u59cb\u52a8\u8bcd IS A \u4e0d\u53ca\u7269\u6027", "label": 0, "tree_id": "537", "term": "\u8868\u59cb\u52a8\u8bcd", "hypernym": "\u4e0d\u53ca\u7269\u6027"}, "b9ba91ffd29f14a2a5296d238f1a7185ef9aac34dc4ff3e7436b71f5": {"sentence": "\u8868\u59cb\u52a8\u8bcd IS A \u53ca\u7269\u6027", "label": 0, "tree_id": "537", "term": "\u8868\u59cb\u52a8\u8bcd", "hypernym": "\u53ca\u7269\u6027"}, "7d7fedb846852377a89e55ff1dfb0b0738e8df1c05d784944eb12148": {"sentence": "\u8868\u59cb\u52a8\u8bcd IS A \u4e92\u8865", "label": 0, "tree_id": "537", "term": "\u8868\u59cb\u52a8\u8bcd", "hypernym": "\u4e92\u8865"}, "f2ab46f4a3cc14fa499d78bf324e67861850dfd7791c992318242a87": {"sentence": "\u8868\u59cb\u52a8\u8bcd IS A \u4e00\u81f4", "label": 0, "tree_id": "537", "term": "\u8868\u59cb\u52a8\u8bcd", "hypernym": "\u4e00\u81f4"}, "04866ef2f24f528d48cf9ee35c94acebc2873b596ec537573b75e260": {"sentence": "\u8868\u59cb\u52a8\u8bcd IS A \u5206\u53e5\u95f4\u7684\u5173\u7cfb", "label": 0, "tree_id": "537", "term": "\u8868\u59cb\u52a8\u8bcd", "hypernym": "\u5206\u53e5\u95f4\u7684\u5173\u7cfb"}, "caa35a4b9003df09bb08a8e8a8bd7a0e7163b816cc779a1952c04bc5": {"sentence": "\u8868\u59cb\u52a8\u8bcd IS A \u8bed\u6001", "label": 0, "tree_id": "537", "term": "\u8868\u59cb\u52a8\u8bcd", "hypernym": "\u8bed\u6001"}, "bfcb664eb904f60bdb6ef81bd31426a53586818811973b6dfff97900": {"sentence": "\u8868\u59cb\u52a8\u8bcd IS A \u4e3b\u4ece\u5173\u7cfb", "label": 0, "tree_id": "537", "term": "\u8868\u59cb\u52a8\u8bcd", "hypernym": "\u4e3b\u4ece\u5173\u7cfb"}, "e1498f4b3fee0eeac94efd1393c8ebe437dbe8637c50ee9f474e66fb": {"sentence": "\u8868\u59cb\u52a8\u8bcd IS A \u540c\u7b49", "label": 0, "tree_id": "537", "term": "\u8868\u59cb\u52a8\u8bcd", "hypernym": "\u540c\u7b49"}, "f19db3c58684691386b2a86269f56004c69c314301da9e29f4d89039": {"sentence": "\u8868\u59cb\u52a8\u8bcd IS A \u56de\u6307", "label": 0, "tree_id": "537", "term": "\u8868\u59cb\u52a8\u8bcd", "hypernym": "\u56de\u6307"}, "868736ecc54d84e4b09e0200e212b6b6b4c18c5c01efbf5d9c538582": {"sentence": "\u8868\u59cb\u52a8\u8bcd IS A \u81ea\u53cd\u6027", "label": 0, "tree_id": "537", "term": "\u8868\u59cb\u52a8\u8bcd", "hypernym": "\u81ea\u53cd\u6027"}, "665a6d26d0e4001f403e512e2ab12e586de1dc9d5808e6991e77f8e0": {"sentence": "\u8868\u59cb\u52a8\u8bcd IS A \u7948\u4f7f\u8bed\u6c14", "label": 0, "tree_id": "537", "term": "\u8868\u59cb\u52a8\u8bcd", "hypernym": "\u7948\u4f7f\u8bed\u6c14"}, "6fb6c2e658ab90c6b48e2c7c23541f8cc13de6b0cffefd94dfebc389": {"sentence": "\u8868\u59cb\u52a8\u8bcd IS A \u76f4\u9648\u8bed\u6c14", "label": 0, "tree_id": "537", "term": "\u8868\u59cb\u52a8\u8bcd", "hypernym": "\u76f4\u9648\u8bed\u6c14"}, "da839432ec247d3f9be071692cf7812dd36683a0efec85214b12a2f9": {"sentence": "\u8868\u59cb\u52a8\u8bcd IS A \u7591\u95ee\u8bed\u6c14", "label": 0, "tree_id": "537", "term": "\u8868\u59cb\u52a8\u8bcd", "hypernym": "\u7591\u95ee\u8bed\u6c14"}, "a740e0833c93ab0ca760f76125b536e3560c33dd5d797dd435615df0": {"sentence": "\u8868\u59cb\u52a8\u8bcd IS A \u7948\u613f\u8bed\u6001", "label": 0, "tree_id": "537", "term": "\u8868\u59cb\u52a8\u8bcd", "hypernym": "\u7948\u613f\u8bed\u6001"}, "202b2f4657d38bbf4fe24134488ef512bd08ea16a2160f932b4d7960": {"sentence": "\u8868\u59cb\u52a8\u8bcd IS A \u865a\u62df\u8bed\u6c14", "label": 0, "tree_id": "537", "term": "\u8868\u59cb\u52a8\u8bcd", "hypernym": "\u865a\u62df\u8bed\u6c14"}, "ae1754ce277d97d1df3d8a68590176743eabf7b533e35a7394c0383f": {"sentence": "\u8868\u59cb\u52a8\u8bcd IS A \u52a8\u8bcd\u7684\u53d8\u5316", "label": 0, "tree_id": "537", "term": "\u8868\u59cb\u52a8\u8bcd", "hypernym": "\u52a8\u8bcd\u7684\u53d8\u5316"}, "060a260615c14569d2539455315fe1064170eb770091c0bd0fd7a0b5": {"sentence": "\u8868\u59cb\u52a8\u8bcd IS A \u53d8\u683c", "label": 0, "tree_id": "537", "term": "\u8868\u59cb\u52a8\u8bcd", "hypernym": "\u53d8\u683c"}, "4a1ab2684f410d690a93a69da17e8f2b5e5bdd5026333a9748db2ac9": {"sentence": "\u8868\u59cb\u52a8\u8bcd IS A \u540c\u4f4d", "label": 0, "tree_id": "537", "term": "\u8868\u59cb\u52a8\u8bcd", "hypernym": "\u540c\u4f4d"}, "ce05e5b870475096a68e91d1c06d0ebcb74b0a49d456441e5b877a62": {"sentence": "\u8868\u59cb\u52a8\u8bcd IS A \u6301\u7eed\u65f6\u6001", "label": 0, "tree_id": "537", "term": "\u8868\u59cb\u52a8\u8bcd", "hypernym": "\u6301\u7eed\u65f6\u6001"}, "2af0d516e10809a5e2fc440798fbd3d1c026f0e55be98530442ae7d8": {"sentence": "\u8868\u59cb\u52a8\u8bcd IS A \u52a8\u8bcd\u5b8c\u6210\u4f53", "label": 0, "tree_id": "537", "term": "\u8868\u59cb\u52a8\u8bcd", "hypernym": "\u52a8\u8bcd\u5b8c\u6210\u4f53"}, "391ad3cf59d48d04bf263153dadb2d0af85f36791c1d9e93712d1b11": {"sentence": "\u8868\u59cb\u52a8\u8bcd IS A \u672a\u5b8c\u6210\u4f53", "label": 0, "tree_id": "537", "term": "\u8868\u59cb\u52a8\u8bcd", "hypernym": "\u672a\u5b8c\u6210\u4f53"}, "bed2cf2ad5b8675ed6a80ab78a9249c6198f9213515d14fc35f20752": {"sentence": "\u8868\u59cb\u52a8\u8bcd IS A \u8bcd\u6027\u4e00\u81f4", "label": 0, "tree_id": "537", "term": "\u8868\u59cb\u52a8\u8bcd", "hypernym": "\u8bcd\u6027\u4e00\u81f4"}, "f70659e10e51300a818145eba4050887c3542deea53770d1e4a7ad3a": {"sentence": "\u8868\u59cb\u52a8\u8bcd IS A \u6570\u5b57\u4e0a\u7684\u4e00\u81f4", "label": 0, "tree_id": "537", "term": "\u8868\u59cb\u52a8\u8bcd", "hypernym": "\u6570\u5b57\u4e0a\u7684\u4e00\u81f4"}, "5554dfe5a3d13c5a83e36bc962e1da171a3c81e454ce95387a805f64": {"sentence": "\u8868\u59cb\u52a8\u8bcd IS A \u793a\u4f8b\u4e00\u81f4", "label": 0, "tree_id": "537", "term": "\u8868\u59cb\u52a8\u8bcd", "hypernym": "\u793a\u4f8b\u4e00\u81f4"}, "3cc29722fb118f7314ae9e56a89ac431f591fa9e2672e1484ab8f131": {"sentence": "\u8868\u59cb\u52a8\u8bcd IS A \u4eba\u7684\u4e00\u81f4", "label": 0, "tree_id": "537", "term": "\u8868\u59cb\u52a8\u8bcd", "hypernym": "\u4eba\u7684\u4e00\u81f4"}, "4970b3b03bc22037095b816f7243d502bdcb731eeaec64000a8db2da": {"sentence": "\u8868\u59cb\u52a8\u8bcd IS A \u4ece\u5c5e\u5173\u7cfb", "label": 0, "tree_id": "537", "term": "\u8868\u59cb\u52a8\u8bcd", "hypernym": "\u4ece\u5c5e\u5173\u7cfb"}, "0e389f78de9d576ae029ed622a16d53d80b5ef3a807b02aacfbf7c72": {"sentence": "\u8868\u59cb\u52a8\u8bcd IS A \u5bf9\u7b49\u5173\u7cfb", "label": 0, "tree_id": "537", "term": "\u8868\u59cb\u52a8\u8bcd", "hypernym": "\u5bf9\u7b49\u5173\u7cfb"}, "920f76c78484a90f2d05a8868caae0d322f9600fae88183c686f1038": {"sentence": "\u8868\u59cb\u52a8\u8bcd IS A \u5bf9\u7167\u5173\u7cfb", "label": 0, "tree_id": "537", "term": "\u8868\u59cb\u52a8\u8bcd", "hypernym": "\u5bf9\u7167\u5173\u7cfb"}, "5cb26c4fdb4e72264950d7711f7df106e0630cc763f9b43e548c3876": {"sentence": "\u8868\u59cb\u52a8\u8bcd IS A \u8fde\u63a5\u5173\u7cfb", "label": 0, "tree_id": "537", "term": "\u8868\u59cb\u52a8\u8bcd", "hypernym": "\u8fde\u63a5\u5173\u7cfb"}, "06ec4c20137fb66e1288d0594244025720b3fd1c07d1971d51b29f56": {"sentence": "\u8868\u59cb\u52a8\u8bcd IS A \u5206\u79bb\u5173\u7cfb", "label": 0, "tree_id": "537", "term": "\u8868\u59cb\u52a8\u8bcd", "hypernym": "\u5206\u79bb\u5173\u7cfb"}, "45dd146662fbd8b2b15861d86d7f14d6417331e45c217dc737220f78": {"sentence": "\u8868\u59cb\u52a8\u8bcd IS A \u4e3b\u52a8\u8bed\u6001", "label": 0, "tree_id": "537", "term": "\u8868\u59cb\u52a8\u8bcd", "hypernym": "\u4e3b\u52a8\u8bed\u6001"}, "5db6424479c5609d739f65b9b7cb24c27815f83cc918eda0286d2295": {"sentence": "\u8868\u59cb\u52a8\u8bcd IS A \u6e10\u8fdb\u65f6\u6001", "label": 0, "tree_id": "537", "term": "\u8868\u59cb\u52a8\u8bcd", "hypernym": "\u6e10\u8fdb\u65f6\u6001"}, "4204534c3f93f4528f476a44912e0cab710a6764d84e6d2e5ae28748": {"sentence": "\u8868\u59cb\u52a8\u8bcd IS A \u9650\u5b9a\u5173\u7cfb", "label": 0, "tree_id": "537", "term": "\u8868\u59cb\u52a8\u8bcd", "hypernym": "\u9650\u5b9a\u5173\u7cfb"}, "70db3867813ec0324c0681dc75c06ff0b4b9f8f29dd0c21cdb8c9045": {"sentence": "\u8868\u59cb\u52a8\u8bcd IS A \u88ab\u52a8\u8bed\u6001", "label": 0, "tree_id": "537", "term": "\u8868\u59cb\u52a8\u8bcd", "hypernym": "\u88ab\u52a8\u8bed\u6001"}, "2190083c8f405c96bdbe7d88103a7341143f6127a0595abcc327d841": {"sentence": "\u6301\u7eed\u65f6\u6001 IS A \u8bed\u6cd5\u5173\u7cfb", "label": 0, "tree_id": "537", "term": "\u6301\u7eed\u65f6\u6001", "hypernym": "\u8bed\u6cd5\u5173\u7cfb"}, "f10b3216301e5a38aee527ac726d2db0a396d8f9b69145381766aaf2": {"sentence": "\u6301\u7eed\u65f6\u6001 IS A \u4e92\u53c2", "label": 0, "tree_id": "537", "term": "\u6301\u7eed\u65f6\u6001", "hypernym": "\u4e92\u53c2"}, "f9416061082102c73c91f6ddf4265295ef14a2c67f108b0ab354954c": {"sentence": "\u6301\u7eed\u65f6\u6001 IS A \u8bed\u6c14", "label": 0, "tree_id": "537", "term": "\u6301\u7eed\u65f6\u6001", "hypernym": "\u8bed\u6c14"}, "f4f84680840a6de39dbaf80a40bde11c2b931f350dfc1b95c02f6391": {"sentence": "\u6301\u7eed\u65f6\u6001 IS A \u8bcd\u5f62\u53d8\u5316", "label": 0, "tree_id": "537", "term": "\u6301\u7eed\u65f6\u6001", "hypernym": "\u8bcd\u5f62\u53d8\u5316"}, "30c29237f3902871dab265d8a95bf33468768d1a45b00bc1546116aa": {"sentence": "\u6301\u7eed\u65f6\u6001 IS A \u4fee\u9970\u5173\u7cfb", "label": 0, "tree_id": "537", "term": "\u6301\u7eed\u65f6\u6001", "hypernym": "\u4fee\u9970\u5173\u7cfb"}, "bf594c277e95a186904b2b6b6d740df3950d43ed71133ec8224734f2": {"sentence": "\u6301\u7eed\u65f6\u6001 IS A \u4f53", "label": 1, "tree_id": "537", "term": "\u6301\u7eed\u65f6\u6001", "hypernym": "\u4f53"}, "fd1f9a1438aa764a686f7d59b7b8f9dd1b930fab11c1754adb9800b4": {"sentence": "\u6301\u7eed\u65f6\u6001 IS A \u4e0d\u53ca\u7269\u6027", "label": 0, "tree_id": "537", "term": "\u6301\u7eed\u65f6\u6001", "hypernym": "\u4e0d\u53ca\u7269\u6027"}, "583f78826c795d9add52bede362abc9669c5ba89c1d4135bc69a0444": {"sentence": "\u6301\u7eed\u65f6\u6001 IS A \u53ca\u7269\u6027", "label": 0, "tree_id": "537", "term": "\u6301\u7eed\u65f6\u6001", "hypernym": "\u53ca\u7269\u6027"}, "d8cc6b608aee59dcd9c1b46a1d0a9af4d0590241b81fa7c3471beadf": {"sentence": "\u6301\u7eed\u65f6\u6001 IS A \u4e92\u8865", "label": 0, "tree_id": "537", "term": "\u6301\u7eed\u65f6\u6001", "hypernym": "\u4e92\u8865"}, "10e8f43c9d1766b6c5694c6c07f92c41859e4e15c1b6592ebcf730c4": {"sentence": "\u6301\u7eed\u65f6\u6001 IS A \u4e00\u81f4", "label": 0, "tree_id": "537", "term": "\u6301\u7eed\u65f6\u6001", "hypernym": "\u4e00\u81f4"}, "129b288f9b3997816f90cb0b16812813f96d688fdacc5f42177afb8b": {"sentence": "\u6301\u7eed\u65f6\u6001 IS A \u5206\u53e5\u95f4\u7684\u5173\u7cfb", "label": 0, "tree_id": "537", "term": "\u6301\u7eed\u65f6\u6001", "hypernym": "\u5206\u53e5\u95f4\u7684\u5173\u7cfb"}, "bfc48b39ebfa4c08a4648db1e672179c030c5ad4f18f2ae7f2c1edcb": {"sentence": "\u6301\u7eed\u65f6\u6001 IS A \u8bed\u6001", "label": 0, "tree_id": "537", "term": "\u6301\u7eed\u65f6\u6001", "hypernym": "\u8bed\u6001"}, "33cc7613bdbc5e5186833fcde1fca4d4124203d96c1f8973842002e8": {"sentence": "\u6301\u7eed\u65f6\u6001 IS A \u4e3b\u4ece\u5173\u7cfb", "label": 0, "tree_id": "537", "term": "\u6301\u7eed\u65f6\u6001", "hypernym": "\u4e3b\u4ece\u5173\u7cfb"}, "92351dff8a12165dea62c6c7ba0cb7685f542fe2d570bbac7a39a38c": {"sentence": "\u6301\u7eed\u65f6\u6001 IS A \u540c\u7b49", "label": 0, "tree_id": "537", "term": "\u6301\u7eed\u65f6\u6001", "hypernym": "\u540c\u7b49"}, "fbebbfdda93bfca7f2847834a42ce60992cf12e0c95f79437205d761": {"sentence": "\u6301\u7eed\u65f6\u6001 IS A \u56de\u6307", "label": 0, "tree_id": "537", "term": "\u6301\u7eed\u65f6\u6001", "hypernym": "\u56de\u6307"}, "15f9dd2177c73c763c2fb6bfcfb5f07561a3161fffa81d1252664e76": {"sentence": "\u6301\u7eed\u65f6\u6001 IS A \u81ea\u53cd\u6027", "label": 0, "tree_id": "537", "term": "\u6301\u7eed\u65f6\u6001", "hypernym": "\u81ea\u53cd\u6027"}, "0150731cf01dc2f0c0422dd69803ddc979df655207daa27e896699bc": {"sentence": "\u6301\u7eed\u65f6\u6001 IS A \u7948\u4f7f\u8bed\u6c14", "label": 0, "tree_id": "537", "term": "\u6301\u7eed\u65f6\u6001", "hypernym": "\u7948\u4f7f\u8bed\u6c14"}, "539be873a0fe20e51a2a05ecce17b9fb393f0133f5432e91fd79843a": {"sentence": "\u6301\u7eed\u65f6\u6001 IS A \u76f4\u9648\u8bed\u6c14", "label": 0, "tree_id": "537", "term": "\u6301\u7eed\u65f6\u6001", "hypernym": "\u76f4\u9648\u8bed\u6c14"}, "2bbccbce12b9f49812d7e7d76aa19039c83642a796031eeffc687b62": {"sentence": "\u6301\u7eed\u65f6\u6001 IS A \u7591\u95ee\u8bed\u6c14", "label": 0, "tree_id": "537", "term": "\u6301\u7eed\u65f6\u6001", "hypernym": "\u7591\u95ee\u8bed\u6c14"}, "59a09533cc2575472af5693195795390bb8417f7136e8c230d79aec0": {"sentence": "\u6301\u7eed\u65f6\u6001 IS A \u7948\u613f\u8bed\u6001", "label": 0, "tree_id": "537", "term": "\u6301\u7eed\u65f6\u6001", "hypernym": "\u7948\u613f\u8bed\u6001"}, "7be299babc327e490a57d0a1bf49d07a33c92b842147d92c3c8ca228": {"sentence": "\u6301\u7eed\u65f6\u6001 IS A \u865a\u62df\u8bed\u6c14", "label": 0, "tree_id": "537", "term": "\u6301\u7eed\u65f6\u6001", "hypernym": "\u865a\u62df\u8bed\u6c14"}, "77b93d3355bcc5fef058ef559fde905329f4c85858912a61ab3172e6": {"sentence": "\u6301\u7eed\u65f6\u6001 IS A \u52a8\u8bcd\u7684\u53d8\u5316", "label": 0, "tree_id": "537", "term": "\u6301\u7eed\u65f6\u6001", "hypernym": "\u52a8\u8bcd\u7684\u53d8\u5316"}, "6e834f3e354fb5e475bbf28960c7894672162533a9b0306069c15976": {"sentence": "\u6301\u7eed\u65f6\u6001 IS A \u53d8\u683c", "label": 0, "tree_id": "537", "term": "\u6301\u7eed\u65f6\u6001", "hypernym": "\u53d8\u683c"}, "78f9f99024ccb19122709f5db669c5cd03d20b533602b172b3411f86": {"sentence": "\u6301\u7eed\u65f6\u6001 IS A \u540c\u4f4d", "label": 0, "tree_id": "537", "term": "\u6301\u7eed\u65f6\u6001", "hypernym": "\u540c\u4f4d"}, "f0f108d36396714cdfefc5fde57469b93aa3656ea1e57235af5d352b": {"sentence": "\u6301\u7eed\u65f6\u6001 IS A \u8868\u59cb\u52a8\u8bcd", "label": 0, "tree_id": "537", "term": "\u6301\u7eed\u65f6\u6001", "hypernym": "\u8868\u59cb\u52a8\u8bcd"}, "86516fca465208ac8a589b1e3ab6163b72b514dd32cac57048e52b64": {"sentence": "\u6301\u7eed\u65f6\u6001 IS A \u52a8\u8bcd\u5b8c\u6210\u4f53", "label": 0, "tree_id": "537", "term": "\u6301\u7eed\u65f6\u6001", "hypernym": "\u52a8\u8bcd\u5b8c\u6210\u4f53"}, "d16a7770aeb9906ee7799ca63c1e66c5831a900bbaf48b39eeeca566": {"sentence": "\u6301\u7eed\u65f6\u6001 IS A \u672a\u5b8c\u6210\u4f53", "label": 0, "tree_id": "537", "term": "\u6301\u7eed\u65f6\u6001", "hypernym": "\u672a\u5b8c\u6210\u4f53"}, "2c7ea6da4b06680ee1c489ae46815cdec48f9a7455699181b5003cfb": {"sentence": "\u6301\u7eed\u65f6\u6001 IS A \u8bcd\u6027\u4e00\u81f4", "label": 0, "tree_id": "537", "term": "\u6301\u7eed\u65f6\u6001", "hypernym": "\u8bcd\u6027\u4e00\u81f4"}, "402e2db18911f515b26adf51c5bfcb359b299df71dddd68e2ed2ec2f": {"sentence": "\u6301\u7eed\u65f6\u6001 IS A \u6570\u5b57\u4e0a\u7684\u4e00\u81f4", "label": 0, "tree_id": "537", "term": "\u6301\u7eed\u65f6\u6001", "hypernym": "\u6570\u5b57\u4e0a\u7684\u4e00\u81f4"}, "456a26fa9e95f704c0de917cc890df2465ab4efe325ec1bf057c94ef": {"sentence": "\u6301\u7eed\u65f6\u6001 IS A \u793a\u4f8b\u4e00\u81f4", "label": 0, "tree_id": "537", "term": "\u6301\u7eed\u65f6\u6001", "hypernym": "\u793a\u4f8b\u4e00\u81f4"}, "0931b348f89bbe93b31050eb177f18e5bcedae8cdd42dea784b91edc": {"sentence": "\u6301\u7eed\u65f6\u6001 IS A \u4eba\u7684\u4e00\u81f4", "label": 0, "tree_id": "537", "term": "\u6301\u7eed\u65f6\u6001", "hypernym": "\u4eba\u7684\u4e00\u81f4"}, "65e6aad6270168fed59df44f4c76ece9b938c507c6b6453555551bf8": {"sentence": "\u6301\u7eed\u65f6\u6001 IS A \u4ece\u5c5e\u5173\u7cfb", "label": 0, "tree_id": "537", "term": "\u6301\u7eed\u65f6\u6001", "hypernym": "\u4ece\u5c5e\u5173\u7cfb"}, "97140d5c37b87b43c87a53bfc7dcdc42a2df4ed363cef5c58dca268f": {"sentence": "\u6301\u7eed\u65f6\u6001 IS A \u5bf9\u7b49\u5173\u7cfb", "label": 0, "tree_id": "537", "term": "\u6301\u7eed\u65f6\u6001", "hypernym": "\u5bf9\u7b49\u5173\u7cfb"}, "f10b3877cc872ea0bba6b22793a148fd9ca6616079e6805a44950f41": {"sentence": "\u6301\u7eed\u65f6\u6001 IS A \u5bf9\u7167\u5173\u7cfb", "label": 0, "tree_id": "537", "term": "\u6301\u7eed\u65f6\u6001", "hypernym": "\u5bf9\u7167\u5173\u7cfb"}, "353e03f557c895792fe5592072270395d96004555d9c07f272b2becc": {"sentence": "\u6301\u7eed\u65f6\u6001 IS A \u8fde\u63a5\u5173\u7cfb", "label": 0, "tree_id": "537", "term": "\u6301\u7eed\u65f6\u6001", "hypernym": "\u8fde\u63a5\u5173\u7cfb"}, "738bc5afc604061515f86eda7def24d2d70a51f8ba8ce5f3920bad65": {"sentence": "\u6301\u7eed\u65f6\u6001 IS A \u5206\u79bb\u5173\u7cfb", "label": 0, "tree_id": "537", "term": "\u6301\u7eed\u65f6\u6001", "hypernym": "\u5206\u79bb\u5173\u7cfb"}, "d52343937d0a3d309e138aa0a45f58ca6c03430d8ac4a968278d0908": {"sentence": "\u6301\u7eed\u65f6\u6001 IS A \u4e3b\u52a8\u8bed\u6001", "label": 0, "tree_id": "537", "term": "\u6301\u7eed\u65f6\u6001", "hypernym": "\u4e3b\u52a8\u8bed\u6001"}, "68f69887f4ffda8e3cdc016ad0f154f6b1ed386441add2d04871bfac": {"sentence": "\u6301\u7eed\u65f6\u6001 IS A \u6e10\u8fdb\u65f6\u6001", "label": 0, "tree_id": "537", "term": "\u6301\u7eed\u65f6\u6001", "hypernym": "\u6e10\u8fdb\u65f6\u6001"}, "a88683d4183ab2a148950b9818f64720c3e8ee155b0aafaeaaa378a6": {"sentence": "\u6301\u7eed\u65f6\u6001 IS A \u9650\u5b9a\u5173\u7cfb", "label": 0, "tree_id": "537", "term": "\u6301\u7eed\u65f6\u6001", "hypernym": "\u9650\u5b9a\u5173\u7cfb"}, "9f2687844e241ab2d116471553327dd0b9ccd100a29fc01a19437433": {"sentence": "\u6301\u7eed\u65f6\u6001 IS A \u88ab\u52a8\u8bed\u6001", "label": 0, "tree_id": "537", "term": "\u6301\u7eed\u65f6\u6001", "hypernym": "\u88ab\u52a8\u8bed\u6001"}, "9282aae038774f58bfa19e995e4f8986d85bb1a4a4ffe58cdb37e35d": {"sentence": "\u52a8\u8bcd\u5b8c\u6210\u4f53 IS A \u8bed\u6cd5\u5173\u7cfb", "label": 0, "tree_id": "537", "term": "\u52a8\u8bcd\u5b8c\u6210\u4f53", "hypernym": "\u8bed\u6cd5\u5173\u7cfb"}, "1bd0ff4a62ae4d9fadd50e374f712a5b720277e57e71d5933f08e327": {"sentence": "\u52a8\u8bcd\u5b8c\u6210\u4f53 IS A \u4e92\u53c2", "label": 0, "tree_id": "537", "term": "\u52a8\u8bcd\u5b8c\u6210\u4f53", "hypernym": "\u4e92\u53c2"}, "786046d80c9b41a505f75719758494031ebac7634a6cc2ab5fb8366c": {"sentence": "\u52a8\u8bcd\u5b8c\u6210\u4f53 IS A \u8bed\u6c14", "label": 0, "tree_id": "537", "term": "\u52a8\u8bcd\u5b8c\u6210\u4f53", "hypernym": "\u8bed\u6c14"}, "ca926e438b4d4d4bce25ce24a16c6dcd7978deec0ebf2bbe7c064361": {"sentence": "\u52a8\u8bcd\u5b8c\u6210\u4f53 IS A \u8bcd\u5f62\u53d8\u5316", "label": 0, "tree_id": "537", "term": "\u52a8\u8bcd\u5b8c\u6210\u4f53", "hypernym": "\u8bcd\u5f62\u53d8\u5316"}, "4c62545d3353923dd2c86c7855e2aea1c145eac53eb76651cfae2a57": {"sentence": "\u52a8\u8bcd\u5b8c\u6210\u4f53 IS A \u4fee\u9970\u5173\u7cfb", "label": 0, "tree_id": "537", "term": "\u52a8\u8bcd\u5b8c\u6210\u4f53", "hypernym": "\u4fee\u9970\u5173\u7cfb"}, "7f7dea5e45f29f4a51c7b89e77141a25f419d0cdf9961cd627ae3118": {"sentence": "\u52a8\u8bcd\u5b8c\u6210\u4f53 IS A \u4f53", "label": 1, "tree_id": "537", "term": "\u52a8\u8bcd\u5b8c\u6210\u4f53", "hypernym": "\u4f53"}, "f08410a4b186aea93c03a426f0e7615137657e4a3fd710403b48395b": {"sentence": "\u52a8\u8bcd\u5b8c\u6210\u4f53 IS A \u4e0d\u53ca\u7269\u6027", "label": 0, "tree_id": "537", "term": "\u52a8\u8bcd\u5b8c\u6210\u4f53", "hypernym": "\u4e0d\u53ca\u7269\u6027"}, "6c9f4562d89b44d38666ebabba53da2bbb2601b9f19046acbfa1c3d8": {"sentence": "\u52a8\u8bcd\u5b8c\u6210\u4f53 IS A \u53ca\u7269\u6027", "label": 0, "tree_id": "537", "term": "\u52a8\u8bcd\u5b8c\u6210\u4f53", "hypernym": "\u53ca\u7269\u6027"}, "2d93bc1352fc9569b41adcb02fabc9f00bc66fe19c815883405586c1": {"sentence": "\u52a8\u8bcd\u5b8c\u6210\u4f53 IS A \u4e92\u8865", "label": 0, "tree_id": "537", "term": "\u52a8\u8bcd\u5b8c\u6210\u4f53", "hypernym": "\u4e92\u8865"}, "84c9c1c644e00044ad53db0a0d31b10e1179f3aaa0e7c8549f878696": {"sentence": "\u52a8\u8bcd\u5b8c\u6210\u4f53 IS A \u4e00\u81f4", "label": 0, "tree_id": "537", "term": "\u52a8\u8bcd\u5b8c\u6210\u4f53", "hypernym": "\u4e00\u81f4"}, "eecab0d2f87eebfa492c03ccc5cdab0644700cb85884d0c54a983d9b": {"sentence": "\u52a8\u8bcd\u5b8c\u6210\u4f53 IS A \u5206\u53e5\u95f4\u7684\u5173\u7cfb", "label": 0, "tree_id": "537", "term": "\u52a8\u8bcd\u5b8c\u6210\u4f53", "hypernym": "\u5206\u53e5\u95f4\u7684\u5173\u7cfb"}, "58127c5a3d392e08ad1fae46849fe2824ec2a99e56f8aa745898efb2": {"sentence": "\u52a8\u8bcd\u5b8c\u6210\u4f53 IS A \u8bed\u6001", "label": 0, "tree_id": "537", "term": "\u52a8\u8bcd\u5b8c\u6210\u4f53", "hypernym": "\u8bed\u6001"}, "b731da6551388b810fc3fbca98cdce4ca5f51e1e865adff00b861fb7": {"sentence": "\u52a8\u8bcd\u5b8c\u6210\u4f53 IS A \u4e3b\u4ece\u5173\u7cfb", "label": 0, "tree_id": "537", "term": "\u52a8\u8bcd\u5b8c\u6210\u4f53", "hypernym": "\u4e3b\u4ece\u5173\u7cfb"}, "c6481905d4221044f4684c13f13a7756f5b28dfcf0b9c0c608dad170": {"sentence": "\u52a8\u8bcd\u5b8c\u6210\u4f53 IS A \u540c\u7b49", "label": 0, "tree_id": "537", "term": "\u52a8\u8bcd\u5b8c\u6210\u4f53", "hypernym": "\u540c\u7b49"}, "df3ad34f5d7e853c461d8d4b5000ca8667cf6678e216749b0fbad341": {"sentence": "\u52a8\u8bcd\u5b8c\u6210\u4f53 IS A \u56de\u6307", "label": 0, "tree_id": "537", "term": "\u52a8\u8bcd\u5b8c\u6210\u4f53", "hypernym": "\u56de\u6307"}, "20c97f6a8aad77acb64ac3f94b385e1c259889c6b2b42adb100c1b7c": {"sentence": "\u52a8\u8bcd\u5b8c\u6210\u4f53 IS A \u81ea\u53cd\u6027", "label": 0, "tree_id": "537", "term": "\u52a8\u8bcd\u5b8c\u6210\u4f53", "hypernym": "\u81ea\u53cd\u6027"}, "29129d17a270cd724d691270f616d53bbc446bc5a71f6ff24eaf8ec1": {"sentence": "\u52a8\u8bcd\u5b8c\u6210\u4f53 IS A \u7948\u4f7f\u8bed\u6c14", "label": 0, "tree_id": "537", "term": "\u52a8\u8bcd\u5b8c\u6210\u4f53", "hypernym": "\u7948\u4f7f\u8bed\u6c14"}, "2566921e02972ab089c389d62ee1b46148e9ea452060ac921338f685": {"sentence": "\u52a8\u8bcd\u5b8c\u6210\u4f53 IS A \u76f4\u9648\u8bed\u6c14", "label": 0, "tree_id": "537", "term": "\u52a8\u8bcd\u5b8c\u6210\u4f53", "hypernym": "\u76f4\u9648\u8bed\u6c14"}, "5b2cf5a20add8987eea2ee6bcb9b2e8fa2183d4551ad580c41714cc2": {"sentence": "\u52a8\u8bcd\u5b8c\u6210\u4f53 IS A \u7591\u95ee\u8bed\u6c14", "label": 0, "tree_id": "537", "term": "\u52a8\u8bcd\u5b8c\u6210\u4f53", "hypernym": "\u7591\u95ee\u8bed\u6c14"}, "45f5e7bf87e51acc6316e7a47e01ba6010bd969d421b3a62040c9892": {"sentence": "\u52a8\u8bcd\u5b8c\u6210\u4f53 IS A \u7948\u613f\u8bed\u6001", "label": 0, "tree_id": "537", "term": "\u52a8\u8bcd\u5b8c\u6210\u4f53", "hypernym": "\u7948\u613f\u8bed\u6001"}, "45303a3b62b5c51cfcb2e4c33d641bca5b19690cdc08fe1cc15d5038": {"sentence": "\u52a8\u8bcd\u5b8c\u6210\u4f53 IS A \u865a\u62df\u8bed\u6c14", "label": 0, "tree_id": "537", "term": "\u52a8\u8bcd\u5b8c\u6210\u4f53", "hypernym": "\u865a\u62df\u8bed\u6c14"}, "7447695e1b25be9af00ea9ae215e57cde79ddc867710bc96ddec2440": {"sentence": "\u52a8\u8bcd\u5b8c\u6210\u4f53 IS A \u52a8\u8bcd\u7684\u53d8\u5316", "label": 0, "tree_id": "537", "term": "\u52a8\u8bcd\u5b8c\u6210\u4f53", "hypernym": "\u52a8\u8bcd\u7684\u53d8\u5316"}, "91d16a4bf5cc35072180c75b03e08b850543a914d711ba14c655f109": {"sentence": "\u52a8\u8bcd\u5b8c\u6210\u4f53 IS A \u53d8\u683c", "label": 0, "tree_id": "537", "term": "\u52a8\u8bcd\u5b8c\u6210\u4f53", "hypernym": "\u53d8\u683c"}, "0fa779020b2c0010713e57e4403f9c58ecbbcc54cb87cb767e8726e0": {"sentence": "\u52a8\u8bcd\u5b8c\u6210\u4f53 IS A \u540c\u4f4d", "label": 0, "tree_id": "537", "term": "\u52a8\u8bcd\u5b8c\u6210\u4f53", "hypernym": "\u540c\u4f4d"}, "082e0b0782f7fdfb7b6b764f0c4d6605e62dc438db88b50c4a801c81": {"sentence": "\u52a8\u8bcd\u5b8c\u6210\u4f53 IS A \u8868\u59cb\u52a8\u8bcd", "label": 0, "tree_id": "537", "term": "\u52a8\u8bcd\u5b8c\u6210\u4f53", "hypernym": "\u8868\u59cb\u52a8\u8bcd"}, "67252a0c7bb1d13d3c266a7ae1f678b671a0df6b7c1c818a025dbb5e": {"sentence": "\u52a8\u8bcd\u5b8c\u6210\u4f53 IS A \u6301\u7eed\u65f6\u6001", "label": 0, "tree_id": "537", "term": "\u52a8\u8bcd\u5b8c\u6210\u4f53", "hypernym": "\u6301\u7eed\u65f6\u6001"}, "79da532128e8497797c73650c111a84361a0699c4662fff517c051ce": {"sentence": "\u52a8\u8bcd\u5b8c\u6210\u4f53 IS A \u672a\u5b8c\u6210\u4f53", "label": 0, "tree_id": "537", "term": "\u52a8\u8bcd\u5b8c\u6210\u4f53", "hypernym": "\u672a\u5b8c\u6210\u4f53"}, "f53b517a16685ee0684d08e911860f113cd304737071188ec50dd7c8": {"sentence": "\u52a8\u8bcd\u5b8c\u6210\u4f53 IS A \u8bcd\u6027\u4e00\u81f4", "label": 0, "tree_id": "537", "term": "\u52a8\u8bcd\u5b8c\u6210\u4f53", "hypernym": "\u8bcd\u6027\u4e00\u81f4"}, "3ae9c6344995f15fc1e36d30864a35445672398e6765a1ad1f366fe3": {"sentence": "\u52a8\u8bcd\u5b8c\u6210\u4f53 IS A \u6570\u5b57\u4e0a\u7684\u4e00\u81f4", "label": 0, "tree_id": "537", "term": "\u52a8\u8bcd\u5b8c\u6210\u4f53", "hypernym": "\u6570\u5b57\u4e0a\u7684\u4e00\u81f4"}, "516a5ad9a0814afd39aa19f90e268dd16b16dcb186d7c4f7720e6c44": {"sentence": "\u52a8\u8bcd\u5b8c\u6210\u4f53 IS A \u793a\u4f8b\u4e00\u81f4", "label": 0, "tree_id": "537", "term": "\u52a8\u8bcd\u5b8c\u6210\u4f53", "hypernym": "\u793a\u4f8b\u4e00\u81f4"}, "bbb7d7d27438b2307dcf47040cb6d9a87e8592a0778ebcb080baac4f": {"sentence": "\u52a8\u8bcd\u5b8c\u6210\u4f53 IS A \u4eba\u7684\u4e00\u81f4", "label": 0, "tree_id": "537", "term": "\u52a8\u8bcd\u5b8c\u6210\u4f53", "hypernym": "\u4eba\u7684\u4e00\u81f4"}, "623a37954b4ac69714a66dd8ec31da4102866e1cf05643b23925f34c": {"sentence": "\u52a8\u8bcd\u5b8c\u6210\u4f53 IS A \u4ece\u5c5e\u5173\u7cfb", "label": 0, "tree_id": "537", "term": "\u52a8\u8bcd\u5b8c\u6210\u4f53", "hypernym": "\u4ece\u5c5e\u5173\u7cfb"}, "a7f3e61bea2d96a99cadad9c5757f890664c0d64fec299d57d2f4a59": {"sentence": "\u52a8\u8bcd\u5b8c\u6210\u4f53 IS A \u5bf9\u7b49\u5173\u7cfb", "label": 0, "tree_id": "537", "term": "\u52a8\u8bcd\u5b8c\u6210\u4f53", "hypernym": "\u5bf9\u7b49\u5173\u7cfb"}, "dd4f1a56c6c4a1703c26b30ffc541f59fa6b1118da7a4451063a982c": {"sentence": "\u52a8\u8bcd\u5b8c\u6210\u4f53 IS A \u5bf9\u7167\u5173\u7cfb", "label": 0, "tree_id": "537", "term": "\u52a8\u8bcd\u5b8c\u6210\u4f53", "hypernym": "\u5bf9\u7167\u5173\u7cfb"}, "1b66c71a6fb6df82d633c78a9a9fb10d12e0e3cc17b5fecac0364f80": {"sentence": "\u52a8\u8bcd\u5b8c\u6210\u4f53 IS A \u8fde\u63a5\u5173\u7cfb", "label": 0, "tree_id": "537", "term": "\u52a8\u8bcd\u5b8c\u6210\u4f53", "hypernym": "\u8fde\u63a5\u5173\u7cfb"}, "c48701827b7a8240a93028220330da12dd407e1b8196d21455ce7fe1": {"sentence": "\u52a8\u8bcd\u5b8c\u6210\u4f53 IS A \u5206\u79bb\u5173\u7cfb", "label": 0, "tree_id": "537", "term": "\u52a8\u8bcd\u5b8c\u6210\u4f53", "hypernym": "\u5206\u79bb\u5173\u7cfb"}, "29df6cca956ebe431310e429c5db826495788d87d386552142641962": {"sentence": "\u52a8\u8bcd\u5b8c\u6210\u4f53 IS A \u4e3b\u52a8\u8bed\u6001", "label": 0, "tree_id": "537", "term": "\u52a8\u8bcd\u5b8c\u6210\u4f53", "hypernym": "\u4e3b\u52a8\u8bed\u6001"}, "b73dd9b89aa6d6f96a26a7c04f65979802dde7e7e76b530f26e8aa4c": {"sentence": "\u52a8\u8bcd\u5b8c\u6210\u4f53 IS A \u6e10\u8fdb\u65f6\u6001", "label": 0, "tree_id": "537", "term": "\u52a8\u8bcd\u5b8c\u6210\u4f53", "hypernym": "\u6e10\u8fdb\u65f6\u6001"}, "b2d98029c8ee96f2e1b07215800b4e141a119c924aaa2b89345ba713": {"sentence": "\u52a8\u8bcd\u5b8c\u6210\u4f53 IS A \u9650\u5b9a\u5173\u7cfb", "label": 0, "tree_id": "537", "term": "\u52a8\u8bcd\u5b8c\u6210\u4f53", "hypernym": "\u9650\u5b9a\u5173\u7cfb"}, "790aac0ba5fe7ebdf1a000ab75a0cc5527d76d0318df15500309e759": {"sentence": "\u52a8\u8bcd\u5b8c\u6210\u4f53 IS A \u88ab\u52a8\u8bed\u6001", "label": 0, "tree_id": "537", "term": "\u52a8\u8bcd\u5b8c\u6210\u4f53", "hypernym": "\u88ab\u52a8\u8bed\u6001"}, "097d94f30f6bf7315c1b3aba5d2b286e3f8a0cbe987ba8f6e4d6594c": {"sentence": "\u672a\u5b8c\u6210\u4f53 IS A \u8bed\u6cd5\u5173\u7cfb", "label": 0, "tree_id": "537", "term": "\u672a\u5b8c\u6210\u4f53", "hypernym": "\u8bed\u6cd5\u5173\u7cfb"}, "e57d9d836c4eef20dd87a6072e2010f9f277e2e289bec041061cff5e": {"sentence": "\u672a\u5b8c\u6210\u4f53 IS A \u4e92\u53c2", "label": 0, "tree_id": "537", "term": "\u672a\u5b8c\u6210\u4f53", "hypernym": "\u4e92\u53c2"}, "dca64133e0b69969380fb6ed614ee777d7fc4768682df3faaccc3dee": {"sentence": "\u672a\u5b8c\u6210\u4f53 IS A \u8bed\u6c14", "label": 0, "tree_id": "537", "term": "\u672a\u5b8c\u6210\u4f53", "hypernym": "\u8bed\u6c14"}, "0501f1a2e05abbef02171e206522aa3fcbe288b4a1923e507f471f3b": {"sentence": "\u672a\u5b8c\u6210\u4f53 IS A \u8bcd\u5f62\u53d8\u5316", "label": 0, "tree_id": "537", "term": "\u672a\u5b8c\u6210\u4f53", "hypernym": "\u8bcd\u5f62\u53d8\u5316"}, "8036a6b0a65ea365bafd3cf21a8a9d5cb409694de8d01c58c4f00682": {"sentence": "\u672a\u5b8c\u6210\u4f53 IS A \u4fee\u9970\u5173\u7cfb", "label": 0, "tree_id": "537", "term": "\u672a\u5b8c\u6210\u4f53", "hypernym": "\u4fee\u9970\u5173\u7cfb"}, "2228553f8553ace77a86c5de171e45dfc4b478a2ef8a1c2155032b5d": {"sentence": "\u672a\u5b8c\u6210\u4f53 IS A \u4f53", "label": 0, "tree_id": "537", "term": "\u672a\u5b8c\u6210\u4f53", "hypernym": "\u4f53"}, "eb96fde412089205a974fe91f70280a4d9c1a6f4087209fa4ca966fc": {"sentence": "\u672a\u5b8c\u6210\u4f53 IS A \u4e0d\u53ca\u7269\u6027", "label": 0, "tree_id": "537", "term": "\u672a\u5b8c\u6210\u4f53", "hypernym": "\u4e0d\u53ca\u7269\u6027"}, "b4c9f0617c238c77b6b76f82f57c307fcfadbba24ade7f3ff80ecd16": {"sentence": "\u672a\u5b8c\u6210\u4f53 IS A \u53ca\u7269\u6027", "label": 0, "tree_id": "537", "term": "\u672a\u5b8c\u6210\u4f53", "hypernym": "\u53ca\u7269\u6027"}, "8238125447a9680940235ca930c8bab263af8819c1b0641165ba32a7": {"sentence": "\u672a\u5b8c\u6210\u4f53 IS A \u4e92\u8865", "label": 0, "tree_id": "537", "term": "\u672a\u5b8c\u6210\u4f53", "hypernym": "\u4e92\u8865"}, "fa05c7081bde39646465e1ccf2abe01c47cbacf3d72e8245502d93ca": {"sentence": "\u672a\u5b8c\u6210\u4f53 IS A \u4e00\u81f4", "label": 0, "tree_id": "537", "term": "\u672a\u5b8c\u6210\u4f53", "hypernym": "\u4e00\u81f4"}, "29eb678b3194ab93d07cca81fa21f255f9335b8d546bbda5bea6211d": {"sentence": "\u672a\u5b8c\u6210\u4f53 IS A \u5206\u53e5\u95f4\u7684\u5173\u7cfb", "label": 0, "tree_id": "537", "term": "\u672a\u5b8c\u6210\u4f53", "hypernym": "\u5206\u53e5\u95f4\u7684\u5173\u7cfb"}, "63dd301cab87e5be348720235bdb573d62217867fb9e2d44d3b15ed0": {"sentence": "\u672a\u5b8c\u6210\u4f53 IS A \u8bed\u6001", "label": 0, "tree_id": "537", "term": "\u672a\u5b8c\u6210\u4f53", "hypernym": "\u8bed\u6001"}, "8a06d6f3880eb33c68fafcc77b0df4a072ba1fcbd391d9f76fef69b6": {"sentence": "\u672a\u5b8c\u6210\u4f53 IS A \u4e3b\u4ece\u5173\u7cfb", "label": 0, "tree_id": "537", "term": "\u672a\u5b8c\u6210\u4f53", "hypernym": "\u4e3b\u4ece\u5173\u7cfb"}, "79d7040ff5bcbbb1ef143b0c1d25eebd42345fc0797d73c5fa8e43dc": {"sentence": "\u672a\u5b8c\u6210\u4f53 IS A \u540c\u7b49", "label": 0, "tree_id": "537", "term": "\u672a\u5b8c\u6210\u4f53", "hypernym": "\u540c\u7b49"}, "8f1a36f9288d7820e753a6d89af04824fc45716e50ac9efbd90766a0": {"sentence": "\u672a\u5b8c\u6210\u4f53 IS A \u56de\u6307", "label": 0, "tree_id": "537", "term": "\u672a\u5b8c\u6210\u4f53", "hypernym": "\u56de\u6307"}, "3c876bdb1cce1615f2e9acd3107147ece2a6ea64d3fe16eef9648800": {"sentence": "\u672a\u5b8c\u6210\u4f53 IS A \u81ea\u53cd\u6027", "label": 0, "tree_id": "537", "term": "\u672a\u5b8c\u6210\u4f53", "hypernym": "\u81ea\u53cd\u6027"}, "58c04b58199df629d49c99ce9b00f9bb257d9535bccd0cc50ba90363": {"sentence": "\u672a\u5b8c\u6210\u4f53 IS A \u7948\u4f7f\u8bed\u6c14", "label": 0, "tree_id": "537", "term": "\u672a\u5b8c\u6210\u4f53", "hypernym": "\u7948\u4f7f\u8bed\u6c14"}, "7478b48ee813eede5bd29ee8ebe388ac129e1d2f67fc183deba0024d": {"sentence": "\u672a\u5b8c\u6210\u4f53 IS A \u76f4\u9648\u8bed\u6c14", "label": 0, "tree_id": "537", "term": "\u672a\u5b8c\u6210\u4f53", "hypernym": "\u76f4\u9648\u8bed\u6c14"}, "5ff471c4a63d1ac1fa3c084cedf43c0771f9a5f63df39a5a3d84a3bc": {"sentence": "\u672a\u5b8c\u6210\u4f53 IS A \u7591\u95ee\u8bed\u6c14", "label": 0, "tree_id": "537", "term": "\u672a\u5b8c\u6210\u4f53", "hypernym": "\u7591\u95ee\u8bed\u6c14"}, "235834989facf97e996901aaa5772cc0f350464df1ec894d9907b9e6": {"sentence": "\u672a\u5b8c\u6210\u4f53 IS A \u7948\u613f\u8bed\u6001", "label": 0, "tree_id": "537", "term": "\u672a\u5b8c\u6210\u4f53", "hypernym": "\u7948\u613f\u8bed\u6001"}, "3dc235a8e32c4156475dc507261e372072aafe39cb28abac3409d8c8": {"sentence": "\u672a\u5b8c\u6210\u4f53 IS A \u865a\u62df\u8bed\u6c14", "label": 0, "tree_id": "537", "term": "\u672a\u5b8c\u6210\u4f53", "hypernym": "\u865a\u62df\u8bed\u6c14"}, "db5ac31c4dbf4f84f634a5af7ac004fa24cbbe9dcd8e1f6b420f18a0": {"sentence": "\u672a\u5b8c\u6210\u4f53 IS A \u52a8\u8bcd\u7684\u53d8\u5316", "label": 0, "tree_id": "537", "term": "\u672a\u5b8c\u6210\u4f53", "hypernym": "\u52a8\u8bcd\u7684\u53d8\u5316"}, "5100a5aeda6ff68f6d22d1a9a5169f1a61799ef2e3407e5924324324": {"sentence": "\u672a\u5b8c\u6210\u4f53 IS A \u53d8\u683c", "label": 0, "tree_id": "537", "term": "\u672a\u5b8c\u6210\u4f53", "hypernym": "\u53d8\u683c"}, "9d43ea131c3b5c2895b0bc1d6c77f225af9c98f173da9391442b138a": {"sentence": "\u672a\u5b8c\u6210\u4f53 IS A \u540c\u4f4d", "label": 0, "tree_id": "537", "term": "\u672a\u5b8c\u6210\u4f53", "hypernym": "\u540c\u4f4d"}, "f7617797c2a991b8b3d142d8ba8c27b9a02159cc29152032550aba3a": {"sentence": "\u672a\u5b8c\u6210\u4f53 IS A \u8868\u59cb\u52a8\u8bcd", "label": 0, "tree_id": "537", "term": "\u672a\u5b8c\u6210\u4f53", "hypernym": "\u8868\u59cb\u52a8\u8bcd"}, "1df25de3bb358029d40cf7b241c7d8376302f4ac7b28c91f7987c81f": {"sentence": "\u672a\u5b8c\u6210\u4f53 IS A \u6301\u7eed\u65f6\u6001", "label": 1, "tree_id": "537", "term": "\u672a\u5b8c\u6210\u4f53", "hypernym": "\u6301\u7eed\u65f6\u6001"}, "949aef49c2a39c2285603a7f107af100a9946aa5053d8ea509146254": {"sentence": "\u672a\u5b8c\u6210\u4f53 IS A \u52a8\u8bcd\u5b8c\u6210\u4f53", "label": 0, "tree_id": "537", "term": "\u672a\u5b8c\u6210\u4f53", "hypernym": "\u52a8\u8bcd\u5b8c\u6210\u4f53"}, "3918e094dd911163283e2b8a2d7dc31f7c436f2e43e75ce2fd6506c6": {"sentence": "\u672a\u5b8c\u6210\u4f53 IS A \u8bcd\u6027\u4e00\u81f4", "label": 0, "tree_id": "537", "term": "\u672a\u5b8c\u6210\u4f53", "hypernym": "\u8bcd\u6027\u4e00\u81f4"}, "bb4cc600c1ede36b974ab645af41ccf992bc22a3255a0b9bbb027ca9": {"sentence": "\u672a\u5b8c\u6210\u4f53 IS A \u6570\u5b57\u4e0a\u7684\u4e00\u81f4", "label": 0, "tree_id": "537", "term": "\u672a\u5b8c\u6210\u4f53", "hypernym": "\u6570\u5b57\u4e0a\u7684\u4e00\u81f4"}, "5eb27a168c0cccb648dcf8af6bd93112e91f7c1a863b9f77cf495571": {"sentence": "\u672a\u5b8c\u6210\u4f53 IS A \u793a\u4f8b\u4e00\u81f4", "label": 0, "tree_id": "537", "term": "\u672a\u5b8c\u6210\u4f53", "hypernym": "\u793a\u4f8b\u4e00\u81f4"}, "a474e21865c342694ce5e6d665f0fdb341a064a9e909b3eedb0a750d": {"sentence": "\u672a\u5b8c\u6210\u4f53 IS A \u4eba\u7684\u4e00\u81f4", "label": 0, "tree_id": "537", "term": "\u672a\u5b8c\u6210\u4f53", "hypernym": "\u4eba\u7684\u4e00\u81f4"}, "3dae8a027bcc2a642114c06373525da936cabe1b2237a0d712d59dc9": {"sentence": "\u672a\u5b8c\u6210\u4f53 IS A \u4ece\u5c5e\u5173\u7cfb", "label": 0, "tree_id": "537", "term": "\u672a\u5b8c\u6210\u4f53", "hypernym": "\u4ece\u5c5e\u5173\u7cfb"}, "05545763f13dff906a058cd4070a34b2ef7111197fab874d512b26fd": {"sentence": "\u672a\u5b8c\u6210\u4f53 IS A \u5bf9\u7b49\u5173\u7cfb", "label": 0, "tree_id": "537", "term": "\u672a\u5b8c\u6210\u4f53", "hypernym": "\u5bf9\u7b49\u5173\u7cfb"}, "a53cd66e6f2f8f7d6f3ca379436930b4a1365930ace6e123b12e2d5f": {"sentence": "\u672a\u5b8c\u6210\u4f53 IS A \u5bf9\u7167\u5173\u7cfb", "label": 0, "tree_id": "537", "term": "\u672a\u5b8c\u6210\u4f53", "hypernym": "\u5bf9\u7167\u5173\u7cfb"}, "abc0c35977c2ba05a44eeab0499bfae95fc3c1ad804b01fabe7f11fd": {"sentence": "\u672a\u5b8c\u6210\u4f53 IS A \u8fde\u63a5\u5173\u7cfb", "label": 0, "tree_id": "537", "term": "\u672a\u5b8c\u6210\u4f53", "hypernym": "\u8fde\u63a5\u5173\u7cfb"}, "0e49b7694e3852632c4716f3df4a11e02d22e93b69b2ae04a1419434": {"sentence": "\u672a\u5b8c\u6210\u4f53 IS A \u5206\u79bb\u5173\u7cfb", "label": 0, "tree_id": "537", "term": "\u672a\u5b8c\u6210\u4f53", "hypernym": "\u5206\u79bb\u5173\u7cfb"}, "6b968d1789aaf112ffac81b88faee65f9a3d7ac5cb33157609d591b0": {"sentence": "\u672a\u5b8c\u6210\u4f53 IS A \u4e3b\u52a8\u8bed\u6001", "label": 0, "tree_id": "537", "term": "\u672a\u5b8c\u6210\u4f53", "hypernym": "\u4e3b\u52a8\u8bed\u6001"}, "543b9a68a356125ea351c3afeec65c93f7cafe70f851b4487793d1c6": {"sentence": "\u672a\u5b8c\u6210\u4f53 IS A \u6e10\u8fdb\u65f6\u6001", "label": 0, "tree_id": "537", "term": "\u672a\u5b8c\u6210\u4f53", "hypernym": "\u6e10\u8fdb\u65f6\u6001"}, "e24e34ced47b4bbc28cec0108778830c1536acc3b20e35e28a38f081": {"sentence": "\u672a\u5b8c\u6210\u4f53 IS A \u9650\u5b9a\u5173\u7cfb", "label": 0, "tree_id": "537", "term": "\u672a\u5b8c\u6210\u4f53", "hypernym": "\u9650\u5b9a\u5173\u7cfb"}, "78c020ccbe532585581b739d7425f7e08967162b27869b3f331b4516": {"sentence": "\u672a\u5b8c\u6210\u4f53 IS A \u88ab\u52a8\u8bed\u6001", "label": 0, "tree_id": "537", "term": "\u672a\u5b8c\u6210\u4f53", "hypernym": "\u88ab\u52a8\u8bed\u6001"}, "54aec7e0c92fa524230161f7dfc595d55b97c33a85155d234ef3c9d7": {"sentence": "\u8bcd\u6027\u4e00\u81f4 IS A \u8bed\u6cd5\u5173\u7cfb", "label": 0, "tree_id": "537", "term": "\u8bcd\u6027\u4e00\u81f4", "hypernym": "\u8bed\u6cd5\u5173\u7cfb"}, "f3f6afc77dbe0532f770469fda7187d3072085d0627e714d4ac6eae5": {"sentence": "\u8bcd\u6027\u4e00\u81f4 IS A \u4e92\u53c2", "label": 0, "tree_id": "537", "term": "\u8bcd\u6027\u4e00\u81f4", "hypernym": "\u4e92\u53c2"}, "8da00f4eac78ca3d1019cb57ac6e0d4452e0f80e62ca6945115b0fb6": {"sentence": "\u8bcd\u6027\u4e00\u81f4 IS A \u8bed\u6c14", "label": 0, "tree_id": "537", "term": "\u8bcd\u6027\u4e00\u81f4", "hypernym": "\u8bed\u6c14"}, "440f0f65cfffa0efdbd6f7f186133f14da33c71aa843664eca28999f": {"sentence": "\u8bcd\u6027\u4e00\u81f4 IS A \u8bcd\u5f62\u53d8\u5316", "label": 0, "tree_id": "537", "term": "\u8bcd\u6027\u4e00\u81f4", "hypernym": "\u8bcd\u5f62\u53d8\u5316"}, "32bea831688f84d0d85f98c714bdc6af8641d46e81c1f55a15473020": {"sentence": "\u8bcd\u6027\u4e00\u81f4 IS A \u4fee\u9970\u5173\u7cfb", "label": 0, "tree_id": "537", "term": "\u8bcd\u6027\u4e00\u81f4", "hypernym": "\u4fee\u9970\u5173\u7cfb"}, "73a8a7fef13d425c035ecece50ac92c9dcd91756df09dfc770c30680": {"sentence": "\u8bcd\u6027\u4e00\u81f4 IS A \u4f53", "label": 0, "tree_id": "537", "term": "\u8bcd\u6027\u4e00\u81f4", "hypernym": "\u4f53"}, "ece12b5e9083851cdc77cb3857bf3b7d228f2174db52e56711d8a670": {"sentence": "\u8bcd\u6027\u4e00\u81f4 IS A \u4e0d\u53ca\u7269\u6027", "label": 0, "tree_id": "537", "term": "\u8bcd\u6027\u4e00\u81f4", "hypernym": "\u4e0d\u53ca\u7269\u6027"}, "3f3ff47465380807e541d5e1e2b60caa22a01166f46d338823ba41ff": {"sentence": "\u8bcd\u6027\u4e00\u81f4 IS A \u53ca\u7269\u6027", "label": 0, "tree_id": "537", "term": "\u8bcd\u6027\u4e00\u81f4", "hypernym": "\u53ca\u7269\u6027"}, "b4aeaeb25e7b4eb23e7b72dc5fbef1bd0c0d84ec212781bc1712596e": {"sentence": "\u8bcd\u6027\u4e00\u81f4 IS A \u4e92\u8865", "label": 0, "tree_id": "537", "term": "\u8bcd\u6027\u4e00\u81f4", "hypernym": "\u4e92\u8865"}, "48e0b81fefcd923a7763c35d1fe948966f378f325f0672f495ddcdbf": {"sentence": "\u8bcd\u6027\u4e00\u81f4 IS A \u4e00\u81f4", "label": 1, "tree_id": "537", "term": "\u8bcd\u6027\u4e00\u81f4", "hypernym": "\u4e00\u81f4"}, "41c5c797d948328fa351222316fb5a3a7a0de7da7a8944111b5e5eb8": {"sentence": "\u8bcd\u6027\u4e00\u81f4 IS A \u5206\u53e5\u95f4\u7684\u5173\u7cfb", "label": 0, "tree_id": "537", "term": "\u8bcd\u6027\u4e00\u81f4", "hypernym": "\u5206\u53e5\u95f4\u7684\u5173\u7cfb"}, "16044015a9a3655d2a8385083685d11a29b91acbac295d36347347bb": {"sentence": "\u8bcd\u6027\u4e00\u81f4 IS A \u8bed\u6001", "label": 0, "tree_id": "537", "term": "\u8bcd\u6027\u4e00\u81f4", "hypernym": "\u8bed\u6001"}, "b6055d4f562134ec166d1134c535774ca701ef6f9efe4131fcbe320a": {"sentence": "\u8bcd\u6027\u4e00\u81f4 IS A \u4e3b\u4ece\u5173\u7cfb", "label": 0, "tree_id": "537", "term": "\u8bcd\u6027\u4e00\u81f4", "hypernym": "\u4e3b\u4ece\u5173\u7cfb"}, "4c8548914698d23843435a072cf586fb04111f2b98a08fa705b7b320": {"sentence": "\u8bcd\u6027\u4e00\u81f4 IS A \u540c\u7b49", "label": 0, "tree_id": "537", "term": "\u8bcd\u6027\u4e00\u81f4", "hypernym": "\u540c\u7b49"}, "f0b884171ae461c58fa9d24b42bdf919e50864e1f6b64bd9a71e9faa": {"sentence": "\u8bcd\u6027\u4e00\u81f4 IS A \u56de\u6307", "label": 0, "tree_id": "537", "term": "\u8bcd\u6027\u4e00\u81f4", "hypernym": "\u56de\u6307"}, "b2681ba0f7bc336f8d5e86c9b7c1d4c80f84d2bc8ae71ae99ec52fb5": {"sentence": "\u8bcd\u6027\u4e00\u81f4 IS A \u81ea\u53cd\u6027", "label": 0, "tree_id": "537", "term": "\u8bcd\u6027\u4e00\u81f4", "hypernym": "\u81ea\u53cd\u6027"}, "74d9612f365e4554a41d518b3b36c3877bb11d7e0acf689971b8c492": {"sentence": "\u8bcd\u6027\u4e00\u81f4 IS A \u7948\u4f7f\u8bed\u6c14", "label": 0, "tree_id": "537", "term": "\u8bcd\u6027\u4e00\u81f4", "hypernym": "\u7948\u4f7f\u8bed\u6c14"}, "a4a22b416836a6e87e791614fbc15adb826a33a7a116a381d950b49f": {"sentence": "\u8bcd\u6027\u4e00\u81f4 IS A \u76f4\u9648\u8bed\u6c14", "label": 0, "tree_id": "537", "term": "\u8bcd\u6027\u4e00\u81f4", "hypernym": "\u76f4\u9648\u8bed\u6c14"}, "3f831bba22e90faf9237e4dbb687d1741fbb226c94e6a7b24749cd50": {"sentence": "\u8bcd\u6027\u4e00\u81f4 IS A \u7591\u95ee\u8bed\u6c14", "label": 0, "tree_id": "537", "term": "\u8bcd\u6027\u4e00\u81f4", "hypernym": "\u7591\u95ee\u8bed\u6c14"}, "c6b19f40a06a1b68dbc95add80c6e3944bbb07887fa21010aea3a1af": {"sentence": "\u8bcd\u6027\u4e00\u81f4 IS A \u7948\u613f\u8bed\u6001", "label": 0, "tree_id": "537", "term": "\u8bcd\u6027\u4e00\u81f4", "hypernym": "\u7948\u613f\u8bed\u6001"}, "d08973bcc8dee986116d4d80edd9ba810a12c0a96418a3d4142af9cd": {"sentence": "\u8bcd\u6027\u4e00\u81f4 IS A \u865a\u62df\u8bed\u6c14", "label": 0, "tree_id": "537", "term": "\u8bcd\u6027\u4e00\u81f4", "hypernym": "\u865a\u62df\u8bed\u6c14"}, "952b660e9a203662c2171aa60e5f9610cdb902824cf4798bb84ff7ab": {"sentence": "\u8bcd\u6027\u4e00\u81f4 IS A \u52a8\u8bcd\u7684\u53d8\u5316", "label": 0, "tree_id": "537", "term": "\u8bcd\u6027\u4e00\u81f4", "hypernym": "\u52a8\u8bcd\u7684\u53d8\u5316"}, "1b26f491da74c37320a71d377c942108b418b579d737086b05d564e1": {"sentence": "\u8bcd\u6027\u4e00\u81f4 IS A \u53d8\u683c", "label": 0, "tree_id": "537", "term": "\u8bcd\u6027\u4e00\u81f4", "hypernym": "\u53d8\u683c"}, "b689f617231699a824bcaf47f7e173eedd2dbc46294b1ad0992fa3a6": {"sentence": "\u8bcd\u6027\u4e00\u81f4 IS A \u540c\u4f4d", "label": 0, "tree_id": "537", "term": "\u8bcd\u6027\u4e00\u81f4", "hypernym": "\u540c\u4f4d"}, "5363f63442a657ca6fc355c314574e8e830c9ab35049488c2d8bbcaa": {"sentence": "\u8bcd\u6027\u4e00\u81f4 IS A \u8868\u59cb\u52a8\u8bcd", "label": 0, "tree_id": "537", "term": "\u8bcd\u6027\u4e00\u81f4", "hypernym": "\u8868\u59cb\u52a8\u8bcd"}, "7bc781f7d5b9c335a402fc17d36cbabb670cfee6eaf9599afef17134": {"sentence": "\u8bcd\u6027\u4e00\u81f4 IS A \u6301\u7eed\u65f6\u6001", "label": 0, "tree_id": "537", "term": "\u8bcd\u6027\u4e00\u81f4", "hypernym": "\u6301\u7eed\u65f6\u6001"}, "c304d95e8a9de4243c7f31e686a9bee14c81eb5c37c8303d88118eea": {"sentence": "\u8bcd\u6027\u4e00\u81f4 IS A \u52a8\u8bcd\u5b8c\u6210\u4f53", "label": 0, "tree_id": "537", "term": "\u8bcd\u6027\u4e00\u81f4", "hypernym": "\u52a8\u8bcd\u5b8c\u6210\u4f53"}, "a31ee8fa904512818b80d895913bcd17a4ed598910e8ee7c6ba18c2b": {"sentence": "\u8bcd\u6027\u4e00\u81f4 IS A \u672a\u5b8c\u6210\u4f53", "label": 0, "tree_id": "537", "term": "\u8bcd\u6027\u4e00\u81f4", "hypernym": "\u672a\u5b8c\u6210\u4f53"}, "e1e1c0a6512fec062550a293de6b4778da42a2acff58330278aa68c8": {"sentence": "\u8bcd\u6027\u4e00\u81f4 IS A \u6570\u5b57\u4e0a\u7684\u4e00\u81f4", "label": 0, "tree_id": "537", "term": "\u8bcd\u6027\u4e00\u81f4", "hypernym": "\u6570\u5b57\u4e0a\u7684\u4e00\u81f4"}, "a6fe7794547471b84c55c612ef594289d577de469fbc5997cc388b5a": {"sentence": "\u8bcd\u6027\u4e00\u81f4 IS A \u793a\u4f8b\u4e00\u81f4", "label": 0, "tree_id": "537", "term": "\u8bcd\u6027\u4e00\u81f4", "hypernym": "\u793a\u4f8b\u4e00\u81f4"}, "af257af2c4f3a9158f95e3893a8dd0f83b139d999881d39fc9a17cb3": {"sentence": "\u8bcd\u6027\u4e00\u81f4 IS A \u4eba\u7684\u4e00\u81f4", "label": 0, "tree_id": "537", "term": "\u8bcd\u6027\u4e00\u81f4", "hypernym": "\u4eba\u7684\u4e00\u81f4"}, "a440b08a53356d3c37915319b3ef4ad9b6b58ad0ed20d21484cb5727": {"sentence": "\u8bcd\u6027\u4e00\u81f4 IS A \u4ece\u5c5e\u5173\u7cfb", "label": 0, "tree_id": "537", "term": "\u8bcd\u6027\u4e00\u81f4", "hypernym": "\u4ece\u5c5e\u5173\u7cfb"}, "7cba09ba06ef2ea9eac58061fcd22e4796b499936ce86b6d08d81c8c": {"sentence": "\u8bcd\u6027\u4e00\u81f4 IS A \u5bf9\u7b49\u5173\u7cfb", "label": 0, "tree_id": "537", "term": "\u8bcd\u6027\u4e00\u81f4", "hypernym": "\u5bf9\u7b49\u5173\u7cfb"}, "d0e20469e985735e5ff5be2e23ccbd148d2df42d6d7ee9554900f5a3": {"sentence": "\u8bcd\u6027\u4e00\u81f4 IS A \u5bf9\u7167\u5173\u7cfb", "label": 0, "tree_id": "537", "term": "\u8bcd\u6027\u4e00\u81f4", "hypernym": "\u5bf9\u7167\u5173\u7cfb"}, "fd0ee3de7ca54a1b6d34b83d565652635b05e6fa337de70c8802cc70": {"sentence": "\u8bcd\u6027\u4e00\u81f4 IS A \u8fde\u63a5\u5173\u7cfb", "label": 0, "tree_id": "537", "term": "\u8bcd\u6027\u4e00\u81f4", "hypernym": "\u8fde\u63a5\u5173\u7cfb"}, "d1a8985a5d14f57a8988d7c612fc8ae7d61e89f84fb00c0d3bdad914": {"sentence": "\u8bcd\u6027\u4e00\u81f4 IS A \u5206\u79bb\u5173\u7cfb", "label": 0, "tree_id": "537", "term": "\u8bcd\u6027\u4e00\u81f4", "hypernym": "\u5206\u79bb\u5173\u7cfb"}, "9c0e80f17e7304beb2f0f3d8fe7c3251579732e7171a2eac09fbc039": {"sentence": "\u8bcd\u6027\u4e00\u81f4 IS A \u4e3b\u52a8\u8bed\u6001", "label": 0, "tree_id": "537", "term": "\u8bcd\u6027\u4e00\u81f4", "hypernym": "\u4e3b\u52a8\u8bed\u6001"}, "44139db12fbef99017a91e1fdc5c5479611851ae6a06a975ba854b4a": {"sentence": "\u8bcd\u6027\u4e00\u81f4 IS A \u6e10\u8fdb\u65f6\u6001", "label": 0, "tree_id": "537", "term": "\u8bcd\u6027\u4e00\u81f4", "hypernym": "\u6e10\u8fdb\u65f6\u6001"}, "028cd8cfbec91b78f45c8d26c1f0912073818bbd0556808603436b0c": {"sentence": "\u8bcd\u6027\u4e00\u81f4 IS A \u9650\u5b9a\u5173\u7cfb", "label": 0, "tree_id": "537", "term": "\u8bcd\u6027\u4e00\u81f4", "hypernym": "\u9650\u5b9a\u5173\u7cfb"}, "b88f673ccda6db70661180d2a24b6cef69ad7dfce18df2bbd2c552ee": {"sentence": "\u8bcd\u6027\u4e00\u81f4 IS A \u88ab\u52a8\u8bed\u6001", "label": 0, "tree_id": "537", "term": "\u8bcd\u6027\u4e00\u81f4", "hypernym": "\u88ab\u52a8\u8bed\u6001"}, "fcbfb57ab8d320f6eaaea0c3d906bb07a64eab053fd503a34b5078a2": {"sentence": "\u6570\u5b57\u4e0a\u7684\u4e00\u81f4 IS A \u8bed\u6cd5\u5173\u7cfb", "label": 0, "tree_id": "537", "term": "\u6570\u5b57\u4e0a\u7684\u4e00\u81f4", "hypernym": "\u8bed\u6cd5\u5173\u7cfb"}, "63e77f442c5053d9786be2938f3006f75e197d49970a290c7532494e": {"sentence": "\u6570\u5b57\u4e0a\u7684\u4e00\u81f4 IS A \u4e92\u53c2", "label": 0, "tree_id": "537", "term": "\u6570\u5b57\u4e0a\u7684\u4e00\u81f4", "hypernym": "\u4e92\u53c2"}, "8a3ed2c1c935c80411138234767c86a44e7b586524f1aa861dc32608": {"sentence": "\u6570\u5b57\u4e0a\u7684\u4e00\u81f4 IS A \u8bed\u6c14", "label": 0, "tree_id": "537", "term": "\u6570\u5b57\u4e0a\u7684\u4e00\u81f4", "hypernym": "\u8bed\u6c14"}, "2a98cbd426a52e96bb41166bb82c57b076281cc46d3f6ec78fe86583": {"sentence": "\u6570\u5b57\u4e0a\u7684\u4e00\u81f4 IS A \u8bcd\u5f62\u53d8\u5316", "label": 0, "tree_id": "537", "term": "\u6570\u5b57\u4e0a\u7684\u4e00\u81f4", "hypernym": "\u8bcd\u5f62\u53d8\u5316"}, "2004440f8f982f00b6aa5cf851c4ba6297d01e6196e14d8bc194b2d9": {"sentence": "\u6570\u5b57\u4e0a\u7684\u4e00\u81f4 IS A \u4fee\u9970\u5173\u7cfb", "label": 0, "tree_id": "537", "term": "\u6570\u5b57\u4e0a\u7684\u4e00\u81f4", "hypernym": "\u4fee\u9970\u5173\u7cfb"}, "e99d132d6c8e59f07576cfa33ad819945676b514a75ccac4a0d532ef": {"sentence": "\u6570\u5b57\u4e0a\u7684\u4e00\u81f4 IS A \u4f53", "label": 0, "tree_id": "537", "term": "\u6570\u5b57\u4e0a\u7684\u4e00\u81f4", "hypernym": "\u4f53"}, "35efc8a1bea65dfe7c6ff564753f7e92389a24efa084ae05c6a5b17a": {"sentence": "\u6570\u5b57\u4e0a\u7684\u4e00\u81f4 IS A \u4e0d\u53ca\u7269\u6027", "label": 0, "tree_id": "537", "term": "\u6570\u5b57\u4e0a\u7684\u4e00\u81f4", "hypernym": "\u4e0d\u53ca\u7269\u6027"}, "cee6dbe442d85f03253a74e372f77e8aec1ce408a97198a517cfaf9d": {"sentence": "\u6570\u5b57\u4e0a\u7684\u4e00\u81f4 IS A \u53ca\u7269\u6027", "label": 0, "tree_id": "537", "term": "\u6570\u5b57\u4e0a\u7684\u4e00\u81f4", "hypernym": "\u53ca\u7269\u6027"}, "2899958ef7c3a07b8ca08a4edcc6f59e32fe31caf3568e09dccbb669": {"sentence": "\u6570\u5b57\u4e0a\u7684\u4e00\u81f4 IS A \u4e92\u8865", "label": 0, "tree_id": "537", "term": "\u6570\u5b57\u4e0a\u7684\u4e00\u81f4", "hypernym": "\u4e92\u8865"}, "6f31c0cf89787e9444c993ce5171064aae17079f9a3d83b12628ff44": {"sentence": "\u6570\u5b57\u4e0a\u7684\u4e00\u81f4 IS A \u4e00\u81f4", "label": 1, "tree_id": "537", "term": "\u6570\u5b57\u4e0a\u7684\u4e00\u81f4", "hypernym": "\u4e00\u81f4"}, "6897cd7133c2a57be3c16abc3905a5b1919e0a41c98b6da571365659": {"sentence": "\u6570\u5b57\u4e0a\u7684\u4e00\u81f4 IS A \u5206\u53e5\u95f4\u7684\u5173\u7cfb", "label": 0, "tree_id": "537", "term": "\u6570\u5b57\u4e0a\u7684\u4e00\u81f4", "hypernym": "\u5206\u53e5\u95f4\u7684\u5173\u7cfb"}, "23498f83af3b8f6a0288098be465db1caa23cf2228f6aad351793afe": {"sentence": "\u6570\u5b57\u4e0a\u7684\u4e00\u81f4 IS A \u8bed\u6001", "label": 0, "tree_id": "537", "term": "\u6570\u5b57\u4e0a\u7684\u4e00\u81f4", "hypernym": "\u8bed\u6001"}, "6e23a6e150e2d94be0760aac6eb262bb8c41115cb7718d29ac63e0c9": {"sentence": "\u6570\u5b57\u4e0a\u7684\u4e00\u81f4 IS A \u4e3b\u4ece\u5173\u7cfb", "label": 0, "tree_id": "537", "term": "\u6570\u5b57\u4e0a\u7684\u4e00\u81f4", "hypernym": "\u4e3b\u4ece\u5173\u7cfb"}, "742cada4cc1639bd731430306add7935c229c0a28b75a6dbb46cb753": {"sentence": "\u6570\u5b57\u4e0a\u7684\u4e00\u81f4 IS A \u540c\u7b49", "label": 0, "tree_id": "537", "term": "\u6570\u5b57\u4e0a\u7684\u4e00\u81f4", "hypernym": "\u540c\u7b49"}, "4847cd3bd5e267f9c956416b9c72a41468d921e4d2834dd7ad46ee75": {"sentence": "\u6570\u5b57\u4e0a\u7684\u4e00\u81f4 IS A \u56de\u6307", "label": 0, "tree_id": "537", "term": "\u6570\u5b57\u4e0a\u7684\u4e00\u81f4", "hypernym": "\u56de\u6307"}, "c460cedf819eb1a060f6e843de5b9f049652df6b8e3ef15747a9267d": {"sentence": "\u6570\u5b57\u4e0a\u7684\u4e00\u81f4 IS A \u81ea\u53cd\u6027", "label": 0, "tree_id": "537", "term": "\u6570\u5b57\u4e0a\u7684\u4e00\u81f4", "hypernym": "\u81ea\u53cd\u6027"}, "1d8163a2441f200bb26201804790e1a52853528a2291c9e9d78a4364": {"sentence": "\u6570\u5b57\u4e0a\u7684\u4e00\u81f4 IS A \u7948\u4f7f\u8bed\u6c14", "label": 0, "tree_id": "537", "term": "\u6570\u5b57\u4e0a\u7684\u4e00\u81f4", "hypernym": "\u7948\u4f7f\u8bed\u6c14"}, "24f464e01d8ce388bf213460c335aff5922793df602a1af423a0625a": {"sentence": "\u6570\u5b57\u4e0a\u7684\u4e00\u81f4 IS A \u76f4\u9648\u8bed\u6c14", "label": 0, "tree_id": "537", "term": "\u6570\u5b57\u4e0a\u7684\u4e00\u81f4", "hypernym": "\u76f4\u9648\u8bed\u6c14"}, "d2c882336c547140e2e7a3022fd5d4d16a653cb4cde8634002ee14cf": {"sentence": "\u6570\u5b57\u4e0a\u7684\u4e00\u81f4 IS A \u7591\u95ee\u8bed\u6c14", "label": 0, "tree_id": "537", "term": "\u6570\u5b57\u4e0a\u7684\u4e00\u81f4", "hypernym": "\u7591\u95ee\u8bed\u6c14"}, "20ff96918cd2a6822ec9c677d22909d6dcd53c54f707b01ec78af487": {"sentence": "\u6570\u5b57\u4e0a\u7684\u4e00\u81f4 IS A \u7948\u613f\u8bed\u6001", "label": 0, "tree_id": "537", "term": "\u6570\u5b57\u4e0a\u7684\u4e00\u81f4", "hypernym": "\u7948\u613f\u8bed\u6001"}, "7e44782710f67e9e8e9420dfe9d9f1518149498f5b74c7f54cd318e7": {"sentence": "\u6570\u5b57\u4e0a\u7684\u4e00\u81f4 IS A \u865a\u62df\u8bed\u6c14", "label": 0, "tree_id": "537", "term": "\u6570\u5b57\u4e0a\u7684\u4e00\u81f4", "hypernym": "\u865a\u62df\u8bed\u6c14"}, "ff682bd7cba287b376c2c0b926c22dd673c777b7c66f6af25196f3de": {"sentence": "\u6570\u5b57\u4e0a\u7684\u4e00\u81f4 IS A \u52a8\u8bcd\u7684\u53d8\u5316", "label": 0, "tree_id": "537", "term": "\u6570\u5b57\u4e0a\u7684\u4e00\u81f4", "hypernym": "\u52a8\u8bcd\u7684\u53d8\u5316"}, "8a91915b86791a54e20f1e38647da09d4054e483fa04f4960597f766": {"sentence": "\u6570\u5b57\u4e0a\u7684\u4e00\u81f4 IS A \u53d8\u683c", "label": 0, "tree_id": "537", "term": "\u6570\u5b57\u4e0a\u7684\u4e00\u81f4", "hypernym": "\u53d8\u683c"}, "a45d824566d19b5ce7ea8302f180ded2e31c59d30656268ccb0389dd": {"sentence": "\u6570\u5b57\u4e0a\u7684\u4e00\u81f4 IS A \u540c\u4f4d", "label": 0, "tree_id": "537", "term": "\u6570\u5b57\u4e0a\u7684\u4e00\u81f4", "hypernym": "\u540c\u4f4d"}, "1e6f9d971a855f50e04725a98737df418c36b53c60152ae9c93ac390": {"sentence": "\u6570\u5b57\u4e0a\u7684\u4e00\u81f4 IS A \u8868\u59cb\u52a8\u8bcd", "label": 0, "tree_id": "537", "term": "\u6570\u5b57\u4e0a\u7684\u4e00\u81f4", "hypernym": "\u8868\u59cb\u52a8\u8bcd"}, "81adef060a69a46463e9e15bc92cd5cafa5707bf5c36b34cdfb68ddd": {"sentence": "\u6570\u5b57\u4e0a\u7684\u4e00\u81f4 IS A \u6301\u7eed\u65f6\u6001", "label": 0, "tree_id": "537", "term": "\u6570\u5b57\u4e0a\u7684\u4e00\u81f4", "hypernym": "\u6301\u7eed\u65f6\u6001"}, "d3a254c7d0d0332dc9b062ca1fde7d05f92a336f75b6e0794838cb95": {"sentence": "\u6570\u5b57\u4e0a\u7684\u4e00\u81f4 IS A \u52a8\u8bcd\u5b8c\u6210\u4f53", "label": 0, "tree_id": "537", "term": "\u6570\u5b57\u4e0a\u7684\u4e00\u81f4", "hypernym": "\u52a8\u8bcd\u5b8c\u6210\u4f53"}, "8ac3dc606ff81d4b441d75799426b9820a0682756674d808023ed397": {"sentence": "\u6570\u5b57\u4e0a\u7684\u4e00\u81f4 IS A \u672a\u5b8c\u6210\u4f53", "label": 0, "tree_id": "537", "term": "\u6570\u5b57\u4e0a\u7684\u4e00\u81f4", "hypernym": "\u672a\u5b8c\u6210\u4f53"}, "e1797d1efb12b462054be33bde05d52d25e3f22c70708991bf3a84df": {"sentence": "\u6570\u5b57\u4e0a\u7684\u4e00\u81f4 IS A \u8bcd\u6027\u4e00\u81f4", "label": 0, "tree_id": "537", "term": "\u6570\u5b57\u4e0a\u7684\u4e00\u81f4", "hypernym": "\u8bcd\u6027\u4e00\u81f4"}, "998d3049bbd999c7cb9ab8d0f5682aaefc57c324244258b8ab9221cf": {"sentence": "\u6570\u5b57\u4e0a\u7684\u4e00\u81f4 IS A \u793a\u4f8b\u4e00\u81f4", "label": 0, "tree_id": "537", "term": "\u6570\u5b57\u4e0a\u7684\u4e00\u81f4", "hypernym": "\u793a\u4f8b\u4e00\u81f4"}, "c28a704cafbb878f9d05ecde040b4a9b56a6ce4e1ac83f0e556eb4a7": {"sentence": "\u6570\u5b57\u4e0a\u7684\u4e00\u81f4 IS A \u4eba\u7684\u4e00\u81f4", "label": 0, "tree_id": "537", "term": "\u6570\u5b57\u4e0a\u7684\u4e00\u81f4", "hypernym": "\u4eba\u7684\u4e00\u81f4"}, "08458db0b8d00de632e08d5de5f734ea0a0f8a95baeb1b8711a8a4d2": {"sentence": "\u6570\u5b57\u4e0a\u7684\u4e00\u81f4 IS A \u4ece\u5c5e\u5173\u7cfb", "label": 0, "tree_id": "537", "term": "\u6570\u5b57\u4e0a\u7684\u4e00\u81f4", "hypernym": "\u4ece\u5c5e\u5173\u7cfb"}, "2b381677c9c167e3824faf3a4df6f7ec28e484deb968984d4e4a46e0": {"sentence": "\u6570\u5b57\u4e0a\u7684\u4e00\u81f4 IS A \u5bf9\u7b49\u5173\u7cfb", "label": 0, "tree_id": "537", "term": "\u6570\u5b57\u4e0a\u7684\u4e00\u81f4", "hypernym": "\u5bf9\u7b49\u5173\u7cfb"}, "f17c39c3c80ba376193a0292864b501058da5b61917005ba8c3def9d": {"sentence": "\u6570\u5b57\u4e0a\u7684\u4e00\u81f4 IS A \u5bf9\u7167\u5173\u7cfb", "label": 0, "tree_id": "537", "term": "\u6570\u5b57\u4e0a\u7684\u4e00\u81f4", "hypernym": "\u5bf9\u7167\u5173\u7cfb"}, "686bae7c4af269a5a6d3138b65027b36f78a9de4a17c6064339f762c": {"sentence": "\u6570\u5b57\u4e0a\u7684\u4e00\u81f4 IS A \u8fde\u63a5\u5173\u7cfb", "label": 0, "tree_id": "537", "term": "\u6570\u5b57\u4e0a\u7684\u4e00\u81f4", "hypernym": "\u8fde\u63a5\u5173\u7cfb"}, "e3cea8619fb19d8166089b0eed571910ead8d3574a3208dd7414e799": {"sentence": "\u6570\u5b57\u4e0a\u7684\u4e00\u81f4 IS A \u5206\u79bb\u5173\u7cfb", "label": 0, "tree_id": "537", "term": "\u6570\u5b57\u4e0a\u7684\u4e00\u81f4", "hypernym": "\u5206\u79bb\u5173\u7cfb"}, "84a224d7c0089edf5fc90d49fb25ee8f96b7aaf0de8c61fb7f8ef851": {"sentence": "\u6570\u5b57\u4e0a\u7684\u4e00\u81f4 IS A \u4e3b\u52a8\u8bed\u6001", "label": 0, "tree_id": "537", "term": "\u6570\u5b57\u4e0a\u7684\u4e00\u81f4", "hypernym": "\u4e3b\u52a8\u8bed\u6001"}, "d12c6f57b49e86d436559fb0a8f8852e29e095c6e594c9435afc8287": {"sentence": "\u6570\u5b57\u4e0a\u7684\u4e00\u81f4 IS A \u6e10\u8fdb\u65f6\u6001", "label": 0, "tree_id": "537", "term": "\u6570\u5b57\u4e0a\u7684\u4e00\u81f4", "hypernym": "\u6e10\u8fdb\u65f6\u6001"}, "7a0e729108f1ee6bb1ea7699292fc37d46b359c406beb7f4fb2cfc9f": {"sentence": "\u6570\u5b57\u4e0a\u7684\u4e00\u81f4 IS A \u9650\u5b9a\u5173\u7cfb", "label": 0, "tree_id": "537", "term": "\u6570\u5b57\u4e0a\u7684\u4e00\u81f4", "hypernym": "\u9650\u5b9a\u5173\u7cfb"}, "491936aa5950dfb4a34613bfa88b288903ff58b59e6bcfb9d08f500c": {"sentence": "\u6570\u5b57\u4e0a\u7684\u4e00\u81f4 IS A \u88ab\u52a8\u8bed\u6001", "label": 0, "tree_id": "537", "term": "\u6570\u5b57\u4e0a\u7684\u4e00\u81f4", "hypernym": "\u88ab\u52a8\u8bed\u6001"}, "2bd12f02d6c5d24f71e1fb9bacdc0b2d11b24edf0125c83e16198696": {"sentence": "\u793a\u4f8b\u4e00\u81f4 IS A \u8bed\u6cd5\u5173\u7cfb", "label": 0, "tree_id": "537", "term": "\u793a\u4f8b\u4e00\u81f4", "hypernym": "\u8bed\u6cd5\u5173\u7cfb"}, "d805d8af23dd08c3a12a970f36ac7ade63ced65eb44b4a8d97c43155": {"sentence": "\u793a\u4f8b\u4e00\u81f4 IS A \u4e92\u53c2", "label": 0, "tree_id": "537", "term": "\u793a\u4f8b\u4e00\u81f4", "hypernym": "\u4e92\u53c2"}, "f6f993c950e2ca2eb2456850a1db85ed34ac0381fcaab90236f19f9e": {"sentence": "\u793a\u4f8b\u4e00\u81f4 IS A \u8bed\u6c14", "label": 0, "tree_id": "537", "term": "\u793a\u4f8b\u4e00\u81f4", "hypernym": "\u8bed\u6c14"}, "40cf22a629bbae581e0226a7bd5bef6a7574ce9ba9f5c85ba8275b77": {"sentence": "\u793a\u4f8b\u4e00\u81f4 IS A \u8bcd\u5f62\u53d8\u5316", "label": 0, "tree_id": "537", "term": "\u793a\u4f8b\u4e00\u81f4", "hypernym": "\u8bcd\u5f62\u53d8\u5316"}, "ae4af7bbdee2d757619f72055abb3eabb801cf81df329111aff54838": {"sentence": "\u793a\u4f8b\u4e00\u81f4 IS A \u4fee\u9970\u5173\u7cfb", "label": 0, "tree_id": "537", "term": "\u793a\u4f8b\u4e00\u81f4", "hypernym": "\u4fee\u9970\u5173\u7cfb"}, "538a986867c05e41270adfa62aee6ea4dbad736a890d680d4be6ab65": {"sentence": "\u793a\u4f8b\u4e00\u81f4 IS A \u4f53", "label": 0, "tree_id": "537", "term": "\u793a\u4f8b\u4e00\u81f4", "hypernym": "\u4f53"}, "0f8dae39779733887aca3cafc321e9bf0da14a3e56b2112dee889d6a": {"sentence": "\u793a\u4f8b\u4e00\u81f4 IS A \u4e0d\u53ca\u7269\u6027", "label": 0, "tree_id": "537", "term": "\u793a\u4f8b\u4e00\u81f4", "hypernym": "\u4e0d\u53ca\u7269\u6027"}, "c10b27c3a063c1151e09048128461df3af06e36f488bf38daa272cca": {"sentence": "\u793a\u4f8b\u4e00\u81f4 IS A \u53ca\u7269\u6027", "label": 0, "tree_id": "537", "term": "\u793a\u4f8b\u4e00\u81f4", "hypernym": "\u53ca\u7269\u6027"}, "ecbe9e59d6f77d877e3a2d2bcbd5c32f5d6821f4863768ce34ab28a9": {"sentence": "\u793a\u4f8b\u4e00\u81f4 IS A \u4e92\u8865", "label": 0, "tree_id": "537", "term": "\u793a\u4f8b\u4e00\u81f4", "hypernym": "\u4e92\u8865"}, "b63031d15ca2bdbaa751678bffc60c6016f7543cac3b5057b64793c3": {"sentence": "\u793a\u4f8b\u4e00\u81f4 IS A \u4e00\u81f4", "label": 1, "tree_id": "537", "term": "\u793a\u4f8b\u4e00\u81f4", "hypernym": "\u4e00\u81f4"}, "17e33da0ced1aaf2886fe9a20bb4450fe8a8e0ef20989ee928a5f7a4": {"sentence": "\u793a\u4f8b\u4e00\u81f4 IS A \u5206\u53e5\u95f4\u7684\u5173\u7cfb", "label": 0, "tree_id": "537", "term": "\u793a\u4f8b\u4e00\u81f4", "hypernym": "\u5206\u53e5\u95f4\u7684\u5173\u7cfb"}, "84243f4b1731026e66cdf273e74ce75441b6a99e35887699e47a9edc": {"sentence": "\u793a\u4f8b\u4e00\u81f4 IS A \u8bed\u6001", "label": 0, "tree_id": "537", "term": "\u793a\u4f8b\u4e00\u81f4", "hypernym": "\u8bed\u6001"}, "ef443f4fd72349330d7d7d99c2e957d43c680f19f2c9f62c70b37777": {"sentence": "\u793a\u4f8b\u4e00\u81f4 IS A \u4e3b\u4ece\u5173\u7cfb", "label": 0, "tree_id": "537", "term": "\u793a\u4f8b\u4e00\u81f4", "hypernym": "\u4e3b\u4ece\u5173\u7cfb"}, "ebebfff86758cc09c6b95ef582853a9f3f5c722066e98350fdb2f603": {"sentence": "\u793a\u4f8b\u4e00\u81f4 IS A \u540c\u7b49", "label": 0, "tree_id": "537", "term": "\u793a\u4f8b\u4e00\u81f4", "hypernym": "\u540c\u7b49"}, "7add54ec03162ad42399efe55dd3da0a30ad0c80fb281c603aec6506": {"sentence": "\u793a\u4f8b\u4e00\u81f4 IS A \u56de\u6307", "label": 0, "tree_id": "537", "term": "\u793a\u4f8b\u4e00\u81f4", "hypernym": "\u56de\u6307"}, "d68ed1b167da00bd8b57f9e6def95dd2d08ae157b132996dc7105b5e": {"sentence": "\u793a\u4f8b\u4e00\u81f4 IS A \u81ea\u53cd\u6027", "label": 0, "tree_id": "537", "term": "\u793a\u4f8b\u4e00\u81f4", "hypernym": "\u81ea\u53cd\u6027"}, "ffe3d473c883a27041e9a7f0f50513984eb8b12d69a0c9f5ffbaab74": {"sentence": "\u793a\u4f8b\u4e00\u81f4 IS A \u7948\u4f7f\u8bed\u6c14", "label": 0, "tree_id": "537", "term": "\u793a\u4f8b\u4e00\u81f4", "hypernym": "\u7948\u4f7f\u8bed\u6c14"}, "da5c39b783c6707ef8a50164de128010f166cf3892e440f56c9abf0f": {"sentence": "\u793a\u4f8b\u4e00\u81f4 IS A \u76f4\u9648\u8bed\u6c14", "label": 0, "tree_id": "537", "term": "\u793a\u4f8b\u4e00\u81f4", "hypernym": "\u76f4\u9648\u8bed\u6c14"}, "cbfb81cec0f26651c297480d24c5fb55bc9950acdfbfd398a3f6b7f4": {"sentence": "\u793a\u4f8b\u4e00\u81f4 IS A \u7591\u95ee\u8bed\u6c14", "label": 0, "tree_id": "537", "term": "\u793a\u4f8b\u4e00\u81f4", "hypernym": "\u7591\u95ee\u8bed\u6c14"}, "32aff65b438c75809395326863a0442c872c59107dfa7607f8cbd80a": {"sentence": "\u793a\u4f8b\u4e00\u81f4 IS A \u7948\u613f\u8bed\u6001", "label": 0, "tree_id": "537", "term": "\u793a\u4f8b\u4e00\u81f4", "hypernym": "\u7948\u613f\u8bed\u6001"}, "aed90a78a163baa78be9b6955757c0b679df06b9309e7b169520d252": {"sentence": "\u793a\u4f8b\u4e00\u81f4 IS A \u865a\u62df\u8bed\u6c14", "label": 0, "tree_id": "537", "term": "\u793a\u4f8b\u4e00\u81f4", "hypernym": "\u865a\u62df\u8bed\u6c14"}, "fab7e3d957e560a8f40ea249ae3bb64252aed21dcc3dfa6ec3c1f4a6": {"sentence": "\u793a\u4f8b\u4e00\u81f4 IS A \u52a8\u8bcd\u7684\u53d8\u5316", "label": 0, "tree_id": "537", "term": "\u793a\u4f8b\u4e00\u81f4", "hypernym": "\u52a8\u8bcd\u7684\u53d8\u5316"}, "4411c4cf779df165abfdf695a4e093407262c6cac6fbbc03fb44c93f": {"sentence": "\u793a\u4f8b\u4e00\u81f4 IS A \u53d8\u683c", "label": 0, "tree_id": "537", "term": "\u793a\u4f8b\u4e00\u81f4", "hypernym": "\u53d8\u683c"}, "b722814ff0b26c5b145fb47ca3239a0c920ad7b8a3e20016be94189f": {"sentence": "\u793a\u4f8b\u4e00\u81f4 IS A \u540c\u4f4d", "label": 0, "tree_id": "537", "term": "\u793a\u4f8b\u4e00\u81f4", "hypernym": "\u540c\u4f4d"}, "39eb3900e18cfd794738e841dae2f7f766a9fc20d98774775ac1e9bd": {"sentence": "\u793a\u4f8b\u4e00\u81f4 IS A \u8868\u59cb\u52a8\u8bcd", "label": 0, "tree_id": "537", "term": "\u793a\u4f8b\u4e00\u81f4", "hypernym": "\u8868\u59cb\u52a8\u8bcd"}, "3239d89e46dcaa7ef86c299c70faa0a3ab854e530d2082cf2db9a02c": {"sentence": "\u793a\u4f8b\u4e00\u81f4 IS A \u6301\u7eed\u65f6\u6001", "label": 0, "tree_id": "537", "term": "\u793a\u4f8b\u4e00\u81f4", "hypernym": "\u6301\u7eed\u65f6\u6001"}, "2fd1352f13f3cf52c4a4fc3a0577d31c891853031947e0101e940bd4": {"sentence": "\u793a\u4f8b\u4e00\u81f4 IS A \u52a8\u8bcd\u5b8c\u6210\u4f53", "label": 0, "tree_id": "537", "term": "\u793a\u4f8b\u4e00\u81f4", "hypernym": "\u52a8\u8bcd\u5b8c\u6210\u4f53"}, "c4469e48e0cdc8090b19bf68280c0a684a635393bcf94550f68d2c4b": {"sentence": "\u793a\u4f8b\u4e00\u81f4 IS A \u672a\u5b8c\u6210\u4f53", "label": 0, "tree_id": "537", "term": "\u793a\u4f8b\u4e00\u81f4", "hypernym": "\u672a\u5b8c\u6210\u4f53"}, "7ea39668133d5853c0936b87153b500ee214fbb1bf2cf0027bb4133c": {"sentence": "\u793a\u4f8b\u4e00\u81f4 IS A \u8bcd\u6027\u4e00\u81f4", "label": 0, "tree_id": "537", "term": "\u793a\u4f8b\u4e00\u81f4", "hypernym": "\u8bcd\u6027\u4e00\u81f4"}, "2b62fa196cf54c7e640a96e2caf828f45d0176bcc14d628b0732814a": {"sentence": "\u793a\u4f8b\u4e00\u81f4 IS A \u6570\u5b57\u4e0a\u7684\u4e00\u81f4", "label": 0, "tree_id": "537", "term": "\u793a\u4f8b\u4e00\u81f4", "hypernym": "\u6570\u5b57\u4e0a\u7684\u4e00\u81f4"}, "52754668102c785259adcf3edbc11a65cdb702b99a34eecffdb32799": {"sentence": "\u793a\u4f8b\u4e00\u81f4 IS A \u4eba\u7684\u4e00\u81f4", "label": 0, "tree_id": "537", "term": "\u793a\u4f8b\u4e00\u81f4", "hypernym": "\u4eba\u7684\u4e00\u81f4"}, "e8cfaaa2b0bad6c4433d0c8e33be78e3a0817ec78262c30160c18906": {"sentence": "\u793a\u4f8b\u4e00\u81f4 IS A \u4ece\u5c5e\u5173\u7cfb", "label": 0, "tree_id": "537", "term": "\u793a\u4f8b\u4e00\u81f4", "hypernym": "\u4ece\u5c5e\u5173\u7cfb"}, "4f2639ac03e0b83f963b6b5f74b50e9566f161cf9f113331935c1f4e": {"sentence": "\u793a\u4f8b\u4e00\u81f4 IS A \u5bf9\u7b49\u5173\u7cfb", "label": 0, "tree_id": "537", "term": "\u793a\u4f8b\u4e00\u81f4", "hypernym": "\u5bf9\u7b49\u5173\u7cfb"}, "dad514170bd157a0cf866987578fe645b02604767997dd5b591557b2": {"sentence": "\u793a\u4f8b\u4e00\u81f4 IS A \u5bf9\u7167\u5173\u7cfb", "label": 0, "tree_id": "537", "term": "\u793a\u4f8b\u4e00\u81f4", "hypernym": "\u5bf9\u7167\u5173\u7cfb"}, "3e19c51cdca0b259530031ececcbe1cfc57f9bde2fce67c0b9e8b12f": {"sentence": "\u793a\u4f8b\u4e00\u81f4 IS A \u8fde\u63a5\u5173\u7cfb", "label": 0, "tree_id": "537", "term": "\u793a\u4f8b\u4e00\u81f4", "hypernym": "\u8fde\u63a5\u5173\u7cfb"}, "1f60eb9991f75f88bb726bf90c7bc636522eb18aebb8adbdb35b0178": {"sentence": "\u793a\u4f8b\u4e00\u81f4 IS A \u5206\u79bb\u5173\u7cfb", "label": 0, "tree_id": "537", "term": "\u793a\u4f8b\u4e00\u81f4", "hypernym": "\u5206\u79bb\u5173\u7cfb"}, "32c70b1329c53106c4a3dbf20be09ee3461f44ff390cccc13af19b10": {"sentence": "\u793a\u4f8b\u4e00\u81f4 IS A \u4e3b\u52a8\u8bed\u6001", "label": 0, "tree_id": "537", "term": "\u793a\u4f8b\u4e00\u81f4", "hypernym": "\u4e3b\u52a8\u8bed\u6001"}, "c24d5c4612eb3465b5a44a71b04e6369367458de21b19c7eb471354b": {"sentence": "\u793a\u4f8b\u4e00\u81f4 IS A \u6e10\u8fdb\u65f6\u6001", "label": 0, "tree_id": "537", "term": "\u793a\u4f8b\u4e00\u81f4", "hypernym": "\u6e10\u8fdb\u65f6\u6001"}, "932d33c58c1b03ba1ddedb5aa8582d940ae7415969362ebfb8d4e25b": {"sentence": "\u793a\u4f8b\u4e00\u81f4 IS A \u9650\u5b9a\u5173\u7cfb", "label": 0, "tree_id": "537", "term": "\u793a\u4f8b\u4e00\u81f4", "hypernym": "\u9650\u5b9a\u5173\u7cfb"}, "2772d07addb4cf1ac66f4961813e31bdc1e419a1a8b3829962cc4393": {"sentence": "\u793a\u4f8b\u4e00\u81f4 IS A \u88ab\u52a8\u8bed\u6001", "label": 0, "tree_id": "537", "term": "\u793a\u4f8b\u4e00\u81f4", "hypernym": "\u88ab\u52a8\u8bed\u6001"}, "647dc37099045e49d7378bbcd79f96e081a01bec7d3f2a236f5f582d": {"sentence": "\u4eba\u7684\u4e00\u81f4 IS A \u8bed\u6cd5\u5173\u7cfb", "label": 0, "tree_id": "537", "term": "\u4eba\u7684\u4e00\u81f4", "hypernym": "\u8bed\u6cd5\u5173\u7cfb"}, "57a38f27dca5c517829b7bdc1ce4d0d38f3b2d833af61803b92aaf89": {"sentence": "\u4eba\u7684\u4e00\u81f4 IS A \u4e92\u53c2", "label": 0, "tree_id": "537", "term": "\u4eba\u7684\u4e00\u81f4", "hypernym": "\u4e92\u53c2"}, "0a4f2789cd442ad3e7bfd42a5fab0b95637422ed98cd9137383b72eb": {"sentence": "\u4eba\u7684\u4e00\u81f4 IS A \u8bed\u6c14", "label": 0, "tree_id": "537", "term": "\u4eba\u7684\u4e00\u81f4", "hypernym": "\u8bed\u6c14"}, "702e7956c1e27a1c6636aa99cc1ef4e00a86dd2247317f1ae5420fef": {"sentence": "\u4eba\u7684\u4e00\u81f4 IS A \u8bcd\u5f62\u53d8\u5316", "label": 0, "tree_id": "537", "term": "\u4eba\u7684\u4e00\u81f4", "hypernym": "\u8bcd\u5f62\u53d8\u5316"}, "9b02a55136d8aded18b4737b613f4b7006c2110f02c2184456d22e92": {"sentence": "\u4eba\u7684\u4e00\u81f4 IS A \u4fee\u9970\u5173\u7cfb", "label": 0, "tree_id": "537", "term": "\u4eba\u7684\u4e00\u81f4", "hypernym": "\u4fee\u9970\u5173\u7cfb"}, "bf4405b7781dada1b2363c63d19f9dc46a02e76ae14f6de01c6040cb": {"sentence": "\u4eba\u7684\u4e00\u81f4 IS A \u4f53", "label": 0, "tree_id": "537", "term": "\u4eba\u7684\u4e00\u81f4", "hypernym": "\u4f53"}, "e1fac736f9df98229702de11fa2550f7a8f43eeb3fd3208cfedcfea2": {"sentence": "\u4eba\u7684\u4e00\u81f4 IS A \u4e0d\u53ca\u7269\u6027", "label": 0, "tree_id": "537", "term": "\u4eba\u7684\u4e00\u81f4", "hypernym": "\u4e0d\u53ca\u7269\u6027"}, "3b48e88c336ddec018be9c8c44054016550383e545e6ff90b84a668b": {"sentence": "\u4eba\u7684\u4e00\u81f4 IS A \u53ca\u7269\u6027", "label": 0, "tree_id": "537", "term": "\u4eba\u7684\u4e00\u81f4", "hypernym": "\u53ca\u7269\u6027"}, "b94354089bdeefa161fed510e39b6950bbe6dd5080605dc53e78d11b": {"sentence": "\u4eba\u7684\u4e00\u81f4 IS A \u4e92\u8865", "label": 0, "tree_id": "537", "term": "\u4eba\u7684\u4e00\u81f4", "hypernym": "\u4e92\u8865"}, "1ea80a52edb0ad3f199e00662ddefcd251d5b69fc532efa5f8339f4e": {"sentence": "\u4eba\u7684\u4e00\u81f4 IS A \u4e00\u81f4", "label": 1, "tree_id": "537", "term": "\u4eba\u7684\u4e00\u81f4", "hypernym": "\u4e00\u81f4"}, "293b02820ce57425c3da68aa1308d7ed7eea92897b3886519a1a9667": {"sentence": "\u4eba\u7684\u4e00\u81f4 IS A \u5206\u53e5\u95f4\u7684\u5173\u7cfb", "label": 0, "tree_id": "537", "term": "\u4eba\u7684\u4e00\u81f4", "hypernym": "\u5206\u53e5\u95f4\u7684\u5173\u7cfb"}, "a0fc778fa4a6a0f75606e2c18a42bc7a9f722ab19154a444ecc95794": {"sentence": "\u4eba\u7684\u4e00\u81f4 IS A \u8bed\u6001", "label": 0, "tree_id": "537", "term": "\u4eba\u7684\u4e00\u81f4", "hypernym": "\u8bed\u6001"}, "238cdcd8425a055f056ea3d2034a60920b8165abf364d1636b85de48": {"sentence": "\u4eba\u7684\u4e00\u81f4 IS A \u4e3b\u4ece\u5173\u7cfb", "label": 0, "tree_id": "537", "term": "\u4eba\u7684\u4e00\u81f4", "hypernym": "\u4e3b\u4ece\u5173\u7cfb"}, "8811264387482a7b5261cb0064bd1c25d818b2f3205d3663744de445": {"sentence": "\u4eba\u7684\u4e00\u81f4 IS A \u540c\u7b49", "label": 0, "tree_id": "537", "term": "\u4eba\u7684\u4e00\u81f4", "hypernym": "\u540c\u7b49"}, "2f90f1d89d7e7b41b2157a24afcb61bab81a902ad5e1f1bab3e9fda8": {"sentence": "\u4eba\u7684\u4e00\u81f4 IS A \u56de\u6307", "label": 0, "tree_id": "537", "term": "\u4eba\u7684\u4e00\u81f4", "hypernym": "\u56de\u6307"}, "b1e75a3343c87860680fe5a78fd96d489613e054b7aed1b030de3786": {"sentence": "\u4eba\u7684\u4e00\u81f4 IS A \u81ea\u53cd\u6027", "label": 0, "tree_id": "537", "term": "\u4eba\u7684\u4e00\u81f4", "hypernym": "\u81ea\u53cd\u6027"}, "418f055a59ad8d5636df47105119767f6fda35726844e9b917e6627c": {"sentence": "\u4eba\u7684\u4e00\u81f4 IS A \u7948\u4f7f\u8bed\u6c14", "label": 0, "tree_id": "537", "term": "\u4eba\u7684\u4e00\u81f4", "hypernym": "\u7948\u4f7f\u8bed\u6c14"}, "55473e009e4cff211fc97351b995e3d1c90ff133361a5c2f148102bc": {"sentence": "\u4eba\u7684\u4e00\u81f4 IS A \u76f4\u9648\u8bed\u6c14", "label": 0, "tree_id": "537", "term": "\u4eba\u7684\u4e00\u81f4", "hypernym": "\u76f4\u9648\u8bed\u6c14"}, "d1bb0b608686bed002dca7056841c0b978abc2efab40ce550138032c": {"sentence": "\u4eba\u7684\u4e00\u81f4 IS A \u7591\u95ee\u8bed\u6c14", "label": 0, "tree_id": "537", "term": "\u4eba\u7684\u4e00\u81f4", "hypernym": "\u7591\u95ee\u8bed\u6c14"}, "cd6a025ad2b92618afdac20e15e864caa1e1ccbe1dda57146bde6281": {"sentence": "\u4eba\u7684\u4e00\u81f4 IS A \u7948\u613f\u8bed\u6001", "label": 0, "tree_id": "537", "term": "\u4eba\u7684\u4e00\u81f4", "hypernym": "\u7948\u613f\u8bed\u6001"}, "be352355f8f28d8d7b46dad9648504fe7dc6272441c113155c929e35": {"sentence": "\u4eba\u7684\u4e00\u81f4 IS A \u865a\u62df\u8bed\u6c14", "label": 0, "tree_id": "537", "term": "\u4eba\u7684\u4e00\u81f4", "hypernym": "\u865a\u62df\u8bed\u6c14"}, "b85cbd85e5f3d977cdcbcab29d871d7799b75dd718c42523af8b31fc": {"sentence": "\u4eba\u7684\u4e00\u81f4 IS A \u52a8\u8bcd\u7684\u53d8\u5316", "label": 0, "tree_id": "537", "term": "\u4eba\u7684\u4e00\u81f4", "hypernym": "\u52a8\u8bcd\u7684\u53d8\u5316"}, "4266a7eea8d1e2df67a533e679b856165cc50d7e1c303a84edaa5124": {"sentence": "\u4eba\u7684\u4e00\u81f4 IS A \u53d8\u683c", "label": 0, "tree_id": "537", "term": "\u4eba\u7684\u4e00\u81f4", "hypernym": "\u53d8\u683c"}, "ababbcd210f5c845981a3271c0f82d7defa5ebedfdafdecc6e851cee": {"sentence": "\u4eba\u7684\u4e00\u81f4 IS A \u540c\u4f4d", "label": 0, "tree_id": "537", "term": "\u4eba\u7684\u4e00\u81f4", "hypernym": "\u540c\u4f4d"}, "b308e6a046cfb5d28fc791475cebedaa8844a89580b6a4d7413c9fdb": {"sentence": "\u4eba\u7684\u4e00\u81f4 IS A \u8868\u59cb\u52a8\u8bcd", "label": 0, "tree_id": "537", "term": "\u4eba\u7684\u4e00\u81f4", "hypernym": "\u8868\u59cb\u52a8\u8bcd"}, "55f71108c5a95de1df62ecf1b9e9f8b7f323f00253e9b50b6534a05a": {"sentence": "\u4eba\u7684\u4e00\u81f4 IS A \u6301\u7eed\u65f6\u6001", "label": 0, "tree_id": "537", "term": "\u4eba\u7684\u4e00\u81f4", "hypernym": "\u6301\u7eed\u65f6\u6001"}, "d64f2909547931291722cc1d7dd3347cd72953fa35327ae55958bdc7": {"sentence": "\u4eba\u7684\u4e00\u81f4 IS A \u52a8\u8bcd\u5b8c\u6210\u4f53", "label": 0, "tree_id": "537", "term": "\u4eba\u7684\u4e00\u81f4", "hypernym": "\u52a8\u8bcd\u5b8c\u6210\u4f53"}, "62bb2dbf21c039092af66715db570a72f35a4de0765ce7b41d1b2262": {"sentence": "\u4eba\u7684\u4e00\u81f4 IS A \u672a\u5b8c\u6210\u4f53", "label": 0, "tree_id": "537", "term": "\u4eba\u7684\u4e00\u81f4", "hypernym": "\u672a\u5b8c\u6210\u4f53"}, "4995bf677c1ccc3b87b63e3f813f7337768bbdec3e28a377f0b38ed5": {"sentence": "\u4eba\u7684\u4e00\u81f4 IS A \u8bcd\u6027\u4e00\u81f4", "label": 0, "tree_id": "537", "term": "\u4eba\u7684\u4e00\u81f4", "hypernym": "\u8bcd\u6027\u4e00\u81f4"}, "6ea70c297ff5c5d3e188fd10d12615a655ebc5db8dbcd99a45edb1e8": {"sentence": "\u4eba\u7684\u4e00\u81f4 IS A \u6570\u5b57\u4e0a\u7684\u4e00\u81f4", "label": 0, "tree_id": "537", "term": "\u4eba\u7684\u4e00\u81f4", "hypernym": "\u6570\u5b57\u4e0a\u7684\u4e00\u81f4"}, "622e8c58c907820e3842920eaa10d942ddcecc8165b22cbc0e248706": {"sentence": "\u4eba\u7684\u4e00\u81f4 IS A \u793a\u4f8b\u4e00\u81f4", "label": 0, "tree_id": "537", "term": "\u4eba\u7684\u4e00\u81f4", "hypernym": "\u793a\u4f8b\u4e00\u81f4"}, "8bd9291b7e5b06b679ce712ed18f4ef57ba2f741bed05e265f738ab6": {"sentence": "\u4eba\u7684\u4e00\u81f4 IS A \u4ece\u5c5e\u5173\u7cfb", "label": 0, "tree_id": "537", "term": "\u4eba\u7684\u4e00\u81f4", "hypernym": "\u4ece\u5c5e\u5173\u7cfb"}, "2aa8cf98b571fe7f5c93fdfe2e80fdc64753e5f523de85f46e36aa61": {"sentence": "\u4eba\u7684\u4e00\u81f4 IS A \u5bf9\u7b49\u5173\u7cfb", "label": 0, "tree_id": "537", "term": "\u4eba\u7684\u4e00\u81f4", "hypernym": "\u5bf9\u7b49\u5173\u7cfb"}, "eff6900659c452af3a9f12d5ba46f60bbf6fec6fc5b13f173010b979": {"sentence": "\u4eba\u7684\u4e00\u81f4 IS A \u5bf9\u7167\u5173\u7cfb", "label": 0, "tree_id": "537", "term": "\u4eba\u7684\u4e00\u81f4", "hypernym": "\u5bf9\u7167\u5173\u7cfb"}, "02c4bc5a332b01a7281147dbbb1ef52a2e78408a15557802666d55b8": {"sentence": "\u4eba\u7684\u4e00\u81f4 IS A \u8fde\u63a5\u5173\u7cfb", "label": 0, "tree_id": "537", "term": "\u4eba\u7684\u4e00\u81f4", "hypernym": "\u8fde\u63a5\u5173\u7cfb"}, "d120f8819ad3c11120eebf56928a16d70583d800bc5492db80aa7757": {"sentence": "\u4eba\u7684\u4e00\u81f4 IS A \u5206\u79bb\u5173\u7cfb", "label": 0, "tree_id": "537", "term": "\u4eba\u7684\u4e00\u81f4", "hypernym": "\u5206\u79bb\u5173\u7cfb"}, "ffd36b11357d7c131e510423735de4c512251ac935ffd8745bb3295b": {"sentence": "\u4eba\u7684\u4e00\u81f4 IS A \u4e3b\u52a8\u8bed\u6001", "label": 0, "tree_id": "537", "term": "\u4eba\u7684\u4e00\u81f4", "hypernym": "\u4e3b\u52a8\u8bed\u6001"}, "cdf5afe43e8a082ebea2c5f87d5a8cfeec22998490d4b84b3ca94753": {"sentence": "\u4eba\u7684\u4e00\u81f4 IS A \u6e10\u8fdb\u65f6\u6001", "label": 0, "tree_id": "537", "term": "\u4eba\u7684\u4e00\u81f4", "hypernym": "\u6e10\u8fdb\u65f6\u6001"}, "410d313cbc159873a3e2b98562f7e512f60c2e88cb6cf18890e1ecd2": {"sentence": "\u4eba\u7684\u4e00\u81f4 IS A \u9650\u5b9a\u5173\u7cfb", "label": 0, "tree_id": "537", "term": "\u4eba\u7684\u4e00\u81f4", "hypernym": "\u9650\u5b9a\u5173\u7cfb"}, "0ece56cb15be4b481ac97f98ddf0cd5450cfbcf2668f846ad8c93bca": {"sentence": "\u4eba\u7684\u4e00\u81f4 IS A \u88ab\u52a8\u8bed\u6001", "label": 0, "tree_id": "537", "term": "\u4eba\u7684\u4e00\u81f4", "hypernym": "\u88ab\u52a8\u8bed\u6001"}, "cdcd4f1a077b7231268d2937194e6a1152bb5c5a29b4a7d374ebec44": {"sentence": "\u4ece\u5c5e\u5173\u7cfb IS A \u8bed\u6cd5\u5173\u7cfb", "label": 0, "tree_id": "537", "term": "\u4ece\u5c5e\u5173\u7cfb", "hypernym": "\u8bed\u6cd5\u5173\u7cfb"}, "bcb538e48fb637e6873dc96bef4f2087f8e74999aa37b86a788f9df6": {"sentence": "\u4ece\u5c5e\u5173\u7cfb IS A \u4e92\u53c2", "label": 0, "tree_id": "537", "term": "\u4ece\u5c5e\u5173\u7cfb", "hypernym": "\u4e92\u53c2"}, "1c356dc0ae2ac97a43ea37e93339aa550b2932bb3af6c5cc0dab7261": {"sentence": "\u4ece\u5c5e\u5173\u7cfb IS A \u8bed\u6c14", "label": 0, "tree_id": "537", "term": "\u4ece\u5c5e\u5173\u7cfb", "hypernym": "\u8bed\u6c14"}, "37e276b61592e2abc6c29c362ba9062a029b03d6ce5c7633980fe9f4": {"sentence": "\u4ece\u5c5e\u5173\u7cfb IS A \u8bcd\u5f62\u53d8\u5316", "label": 0, "tree_id": "537", "term": "\u4ece\u5c5e\u5173\u7cfb", "hypernym": "\u8bcd\u5f62\u53d8\u5316"}, "533a3a493ec5a9b4579f982e73c2e90f5df7500197cb8d8faeedca17": {"sentence": "\u4ece\u5c5e\u5173\u7cfb IS A \u4fee\u9970\u5173\u7cfb", "label": 0, "tree_id": "537", "term": "\u4ece\u5c5e\u5173\u7cfb", "hypernym": "\u4fee\u9970\u5173\u7cfb"}, "82207b506686e961f0aff9b973161db87d9e9d3cbcc90f1ebb55517f": {"sentence": "\u4ece\u5c5e\u5173\u7cfb IS A \u4f53", "label": 0, "tree_id": "537", "term": "\u4ece\u5c5e\u5173\u7cfb", "hypernym": "\u4f53"}, "56e60bad8cafb71916cf60c0be9fcaba13e439faee24b615c4f0d35e": {"sentence": "\u4ece\u5c5e\u5173\u7cfb IS A \u4e0d\u53ca\u7269\u6027", "label": 0, "tree_id": "537", "term": "\u4ece\u5c5e\u5173\u7cfb", "hypernym": "\u4e0d\u53ca\u7269\u6027"}, "50f732b1e50efb84d1b341c66a886a4ab0272240d1b15788ae1bbe1f": {"sentence": "\u4ece\u5c5e\u5173\u7cfb IS A \u53ca\u7269\u6027", "label": 0, "tree_id": "537", "term": "\u4ece\u5c5e\u5173\u7cfb", "hypernym": "\u53ca\u7269\u6027"}, "b7e8283938bbef1e1b8d81ca16399496bda5c83f6f22609015069783": {"sentence": "\u4ece\u5c5e\u5173\u7cfb IS A \u4e92\u8865", "label": 0, "tree_id": "537", "term": "\u4ece\u5c5e\u5173\u7cfb", "hypernym": "\u4e92\u8865"}, "b2f2a64161ddebc851bbce66d4aca21dcca5d8d5677e43fbcd3705b2": {"sentence": "\u4ece\u5c5e\u5173\u7cfb IS A \u4e00\u81f4", "label": 0, "tree_id": "537", "term": "\u4ece\u5c5e\u5173\u7cfb", "hypernym": "\u4e00\u81f4"}, "d76feeab026974554b552c7630f712fd7c4b8259dba54bf98afd1d78": {"sentence": "\u4ece\u5c5e\u5173\u7cfb IS A \u5206\u53e5\u95f4\u7684\u5173\u7cfb", "label": 1, "tree_id": "537", "term": "\u4ece\u5c5e\u5173\u7cfb", "hypernym": "\u5206\u53e5\u95f4\u7684\u5173\u7cfb"}, "5f53f0b6fb9220098d6220795b27f3ebfb54c7eaf621d7e72b1beb55": {"sentence": "\u4ece\u5c5e\u5173\u7cfb IS A \u8bed\u6001", "label": 0, "tree_id": "537", "term": "\u4ece\u5c5e\u5173\u7cfb", "hypernym": "\u8bed\u6001"}, "1fb1a78fbea4b93e98ab3d3759b37fc7606e3706fd3e356e5437e217": {"sentence": "\u4ece\u5c5e\u5173\u7cfb IS A \u4e3b\u4ece\u5173\u7cfb", "label": 0, "tree_id": "537", "term": "\u4ece\u5c5e\u5173\u7cfb", "hypernym": "\u4e3b\u4ece\u5173\u7cfb"}, "7a9076e6b417f86bf55472009e224dae7822932e6c71784b973d7445": {"sentence": "\u4ece\u5c5e\u5173\u7cfb IS A \u540c\u7b49", "label": 0, "tree_id": "537", "term": "\u4ece\u5c5e\u5173\u7cfb", "hypernym": "\u540c\u7b49"}, "18ac5281fce6ddf736f7cb7d7606583fe54a7441c78175fb7999a932": {"sentence": "\u4ece\u5c5e\u5173\u7cfb IS A \u56de\u6307", "label": 0, "tree_id": "537", "term": "\u4ece\u5c5e\u5173\u7cfb", "hypernym": "\u56de\u6307"}, "ecc576001faca7415428bd0940936898b6c760005620e8d2a957457f": {"sentence": "\u4ece\u5c5e\u5173\u7cfb IS A \u81ea\u53cd\u6027", "label": 0, "tree_id": "537", "term": "\u4ece\u5c5e\u5173\u7cfb", "hypernym": "\u81ea\u53cd\u6027"}, "82c536c850ac899c79f8b3217631268263b7e14e82a7e4589861bf78": {"sentence": "\u4ece\u5c5e\u5173\u7cfb IS A \u7948\u4f7f\u8bed\u6c14", "label": 0, "tree_id": "537", "term": "\u4ece\u5c5e\u5173\u7cfb", "hypernym": "\u7948\u4f7f\u8bed\u6c14"}, "0624835fb6c29f942083e242f8c997139039e0b70218f2151c6db61e": {"sentence": "\u4ece\u5c5e\u5173\u7cfb IS A \u76f4\u9648\u8bed\u6c14", "label": 0, "tree_id": "537", "term": "\u4ece\u5c5e\u5173\u7cfb", "hypernym": "\u76f4\u9648\u8bed\u6c14"}, "fd6d4a0c999b8c0b85bc02a3927438c8415a2cc8e5be9d2b24a2cfd5": {"sentence": "\u4ece\u5c5e\u5173\u7cfb IS A \u7591\u95ee\u8bed\u6c14", "label": 0, "tree_id": "537", "term": "\u4ece\u5c5e\u5173\u7cfb", "hypernym": "\u7591\u95ee\u8bed\u6c14"}, "63bf873b128a805ea000ef5dfddf385ca0dd23ed00232b79f6e91ec9": {"sentence": "\u4ece\u5c5e\u5173\u7cfb IS A \u7948\u613f\u8bed\u6001", "label": 0, "tree_id": "537", "term": "\u4ece\u5c5e\u5173\u7cfb", "hypernym": "\u7948\u613f\u8bed\u6001"}, "93c3c90333d03e247dcda9d261c3f75806172cfff8704d5e6e38c459": {"sentence": "\u4ece\u5c5e\u5173\u7cfb IS A \u865a\u62df\u8bed\u6c14", "label": 0, "tree_id": "537", "term": "\u4ece\u5c5e\u5173\u7cfb", "hypernym": "\u865a\u62df\u8bed\u6c14"}, "00323f21f606b722fc0cf16cfefec53f4d98db05cda75affa72ce37d": {"sentence": "\u4ece\u5c5e\u5173\u7cfb IS A \u52a8\u8bcd\u7684\u53d8\u5316", "label": 0, "tree_id": "537", "term": "\u4ece\u5c5e\u5173\u7cfb", "hypernym": "\u52a8\u8bcd\u7684\u53d8\u5316"}, "947f2fdfb21f96f04abe5d7dc3e31d887f14b2f3dcd46693c1d7b486": {"sentence": "\u4ece\u5c5e\u5173\u7cfb IS A \u53d8\u683c", "label": 0, "tree_id": "537", "term": "\u4ece\u5c5e\u5173\u7cfb", "hypernym": "\u53d8\u683c"}, "ed7558087a58e3981b7c86a58d216328388f01e44a36e9333f97f4fd": {"sentence": "\u4ece\u5c5e\u5173\u7cfb IS A \u540c\u4f4d", "label": 0, "tree_id": "537", "term": "\u4ece\u5c5e\u5173\u7cfb", "hypernym": "\u540c\u4f4d"}, "5fca12fbfe313ca2e68b396f1d4acce2def62cd1b8b081956234d1f9": {"sentence": "\u4ece\u5c5e\u5173\u7cfb IS A \u8868\u59cb\u52a8\u8bcd", "label": 0, "tree_id": "537", "term": "\u4ece\u5c5e\u5173\u7cfb", "hypernym": "\u8868\u59cb\u52a8\u8bcd"}, "de2b21bb1081bfa6d8e2260dd7f8f79c5c40490d3511072d6842bf7c": {"sentence": "\u4ece\u5c5e\u5173\u7cfb IS A \u6301\u7eed\u65f6\u6001", "label": 0, "tree_id": "537", "term": "\u4ece\u5c5e\u5173\u7cfb", "hypernym": "\u6301\u7eed\u65f6\u6001"}, "9fe92e80c7c44f5ba1cc837774a8f28b9785e3cd09cd2e8fbc5f1a29": {"sentence": "\u4ece\u5c5e\u5173\u7cfb IS A \u52a8\u8bcd\u5b8c\u6210\u4f53", "label": 0, "tree_id": "537", "term": "\u4ece\u5c5e\u5173\u7cfb", "hypernym": "\u52a8\u8bcd\u5b8c\u6210\u4f53"}, "502611fd7731f237079aeb4f3f75e4281b55fc69aea644283aa6d5cd": {"sentence": "\u4ece\u5c5e\u5173\u7cfb IS A \u672a\u5b8c\u6210\u4f53", "label": 0, "tree_id": "537", "term": "\u4ece\u5c5e\u5173\u7cfb", "hypernym": "\u672a\u5b8c\u6210\u4f53"}, "e79f0d0fbdfbdc42aff214668550af3d5f2c37f85525d3d55c0798e9": {"sentence": "\u4ece\u5c5e\u5173\u7cfb IS A \u8bcd\u6027\u4e00\u81f4", "label": 0, "tree_id": "537", "term": "\u4ece\u5c5e\u5173\u7cfb", "hypernym": "\u8bcd\u6027\u4e00\u81f4"}, "e7c4b1f44a288b1487a8746393b71a20682bad122d48cf6d0f0ec2f6": {"sentence": "\u4ece\u5c5e\u5173\u7cfb IS A \u6570\u5b57\u4e0a\u7684\u4e00\u81f4", "label": 0, "tree_id": "537", "term": "\u4ece\u5c5e\u5173\u7cfb", "hypernym": "\u6570\u5b57\u4e0a\u7684\u4e00\u81f4"}, "4ed72a0686fb3bb2661f16adabb5b0d7d4baa104c1508d0c1dfb6459": {"sentence": "\u4ece\u5c5e\u5173\u7cfb IS A \u793a\u4f8b\u4e00\u81f4", "label": 0, "tree_id": "537", "term": "\u4ece\u5c5e\u5173\u7cfb", "hypernym": "\u793a\u4f8b\u4e00\u81f4"}, "c0f6e03abd272461145e2647975f9a782df4f8c0e71e2306ad2f8b6f": {"sentence": "\u4ece\u5c5e\u5173\u7cfb IS A \u4eba\u7684\u4e00\u81f4", "label": 0, "tree_id": "537", "term": "\u4ece\u5c5e\u5173\u7cfb", "hypernym": "\u4eba\u7684\u4e00\u81f4"}, "44882eb2e1da5fb2e5d493593fd06dee301863e9658871a73c0d80a0": {"sentence": "\u4ece\u5c5e\u5173\u7cfb IS A \u5bf9\u7b49\u5173\u7cfb", "label": 0, "tree_id": "537", "term": "\u4ece\u5c5e\u5173\u7cfb", "hypernym": "\u5bf9\u7b49\u5173\u7cfb"}, "320e7f2a4c129ff71bcce4f4f6bfe3777244ed8fd2e54e065a97a5b2": {"sentence": "\u4ece\u5c5e\u5173\u7cfb IS A \u5bf9\u7167\u5173\u7cfb", "label": 0, "tree_id": "537", "term": "\u4ece\u5c5e\u5173\u7cfb", "hypernym": "\u5bf9\u7167\u5173\u7cfb"}, "50d32ced598ac0fbd091fd92add91c695c2a4fb6ee726eede52a246e": {"sentence": "\u4ece\u5c5e\u5173\u7cfb IS A \u8fde\u63a5\u5173\u7cfb", "label": 0, "tree_id": "537", "term": "\u4ece\u5c5e\u5173\u7cfb", "hypernym": "\u8fde\u63a5\u5173\u7cfb"}, "af7f777d1855c127105ec56ca84a541aa4644dae85f77c3b571a01d2": {"sentence": "\u4ece\u5c5e\u5173\u7cfb IS A \u5206\u79bb\u5173\u7cfb", "label": 0, "tree_id": "537", "term": "\u4ece\u5c5e\u5173\u7cfb", "hypernym": "\u5206\u79bb\u5173\u7cfb"}, "9f0586ac6195053ca44f762383ec1d5ca273188b6c263fbecc027efc": {"sentence": "\u4ece\u5c5e\u5173\u7cfb IS A \u4e3b\u52a8\u8bed\u6001", "label": 0, "tree_id": "537", "term": "\u4ece\u5c5e\u5173\u7cfb", "hypernym": "\u4e3b\u52a8\u8bed\u6001"}, "bbb604e057b8cb629f55aa86dfd277e58f34c82ea0ca7955c07739ec": {"sentence": "\u4ece\u5c5e\u5173\u7cfb IS A \u6e10\u8fdb\u65f6\u6001", "label": 0, "tree_id": "537", "term": "\u4ece\u5c5e\u5173\u7cfb", "hypernym": "\u6e10\u8fdb\u65f6\u6001"}, "1c34ac2290c402f0ae864003d2a5556abc5a72abf3109046d7559ea5": {"sentence": "\u4ece\u5c5e\u5173\u7cfb IS A \u9650\u5b9a\u5173\u7cfb", "label": 0, "tree_id": "537", "term": "\u4ece\u5c5e\u5173\u7cfb", "hypernym": "\u9650\u5b9a\u5173\u7cfb"}, "f935687924b963d7dbfedcaad14ce2e68cf4cc83cad0f7cbb5015f7a": {"sentence": "\u4ece\u5c5e\u5173\u7cfb IS A \u88ab\u52a8\u8bed\u6001", "label": 0, "tree_id": "537", "term": "\u4ece\u5c5e\u5173\u7cfb", "hypernym": "\u88ab\u52a8\u8bed\u6001"}, "675025a108a01011e9b20072a00b3b819918a07dbeafecb848c120c5": {"sentence": "\u5bf9\u7b49\u5173\u7cfb IS A \u8bed\u6cd5\u5173\u7cfb", "label": 0, "tree_id": "537", "term": "\u5bf9\u7b49\u5173\u7cfb", "hypernym": "\u8bed\u6cd5\u5173\u7cfb"}, "6ab41b40d3032fe8de76e5f5a2d79110c83f9795f56f4a7c3f6d2442": {"sentence": "\u5bf9\u7b49\u5173\u7cfb IS A \u4e92\u53c2", "label": 0, "tree_id": "537", "term": "\u5bf9\u7b49\u5173\u7cfb", "hypernym": "\u4e92\u53c2"}, "8fef1f83a8c37957e84388d7a3350400e720654ce5aa18bb2976d93d": {"sentence": "\u5bf9\u7b49\u5173\u7cfb IS A \u8bed\u6c14", "label": 0, "tree_id": "537", "term": "\u5bf9\u7b49\u5173\u7cfb", "hypernym": "\u8bed\u6c14"}, "2030aaeeb52e6f09e6a9fd4a4e547b6fd5d93c87c7c0e96a842cc016": {"sentence": "\u5bf9\u7b49\u5173\u7cfb IS A \u8bcd\u5f62\u53d8\u5316", "label": 0, "tree_id": "537", "term": "\u5bf9\u7b49\u5173\u7cfb", "hypernym": "\u8bcd\u5f62\u53d8\u5316"}, "9909f378d0d273719bf894680526db918532e664290696d8dee81126": {"sentence": "\u5bf9\u7b49\u5173\u7cfb IS A \u4fee\u9970\u5173\u7cfb", "label": 0, "tree_id": "537", "term": "\u5bf9\u7b49\u5173\u7cfb", "hypernym": "\u4fee\u9970\u5173\u7cfb"}, "d5f82ca663a5197fb997aedec1b04b3c8e884a7d9af780050ab41f2d": {"sentence": "\u5bf9\u7b49\u5173\u7cfb IS A \u4f53", "label": 0, "tree_id": "537", "term": "\u5bf9\u7b49\u5173\u7cfb", "hypernym": "\u4f53"}, "19fc3364848fabab6a4ed7dc113ba41c254b57a304e7235970390bc4": {"sentence": "\u5bf9\u7b49\u5173\u7cfb IS A \u4e0d\u53ca\u7269\u6027", "label": 0, "tree_id": "537", "term": "\u5bf9\u7b49\u5173\u7cfb", "hypernym": "\u4e0d\u53ca\u7269\u6027"}, "086c19fc761570d79f9d5d04a6f1925595335b43b724c6f748f4befc": {"sentence": "\u5bf9\u7b49\u5173\u7cfb IS A \u53ca\u7269\u6027", "label": 0, "tree_id": "537", "term": "\u5bf9\u7b49\u5173\u7cfb", "hypernym": "\u53ca\u7269\u6027"}, "d72170f23913b9a9996bfd68dcea30f2b9228be859eb534f68b90dd2": {"sentence": "\u5bf9\u7b49\u5173\u7cfb IS A \u4e92\u8865", "label": 0, "tree_id": "537", "term": "\u5bf9\u7b49\u5173\u7cfb", "hypernym": "\u4e92\u8865"}, "5ad4397f952600f7205a8ba0a075f399873e434edf9051645fd66817": {"sentence": "\u5bf9\u7b49\u5173\u7cfb IS A \u4e00\u81f4", "label": 0, "tree_id": "537", "term": "\u5bf9\u7b49\u5173\u7cfb", "hypernym": "\u4e00\u81f4"}, "86c129f27d5a9e83b6ddcf47e9a158d8192ba358f908ffe4fcfbd33d": {"sentence": "\u5bf9\u7b49\u5173\u7cfb IS A \u5206\u53e5\u95f4\u7684\u5173\u7cfb", "label": 1, "tree_id": "537", "term": "\u5bf9\u7b49\u5173\u7cfb", "hypernym": "\u5206\u53e5\u95f4\u7684\u5173\u7cfb"}, "1862344a95c0865090a36d7472127e39ea763fd7d8ba64ad366650e2": {"sentence": "\u5bf9\u7b49\u5173\u7cfb IS A \u8bed\u6001", "label": 0, "tree_id": "537", "term": "\u5bf9\u7b49\u5173\u7cfb", "hypernym": "\u8bed\u6001"}, "c7b96c99ccf26fd2d7c69518dbb4efae01addba20ccd50f59daf555b": {"sentence": "\u5bf9\u7b49\u5173\u7cfb IS A \u4e3b\u4ece\u5173\u7cfb", "label": 0, "tree_id": "537", "term": "\u5bf9\u7b49\u5173\u7cfb", "hypernym": "\u4e3b\u4ece\u5173\u7cfb"}, "1512ce4c90e83df0a78a093958fc1b481439da7dee25207c8f7ca9fa": {"sentence": "\u5bf9\u7b49\u5173\u7cfb IS A \u540c\u7b49", "label": 0, "tree_id": "537", "term": "\u5bf9\u7b49\u5173\u7cfb", "hypernym": "\u540c\u7b49"}, "ddde1d647535f16f5bc579dc15653b3af88b6ce0dc2241901a6adc07": {"sentence": "\u5bf9\u7b49\u5173\u7cfb IS A \u56de\u6307", "label": 0, "tree_id": "537", "term": "\u5bf9\u7b49\u5173\u7cfb", "hypernym": "\u56de\u6307"}, "96c2c7bc058d958a303d5159bf3f58d7306c6e7de4e01297d8433205": {"sentence": "\u5bf9\u7b49\u5173\u7cfb IS A \u81ea\u53cd\u6027", "label": 0, "tree_id": "537", "term": "\u5bf9\u7b49\u5173\u7cfb", "hypernym": "\u81ea\u53cd\u6027"}, "8bc56eaaa7c5173db2ddfb39f7f5ba5fddd6005eae375cfb7f0d3096": {"sentence": "\u5bf9\u7b49\u5173\u7cfb IS A \u7948\u4f7f\u8bed\u6c14", "label": 0, "tree_id": "537", "term": "\u5bf9\u7b49\u5173\u7cfb", "hypernym": "\u7948\u4f7f\u8bed\u6c14"}, "90e592015522b6bf22e888a410822c30beeee2aea79536d349193147": {"sentence": "\u5bf9\u7b49\u5173\u7cfb IS A \u76f4\u9648\u8bed\u6c14", "label": 0, "tree_id": "537", "term": "\u5bf9\u7b49\u5173\u7cfb", "hypernym": "\u76f4\u9648\u8bed\u6c14"}, "a5b6e7ac0d6d8d1dc54754bfc205aa862f26b0e95d6cfe813ad2686c": {"sentence": "\u5bf9\u7b49\u5173\u7cfb IS A \u7591\u95ee\u8bed\u6c14", "label": 0, "tree_id": "537", "term": "\u5bf9\u7b49\u5173\u7cfb", "hypernym": "\u7591\u95ee\u8bed\u6c14"}, "f766aa739020b500ea282f92c1cb974619e49426e133835f02aa39bf": {"sentence": "\u5bf9\u7b49\u5173\u7cfb IS A \u7948\u613f\u8bed\u6001", "label": 0, "tree_id": "537", "term": "\u5bf9\u7b49\u5173\u7cfb", "hypernym": "\u7948\u613f\u8bed\u6001"}, "1cb3dc95bc3a1ae387f0064aa90bd92d8dd901f09d165bc65cebb2cf": {"sentence": "\u5bf9\u7b49\u5173\u7cfb IS A \u865a\u62df\u8bed\u6c14", "label": 0, "tree_id": "537", "term": "\u5bf9\u7b49\u5173\u7cfb", "hypernym": "\u865a\u62df\u8bed\u6c14"}, "9a276d92b91590730e7f8e98fafe2dd12695f73686cbc74cb1dac1d5": {"sentence": "\u5bf9\u7b49\u5173\u7cfb IS A \u52a8\u8bcd\u7684\u53d8\u5316", "label": 0, "tree_id": "537", "term": "\u5bf9\u7b49\u5173\u7cfb", "hypernym": "\u52a8\u8bcd\u7684\u53d8\u5316"}, "b03c27274668fd51cec508261a0646d018b32a1c912d3d4ee087eccd": {"sentence": "\u5bf9\u7b49\u5173\u7cfb IS A \u53d8\u683c", "label": 0, "tree_id": "537", "term": "\u5bf9\u7b49\u5173\u7cfb", "hypernym": "\u53d8\u683c"}, "0c3806314327d1abc05b20a919fa3f3dd3afe07d0d323cebeb69a6b6": {"sentence": "\u5bf9\u7b49\u5173\u7cfb IS A \u540c\u4f4d", "label": 0, "tree_id": "537", "term": "\u5bf9\u7b49\u5173\u7cfb", "hypernym": "\u540c\u4f4d"}, "88feec56b0fe864ccea4861751fb6a4096f45317bb189fe3a4db6c95": {"sentence": "\u5bf9\u7b49\u5173\u7cfb IS A \u8868\u59cb\u52a8\u8bcd", "label": 0, "tree_id": "537", "term": "\u5bf9\u7b49\u5173\u7cfb", "hypernym": "\u8868\u59cb\u52a8\u8bcd"}, "f31b9af2a3a68b71a284b8021ff37d892f3b563dc2267029d6c9a4e4": {"sentence": "\u5bf9\u7b49\u5173\u7cfb IS A \u6301\u7eed\u65f6\u6001", "label": 0, "tree_id": "537", "term": "\u5bf9\u7b49\u5173\u7cfb", "hypernym": "\u6301\u7eed\u65f6\u6001"}, "fc0d01a2ca8ce2ddf8b3f47b97a4f2c12398a1c70aa55776108351ac": {"sentence": "\u5bf9\u7b49\u5173\u7cfb IS A \u52a8\u8bcd\u5b8c\u6210\u4f53", "label": 0, "tree_id": "537", "term": "\u5bf9\u7b49\u5173\u7cfb", "hypernym": "\u52a8\u8bcd\u5b8c\u6210\u4f53"}, "1decddf73a7e807902b37b2a4ddad04c11453a682fb87e5b37eed7a8": {"sentence": "\u5bf9\u7b49\u5173\u7cfb IS A \u672a\u5b8c\u6210\u4f53", "label": 0, "tree_id": "537", "term": "\u5bf9\u7b49\u5173\u7cfb", "hypernym": "\u672a\u5b8c\u6210\u4f53"}, "b57594dbc26a54e88a8d1d0a0801ddfb1f0dde340276ba113ac15dce": {"sentence": "\u5bf9\u7b49\u5173\u7cfb IS A \u8bcd\u6027\u4e00\u81f4", "label": 0, "tree_id": "537", "term": "\u5bf9\u7b49\u5173\u7cfb", "hypernym": "\u8bcd\u6027\u4e00\u81f4"}, "16125d7f769d69409beb1813286c105dd5da2481a5384d5fa7041ef4": {"sentence": "\u5bf9\u7b49\u5173\u7cfb IS A \u6570\u5b57\u4e0a\u7684\u4e00\u81f4", "label": 0, "tree_id": "537", "term": "\u5bf9\u7b49\u5173\u7cfb", "hypernym": "\u6570\u5b57\u4e0a\u7684\u4e00\u81f4"}, "3ab8be0c08685216e84a1c066a4e447878a8686296218958f34db448": {"sentence": "\u5bf9\u7b49\u5173\u7cfb IS A \u793a\u4f8b\u4e00\u81f4", "label": 0, "tree_id": "537", "term": "\u5bf9\u7b49\u5173\u7cfb", "hypernym": "\u793a\u4f8b\u4e00\u81f4"}, "bbb709248a9f29ffaa1ec72bb4dfd1135d13484cc8965d3b9b5ad4e5": {"sentence": "\u5bf9\u7b49\u5173\u7cfb IS A \u4eba\u7684\u4e00\u81f4", "label": 0, "tree_id": "537", "term": "\u5bf9\u7b49\u5173\u7cfb", "hypernym": "\u4eba\u7684\u4e00\u81f4"}, "aa78880b9935496098151016d4e063ef089a6da20c5bc6d267a27153": {"sentence": "\u5bf9\u7b49\u5173\u7cfb IS A \u4ece\u5c5e\u5173\u7cfb", "label": 0, "tree_id": "537", "term": "\u5bf9\u7b49\u5173\u7cfb", "hypernym": "\u4ece\u5c5e\u5173\u7cfb"}, "bac87bf8798dd59872ae296e51957c1417702614e8fdb2c2ece3ffe7": {"sentence": "\u5bf9\u7b49\u5173\u7cfb IS A \u5bf9\u7167\u5173\u7cfb", "label": 0, "tree_id": "537", "term": "\u5bf9\u7b49\u5173\u7cfb", "hypernym": "\u5bf9\u7167\u5173\u7cfb"}, "2fb5478c6205e792edfaa6bea1bde67b3ba06d89ed18c8afb1c4de20": {"sentence": "\u5bf9\u7b49\u5173\u7cfb IS A \u8fde\u63a5\u5173\u7cfb", "label": 0, "tree_id": "537", "term": "\u5bf9\u7b49\u5173\u7cfb", "hypernym": "\u8fde\u63a5\u5173\u7cfb"}, "04d90771a50d11b51415a4aefb6694c2820dbd577065351253508add": {"sentence": "\u5bf9\u7b49\u5173\u7cfb IS A \u5206\u79bb\u5173\u7cfb", "label": 0, "tree_id": "537", "term": "\u5bf9\u7b49\u5173\u7cfb", "hypernym": "\u5206\u79bb\u5173\u7cfb"}, "e1c1536ae6b68f74e03283d9588241ebad110eb9a40267a5996ffb2a": {"sentence": "\u5bf9\u7b49\u5173\u7cfb IS A \u4e3b\u52a8\u8bed\u6001", "label": 0, "tree_id": "537", "term": "\u5bf9\u7b49\u5173\u7cfb", "hypernym": "\u4e3b\u52a8\u8bed\u6001"}, "649b55e3313efb21ddb125d946d1ebf9f6a80380e21aa795022b7f8e": {"sentence": "\u5bf9\u7b49\u5173\u7cfb IS A \u6e10\u8fdb\u65f6\u6001", "label": 0, "tree_id": "537", "term": "\u5bf9\u7b49\u5173\u7cfb", "hypernym": "\u6e10\u8fdb\u65f6\u6001"}, "cdce66b80af9f7c7f051ac634c194bc763c55d4d0d842acb1ff7f215": {"sentence": "\u5bf9\u7b49\u5173\u7cfb IS A \u9650\u5b9a\u5173\u7cfb", "label": 0, "tree_id": "537", "term": "\u5bf9\u7b49\u5173\u7cfb", "hypernym": "\u9650\u5b9a\u5173\u7cfb"}, "29149db04b8f2c1a2acfb08c4dfc55ee4269193c5148c6fae5973389": {"sentence": "\u5bf9\u7b49\u5173\u7cfb IS A \u88ab\u52a8\u8bed\u6001", "label": 0, "tree_id": "537", "term": "\u5bf9\u7b49\u5173\u7cfb", "hypernym": "\u88ab\u52a8\u8bed\u6001"}, "00d299219768bf5a37cbd0bd281a4ff8d71bd7c02f5c2c27698a4e8f": {"sentence": "\u5bf9\u7167\u5173\u7cfb IS A \u8bed\u6cd5\u5173\u7cfb", "label": 0, "tree_id": "537", "term": "\u5bf9\u7167\u5173\u7cfb", "hypernym": "\u8bed\u6cd5\u5173\u7cfb"}, "c9a18da28979f007fb0b9fa7d59d1bdba47c1cddbbfa5a1cb60660d2": {"sentence": "\u5bf9\u7167\u5173\u7cfb IS A \u4e92\u53c2", "label": 0, "tree_id": "537", "term": "\u5bf9\u7167\u5173\u7cfb", "hypernym": "\u4e92\u53c2"}, "41f6c869ffb3abcc719418455cbb4850efe707e12e9f4c77b9ecb007": {"sentence": "\u5bf9\u7167\u5173\u7cfb IS A \u8bed\u6c14", "label": 0, "tree_id": "537", "term": "\u5bf9\u7167\u5173\u7cfb", "hypernym": "\u8bed\u6c14"}, "0590f908a1af92581564a3234e18087da5f5203dd5b5dd2b0f7617d0": {"sentence": "\u5bf9\u7167\u5173\u7cfb IS A \u8bcd\u5f62\u53d8\u5316", "label": 0, "tree_id": "537", "term": "\u5bf9\u7167\u5173\u7cfb", "hypernym": "\u8bcd\u5f62\u53d8\u5316"}, "419af7b14b3117711383c6a4dcced0f3c61427f4a1cf4161e28fffce": {"sentence": "\u5bf9\u7167\u5173\u7cfb IS A \u4fee\u9970\u5173\u7cfb", "label": 0, "tree_id": "537", "term": "\u5bf9\u7167\u5173\u7cfb", "hypernym": "\u4fee\u9970\u5173\u7cfb"}, "ff15e04c7a802dd5585b8ff3faa8a624c8dfbb90ae9175b5c73e0417": {"sentence": "\u5bf9\u7167\u5173\u7cfb IS A \u4f53", "label": 0, "tree_id": "537", "term": "\u5bf9\u7167\u5173\u7cfb", "hypernym": "\u4f53"}, "65e76c161ca4d220e68cae1fa2a1390b80441869833efc851effb858": {"sentence": "\u5bf9\u7167\u5173\u7cfb IS A \u4e0d\u53ca\u7269\u6027", "label": 0, "tree_id": "537", "term": "\u5bf9\u7167\u5173\u7cfb", "hypernym": "\u4e0d\u53ca\u7269\u6027"}, "a26feab1e1df544e8afcb6ec6bf92a2d8e6520c8bbf2d08e6c413ff6": {"sentence": "\u5bf9\u7167\u5173\u7cfb IS A \u53ca\u7269\u6027", "label": 0, "tree_id": "537", "term": "\u5bf9\u7167\u5173\u7cfb", "hypernym": "\u53ca\u7269\u6027"}, "0a0a8a3de3fc8a031a670ce55bc1fbe793f36736263571eea592ab48": {"sentence": "\u5bf9\u7167\u5173\u7cfb IS A \u4e92\u8865", "label": 0, "tree_id": "537", "term": "\u5bf9\u7167\u5173\u7cfb", "hypernym": "\u4e92\u8865"}, "0d56af0ab6e577b0beaf790b408d4baaed7c031dc70a8201a927b0c5": {"sentence": "\u5bf9\u7167\u5173\u7cfb IS A \u4e00\u81f4", "label": 0, "tree_id": "537", "term": "\u5bf9\u7167\u5173\u7cfb", "hypernym": "\u4e00\u81f4"}, "874ab8bedb0ed0431e07cacb4f91b760fe22dae83313523c7d9ea7bb": {"sentence": "\u5bf9\u7167\u5173\u7cfb IS A \u5206\u53e5\u95f4\u7684\u5173\u7cfb", "label": 1, "tree_id": "537", "term": "\u5bf9\u7167\u5173\u7cfb", "hypernym": "\u5206\u53e5\u95f4\u7684\u5173\u7cfb"}, "1aa7adaf5aa33e5f2e54cb7b284110572ad2a9b41369ebedfc600413": {"sentence": "\u5bf9\u7167\u5173\u7cfb IS A \u8bed\u6001", "label": 0, "tree_id": "537", "term": "\u5bf9\u7167\u5173\u7cfb", "hypernym": "\u8bed\u6001"}, "81cbb14e451225adfbaf36c64137ee92b726a09bce3e8e8f44ba5ac6": {"sentence": "\u5bf9\u7167\u5173\u7cfb IS A \u4e3b\u4ece\u5173\u7cfb", "label": 0, "tree_id": "537", "term": "\u5bf9\u7167\u5173\u7cfb", "hypernym": "\u4e3b\u4ece\u5173\u7cfb"}, "bbe0e21373fd9d94ce2c219ceae868bf6ec869ad475fb0b56335fa04": {"sentence": "\u5bf9\u7167\u5173\u7cfb IS A \u540c\u7b49", "label": 0, "tree_id": "537", "term": "\u5bf9\u7167\u5173\u7cfb", "hypernym": "\u540c\u7b49"}, "d1d5dc6c830d563a18d02a45649da7d1804dcbb7ac0ef8872f6de9c7": {"sentence": "\u5bf9\u7167\u5173\u7cfb IS A \u56de\u6307", "label": 0, "tree_id": "537", "term": "\u5bf9\u7167\u5173\u7cfb", "hypernym": "\u56de\u6307"}, "ebfec082b5fb17774f027eadd60057d161c5b6e0a804025a570b4270": {"sentence": "\u5bf9\u7167\u5173\u7cfb IS A \u81ea\u53cd\u6027", "label": 0, "tree_id": "537", "term": "\u5bf9\u7167\u5173\u7cfb", "hypernym": "\u81ea\u53cd\u6027"}, "030961b9de9f34eebda88a453c04e401711f8f17da2bdc36cc343c5e": {"sentence": "\u5bf9\u7167\u5173\u7cfb IS A \u7948\u4f7f\u8bed\u6c14", "label": 0, "tree_id": "537", "term": "\u5bf9\u7167\u5173\u7cfb", "hypernym": "\u7948\u4f7f\u8bed\u6c14"}, "7fe62350768ef4ccf6213674e248f45cbad55f2c5745e6203fbb1828": {"sentence": "\u5bf9\u7167\u5173\u7cfb IS A \u76f4\u9648\u8bed\u6c14", "label": 0, "tree_id": "537", "term": "\u5bf9\u7167\u5173\u7cfb", "hypernym": "\u76f4\u9648\u8bed\u6c14"}, "d0517ef04a1633653bc279632cbec94b47cf37cdf23c4225427f812f": {"sentence": "\u5bf9\u7167\u5173\u7cfb IS A \u7591\u95ee\u8bed\u6c14", "label": 0, "tree_id": "537", "term": "\u5bf9\u7167\u5173\u7cfb", "hypernym": "\u7591\u95ee\u8bed\u6c14"}, "2420e5642acc5d2cfbc30a59d6e796d90c7c2bc7233d0a19a9a22741": {"sentence": "\u5bf9\u7167\u5173\u7cfb IS A \u7948\u613f\u8bed\u6001", "label": 0, "tree_id": "537", "term": "\u5bf9\u7167\u5173\u7cfb", "hypernym": "\u7948\u613f\u8bed\u6001"}, "640dba04f8c393b0c8c14f091eb06d86bce5a9ac6320013955f25a34": {"sentence": "\u5bf9\u7167\u5173\u7cfb IS A \u865a\u62df\u8bed\u6c14", "label": 0, "tree_id": "537", "term": "\u5bf9\u7167\u5173\u7cfb", "hypernym": "\u865a\u62df\u8bed\u6c14"}, "8486e71d87ac6b3ec980072cd839b850b98e530d74f3066aa3cc26a7": {"sentence": "\u5bf9\u7167\u5173\u7cfb IS A \u52a8\u8bcd\u7684\u53d8\u5316", "label": 0, "tree_id": "537", "term": "\u5bf9\u7167\u5173\u7cfb", "hypernym": "\u52a8\u8bcd\u7684\u53d8\u5316"}, "2f8aa48a5c061bdc0a863734d38aa189ad41b3273866c269ad06f320": {"sentence": "\u5bf9\u7167\u5173\u7cfb IS A \u53d8\u683c", "label": 0, "tree_id": "537", "term": "\u5bf9\u7167\u5173\u7cfb", "hypernym": "\u53d8\u683c"}, "b9089c86cdaf9f3e9f154c92626664115462286d974079f746bbd6ae": {"sentence": "\u5bf9\u7167\u5173\u7cfb IS A \u540c\u4f4d", "label": 0, "tree_id": "537", "term": "\u5bf9\u7167\u5173\u7cfb", "hypernym": "\u540c\u4f4d"}, "57446abf7508dd94e691f33cebdcc2ea5efd1f36286783ac71b32869": {"sentence": "\u5bf9\u7167\u5173\u7cfb IS A \u8868\u59cb\u52a8\u8bcd", "label": 0, "tree_id": "537", "term": "\u5bf9\u7167\u5173\u7cfb", "hypernym": "\u8868\u59cb\u52a8\u8bcd"}, "910c91198f69deb4fd80c1cc6c7569b0e589efab2071f15d152183dc": {"sentence": "\u5bf9\u7167\u5173\u7cfb IS A \u6301\u7eed\u65f6\u6001", "label": 0, "tree_id": "537", "term": "\u5bf9\u7167\u5173\u7cfb", "hypernym": "\u6301\u7eed\u65f6\u6001"}, "cffb2ddf97a0a1d17945439a32b36f2f510543f6e06ed5cba52721c3": {"sentence": "\u5bf9\u7167\u5173\u7cfb IS A \u52a8\u8bcd\u5b8c\u6210\u4f53", "label": 0, "tree_id": "537", "term": "\u5bf9\u7167\u5173\u7cfb", "hypernym": "\u52a8\u8bcd\u5b8c\u6210\u4f53"}, "a15b94693c2c3758c8bfb2a5bea55261a3d8e2fbfce10d96f945f826": {"sentence": "\u5bf9\u7167\u5173\u7cfb IS A \u672a\u5b8c\u6210\u4f53", "label": 0, "tree_id": "537", "term": "\u5bf9\u7167\u5173\u7cfb", "hypernym": "\u672a\u5b8c\u6210\u4f53"}, "ce01e7b8ba7839779285c657c4f54de4512e3fcf7a95a0d5e8e43bce": {"sentence": "\u5bf9\u7167\u5173\u7cfb IS A \u8bcd\u6027\u4e00\u81f4", "label": 0, "tree_id": "537", "term": "\u5bf9\u7167\u5173\u7cfb", "hypernym": "\u8bcd\u6027\u4e00\u81f4"}, "26a0b7832dcb23506585262d788cb394000da737dc1290dbfdc2f625": {"sentence": "\u5bf9\u7167\u5173\u7cfb IS A \u6570\u5b57\u4e0a\u7684\u4e00\u81f4", "label": 0, "tree_id": "537", "term": "\u5bf9\u7167\u5173\u7cfb", "hypernym": "\u6570\u5b57\u4e0a\u7684\u4e00\u81f4"}, "8ebe8c6340c31bcdd1b37ea2494b010cfb5733da7711e74c7e3b9a38": {"sentence": "\u5bf9\u7167\u5173\u7cfb IS A \u793a\u4f8b\u4e00\u81f4", "label": 0, "tree_id": "537", "term": "\u5bf9\u7167\u5173\u7cfb", "hypernym": "\u793a\u4f8b\u4e00\u81f4"}, "e76e6428230866c08d1cefb1156b082820955a64c736eddb97c472d3": {"sentence": "\u5bf9\u7167\u5173\u7cfb IS A \u4eba\u7684\u4e00\u81f4", "label": 0, "tree_id": "537", "term": "\u5bf9\u7167\u5173\u7cfb", "hypernym": "\u4eba\u7684\u4e00\u81f4"}, "b6551455285062d95946190c87cbfc40c6ab66215ec431860cd0b84b": {"sentence": "\u5bf9\u7167\u5173\u7cfb IS A \u4ece\u5c5e\u5173\u7cfb", "label": 0, "tree_id": "537", "term": "\u5bf9\u7167\u5173\u7cfb", "hypernym": "\u4ece\u5c5e\u5173\u7cfb"}, "6ad6c3cb217fda2bed3c69b5fa95ab1fa9fa07010e9d90ea9c9112d8": {"sentence": "\u5bf9\u7167\u5173\u7cfb IS A \u5bf9\u7b49\u5173\u7cfb", "label": 0, "tree_id": "537", "term": "\u5bf9\u7167\u5173\u7cfb", "hypernym": "\u5bf9\u7b49\u5173\u7cfb"}, "46e63f6470cb305c70599b8327f96861d24c52ea73b527bd4857de7c": {"sentence": "\u5bf9\u7167\u5173\u7cfb IS A \u8fde\u63a5\u5173\u7cfb", "label": 0, "tree_id": "537", "term": "\u5bf9\u7167\u5173\u7cfb", "hypernym": "\u8fde\u63a5\u5173\u7cfb"}, "41cff9c0b1b380356270c78a1765dca6dede825ffa799aabbf43859a": {"sentence": "\u5bf9\u7167\u5173\u7cfb IS A \u5206\u79bb\u5173\u7cfb", "label": 0, "tree_id": "537", "term": "\u5bf9\u7167\u5173\u7cfb", "hypernym": "\u5206\u79bb\u5173\u7cfb"}, "6b8791cfd929d43a9062bbeaa2a083edddb22e87c88febcb4e10e714": {"sentence": "\u5bf9\u7167\u5173\u7cfb IS A \u4e3b\u52a8\u8bed\u6001", "label": 0, "tree_id": "537", "term": "\u5bf9\u7167\u5173\u7cfb", "hypernym": "\u4e3b\u52a8\u8bed\u6001"}, "18b53bfa458df4c74ae110d8b5003ec0eb64c14d7915c946452f86ac": {"sentence": "\u5bf9\u7167\u5173\u7cfb IS A \u6e10\u8fdb\u65f6\u6001", "label": 0, "tree_id": "537", "term": "\u5bf9\u7167\u5173\u7cfb", "hypernym": "\u6e10\u8fdb\u65f6\u6001"}, "c66f7644772a2337a48057ec3770ce46a2a467dd3cefaab90e9dbfc1": {"sentence": "\u5bf9\u7167\u5173\u7cfb IS A \u9650\u5b9a\u5173\u7cfb", "label": 0, "tree_id": "537", "term": "\u5bf9\u7167\u5173\u7cfb", "hypernym": "\u9650\u5b9a\u5173\u7cfb"}, "5e36dad3afb90d2b8bb06048ee551587f0e8152c89c48ff88be00deb": {"sentence": "\u5bf9\u7167\u5173\u7cfb IS A \u88ab\u52a8\u8bed\u6001", "label": 0, "tree_id": "537", "term": "\u5bf9\u7167\u5173\u7cfb", "hypernym": "\u88ab\u52a8\u8bed\u6001"}, "af5c229cda9b216c80b2e6987a631efe5ecd482aaa83e2ca63caf115": {"sentence": "\u8fde\u63a5\u5173\u7cfb IS A \u8bed\u6cd5\u5173\u7cfb", "label": 0, "tree_id": "537", "term": "\u8fde\u63a5\u5173\u7cfb", "hypernym": "\u8bed\u6cd5\u5173\u7cfb"}, "6dc637bc8f834c20db52a35767afb89cd1a14747d82ea5e00fa50ddd": {"sentence": "\u8fde\u63a5\u5173\u7cfb IS A \u4e92\u53c2", "label": 0, "tree_id": "537", "term": "\u8fde\u63a5\u5173\u7cfb", "hypernym": "\u4e92\u53c2"}, "ba112a0f1737d8a5a6648f5b78630018257be5d89d89295b0cad1db6": {"sentence": "\u8fde\u63a5\u5173\u7cfb IS A \u8bed\u6c14", "label": 0, "tree_id": "537", "term": "\u8fde\u63a5\u5173\u7cfb", "hypernym": "\u8bed\u6c14"}, "4db9781c1a55cb28e8d6f0df7b701a27b115d507089a0ec325eb4457": {"sentence": "\u8fde\u63a5\u5173\u7cfb IS A \u8bcd\u5f62\u53d8\u5316", "label": 0, "tree_id": "537", "term": "\u8fde\u63a5\u5173\u7cfb", "hypernym": "\u8bcd\u5f62\u53d8\u5316"}, "e023f89def1447dc0c1fc29feaf062884690bc8a5ebe94177b50f59d": {"sentence": "\u8fde\u63a5\u5173\u7cfb IS A \u4fee\u9970\u5173\u7cfb", "label": 0, "tree_id": "537", "term": "\u8fde\u63a5\u5173\u7cfb", "hypernym": "\u4fee\u9970\u5173\u7cfb"}, "4cdaf019df3501c230c47df7ffa97c4e2c075f1f903f67c440ef05f8": {"sentence": "\u8fde\u63a5\u5173\u7cfb IS A \u4f53", "label": 0, "tree_id": "537", "term": "\u8fde\u63a5\u5173\u7cfb", "hypernym": "\u4f53"}, "1cf139707efa3de197ea1467b41420b1561ee30085eab183f0fb6889": {"sentence": "\u8fde\u63a5\u5173\u7cfb IS A \u4e0d\u53ca\u7269\u6027", "label": 0, "tree_id": "537", "term": "\u8fde\u63a5\u5173\u7cfb", "hypernym": "\u4e0d\u53ca\u7269\u6027"}, "7ffc44e58e7b70d531d6d52c4cdd3d23fd676555e2ce6293075d123e": {"sentence": "\u8fde\u63a5\u5173\u7cfb IS A \u53ca\u7269\u6027", "label": 0, "tree_id": "537", "term": "\u8fde\u63a5\u5173\u7cfb", "hypernym": "\u53ca\u7269\u6027"}, "2068e1997cffb06b882d02c0940488f48a373ca408d1bdf18afce04c": {"sentence": "\u8fde\u63a5\u5173\u7cfb IS A \u4e92\u8865", "label": 0, "tree_id": "537", "term": "\u8fde\u63a5\u5173\u7cfb", "hypernym": "\u4e92\u8865"}, "b6fa2b78adf44b71652ca38f71f2f85adaaa1f7fed395cab3355eb77": {"sentence": "\u8fde\u63a5\u5173\u7cfb IS A \u4e00\u81f4", "label": 0, "tree_id": "537", "term": "\u8fde\u63a5\u5173\u7cfb", "hypernym": "\u4e00\u81f4"}, "8d7990d9973bca12feb98e681b3b6642e5b6fb36595fa575a377adda": {"sentence": "\u8fde\u63a5\u5173\u7cfb IS A \u5206\u53e5\u95f4\u7684\u5173\u7cfb", "label": 1, "tree_id": "537", "term": "\u8fde\u63a5\u5173\u7cfb", "hypernym": "\u5206\u53e5\u95f4\u7684\u5173\u7cfb"}, "35a5d6c26e80b235f5787eb1e1aae1508e54c2534597b7ad27179f99": {"sentence": "\u8fde\u63a5\u5173\u7cfb IS A \u8bed\u6001", "label": 0, "tree_id": "537", "term": "\u8fde\u63a5\u5173\u7cfb", "hypernym": "\u8bed\u6001"}, "77afe9eb3c4db258dc1c47015c957c198fa8d1ca87d2c122ba499e0d": {"sentence": "\u8fde\u63a5\u5173\u7cfb IS A \u4e3b\u4ece\u5173\u7cfb", "label": 0, "tree_id": "537", "term": "\u8fde\u63a5\u5173\u7cfb", "hypernym": "\u4e3b\u4ece\u5173\u7cfb"}, "08b1a68415861b2360d072f11655acf55898ea1c98ad0dd65e70494b": {"sentence": "\u8fde\u63a5\u5173\u7cfb IS A \u540c\u7b49", "label": 0, "tree_id": "537", "term": "\u8fde\u63a5\u5173\u7cfb", "hypernym": "\u540c\u7b49"}, "fb3552254d59f1325da7b83ec99e20458ad9b93f6850465f412d50b7": {"sentence": "\u8fde\u63a5\u5173\u7cfb IS A \u56de\u6307", "label": 0, "tree_id": "537", "term": "\u8fde\u63a5\u5173\u7cfb", "hypernym": "\u56de\u6307"}, "36005e07888fbc2ac5191d0cacac77ff1849f75fd903268cb83cc293": {"sentence": "\u8fde\u63a5\u5173\u7cfb IS A \u81ea\u53cd\u6027", "label": 0, "tree_id": "537", "term": "\u8fde\u63a5\u5173\u7cfb", "hypernym": "\u81ea\u53cd\u6027"}, "57e6ee62a73610a32aa158e388f538452cccf8fabc1c85ed1edbcc89": {"sentence": "\u8fde\u63a5\u5173\u7cfb IS A \u7948\u4f7f\u8bed\u6c14", "label": 0, "tree_id": "537", "term": "\u8fde\u63a5\u5173\u7cfb", "hypernym": "\u7948\u4f7f\u8bed\u6c14"}, "b510486f2742d6d84b5ad2ef39e7517bbae432646785b7bb2a1439c1": {"sentence": "\u8fde\u63a5\u5173\u7cfb IS A \u76f4\u9648\u8bed\u6c14", "label": 0, "tree_id": "537", "term": "\u8fde\u63a5\u5173\u7cfb", "hypernym": "\u76f4\u9648\u8bed\u6c14"}, "501c2dd3fbe30237e71e964a8fecdc4dee880b79956850101dc00e44": {"sentence": "\u8fde\u63a5\u5173\u7cfb IS A \u7591\u95ee\u8bed\u6c14", "label": 0, "tree_id": "537", "term": "\u8fde\u63a5\u5173\u7cfb", "hypernym": "\u7591\u95ee\u8bed\u6c14"}, "c3fa8cca9236f38586cb3466310de486a504c7499a584c4e9c609a72": {"sentence": "\u8fde\u63a5\u5173\u7cfb IS A \u7948\u613f\u8bed\u6001", "label": 0, "tree_id": "537", "term": "\u8fde\u63a5\u5173\u7cfb", "hypernym": "\u7948\u613f\u8bed\u6001"}, "db30f3802300966e782e2c4fd4b931b751ca9a7dc72d31fe18aa782a": {"sentence": "\u8fde\u63a5\u5173\u7cfb IS A \u865a\u62df\u8bed\u6c14", "label": 0, "tree_id": "537", "term": "\u8fde\u63a5\u5173\u7cfb", "hypernym": "\u865a\u62df\u8bed\u6c14"}, "2c2192211b24b229e2c09eb6001a172c1cbce6b89fd1a282e214e296": {"sentence": "\u8fde\u63a5\u5173\u7cfb IS A \u52a8\u8bcd\u7684\u53d8\u5316", "label": 0, "tree_id": "537", "term": "\u8fde\u63a5\u5173\u7cfb", "hypernym": "\u52a8\u8bcd\u7684\u53d8\u5316"}, "57595107deea4e5094d01efa2f99a488670c9f929e6d432123291ad1": {"sentence": "\u8fde\u63a5\u5173\u7cfb IS A \u53d8\u683c", "label": 0, "tree_id": "537", "term": "\u8fde\u63a5\u5173\u7cfb", "hypernym": "\u53d8\u683c"}, "6a57682e1eaf43a817bc9327a7135a3eed325aaab5423bb3817c1785": {"sentence": "\u8fde\u63a5\u5173\u7cfb IS A \u540c\u4f4d", "label": 0, "tree_id": "537", "term": "\u8fde\u63a5\u5173\u7cfb", "hypernym": "\u540c\u4f4d"}, "dec29709a7ceea808a7e4eafa2cc0046fac16b068677f567f0328ffd": {"sentence": "\u8fde\u63a5\u5173\u7cfb IS A \u8868\u59cb\u52a8\u8bcd", "label": 0, "tree_id": "537", "term": "\u8fde\u63a5\u5173\u7cfb", "hypernym": "\u8868\u59cb\u52a8\u8bcd"}, "51279938faafabcdca790956026d0523519b148e6538e77e97851613": {"sentence": "\u8fde\u63a5\u5173\u7cfb IS A \u6301\u7eed\u65f6\u6001", "label": 0, "tree_id": "537", "term": "\u8fde\u63a5\u5173\u7cfb", "hypernym": "\u6301\u7eed\u65f6\u6001"}, "cdb2201f4b3d2d2caf58abd47ab7753d5146047a5a79e3a8daaa3890": {"sentence": "\u8fde\u63a5\u5173\u7cfb IS A \u52a8\u8bcd\u5b8c\u6210\u4f53", "label": 0, "tree_id": "537", "term": "\u8fde\u63a5\u5173\u7cfb", "hypernym": "\u52a8\u8bcd\u5b8c\u6210\u4f53"}, "ff726a96bf35bbb25a83ff1bf5b2e94385190b484a93011d1ce0468f": {"sentence": "\u8fde\u63a5\u5173\u7cfb IS A \u672a\u5b8c\u6210\u4f53", "label": 0, "tree_id": "537", "term": "\u8fde\u63a5\u5173\u7cfb", "hypernym": "\u672a\u5b8c\u6210\u4f53"}, "3e47e8ff8446ea4aa7f61aa389ccca263ba2acd2666b61e51cbb0eb0": {"sentence": "\u8fde\u63a5\u5173\u7cfb IS A \u8bcd\u6027\u4e00\u81f4", "label": 0, "tree_id": "537", "term": "\u8fde\u63a5\u5173\u7cfb", "hypernym": "\u8bcd\u6027\u4e00\u81f4"}, "62db1543b5d6fef6571eb01f776b9a07712cb270df0c9251ad627188": {"sentence": "\u8fde\u63a5\u5173\u7cfb IS A \u6570\u5b57\u4e0a\u7684\u4e00\u81f4", "label": 0, "tree_id": "537", "term": "\u8fde\u63a5\u5173\u7cfb", "hypernym": "\u6570\u5b57\u4e0a\u7684\u4e00\u81f4"}, "84dc3598e05062326d83643d9985d3e744c8711ecdf5ad156b26635d": {"sentence": "\u8fde\u63a5\u5173\u7cfb IS A \u793a\u4f8b\u4e00\u81f4", "label": 0, "tree_id": "537", "term": "\u8fde\u63a5\u5173\u7cfb", "hypernym": "\u793a\u4f8b\u4e00\u81f4"}, "1b3f75dbdd3afb2406db218e36539ec3d5a249d414439921ee3c6b61": {"sentence": "\u8fde\u63a5\u5173\u7cfb IS A \u4eba\u7684\u4e00\u81f4", "label": 0, "tree_id": "537", "term": "\u8fde\u63a5\u5173\u7cfb", "hypernym": "\u4eba\u7684\u4e00\u81f4"}, "06f03eaaf1a38b9ea1352dbd7ac40e78c6bdf3f0242b57643e07cfb1": {"sentence": "\u8fde\u63a5\u5173\u7cfb IS A \u4ece\u5c5e\u5173\u7cfb", "label": 0, "tree_id": "537", "term": "\u8fde\u63a5\u5173\u7cfb", "hypernym": "\u4ece\u5c5e\u5173\u7cfb"}, "d37636766c8000efd897e953a3847e76d3b5b0fe57c1fcebcbaedfa1": {"sentence": "\u8fde\u63a5\u5173\u7cfb IS A \u5bf9\u7b49\u5173\u7cfb", "label": 0, "tree_id": "537", "term": "\u8fde\u63a5\u5173\u7cfb", "hypernym": "\u5bf9\u7b49\u5173\u7cfb"}, "758121b9c0cd562926df06d05fe8766bc5a0146df1e15beab2974b32": {"sentence": "\u8fde\u63a5\u5173\u7cfb IS A \u5bf9\u7167\u5173\u7cfb", "label": 0, "tree_id": "537", "term": "\u8fde\u63a5\u5173\u7cfb", "hypernym": "\u5bf9\u7167\u5173\u7cfb"}, "0417c504ae99975a0ae49ee04e2fa593a3ed17e3b8ebd712d46b8bee": {"sentence": "\u8fde\u63a5\u5173\u7cfb IS A \u5206\u79bb\u5173\u7cfb", "label": 0, "tree_id": "537", "term": "\u8fde\u63a5\u5173\u7cfb", "hypernym": "\u5206\u79bb\u5173\u7cfb"}, "bdb25c7f53792cd00b79f41049ded6740f0938c08cb93e5907e9a732": {"sentence": "\u8fde\u63a5\u5173\u7cfb IS A \u4e3b\u52a8\u8bed\u6001", "label": 0, "tree_id": "537", "term": "\u8fde\u63a5\u5173\u7cfb", "hypernym": "\u4e3b\u52a8\u8bed\u6001"}, "b6a5bb1687a4c5aac25ed925ea42594d34c027f1c014f6e4d4d227d9": {"sentence": "\u8fde\u63a5\u5173\u7cfb IS A \u6e10\u8fdb\u65f6\u6001", "label": 0, "tree_id": "537", "term": "\u8fde\u63a5\u5173\u7cfb", "hypernym": "\u6e10\u8fdb\u65f6\u6001"}, "380853316586ffc860dd48c92e6a7d2825b34c11241f9bc9d6cbe2bd": {"sentence": "\u8fde\u63a5\u5173\u7cfb IS A \u9650\u5b9a\u5173\u7cfb", "label": 0, "tree_id": "537", "term": "\u8fde\u63a5\u5173\u7cfb", "hypernym": "\u9650\u5b9a\u5173\u7cfb"}, "57b65833e68c47e799f34660150daebad248f5442a07eebc6ba7f75f": {"sentence": "\u8fde\u63a5\u5173\u7cfb IS A \u88ab\u52a8\u8bed\u6001", "label": 0, "tree_id": "537", "term": "\u8fde\u63a5\u5173\u7cfb", "hypernym": "\u88ab\u52a8\u8bed\u6001"}, "e0e78247eefb20b2f04c6d95b35070676d3d9214af1d173cfb92416d": {"sentence": "\u5206\u79bb\u5173\u7cfb IS A \u8bed\u6cd5\u5173\u7cfb", "label": 0, "tree_id": "537", "term": "\u5206\u79bb\u5173\u7cfb", "hypernym": "\u8bed\u6cd5\u5173\u7cfb"}, "d914f98e5a717473467a15b57c7ee70e2b8bab8fa1b2ecc5b8a95750": {"sentence": "\u5206\u79bb\u5173\u7cfb IS A \u4e92\u53c2", "label": 0, "tree_id": "537", "term": "\u5206\u79bb\u5173\u7cfb", "hypernym": "\u4e92\u53c2"}, "7ed3700705f88b62e4b2bfeaba96e08f72331a5ce5519a35044341a2": {"sentence": "\u5206\u79bb\u5173\u7cfb IS A \u8bed\u6c14", "label": 0, "tree_id": "537", "term": "\u5206\u79bb\u5173\u7cfb", "hypernym": "\u8bed\u6c14"}, "887997f4ab303f2a3f6764c853de516a4f4809bb1dd8fb7bf2789d90": {"sentence": "\u5206\u79bb\u5173\u7cfb IS A \u8bcd\u5f62\u53d8\u5316", "label": 0, "tree_id": "537", "term": "\u5206\u79bb\u5173\u7cfb", "hypernym": "\u8bcd\u5f62\u53d8\u5316"}, "1e1481fb4539c2807c48d71c65b2a4962372051756673a1028a7a672": {"sentence": "\u5206\u79bb\u5173\u7cfb IS A \u4fee\u9970\u5173\u7cfb", "label": 0, "tree_id": "537", "term": "\u5206\u79bb\u5173\u7cfb", "hypernym": "\u4fee\u9970\u5173\u7cfb"}, "c4db487c2e640d2f3bf083ef675dfe08cc1d48045d4ca66bccf76576": {"sentence": "\u5206\u79bb\u5173\u7cfb IS A \u4f53", "label": 0, "tree_id": "537", "term": "\u5206\u79bb\u5173\u7cfb", "hypernym": "\u4f53"}, "65003e8d615277cafd29edef1ec3850292877e8dc9ebe3b57ba72594": {"sentence": "\u5206\u79bb\u5173\u7cfb IS A \u4e0d\u53ca\u7269\u6027", "label": 0, "tree_id": "537", "term": "\u5206\u79bb\u5173\u7cfb", "hypernym": "\u4e0d\u53ca\u7269\u6027"}, "8ba263511f0f2dccb0ad9ef55445491e286ea6296a1d1013a04aaead": {"sentence": "\u5206\u79bb\u5173\u7cfb IS A \u53ca\u7269\u6027", "label": 0, "tree_id": "537", "term": "\u5206\u79bb\u5173\u7cfb", "hypernym": "\u53ca\u7269\u6027"}, "d095dfa1dbc455e073ae307f9c7430164786dd7782d3535660246ae2": {"sentence": "\u5206\u79bb\u5173\u7cfb IS A \u4e92\u8865", "label": 0, "tree_id": "537", "term": "\u5206\u79bb\u5173\u7cfb", "hypernym": "\u4e92\u8865"}, "a5e546c2444f31d474335bfcb1cc14b698c59e48f423df18389bf9b7": {"sentence": "\u5206\u79bb\u5173\u7cfb IS A \u4e00\u81f4", "label": 0, "tree_id": "537", "term": "\u5206\u79bb\u5173\u7cfb", "hypernym": "\u4e00\u81f4"}, "260fbbd1f3b35761f61b8cd277aa48b48961dbaf9016defaad41026e": {"sentence": "\u5206\u79bb\u5173\u7cfb IS A \u5206\u53e5\u95f4\u7684\u5173\u7cfb", "label": 1, "tree_id": "537", "term": "\u5206\u79bb\u5173\u7cfb", "hypernym": "\u5206\u53e5\u95f4\u7684\u5173\u7cfb"}, "7743220bb14ec73cebeaa556ebab2be37d3f843a199b83734857f702": {"sentence": "\u5206\u79bb\u5173\u7cfb IS A \u8bed\u6001", "label": 0, "tree_id": "537", "term": "\u5206\u79bb\u5173\u7cfb", "hypernym": "\u8bed\u6001"}, "c4cc716d0e7bc4947f3fc536d378988cb56377f283368a4ee32249cb": {"sentence": "\u5206\u79bb\u5173\u7cfb IS A \u4e3b\u4ece\u5173\u7cfb", "label": 0, "tree_id": "537", "term": "\u5206\u79bb\u5173\u7cfb", "hypernym": "\u4e3b\u4ece\u5173\u7cfb"}, "47b01c23051c2e5214d3a2808bbd653dd73038ab123309db05a31de0": {"sentence": "\u5206\u79bb\u5173\u7cfb IS A \u540c\u7b49", "label": 0, "tree_id": "537", "term": "\u5206\u79bb\u5173\u7cfb", "hypernym": "\u540c\u7b49"}, "e460fcb5c60572e3ad7d72e14d560507475f7772d20e92f16942ebbc": {"sentence": "\u5206\u79bb\u5173\u7cfb IS A \u56de\u6307", "label": 0, "tree_id": "537", "term": "\u5206\u79bb\u5173\u7cfb", "hypernym": "\u56de\u6307"}, "c7eaa692c7cce64b1f03bc6f4d08c8673095bd919550b36ad352ec41": {"sentence": "\u5206\u79bb\u5173\u7cfb IS A \u81ea\u53cd\u6027", "label": 0, "tree_id": "537", "term": "\u5206\u79bb\u5173\u7cfb", "hypernym": "\u81ea\u53cd\u6027"}, "4638729fcf85eda982d187dce5914a1d548e4004c58845864369e825": {"sentence": "\u5206\u79bb\u5173\u7cfb IS A \u7948\u4f7f\u8bed\u6c14", "label": 0, "tree_id": "537", "term": "\u5206\u79bb\u5173\u7cfb", "hypernym": "\u7948\u4f7f\u8bed\u6c14"}, "90efa284282eff0d7f4c33d1d373aa9b1920a5747feaa30a28bd9cc2": {"sentence": "\u5206\u79bb\u5173\u7cfb IS A \u76f4\u9648\u8bed\u6c14", "label": 0, "tree_id": "537", "term": "\u5206\u79bb\u5173\u7cfb", "hypernym": "\u76f4\u9648\u8bed\u6c14"}, "46bbe327cc773029eda9ef8ef926a31f41bed9e251862096746fd66b": {"sentence": "\u5206\u79bb\u5173\u7cfb IS A \u7591\u95ee\u8bed\u6c14", "label": 0, "tree_id": "537", "term": "\u5206\u79bb\u5173\u7cfb", "hypernym": "\u7591\u95ee\u8bed\u6c14"}, "5c9e89996db157bff63cf34fb8c840c741149d40f7368528d2d90127": {"sentence": "\u5206\u79bb\u5173\u7cfb IS A \u7948\u613f\u8bed\u6001", "label": 0, "tree_id": "537", "term": "\u5206\u79bb\u5173\u7cfb", "hypernym": "\u7948\u613f\u8bed\u6001"}, "d39bdbc6ef043a0d703d7fb0e9ffcea85f2e1241d66c049f7503a978": {"sentence": "\u5206\u79bb\u5173\u7cfb IS A \u865a\u62df\u8bed\u6c14", "label": 0, "tree_id": "537", "term": "\u5206\u79bb\u5173\u7cfb", "hypernym": "\u865a\u62df\u8bed\u6c14"}, "ceef5c37af61782c3072c4d48eb619f03f62f800ed4097203c167781": {"sentence": "\u5206\u79bb\u5173\u7cfb IS A \u52a8\u8bcd\u7684\u53d8\u5316", "label": 0, "tree_id": "537", "term": "\u5206\u79bb\u5173\u7cfb", "hypernym": "\u52a8\u8bcd\u7684\u53d8\u5316"}, "95760ad54f8fed9d208912a4f9a36706250a4c06b244c0ea738baf15": {"sentence": "\u5206\u79bb\u5173\u7cfb IS A \u53d8\u683c", "label": 0, "tree_id": "537", "term": "\u5206\u79bb\u5173\u7cfb", "hypernym": "\u53d8\u683c"}, "5398cb1fa31e2f4890e3b34d4a92ea6be66e3d7cbef5815b8b09938d": {"sentence": "\u5206\u79bb\u5173\u7cfb IS A \u540c\u4f4d", "label": 0, "tree_id": "537", "term": "\u5206\u79bb\u5173\u7cfb", "hypernym": "\u540c\u4f4d"}, "dd1033bc7eee796de4814147dc918c1a8d4390fae29014ff19639ce9": {"sentence": "\u5206\u79bb\u5173\u7cfb IS A \u8868\u59cb\u52a8\u8bcd", "label": 0, "tree_id": "537", "term": "\u5206\u79bb\u5173\u7cfb", "hypernym": "\u8868\u59cb\u52a8\u8bcd"}, "2f320097e5f591fc2f64df9f347283ac4b0bd955c963f2d539f995ff": {"sentence": "\u5206\u79bb\u5173\u7cfb IS A \u6301\u7eed\u65f6\u6001", "label": 0, "tree_id": "537", "term": "\u5206\u79bb\u5173\u7cfb", "hypernym": "\u6301\u7eed\u65f6\u6001"}, "b12642b1f88a3e0651fc8a51797c44cd0cd66db82c9a813271082149": {"sentence": "\u5206\u79bb\u5173\u7cfb IS A \u52a8\u8bcd\u5b8c\u6210\u4f53", "label": 0, "tree_id": "537", "term": "\u5206\u79bb\u5173\u7cfb", "hypernym": "\u52a8\u8bcd\u5b8c\u6210\u4f53"}, "672dfc1fe5031bf814a682fbd61b3690287f39bb0c1cc251991cde9e": {"sentence": "\u5206\u79bb\u5173\u7cfb IS A \u672a\u5b8c\u6210\u4f53", "label": 0, "tree_id": "537", "term": "\u5206\u79bb\u5173\u7cfb", "hypernym": "\u672a\u5b8c\u6210\u4f53"}, "e2152f66b0ba8cbbc80af0bac6e294f49195aaadf1d6a7f40595e8b1": {"sentence": "\u5206\u79bb\u5173\u7cfb IS A \u8bcd\u6027\u4e00\u81f4", "label": 0, "tree_id": "537", "term": "\u5206\u79bb\u5173\u7cfb", "hypernym": "\u8bcd\u6027\u4e00\u81f4"}, "52d3c2af45a8a42150ca009917077dad117c6a7ee1c9142f8c00cbb4": {"sentence": "\u5206\u79bb\u5173\u7cfb IS A \u6570\u5b57\u4e0a\u7684\u4e00\u81f4", "label": 0, "tree_id": "537", "term": "\u5206\u79bb\u5173\u7cfb", "hypernym": "\u6570\u5b57\u4e0a\u7684\u4e00\u81f4"}, "2ab1a2b0f6b41e02902f8ba323a3339e1eb8d65b94e2ebe059d47a58": {"sentence": "\u5206\u79bb\u5173\u7cfb IS A \u793a\u4f8b\u4e00\u81f4", "label": 0, "tree_id": "537", "term": "\u5206\u79bb\u5173\u7cfb", "hypernym": "\u793a\u4f8b\u4e00\u81f4"}, "51a2bd60d77e66233193d2d0f6edb9cb19364c729957354e5ef673bc": {"sentence": "\u5206\u79bb\u5173\u7cfb IS A \u4eba\u7684\u4e00\u81f4", "label": 0, "tree_id": "537", "term": "\u5206\u79bb\u5173\u7cfb", "hypernym": "\u4eba\u7684\u4e00\u81f4"}, "400d0d458d565f4a903cd205bf042bd6817b53da83447a475b165b28": {"sentence": "\u5206\u79bb\u5173\u7cfb IS A \u4ece\u5c5e\u5173\u7cfb", "label": 0, "tree_id": "537", "term": "\u5206\u79bb\u5173\u7cfb", "hypernym": "\u4ece\u5c5e\u5173\u7cfb"}, "81507a0790253af9a2855fbef379b21a84de1e05fa627d0d44c7fbf6": {"sentence": "\u5206\u79bb\u5173\u7cfb IS A \u5bf9\u7b49\u5173\u7cfb", "label": 0, "tree_id": "537", "term": "\u5206\u79bb\u5173\u7cfb", "hypernym": "\u5bf9\u7b49\u5173\u7cfb"}, "afdd9834bba26cbd7d08fde96d5e2d2b0a090527bf411c0ae16c5dc9": {"sentence": "\u5206\u79bb\u5173\u7cfb IS A \u5bf9\u7167\u5173\u7cfb", "label": 0, "tree_id": "537", "term": "\u5206\u79bb\u5173\u7cfb", "hypernym": "\u5bf9\u7167\u5173\u7cfb"}, "5508cc8dc6c43ca722a17b437a5aa56057c7e990d996991c23013c5a": {"sentence": "\u5206\u79bb\u5173\u7cfb IS A \u8fde\u63a5\u5173\u7cfb", "label": 0, "tree_id": "537", "term": "\u5206\u79bb\u5173\u7cfb", "hypernym": "\u8fde\u63a5\u5173\u7cfb"}, "7f4e9d51a66b527b962d8391e3fb47fa12456511f7979b6fb0684e53": {"sentence": "\u5206\u79bb\u5173\u7cfb IS A \u4e3b\u52a8\u8bed\u6001", "label": 0, "tree_id": "537", "term": "\u5206\u79bb\u5173\u7cfb", "hypernym": "\u4e3b\u52a8\u8bed\u6001"}, "3f539dabb608c0f5ef9f51e22eaf5de99f80e859b4f27b23f3b39662": {"sentence": "\u5206\u79bb\u5173\u7cfb IS A \u6e10\u8fdb\u65f6\u6001", "label": 0, "tree_id": "537", "term": "\u5206\u79bb\u5173\u7cfb", "hypernym": "\u6e10\u8fdb\u65f6\u6001"}, "e39903179966a88178530f9e0c0d0137b5c4464531f8a6dc84fdb84d": {"sentence": "\u5206\u79bb\u5173\u7cfb IS A \u9650\u5b9a\u5173\u7cfb", "label": 0, "tree_id": "537", "term": "\u5206\u79bb\u5173\u7cfb", "hypernym": "\u9650\u5b9a\u5173\u7cfb"}, "6fd35229864c95b6eec32b96224f108bb7a3b9d0a5b788752cd04039": {"sentence": "\u5206\u79bb\u5173\u7cfb IS A \u88ab\u52a8\u8bed\u6001", "label": 0, "tree_id": "537", "term": "\u5206\u79bb\u5173\u7cfb", "hypernym": "\u88ab\u52a8\u8bed\u6001"}, "2d54695bd83d57e4f04c3f34c12d91af0e3550842d0ebf7b09f301cc": {"sentence": "\u4e3b\u52a8\u8bed\u6001 IS A \u8bed\u6cd5\u5173\u7cfb", "label": 0, "tree_id": "537", "term": "\u4e3b\u52a8\u8bed\u6001", "hypernym": "\u8bed\u6cd5\u5173\u7cfb"}, "96e288d41a57aa6a4fd3e0ac6602424e32d6b5d75318aff6e6f7af32": {"sentence": "\u4e3b\u52a8\u8bed\u6001 IS A \u4e92\u53c2", "label": 0, "tree_id": "537", "term": "\u4e3b\u52a8\u8bed\u6001", "hypernym": "\u4e92\u53c2"}, "2f77bcea2efb54214b9ca7c7bf20b4d2a47e86f0cd08e31e7a30a980": {"sentence": "\u4e3b\u52a8\u8bed\u6001 IS A \u8bed\u6c14", "label": 0, "tree_id": "537", "term": "\u4e3b\u52a8\u8bed\u6001", "hypernym": "\u8bed\u6c14"}, "356780e503b1a4617bfdae81084a083c9c762ed11b906d1faaea161b": {"sentence": "\u4e3b\u52a8\u8bed\u6001 IS A \u8bcd\u5f62\u53d8\u5316", "label": 0, "tree_id": "537", "term": "\u4e3b\u52a8\u8bed\u6001", "hypernym": "\u8bcd\u5f62\u53d8\u5316"}, "240d54056fe23d24a009523e0f5bffda7185735c955355d6bfd420f9": {"sentence": "\u4e3b\u52a8\u8bed\u6001 IS A \u4fee\u9970\u5173\u7cfb", "label": 0, "tree_id": "537", "term": "\u4e3b\u52a8\u8bed\u6001", "hypernym": "\u4fee\u9970\u5173\u7cfb"}, "c5d66afceefbde099d40dd63db2ed95800805da11bbed29b8e3ab43e": {"sentence": "\u4e3b\u52a8\u8bed\u6001 IS A \u4f53", "label": 0, "tree_id": "537", "term": "\u4e3b\u52a8\u8bed\u6001", "hypernym": "\u4f53"}, "54f4ce69bd42eb54c83138f75fb6a341525479d2a86e2e3b901a6e6e": {"sentence": "\u4e3b\u52a8\u8bed\u6001 IS A \u4e0d\u53ca\u7269\u6027", "label": 0, "tree_id": "537", "term": "\u4e3b\u52a8\u8bed\u6001", "hypernym": "\u4e0d\u53ca\u7269\u6027"}, "fd8f5d71868ff57678c10bf9f10b015094aea9ea9989245b55b93ef9": {"sentence": "\u4e3b\u52a8\u8bed\u6001 IS A \u53ca\u7269\u6027", "label": 0, "tree_id": "537", "term": "\u4e3b\u52a8\u8bed\u6001", "hypernym": "\u53ca\u7269\u6027"}, "f08af7b360738cdc34c1b08f650e35d22b48fb2cf1c80f067a8f967a": {"sentence": "\u4e3b\u52a8\u8bed\u6001 IS A \u4e92\u8865", "label": 0, "tree_id": "537", "term": "\u4e3b\u52a8\u8bed\u6001", "hypernym": "\u4e92\u8865"}, "56774826df7e019022ab8e55c9d77a177b8f19cbf40f730453e1ef7d": {"sentence": "\u4e3b\u52a8\u8bed\u6001 IS A \u4e00\u81f4", "label": 0, "tree_id": "537", "term": "\u4e3b\u52a8\u8bed\u6001", "hypernym": "\u4e00\u81f4"}, "2b29db14607bee4f4d98af6e9a8082ba0493e787275fe94c8c871d04": {"sentence": "\u4e3b\u52a8\u8bed\u6001 IS A \u5206\u53e5\u95f4\u7684\u5173\u7cfb", "label": 0, "tree_id": "537", "term": "\u4e3b\u52a8\u8bed\u6001", "hypernym": "\u5206\u53e5\u95f4\u7684\u5173\u7cfb"}, "9d313fcc3ab7cc963250aa39af6066d51eb624410e14f0abd50655e9": {"sentence": "\u4e3b\u52a8\u8bed\u6001 IS A \u8bed\u6001", "label": 1, "tree_id": "537", "term": "\u4e3b\u52a8\u8bed\u6001", "hypernym": "\u8bed\u6001"}, "7ed5a8a2222d0803c39b427f51827651e29e9bb17f8507b552d92953": {"sentence": "\u4e3b\u52a8\u8bed\u6001 IS A \u4e3b\u4ece\u5173\u7cfb", "label": 0, "tree_id": "537", "term": "\u4e3b\u52a8\u8bed\u6001", "hypernym": "\u4e3b\u4ece\u5173\u7cfb"}, "cabb777e26d72005725b62c4a8d9c21b13ee8847b753097976559219": {"sentence": "\u4e3b\u52a8\u8bed\u6001 IS A \u540c\u7b49", "label": 0, "tree_id": "537", "term": "\u4e3b\u52a8\u8bed\u6001", "hypernym": "\u540c\u7b49"}, "23717efbdbfc16fec5271a4845de99d68ce2ea6d5bf1ee37ba8efd1a": {"sentence": "\u4e3b\u52a8\u8bed\u6001 IS A \u56de\u6307", "label": 0, "tree_id": "537", "term": "\u4e3b\u52a8\u8bed\u6001", "hypernym": "\u56de\u6307"}, "b2ae4c397640e32b695197ecc99c5f062c2d9e2e4e9fc7a54af3b87b": {"sentence": "\u4e3b\u52a8\u8bed\u6001 IS A \u81ea\u53cd\u6027", "label": 0, "tree_id": "537", "term": "\u4e3b\u52a8\u8bed\u6001", "hypernym": "\u81ea\u53cd\u6027"}, "8fe1398591b507934c7a6a021bf5a6a3afb6c9cd830fe58ae10b053e": {"sentence": "\u4e3b\u52a8\u8bed\u6001 IS A \u7948\u4f7f\u8bed\u6c14", "label": 0, "tree_id": "537", "term": "\u4e3b\u52a8\u8bed\u6001", "hypernym": "\u7948\u4f7f\u8bed\u6c14"}, "885bbfe76e6ff6e98b2075b7ca0a13c9b9a651f7fdb9d20e0303ea39": {"sentence": "\u4e3b\u52a8\u8bed\u6001 IS A \u76f4\u9648\u8bed\u6c14", "label": 0, "tree_id": "537", "term": "\u4e3b\u52a8\u8bed\u6001", "hypernym": "\u76f4\u9648\u8bed\u6c14"}, "94b00f571815b1d8693687c556e78572e121d8a711383f96c56df23c": {"sentence": "\u4e3b\u52a8\u8bed\u6001 IS A \u7591\u95ee\u8bed\u6c14", "label": 0, "tree_id": "537", "term": "\u4e3b\u52a8\u8bed\u6001", "hypernym": "\u7591\u95ee\u8bed\u6c14"}, "258330ebd98ffb00c796412e67b3e1d5ccadc2dbc7238c2a08589f98": {"sentence": "\u4e3b\u52a8\u8bed\u6001 IS A \u7948\u613f\u8bed\u6001", "label": 0, "tree_id": "537", "term": "\u4e3b\u52a8\u8bed\u6001", "hypernym": "\u7948\u613f\u8bed\u6001"}, "70f4bcb0bf45f2dbbd3a0fef387a8b4207c72cefa6a0ebb271e44f5a": {"sentence": "\u4e3b\u52a8\u8bed\u6001 IS A \u865a\u62df\u8bed\u6c14", "label": 0, "tree_id": "537", "term": "\u4e3b\u52a8\u8bed\u6001", "hypernym": "\u865a\u62df\u8bed\u6c14"}, "798bd18407ea62cb41971b7ed0012343cc2069ea48362d095cf42961": {"sentence": "\u4e3b\u52a8\u8bed\u6001 IS A \u52a8\u8bcd\u7684\u53d8\u5316", "label": 0, "tree_id": "537", "term": "\u4e3b\u52a8\u8bed\u6001", "hypernym": "\u52a8\u8bcd\u7684\u53d8\u5316"}, "bd3e321eadbf80fff56e22dd64c54a742e8cf159a03c0db001affa14": {"sentence": "\u4e3b\u52a8\u8bed\u6001 IS A \u53d8\u683c", "label": 0, "tree_id": "537", "term": "\u4e3b\u52a8\u8bed\u6001", "hypernym": "\u53d8\u683c"}, "997fe58cc7b4123fcd1a759c5955fe810797ae3afbaf81c50b810aa4": {"sentence": "\u4e3b\u52a8\u8bed\u6001 IS A \u540c\u4f4d", "label": 0, "tree_id": "537", "term": "\u4e3b\u52a8\u8bed\u6001", "hypernym": "\u540c\u4f4d"}, "25cfebb2c474c94efe8c4a4724da55bc36a0a231f85589aa56e163e8": {"sentence": "\u4e3b\u52a8\u8bed\u6001 IS A \u8868\u59cb\u52a8\u8bcd", "label": 0, "tree_id": "537", "term": "\u4e3b\u52a8\u8bed\u6001", "hypernym": "\u8868\u59cb\u52a8\u8bcd"}, "d77ab4f66e4ad1d94aa33b5276f0247ce1d10d8b2e5494b85a9d28ac": {"sentence": "\u4e3b\u52a8\u8bed\u6001 IS A \u6301\u7eed\u65f6\u6001", "label": 0, "tree_id": "537", "term": "\u4e3b\u52a8\u8bed\u6001", "hypernym": "\u6301\u7eed\u65f6\u6001"}, "a9ed617501afd44a2807689a902a974a6cbbf18dfcca6f70af03c8b4": {"sentence": "\u4e3b\u52a8\u8bed\u6001 IS A \u52a8\u8bcd\u5b8c\u6210\u4f53", "label": 0, "tree_id": "537", "term": "\u4e3b\u52a8\u8bed\u6001", "hypernym": "\u52a8\u8bcd\u5b8c\u6210\u4f53"}, "d64110ff8ebf72f1bc1832b5bdebc1809a6fe200731d74a7a0d726ea": {"sentence": "\u4e3b\u52a8\u8bed\u6001 IS A \u672a\u5b8c\u6210\u4f53", "label": 0, "tree_id": "537", "term": "\u4e3b\u52a8\u8bed\u6001", "hypernym": "\u672a\u5b8c\u6210\u4f53"}, "fa08d0787481649aa5302751bba6a294cc4bfd32b56cece8e092a19b": {"sentence": "\u4e3b\u52a8\u8bed\u6001 IS A \u8bcd\u6027\u4e00\u81f4", "label": 0, "tree_id": "537", "term": "\u4e3b\u52a8\u8bed\u6001", "hypernym": "\u8bcd\u6027\u4e00\u81f4"}, "439ec6a448931da3977f3edf3a7a051fc55232129fa7a6cc943e2605": {"sentence": "\u4e3b\u52a8\u8bed\u6001 IS A \u6570\u5b57\u4e0a\u7684\u4e00\u81f4", "label": 0, "tree_id": "537", "term": "\u4e3b\u52a8\u8bed\u6001", "hypernym": "\u6570\u5b57\u4e0a\u7684\u4e00\u81f4"}, "1dd3fcb14c1401c69172250ef038b72f7d3bc1343cdc5a7d785060d2": {"sentence": "\u4e3b\u52a8\u8bed\u6001 IS A \u793a\u4f8b\u4e00\u81f4", "label": 0, "tree_id": "537", "term": "\u4e3b\u52a8\u8bed\u6001", "hypernym": "\u793a\u4f8b\u4e00\u81f4"}, "a85e65ee75a00a4103aa5da2885285c316c8d81be3eba0318fa74dd6": {"sentence": "\u4e3b\u52a8\u8bed\u6001 IS A \u4eba\u7684\u4e00\u81f4", "label": 0, "tree_id": "537", "term": "\u4e3b\u52a8\u8bed\u6001", "hypernym": "\u4eba\u7684\u4e00\u81f4"}, "91bb5374c76693b6eac32e9f703470006451505facff242d4a68d623": {"sentence": "\u4e3b\u52a8\u8bed\u6001 IS A \u4ece\u5c5e\u5173\u7cfb", "label": 0, "tree_id": "537", "term": "\u4e3b\u52a8\u8bed\u6001", "hypernym": "\u4ece\u5c5e\u5173\u7cfb"}, "18a91d49c7151e8c7461350084d3ee5e44c6a64d1df2c50fb5523a20": {"sentence": "\u4e3b\u52a8\u8bed\u6001 IS A \u5bf9\u7b49\u5173\u7cfb", "label": 0, "tree_id": "537", "term": "\u4e3b\u52a8\u8bed\u6001", "hypernym": "\u5bf9\u7b49\u5173\u7cfb"}, "c586d1182f6ebfe2edf11616dc455459e894ea72058f4fa1055707c3": {"sentence": "\u4e3b\u52a8\u8bed\u6001 IS A \u5bf9\u7167\u5173\u7cfb", "label": 0, "tree_id": "537", "term": "\u4e3b\u52a8\u8bed\u6001", "hypernym": "\u5bf9\u7167\u5173\u7cfb"}, "ee6dd086f8a20d8b85abd74e67d73f98b31e10690c7a4c2c308aaa29": {"sentence": "\u4e3b\u52a8\u8bed\u6001 IS A \u8fde\u63a5\u5173\u7cfb", "label": 0, "tree_id": "537", "term": "\u4e3b\u52a8\u8bed\u6001", "hypernym": "\u8fde\u63a5\u5173\u7cfb"}, "2cc99930eb22f7b7ea0dfd6ab58495c32efdc082f6de734068e2103c": {"sentence": "\u4e3b\u52a8\u8bed\u6001 IS A \u5206\u79bb\u5173\u7cfb", "label": 0, "tree_id": "537", "term": "\u4e3b\u52a8\u8bed\u6001", "hypernym": "\u5206\u79bb\u5173\u7cfb"}, "e0210936d360a4641b7525f14decd4a83351eb7a531388b762f2c95e": {"sentence": "\u4e3b\u52a8\u8bed\u6001 IS A \u6e10\u8fdb\u65f6\u6001", "label": 0, "tree_id": "537", "term": "\u4e3b\u52a8\u8bed\u6001", "hypernym": "\u6e10\u8fdb\u65f6\u6001"}, "9f32f930dc77df39fd0d25e7e8fc1f5d1523fc049b9f6df5982ebf0c": {"sentence": "\u4e3b\u52a8\u8bed\u6001 IS A \u9650\u5b9a\u5173\u7cfb", "label": 0, "tree_id": "537", "term": "\u4e3b\u52a8\u8bed\u6001", "hypernym": "\u9650\u5b9a\u5173\u7cfb"}, "458ddada47cba37fe56f1937408c13acb95634635f4f42ccc8d73046": {"sentence": "\u4e3b\u52a8\u8bed\u6001 IS A \u88ab\u52a8\u8bed\u6001", "label": 0, "tree_id": "537", "term": "\u4e3b\u52a8\u8bed\u6001", "hypernym": "\u88ab\u52a8\u8bed\u6001"}, "bcfef44f31a38912e8a659ccc23d8dbc4f6082dc6caa67a3a0540cbc": {"sentence": "\u6e10\u8fdb\u65f6\u6001 IS A \u8bed\u6cd5\u5173\u7cfb", "label": 0, "tree_id": "537", "term": "\u6e10\u8fdb\u65f6\u6001", "hypernym": "\u8bed\u6cd5\u5173\u7cfb"}, "f116ea8f52921348d6f90d0e3478529316e0e03adac39ebe9ab1653d": {"sentence": "\u6e10\u8fdb\u65f6\u6001 IS A \u4e92\u53c2", "label": 0, "tree_id": "537", "term": "\u6e10\u8fdb\u65f6\u6001", "hypernym": "\u4e92\u53c2"}, "0faa5c8f9fd89cfa3589fd2b53e0cdb61ec8f6cbf50c8093cbbe386d": {"sentence": "\u6e10\u8fdb\u65f6\u6001 IS A \u8bed\u6c14", "label": 0, "tree_id": "537", "term": "\u6e10\u8fdb\u65f6\u6001", "hypernym": "\u8bed\u6c14"}, "120d55cd27d2b6e33edde6c0f262883900b3d5f85973afe60561cfe6": {"sentence": "\u6e10\u8fdb\u65f6\u6001 IS A \u8bcd\u5f62\u53d8\u5316", "label": 0, "tree_id": "537", "term": "\u6e10\u8fdb\u65f6\u6001", "hypernym": "\u8bcd\u5f62\u53d8\u5316"}, "65b64544a33c5ca840ac2157468f9d79707265eda0ca3929041d0b31": {"sentence": "\u6e10\u8fdb\u65f6\u6001 IS A \u4fee\u9970\u5173\u7cfb", "label": 0, "tree_id": "537", "term": "\u6e10\u8fdb\u65f6\u6001", "hypernym": "\u4fee\u9970\u5173\u7cfb"}, "42e81d515f89dfd65529a32a02bc1bed1e09cee9a4fb00acf63eec2e": {"sentence": "\u6e10\u8fdb\u65f6\u6001 IS A \u4f53", "label": 0, "tree_id": "537", "term": "\u6e10\u8fdb\u65f6\u6001", "hypernym": "\u4f53"}, "698a6f9b90d28c509be36a606bcac6593029d041bd671326a8f45a9c": {"sentence": "\u6e10\u8fdb\u65f6\u6001 IS A \u4e0d\u53ca\u7269\u6027", "label": 0, "tree_id": "537", "term": "\u6e10\u8fdb\u65f6\u6001", "hypernym": "\u4e0d\u53ca\u7269\u6027"}, "c82445559b93af7397dfbdf70c3549b48aaf2acdf7c3a8f1c87e1086": {"sentence": "\u6e10\u8fdb\u65f6\u6001 IS A \u53ca\u7269\u6027", "label": 0, "tree_id": "537", "term": "\u6e10\u8fdb\u65f6\u6001", "hypernym": "\u53ca\u7269\u6027"}, "f37232790f05482ef9350620734d81942ee4be0acfb8f18e1c1d7ec7": {"sentence": "\u6e10\u8fdb\u65f6\u6001 IS A \u4e92\u8865", "label": 0, "tree_id": "537", "term": "\u6e10\u8fdb\u65f6\u6001", "hypernym": "\u4e92\u8865"}, "6e813230201ee9c2f5e0a8941c6e2b4561c7f5614528b990485ca556": {"sentence": "\u6e10\u8fdb\u65f6\u6001 IS A \u4e00\u81f4", "label": 0, "tree_id": "537", "term": "\u6e10\u8fdb\u65f6\u6001", "hypernym": "\u4e00\u81f4"}, "4a5704fbb4f41ba9700933c8f3feab559c413894642867563007cd40": {"sentence": "\u6e10\u8fdb\u65f6\u6001 IS A \u5206\u53e5\u95f4\u7684\u5173\u7cfb", "label": 0, "tree_id": "537", "term": "\u6e10\u8fdb\u65f6\u6001", "hypernym": "\u5206\u53e5\u95f4\u7684\u5173\u7cfb"}, "ed4427295193b17ee7131beed51e8fbe5b8783f2637a3f9d6dd745dc": {"sentence": "\u6e10\u8fdb\u65f6\u6001 IS A \u8bed\u6001", "label": 0, "tree_id": "537", "term": "\u6e10\u8fdb\u65f6\u6001", "hypernym": "\u8bed\u6001"}, "6edb840604506ec16473e3a8bebe41c66b3a2f4cc46341499c76716f": {"sentence": "\u6e10\u8fdb\u65f6\u6001 IS A \u4e3b\u4ece\u5173\u7cfb", "label": 0, "tree_id": "537", "term": "\u6e10\u8fdb\u65f6\u6001", "hypernym": "\u4e3b\u4ece\u5173\u7cfb"}, "1120fe1c37361a41fe70a0b8c40c3ee7570198e8db71c1fecac7b11d": {"sentence": "\u6e10\u8fdb\u65f6\u6001 IS A \u540c\u7b49", "label": 0, "tree_id": "537", "term": "\u6e10\u8fdb\u65f6\u6001", "hypernym": "\u540c\u7b49"}, "ed532b59c2b9c895841257105d283b65763ec672e21c228cc47d2f5d": {"sentence": "\u6e10\u8fdb\u65f6\u6001 IS A \u56de\u6307", "label": 0, "tree_id": "537", "term": "\u6e10\u8fdb\u65f6\u6001", "hypernym": "\u56de\u6307"}, "47739225ca97b2e62634b2913d3cf11e4d117186378a40a215f79d6a": {"sentence": "\u6e10\u8fdb\u65f6\u6001 IS A \u81ea\u53cd\u6027", "label": 0, "tree_id": "537", "term": "\u6e10\u8fdb\u65f6\u6001", "hypernym": "\u81ea\u53cd\u6027"}, "de1aa8129d2ec46f61eedec857d1e7df3476399d7b80a17fde8c0bd5": {"sentence": "\u6e10\u8fdb\u65f6\u6001 IS A \u7948\u4f7f\u8bed\u6c14", "label": 0, "tree_id": "537", "term": "\u6e10\u8fdb\u65f6\u6001", "hypernym": "\u7948\u4f7f\u8bed\u6c14"}, "246294eb579eb66850684a63f7918a72454dfdf11f4af86176530419": {"sentence": "\u6e10\u8fdb\u65f6\u6001 IS A \u76f4\u9648\u8bed\u6c14", "label": 0, "tree_id": "537", "term": "\u6e10\u8fdb\u65f6\u6001", "hypernym": "\u76f4\u9648\u8bed\u6c14"}, "60c2e6b5559c98a0bc39c3e33d9a21c76a1ab5c3e9c23f17992274a9": {"sentence": "\u6e10\u8fdb\u65f6\u6001 IS A \u7591\u95ee\u8bed\u6c14", "label": 0, "tree_id": "537", "term": "\u6e10\u8fdb\u65f6\u6001", "hypernym": "\u7591\u95ee\u8bed\u6c14"}, "b2777610bd91c8029db8424438ee01eb56a172f0a971f64af141841e": {"sentence": "\u6e10\u8fdb\u65f6\u6001 IS A \u7948\u613f\u8bed\u6001", "label": 0, "tree_id": "537", "term": "\u6e10\u8fdb\u65f6\u6001", "hypernym": "\u7948\u613f\u8bed\u6001"}, "1d87e19fe242f0ad41e3901b516cd871b25f5967a45579e5c5983b25": {"sentence": "\u6e10\u8fdb\u65f6\u6001 IS A \u865a\u62df\u8bed\u6c14", "label": 0, "tree_id": "537", "term": "\u6e10\u8fdb\u65f6\u6001", "hypernym": "\u865a\u62df\u8bed\u6c14"}, "81f134de85877bc6ac38d7f3ca17640b1afa43d9ec73cbc98caa058e": {"sentence": "\u6e10\u8fdb\u65f6\u6001 IS A \u52a8\u8bcd\u7684\u53d8\u5316", "label": 0, "tree_id": "537", "term": "\u6e10\u8fdb\u65f6\u6001", "hypernym": "\u52a8\u8bcd\u7684\u53d8\u5316"}, "c59bf9a7198bd12a62bc9c113d0a80a51862b632de1c23e4bfe0c4b2": {"sentence": "\u6e10\u8fdb\u65f6\u6001 IS A \u53d8\u683c", "label": 0, "tree_id": "537", "term": "\u6e10\u8fdb\u65f6\u6001", "hypernym": "\u53d8\u683c"}, "5728ef506eafdef0c5d0171cbdf94f679dae00b84045c679d7e11bdc": {"sentence": "\u6e10\u8fdb\u65f6\u6001 IS A \u540c\u4f4d", "label": 0, "tree_id": "537", "term": "\u6e10\u8fdb\u65f6\u6001", "hypernym": "\u540c\u4f4d"}, "37219d6cfd70939396ac88d4d947c230db90723986eb976b1fff0bbe": {"sentence": "\u6e10\u8fdb\u65f6\u6001 IS A \u8868\u59cb\u52a8\u8bcd", "label": 0, "tree_id": "537", "term": "\u6e10\u8fdb\u65f6\u6001", "hypernym": "\u8868\u59cb\u52a8\u8bcd"}, "80790a4d90d94677c2ff9bc6f56e13273a79962031f9786b8cdbce99": {"sentence": "\u6e10\u8fdb\u65f6\u6001 IS A \u6301\u7eed\u65f6\u6001", "label": 1, "tree_id": "537", "term": "\u6e10\u8fdb\u65f6\u6001", "hypernym": "\u6301\u7eed\u65f6\u6001"}, "5669eeb023756461e42a1a244943b08a7e5ad8e688fc402184c8532f": {"sentence": "\u6e10\u8fdb\u65f6\u6001 IS A \u52a8\u8bcd\u5b8c\u6210\u4f53", "label": 0, "tree_id": "537", "term": "\u6e10\u8fdb\u65f6\u6001", "hypernym": "\u52a8\u8bcd\u5b8c\u6210\u4f53"}, "83d3cd46a6f80d768fb35cf4b159ab64b462bd625bee09c9bc94632a": {"sentence": "\u6e10\u8fdb\u65f6\u6001 IS A \u672a\u5b8c\u6210\u4f53", "label": 0, "tree_id": "537", "term": "\u6e10\u8fdb\u65f6\u6001", "hypernym": "\u672a\u5b8c\u6210\u4f53"}, "cb6d7187632ba7f683d863e7a71d96ebbf49e71d5cde56b3d29995a2": {"sentence": "\u6e10\u8fdb\u65f6\u6001 IS A \u8bcd\u6027\u4e00\u81f4", "label": 0, "tree_id": "537", "term": "\u6e10\u8fdb\u65f6\u6001", "hypernym": "\u8bcd\u6027\u4e00\u81f4"}, "80930a29446077f329755a0899e08641ad693b75ca95519c8d2b948b": {"sentence": "\u6e10\u8fdb\u65f6\u6001 IS A \u6570\u5b57\u4e0a\u7684\u4e00\u81f4", "label": 0, "tree_id": "537", "term": "\u6e10\u8fdb\u65f6\u6001", "hypernym": "\u6570\u5b57\u4e0a\u7684\u4e00\u81f4"}, "cac47f90860a3afb04278234414ecf63e36c33bded29ef2023473ea0": {"sentence": "\u6e10\u8fdb\u65f6\u6001 IS A \u793a\u4f8b\u4e00\u81f4", "label": 0, "tree_id": "537", "term": "\u6e10\u8fdb\u65f6\u6001", "hypernym": "\u793a\u4f8b\u4e00\u81f4"}, "2f28159f59584d163e147b00e837161bf3c34c031725c11d241c487e": {"sentence": "\u6e10\u8fdb\u65f6\u6001 IS A \u4eba\u7684\u4e00\u81f4", "label": 0, "tree_id": "537", "term": "\u6e10\u8fdb\u65f6\u6001", "hypernym": "\u4eba\u7684\u4e00\u81f4"}, "138664a7c0da600d833b9eec92c795d57de132b0eb0eb4b05be4d1e5": {"sentence": "\u6e10\u8fdb\u65f6\u6001 IS A \u4ece\u5c5e\u5173\u7cfb", "label": 0, "tree_id": "537", "term": "\u6e10\u8fdb\u65f6\u6001", "hypernym": "\u4ece\u5c5e\u5173\u7cfb"}, "ca25f592eb4c5d9d9f462670172ba04cec0832f29567d53e7ff77a5a": {"sentence": "\u6e10\u8fdb\u65f6\u6001 IS A \u5bf9\u7b49\u5173\u7cfb", "label": 0, "tree_id": "537", "term": "\u6e10\u8fdb\u65f6\u6001", "hypernym": "\u5bf9\u7b49\u5173\u7cfb"}, "09a75d98d3258f51e87dcc3b65ca388114a0c636710c11bbd9badc89": {"sentence": "\u6e10\u8fdb\u65f6\u6001 IS A \u5bf9\u7167\u5173\u7cfb", "label": 0, "tree_id": "537", "term": "\u6e10\u8fdb\u65f6\u6001", "hypernym": "\u5bf9\u7167\u5173\u7cfb"}, "57e4d0aec15fa85d949035911da9351669612f0d87267c63cc712420": {"sentence": "\u6e10\u8fdb\u65f6\u6001 IS A \u8fde\u63a5\u5173\u7cfb", "label": 0, "tree_id": "537", "term": "\u6e10\u8fdb\u65f6\u6001", "hypernym": "\u8fde\u63a5\u5173\u7cfb"}, "acea1d3e8972f3f5b32cfcd0f008a71d6443be6900c2443fbd1a6917": {"sentence": "\u6e10\u8fdb\u65f6\u6001 IS A \u5206\u79bb\u5173\u7cfb", "label": 0, "tree_id": "537", "term": "\u6e10\u8fdb\u65f6\u6001", "hypernym": "\u5206\u79bb\u5173\u7cfb"}, "cd6cc52e7ce0337c4ea3943553fc006ff44d7cf8a17af065cd75d3d7": {"sentence": "\u6e10\u8fdb\u65f6\u6001 IS A \u4e3b\u52a8\u8bed\u6001", "label": 0, "tree_id": "537", "term": "\u6e10\u8fdb\u65f6\u6001", "hypernym": "\u4e3b\u52a8\u8bed\u6001"}, "f1e4158669dceeca2b9e1e818489ad5902b92c2699efb87821037178": {"sentence": "\u6e10\u8fdb\u65f6\u6001 IS A \u9650\u5b9a\u5173\u7cfb", "label": 0, "tree_id": "537", "term": "\u6e10\u8fdb\u65f6\u6001", "hypernym": "\u9650\u5b9a\u5173\u7cfb"}, "448cd32b11e61edf63667581b136e570aded89279ebb0a7f51ce4152": {"sentence": "\u6e10\u8fdb\u65f6\u6001 IS A \u88ab\u52a8\u8bed\u6001", "label": 0, "tree_id": "537", "term": "\u6e10\u8fdb\u65f6\u6001", "hypernym": "\u88ab\u52a8\u8bed\u6001"}, "992c269dae2ab31f3ed889e5d215986896d3a7287d195ac2d096d36d": {"sentence": "\u9650\u5b9a\u5173\u7cfb IS A \u8bed\u6cd5\u5173\u7cfb", "label": 0, "tree_id": "537", "term": "\u9650\u5b9a\u5173\u7cfb", "hypernym": "\u8bed\u6cd5\u5173\u7cfb"}, "3ebb3f8f52a153979a0de624ebf0b242c2a5163b5ff06e5a87693cc8": {"sentence": "\u9650\u5b9a\u5173\u7cfb IS A \u4e92\u53c2", "label": 0, "tree_id": "537", "term": "\u9650\u5b9a\u5173\u7cfb", "hypernym": "\u4e92\u53c2"}, "1d7b8d27c22c3d64f2
[truncated: 2,197,504 more chars]
