# Supplementary material for: Constructing Chinese taxonomy trees from understanding and generative pretrained language models
Source: PeerJ Comput Sci. 2024 Oct 3;10:e2358. doi: 10.7717/peerj-cs.2358 (PMC11623115; doi:10.7717/peerj-cs.2358)
Supplement: Supplemental Information 2 — The dataset contains Chinese WORDNET hypernym relationships for taxonomy construction. [file peerj-cs-10-2358-s002.zip › wordnet_bansal_anc_0_sib_0_desc_0_rand_0_parent_1_test_cmn_cleaned.json]

{"167791c0316206fb79896f01ee1c502703469486f199f74fe81e3b85": {"sentence": "\u7206\u53d1 IS A \u7a7a\u4e2d\u7206\u70b8", "label": 0, "tree_id": "647", "term": "\u7206\u53d1", "hypernym": "\u7a7a\u4e2d\u7206\u70b8"}, "14a7550578730736fb9c48ee64b1633a60ccb3519490da9afe4c7b6f": {"sentence": "\u7206\u53d1 IS A \u7206\u70b8", "label": 0, "tree_id": "647", "term": "\u7206\u53d1", "hypernym": "\u7206\u70b8"}, "0730f22d21d55d0658262220c20a2d8263da2bcbedb70cfb8b625214": {"sentence": "\u7a7a\u4e2d\u7206\u70b8 IS A \u7206\u53d1", "label": 1, "tree_id": "647", "term": "\u7a7a\u4e2d\u7206\u70b8", "hypernym": "\u7206\u53d1"}, "0be718d4e18ad146d0fe4e8031aa3681b9e0865b84e2d84581545e25": {"sentence": "\u7a7a\u4e2d\u7206\u70b8 IS A \u7206\u70b8", "label": 0, "tree_id": "647", "term": "\u7a7a\u4e2d\u7206\u70b8", "hypernym": "\u7206\u70b8"}, "d6f3da425ad47cbcb25ce38049ae7f9870f275dec959ea6a92304143": {"sentence": "\u7206\u70b8 IS A \u7206\u53d1", "label": 1, "tree_id": "647", "term": "\u7206\u70b8", "hypernym": "\u7206\u53d1"}, "f772ca31a8ce3615403a87d2ef22cb290bca72de6b1f010ead9855a1": {"sentence": "\u7206\u70b8 IS A \u7a7a\u4e2d\u7206\u70b8", "label": 0, "tree_id": "647", "term": "\u7206\u70b8", "hypernym": "\u7a7a\u4e2d\u7206\u70b8"}, "db4ebcb7e81254ce85421ab07cf8c31539de6e8eb89e55e4f89ba1da": {"sentence": "\u7cbe\u795e\u5931\u5e38 IS A \u4e0d\u7406\u667a", "label": 0, "tree_id": "648", "term": "\u7cbe\u795e\u5931\u5e38", "hypernym": "\u4e0d\u7406\u667a"}, "a47d281c0ea4a467f970c7ffc79df98ba441f65b3292576281a9bc01": {"sentence": "\u7cbe\u795e\u5931\u5e38 IS A \u75f4\u5446", "label": 0, "tree_id": "648", "term": "\u7cbe\u795e\u5931\u5e38", "hypernym": "\u75f4\u5446"}, "81eae41f3de95982e625768ffab17576968850ff0fbd9773f2688658": {"sentence": "\u7cbe\u795e\u5931\u5e38 IS A \u766b\u72c2", "label": 0, "tree_id": "648", "term": "\u7cbe\u795e\u5931\u5e38", "hypernym": "\u766b\u72c2"}, "b4e34ec57f7312b0f4d412de9bc5a8d76df5aa625862f6b149f22c93": {"sentence": "\u7cbe\u795e\u5931\u5e38 IS A \u5931\u8861", "label": 0, "tree_id": "648", "term": "\u7cbe\u795e\u5931\u5e38", "hypernym": "\u5931\u8861"}, "80cab91cf2c4f08dc8474cbaf1334e644643251ea21da38ac88a758f": {"sentence": "\u7cbe\u795e\u5931\u5e38 IS A \u6124\u6012", "label": 0, "tree_id": "648", "term": "\u7cbe\u795e\u5931\u5e38", "hypernym": "\u6124\u6012"}, "a7955165e0c0d171a9653488962b032067bd0a39a3549d0cee12a29e": {"sentence": "\u7cbe\u795e\u5931\u5e38 IS A \u65e9\u8001\u6027\u75f4\u5446", "label": 0, "tree_id": "648", "term": "\u7cbe\u795e\u5931\u5e38", "hypernym": "\u65e9\u8001\u6027\u75f4\u5446"}, "fe05fb6c1e92c5724d171ef23053eeb39ed0f012b387f218af8552b1": {"sentence": "\u7cbe\u795e\u5931\u5e38 IS A \u9152\u6bd2\u6027\u75f4\u5446", "label": 0, "tree_id": "648", "term": "\u7cbe\u795e\u5931\u5e38", "hypernym": "\u9152\u6bd2\u6027\u75f4\u5446"}, "4fd7238f5733315503bee4b8ac9336cac8cbfb09692e4553350a7b44": {"sentence": "\u7cbe\u795e\u5931\u5e38 IS A \u8001\u4eba\u671f\u7cbe\u795e\u75c5", "label": 0, "tree_id": "648", "term": "\u7cbe\u795e\u5931\u5e38", "hypernym": "\u8001\u4eba\u671f\u7cbe\u795e\u75c5"}, "9262b658e5f3a7c8c2d048517a2c6a5fc1112ddf1d61a4ec61d8bb84": {"sentence": "\u7cbe\u795e\u5931\u5e38 IS A \u5e74\u6027\u75f4\u5446", "label": 0, "tree_id": "648", "term": "\u7cbe\u795e\u5931\u5e38", "hypernym": "\u5e74\u6027\u75f4\u5446"}, "3fda84b4d0a634b47981d38c1eb57ad68ae1b10398f83c01675d3e25": {"sentence": "\u7cbe\u795e\u5931\u5e38 IS A \u76ae\u514b\u75c5", "label": 0, "tree_id": "648", "term": "\u7cbe\u795e\u5931\u5e38", "hypernym": "\u76ae\u514b\u75c5"}, "c8f084c825cbe9fa2626bbb873b24407963bda40d703522fa5dd2e4f": {"sentence": "\u4e0d\u7406\u667a IS A \u7cbe\u795e\u5931\u5e38", "label": 1, "tree_id": "648", "term": "\u4e0d\u7406\u667a", "hypernym": "\u7cbe\u795e\u5931\u5e38"}, "b636d628e98858d179e02f969856b16c253e468d69027b943ce1a21c": {"sentence": "\u4e0d\u7406\u667a IS A \u75f4\u5446", "label": 0, "tree_id": "648", "term": "\u4e0d\u7406\u667a", "hypernym": "\u75f4\u5446"}, "cf826671b25110a73bad02e5f641170aba4d8b9bdb89753a9823b1cf": {"sentence": "\u4e0d\u7406\u667a IS A \u766b\u72c2", "label": 0, "tree_id": "648", "term": "\u4e0d\u7406\u667a", "hypernym": "\u766b\u72c2"}, "902f9ea78a811fab0053c627f2abe06d4b01b11c380dc219df13d013": {"sentence": "\u4e0d\u7406\u667a IS A \u5931\u8861", "label": 0, "tree_id": "648", "term": "\u4e0d\u7406\u667a", "hypernym": "\u5931\u8861"}, "8fa3b9f547aa9912d3d553304e0290b5a52922acd4af698176b8e142": {"sentence": "\u4e0d\u7406\u667a IS A \u6124\u6012", "label": 0, "tree_id": "648", "term": "\u4e0d\u7406\u667a", "hypernym": "\u6124\u6012"}, "86090778bc5d79af2479a6c97a0d6bc8d44777a12c7f12cea7373a35": {"sentence": "\u4e0d\u7406\u667a IS A \u65e9\u8001\u6027\u75f4\u5446", "label": 0, "tree_id": "648", "term": "\u4e0d\u7406\u667a", "hypernym": "\u65e9\u8001\u6027\u75f4\u5446"}, "0577c6537b0bc258bf69d012986e77c886a3ff2b89abc92ea83ea1e0": {"sentence": "\u4e0d\u7406\u667a IS A \u9152\u6bd2\u6027\u75f4\u5446", "label": 0, "tree_id": "648", "term": "\u4e0d\u7406\u667a", "hypernym": "\u9152\u6bd2\u6027\u75f4\u5446"}, "068862715a0c2d90e285da097bd3dddeade9b90f5af3ba89717d41c5": {"sentence": "\u4e0d\u7406\u667a IS A \u8001\u4eba\u671f\u7cbe\u795e\u75c5", "label": 0, "tree_id": "648", "term": "\u4e0d\u7406\u667a", "hypernym": "\u8001\u4eba\u671f\u7cbe\u795e\u75c5"}, "86e5e1f81d75839c6fe7d5071c4becd494944e4db1abc56598699f68": {"sentence": "\u4e0d\u7406\u667a IS A \u5e74\u6027\u75f4\u5446", "label": 0, "tree_id": "648", "term": "\u4e0d\u7406\u667a", "hypernym": "\u5e74\u6027\u75f4\u5446"}, "9464436e09af97d68865f2ca6161b63d9d150f928b23da08ebc06aee": {"sentence": "\u4e0d\u7406\u667a IS A \u76ae\u514b\u75c5", "label": 0, "tree_id": "648", "term": "\u4e0d\u7406\u667a", "hypernym": "\u76ae\u514b\u75c5"}, "7b7cb0cef9f80671b5e300a2954c8bb4e75ea51fc6f1817f3a34fe0a": {"sentence": "\u75f4\u5446 IS A \u7cbe\u795e\u5931\u5e38", "label": 1, "tree_id": "648", "term": "\u75f4\u5446", "hypernym": "\u7cbe\u795e\u5931\u5e38"}, "376eb3c86a969afe0293656b8c8d348b68038598957ceada8369a85a": {"sentence": "\u75f4\u5446 IS A \u4e0d\u7406\u667a", "label": 0, "tree_id": "648", "term": "\u75f4\u5446", "hypernym": "\u4e0d\u7406\u667a"}, "1d7680c7861fabcfc7b5791275147c1b1d1ec597cdeeedc637f993da": {"sentence": "\u75f4\u5446 IS A \u766b\u72c2", "label": 0, "tree_id": "648", "term": "\u75f4\u5446", "hypernym": "\u766b\u72c2"}, "80541e78eb553c7f081c08d63be6340e2fc89b065bf4d7638ff0be19": {"sentence": "\u75f4\u5446 IS A \u5931\u8861", "label": 0, "tree_id": "648", "term": "\u75f4\u5446", "hypernym": "\u5931\u8861"}, "34b3239deabf44725d1c58c5e13fb1283f4faf085a2266356c7988c7": {"sentence": "\u75f4\u5446 IS A \u6124\u6012", "label": 0, "tree_id": "648", "term": "\u75f4\u5446", "hypernym": "\u6124\u6012"}, "bc2beae2cf429401ad320f0998af6e987f8f111290ee5842c1f4cb83": {"sentence": "\u75f4\u5446 IS A \u65e9\u8001\u6027\u75f4\u5446", "label": 0, "tree_id": "648", "term": "\u75f4\u5446", "hypernym": "\u65e9\u8001\u6027\u75f4\u5446"}, "d3e7777311f9668f766d4f3a25a01991da1a4e90c84451a17e4885f6": {"sentence": "\u75f4\u5446 IS A \u9152\u6bd2\u6027\u75f4\u5446", "label": 0, "tree_id": "648", "term": "\u75f4\u5446", "hypernym": "\u9152\u6bd2\u6027\u75f4\u5446"}, "45baff9ed72d9da05142eaaa7e76ad5cfea963cacc404b6b4548cb86": {"sentence": "\u75f4\u5446 IS A \u8001\u4eba\u671f\u7cbe\u795e\u75c5", "label": 0, "tree_id": "648", "term": "\u75f4\u5446", "hypernym": "\u8001\u4eba\u671f\u7cbe\u795e\u75c5"}, "1eb249f9551e3cf4234c77f169e0ba1de02c09d9ebc32e4d50e0927a": {"sentence": "\u75f4\u5446 IS A \u5e74\u6027\u75f4\u5446", "label": 0, "tree_id": "648", "term": "\u75f4\u5446", "hypernym": "\u5e74\u6027\u75f4\u5446"}, "862178d85f11466087cd683a46d3b7cc3528a46ea98de3a07f1020d2": {"sentence": "\u75f4\u5446 IS A \u76ae\u514b\u75c5", "label": 0, "tree_id": "648", "term": "\u75f4\u5446", "hypernym": "\u76ae\u514b\u75c5"}, "ed537a878d803e39f8ddf0374a01ecc66805ba3d391ebfa6a0926649": {"sentence": "\u766b\u72c2 IS A \u7cbe\u795e\u5931\u5e38", "label": 1, "tree_id": "648", "term": "\u766b\u72c2", "hypernym": "\u7cbe\u795e\u5931\u5e38"}, "a520bdb5d7e54dd6170c0a1ef1defe998885792e7fef3a126b72edc0": {"sentence": "\u766b\u72c2 IS A \u4e0d\u7406\u667a", "label": 0, "tree_id": "648", "term": "\u766b\u72c2", "hypernym": "\u4e0d\u7406\u667a"}, "99e0f173b58328349f1fb39691f15e77ae1b8a5ba19199e2fba16867": {"sentence": "\u766b\u72c2 IS A \u75f4\u5446", "label": 0, "tree_id": "648", "term": "\u766b\u72c2", "hypernym": "\u75f4\u5446"}, "3efd1b61b331d3140e963c3d1c8312fc7fa3ee312615c6e1abd8d9c0": {"sentence": "\u766b\u72c2 IS A \u5931\u8861", "label": 0, "tree_id": "648", "term": "\u766b\u72c2", "hypernym": "\u5931\u8861"}, "664ddff170fc23b4cd0741f9d5aa7178de07fd063b41a914313b4b86": {"sentence": "\u766b\u72c2 IS A \u6124\u6012", "label": 0, "tree_id": "648", "term": "\u766b\u72c2", "hypernym": "\u6124\u6012"}, "1dea203953eadbe2ca71aa751c6bb893c70f53e1c7494c7719db1591": {"sentence": "\u766b\u72c2 IS A \u65e9\u8001\u6027\u75f4\u5446", "label": 0, "tree_id": "648", "term": "\u766b\u72c2", "hypernym": "\u65e9\u8001\u6027\u75f4\u5446"}, "3c54826a29f0f66e07359940f3988d33e594051f888e0b228c8d47ef": {"sentence": "\u766b\u72c2 IS A \u9152\u6bd2\u6027\u75f4\u5446", "label": 0, "tree_id": "648", "term": "\u766b\u72c2", "hypernym": "\u9152\u6bd2\u6027\u75f4\u5446"}, "16afa5615f0b434e4f7a6ab843084e4dae5a265ffd779379c6c8e60b": {"sentence": "\u766b\u72c2 IS A \u8001\u4eba\u671f\u7cbe\u795e\u75c5", "label": 0, "tree_id": "648", "term": "\u766b\u72c2", "hypernym": "\u8001\u4eba\u671f\u7cbe\u795e\u75c5"}, "f67b16f4609dd57a4c07f2e0090e7714b6ea064c581f9c00229b8bc3": {"sentence": "\u766b\u72c2 IS A \u5e74\u6027\u75f4\u5446", "label": 0, "tree_id": "648", "term": "\u766b\u72c2", "hypernym": "\u5e74\u6027\u75f4\u5446"}, "74e38eafa74a8fa3fd4054dc7ef5baf44ec200481f75d802d0ce6924": {"sentence": "\u766b\u72c2 IS A \u76ae\u514b\u75c5", "label": 0, "tree_id": "648", "term": "\u766b\u72c2", "hypernym": "\u76ae\u514b\u75c5"}, "4ce1d81b497b73f29f8da5e186055449e4f6fadcf5e1cee46f6b74f5": {"sentence": "\u5931\u8861 IS A \u7cbe\u795e\u5931\u5e38", "label": 1, "tree_id": "648", "term": "\u5931\u8861", "hypernym": "\u7cbe\u795e\u5931\u5e38"}, "f55d16377cfa320de0dc806c6bf51f52196c33f116076e9e6cd90e19": {"sentence": "\u5931\u8861 IS A \u4e0d\u7406\u667a", "label": 0, "tree_id": "648", "term": "\u5931\u8861", "hypernym": "\u4e0d\u7406\u667a"}, "8e3fa18b2db76894e96a55538cca28321bd0f01a7ccf948f2ea0db26": {"sentence": "\u5931\u8861 IS A \u75f4\u5446", "label": 0, "tree_id": "648", "term": "\u5931\u8861", "hypernym": "\u75f4\u5446"}, "d985b2ebb4458375a1bff390fc93b1706528dadc3f78a4ceefb94af5": {"sentence": "\u5931\u8861 IS A \u766b\u72c2", "label": 0, "tree_id": "648", "term": "\u5931\u8861", "hypernym": "\u766b\u72c2"}, "b7f35fe2df41942478ab152ce92f14b51fe7a8ad878d779049035f1f": {"sentence": "\u5931\u8861 IS A \u6124\u6012", "label": 0, "tree_id": "648", "term": "\u5931\u8861", "hypernym": "\u6124\u6012"}, "dfe7d75f729b84f3de5a34d95cf7bca9f431b662fba35aa5a32d404d": {"sentence": "\u5931\u8861 IS A \u65e9\u8001\u6027\u75f4\u5446", "label": 0, "tree_id": "648", "term": "\u5931\u8861", "hypernym": "\u65e9\u8001\u6027\u75f4\u5446"}, "c2807b56b7bc6a490390bf7a9ea818c87d8823c6f4ceec50dca01a4c": {"sentence": "\u5931\u8861 IS A \u9152\u6bd2\u6027\u75f4\u5446", "label": 0, "tree_id": "648", "term": "\u5931\u8861", "hypernym": "\u9152\u6bd2\u6027\u75f4\u5446"}, "9e20c076c1eb1404bd998c4a2b0cf1011b836402b6ba9f81d4ba21b5": {"sentence": "\u5931\u8861 IS A \u8001\u4eba\u671f\u7cbe\u795e\u75c5", "label": 0, "tree_id": "648", "term": "\u5931\u8861", "hypernym": "\u8001\u4eba\u671f\u7cbe\u795e\u75c5"}, "09e4256edc3f690d39dc830cc9d930016724902079d97a8348dd412b": {"sentence": "\u5931\u8861 IS A \u5e74\u6027\u75f4\u5446", "label": 0, "tree_id": "648", "term": "\u5931\u8861", "hypernym": "\u5e74\u6027\u75f4\u5446"}, "3ed1139001e6746db91c82591d8f244103e68c8c051cfa23a54716c4": {"sentence": "\u5931\u8861 IS A \u76ae\u514b\u75c5", "label": 0, "tree_id": "648", "term": "\u5931\u8861", "hypernym": "\u76ae\u514b\u75c5"}, "5c1d716b38bafdadb1d739e4aaa6bd530a583861a15487613f143b6d": {"sentence": "\u6124\u6012 IS A \u7cbe\u795e\u5931\u5e38", "label": 1, "tree_id": "648", "term": "\u6124\u6012", "hypernym": "\u7cbe\u795e\u5931\u5e38"}, "b5ca58267af7ff9bb72b0f31d1d5d48339ac780515d8347e40102c5d": {"sentence": "\u6124\u6012 IS A \u4e0d\u7406\u667a", "label": 0, "tree_id": "648", "term": "\u6124\u6012", "hypernym": "\u4e0d\u7406\u667a"}, "02d5e292cad52a6838df2fd16403c5b8a37671335b15e0a0e86984e0": {"sentence": "\u6124\u6012 IS A \u75f4\u5446", "label": 0, "tree_id": "648", "term": "\u6124\u6012", "hypernym": "\u75f4\u5446"}, "acb4b5b747cb6c8d39c2066cf01678cb6c8a9ff8a33f36d3bb3e4e0a": {"sentence": "\u6124\u6012 IS A \u766b\u72c2", "label": 0, "tree_id": "648", "term": "\u6124\u6012", "hypernym": "\u766b\u72c2"}, "b30d4287d4a484159b0e53995f2d3c028d9e423cff54cc184b59f711": {"sentence": "\u6124\u6012 IS A \u5931\u8861", "label": 0, "tree_id": "648", "term": "\u6124\u6012", "hypernym": "\u5931\u8861"}, "c7be045e4f67bb6d39490873605ee2b319c9e89b4f0c79bfe5bb3e4b": {"sentence": "\u6124\u6012 IS A \u65e9\u8001\u6027\u75f4\u5446", "label": 0, "tree_id": "648", "term": "\u6124\u6012", "hypernym": "\u65e9\u8001\u6027\u75f4\u5446"}, "90f4cce91868ff23e6730c8252a8fd28e3fc1968cd90b15713f98090": {"sentence": "\u6124\u6012 IS A \u9152\u6bd2\u6027\u75f4\u5446", "label": 0, "tree_id": "648", "term": "\u6124\u6012", "hypernym": "\u9152\u6bd2\u6027\u75f4\u5446"}, "648f94ffed91ef56153702c3d654891d55ccdc5411f96e5323cf76a8": {"sentence": "\u6124\u6012 IS A \u8001\u4eba\u671f\u7cbe\u795e\u75c5", "label": 0, "tree_id": "648", "term": "\u6124\u6012", "hypernym": "\u8001\u4eba\u671f\u7cbe\u795e\u75c5"}, "0934b13aab5064c74c9434e667a8749790dde4f585ce5cee462bec7b": {"sentence": "\u6124\u6012 IS A \u5e74\u6027\u75f4\u5446", "label": 0, "tree_id": "648", "term": "\u6124\u6012", "hypernym": "\u5e74\u6027\u75f4\u5446"}, "552b06876ef6e3044c713e52b6b595469a447cdf08ba943ef69cf867": {"sentence": "\u6124\u6012 IS A \u76ae\u514b\u75c5", "label": 0, "tree_id": "648", "term": "\u6124\u6012", "hypernym": "\u76ae\u514b\u75c5"}, "7964911382ac26a620203329fa20820bae2729d4da09256366f928b9": {"sentence": "\u65e9\u8001\u6027\u75f4\u5446 IS A \u7cbe\u795e\u5931\u5e38", "label": 0, "tree_id": "648", "term": "\u65e9\u8001\u6027\u75f4\u5446", "hypernym": "\u7cbe\u795e\u5931\u5e38"}, "ef42a86390ae1c07df286742a3f79430fe68227a97872477004cf52d": {"sentence": "\u65e9\u8001\u6027\u75f4\u5446 IS A \u4e0d\u7406\u667a", "label": 0, "tree_id": "648", "term": "\u65e9\u8001\u6027\u75f4\u5446", "hypernym": "\u4e0d\u7406\u667a"}, "cb315c6cbc3c0957402dfb39863941affd9b4df11a4050394c8f5387": {"sentence": "\u65e9\u8001\u6027\u75f4\u5446 IS A \u75f4\u5446", "label": 1, "tree_id": "648", "term": "\u65e9\u8001\u6027\u75f4\u5446", "hypernym": "\u75f4\u5446"}, "8cdf3cd65b73975ea946db4606cec2c5e6d25dafe8287611ec12bc47": {"sentence": "\u65e9\u8001\u6027\u75f4\u5446 IS A \u766b\u72c2", "label": 0, "tree_id": "648", "term": "\u65e9\u8001\u6027\u75f4\u5446", "hypernym": "\u766b\u72c2"}, "6904fb3f76d58ffba990959eeba030607102beb8151cf358fcfdcea7": {"sentence": "\u65e9\u8001\u6027\u75f4\u5446 IS A \u5931\u8861", "label": 0, "tree_id": "648", "term": "\u65e9\u8001\u6027\u75f4\u5446", "hypernym": "\u5931\u8861"}, "f329661329456a6e7fcc1350ea0d9f6dc620a736359a746767bc82d7": {"sentence": "\u65e9\u8001\u6027\u75f4\u5446 IS A \u6124\u6012", "label": 0, "tree_id": "648", "term": "\u65e9\u8001\u6027\u75f4\u5446", "hypernym": "\u6124\u6012"}, "0030d062d2fa31a5611851653fa2e8881b2dd4a5ac596d3617ebb52f": {"sentence": "\u65e9\u8001\u6027\u75f4\u5446 IS A \u9152\u6bd2\u6027\u75f4\u5446", "label": 0, "tree_id": "648", "term": "\u65e9\u8001\u6027\u75f4\u5446", "hypernym": "\u9152\u6bd2\u6027\u75f4\u5446"}, "1e93d24d4a4328cf51f06ccdbb7d45358be07e7e263db66ded07969f": {"sentence": "\u65e9\u8001\u6027\u75f4\u5446 IS A \u8001\u4eba\u671f\u7cbe\u795e\u75c5", "label": 0, "tree_id": "648", "term": "\u65e9\u8001\u6027\u75f4\u5446", "hypernym": "\u8001\u4eba\u671f\u7cbe\u795e\u75c5"}, "e652df4cf3b0f16817e2a07df475f025a33fbbe0d07bf83090724390": {"sentence": "\u65e9\u8001\u6027\u75f4\u5446 IS A \u5e74\u6027\u75f4\u5446", "label": 0, "tree_id": "648", "term": "\u65e9\u8001\u6027\u75f4\u5446", "hypernym": "\u5e74\u6027\u75f4\u5446"}, "15369d25e2d77bf66c9a106c9a03be3c61bbd0e66326cd7f2fe74606": {"sentence": "\u65e9\u8001\u6027\u75f4\u5446 IS A \u76ae\u514b\u75c5", "label": 0, "tree_id": "648", "term": "\u65e9\u8001\u6027\u75f4\u5446", "hypernym": "\u76ae\u514b\u75c5"}, "6f633f11f57fccdf91fc7f6e51044363a69be688ec51e06c16341666": {"sentence": "\u9152\u6bd2\u6027\u75f4\u5446 IS A \u7cbe\u795e\u5931\u5e38", "label": 0, "tree_id": "648", "term": "\u9152\u6bd2\u6027\u75f4\u5446", "hypernym": "\u7cbe\u795e\u5931\u5e38"}, "ec71f604eb732a972dcef3a31f7488daa97745c983d51b4cfccb6871": {"sentence": "\u9152\u6bd2\u6027\u75f4\u5446 IS A \u4e0d\u7406\u667a", "label": 0, "tree_id": "648", "term": "\u9152\u6bd2\u6027\u75f4\u5446", "hypernym": "\u4e0d\u7406\u667a"}, "1da0ce442e6a403c0c4b0254b0a464f9fa6a1ae33692612018429662": {"sentence": "\u9152\u6bd2\u6027\u75f4\u5446 IS A \u75f4\u5446", "label": 1, "tree_id": "648", "term": "\u9152\u6bd2\u6027\u75f4\u5446", "hypernym": "\u75f4\u5446"}, "fa9001d424b24a30421738d478f6be46456840c9628243a5f447daad": {"sentence": "\u9152\u6bd2\u6027\u75f4\u5446 IS A \u766b\u72c2", "label": 0, "tree_id": "648", "term": "\u9152\u6bd2\u6027\u75f4\u5446", "hypernym": "\u766b\u72c2"}, "5b7f47cd22e38bf47171f78a49f02bb0c41f9face4fd8e49761d02a0": {"sentence": "\u9152\u6bd2\u6027\u75f4\u5446 IS A \u5931\u8861", "label": 0, "tree_id": "648", "term": "\u9152\u6bd2\u6027\u75f4\u5446", "hypernym": "\u5931\u8861"}, "6bbc777eb3b3523bdd6b084b3f35f47e58b3b26468b406e7e260e116": {"sentence": "\u9152\u6bd2\u6027\u75f4\u5446 IS A \u6124\u6012", "label": 0, "tree_id": "648", "term": "\u9152\u6bd2\u6027\u75f4\u5446", "hypernym": "\u6124\u6012"}, "bb044597c9e976186788a945eee0d956c40dc4afae3bbce36c233b0a": {"sentence": "\u9152\u6bd2\u6027\u75f4\u5446 IS A \u65e9\u8001\u6027\u75f4\u5446", "label": 0, "tree_id": "648", "term": "\u9152\u6bd2\u6027\u75f4\u5446", "hypernym": "\u65e9\u8001\u6027\u75f4\u5446"}, "79aa64d4abea0453fb636e414163f2e576adc8cf0d21511af3f6cd2f": {"sentence": "\u9152\u6bd2\u6027\u75f4\u5446 IS A \u8001\u4eba\u671f\u7cbe\u795e\u75c5", "label": 0, "tree_id": "648", "term": "\u9152\u6bd2\u6027\u75f4\u5446", "hypernym": "\u8001\u4eba\u671f\u7cbe\u795e\u75c5"}, "997489c6da257fe6330f24e146f6bded0dcc3ae2e471509193da0096": {"sentence": "\u9152\u6bd2\u6027\u75f4\u5446 IS A \u5e74\u6027\u75f4\u5446", "label": 0, "tree_id": "648", "term": "\u9152\u6bd2\u6027\u75f4\u5446", "hypernym": "\u5e74\u6027\u75f4\u5446"}, "0146261b45043f7352a67050065b8db9162ea08748116ad785f41709": {"sentence": "\u9152\u6bd2\u6027\u75f4\u5446 IS A \u76ae\u514b\u75c5", "label": 0, "tree_id": "648", "term": "\u9152\u6bd2\u6027\u75f4\u5446", "hypernym": "\u76ae\u514b\u75c5"}, "85883ca70641b987816cc623201a7b1ca5e0849a3adccda115a17e75": {"sentence": "\u8001\u4eba\u671f\u7cbe\u795e\u75c5 IS A \u7cbe\u795e\u5931\u5e38", "label": 0, "tree_id": "648", "term": "\u8001\u4eba\u671f\u7cbe\u795e\u75c5", "hypernym": "\u7cbe\u795e\u5931\u5e38"}, "11367d66987286cc8bd39737173210e76b51eb2219f70eaf2fd473e4": {"sentence": "\u8001\u4eba\u671f\u7cbe\u795e\u75c5 IS A \u4e0d\u7406\u667a", "label": 0, "tree_id": "648", "term": "\u8001\u4eba\u671f\u7cbe\u795e\u75c5", "hypernym": "\u4e0d\u7406\u667a"}, "e6aaeeded90122c69c2e160824eb65fe0376265c60ed9649b60ffa19": {"sentence": "\u8001\u4eba\u671f\u7cbe\u795e\u75c5 IS A \u75f4\u5446", "label": 1, "tree_id": "648", "term": "\u8001\u4eba\u671f\u7cbe\u795e\u75c5", "hypernym": "\u75f4\u5446"}, "1dbcbe88fa6d15ab619434ad5b43b9770144f6c7348d9559af7d5337": {"sentence": "\u8001\u4eba\u671f\u7cbe\u795e\u75c5 IS A \u766b\u72c2", "label": 0, "tree_id": "648", "term": "\u8001\u4eba\u671f\u7cbe\u795e\u75c5", "hypernym": "\u766b\u72c2"}, "9f2ce7c794a7810d3a7867abce40bab61ac9ac4263a0bcdd104f83c7": {"sentence": "\u8001\u4eba\u671f\u7cbe\u795e\u75c5 IS A \u5931\u8861", "label": 0, "tree_id": "648", "term": "\u8001\u4eba\u671f\u7cbe\u795e\u75c5", "hypernym": "\u5931\u8861"}, "1a549b764b8353bf94fac01dc4eaaa3c90e7a9864281b43b4b777772": {"sentence": "\u8001\u4eba\u671f\u7cbe\u795e\u75c5 IS A \u6124\u6012", "label": 0, "tree_id": "648", "term": "\u8001\u4eba\u671f\u7cbe\u795e\u75c5", "hypernym": "\u6124\u6012"}, "8e5de4413f7cd001f00f33bbad17a137233959b7d811db8801fb9500": {"sentence": "\u8001\u4eba\u671f\u7cbe\u795e\u75c5 IS A \u65e9\u8001\u6027\u75f4\u5446", "label": 0, "tree_id": "648", "term": "\u8001\u4eba\u671f\u7cbe\u795e\u75c5", "hypernym": "\u65e9\u8001\u6027\u75f4\u5446"}, "4603250da677b706e124fa66310a6655ac91b8e20af459d97348e2cd": {"sentence": "\u8001\u4eba\u671f\u7cbe\u795e\u75c5 IS A \u9152\u6bd2\u6027\u75f4\u5446", "label": 0, "tree_id": "648", "term": "\u8001\u4eba\u671f\u7cbe\u795e\u75c5", "hypernym": "\u9152\u6bd2\u6027\u75f4\u5446"}, "eeda0a0a5d6800db826da99fa914c2c9696637e8cd4ca51cae5d8ac5": {"sentence": "\u8001\u4eba\u671f\u7cbe\u795e\u75c5 IS A \u5e74\u6027\u75f4\u5446", "label": 0, "tree_id": "648", "term": "\u8001\u4eba\u671f\u7cbe\u795e\u75c5", "hypernym": "\u5e74\u6027\u75f4\u5446"}, "79116c9e1c85d535ac13fc1d40ed74f28d9c7cbe84e9cde0ab6ad331": {"sentence": "\u8001\u4eba\u671f\u7cbe\u795e\u75c5 IS A \u76ae\u514b\u75c5", "label": 0, "tree_id": "648", "term": "\u8001\u4eba\u671f\u7cbe\u795e\u75c5", "hypernym": "\u76ae\u514b\u75c5"}, "c8ba8cf9a28006830f7af1639221b6ba1d113d52260ad5cf06f826ec": {"sentence": "\u5e74\u6027\u75f4\u5446 IS A \u7cbe\u795e\u5931\u5e38", "label": 0, "tree_id": "648", "term": "\u5e74\u6027\u75f4\u5446", "hypernym": "\u7cbe\u795e\u5931\u5e38"}, "dc314d4769c279cf9cb8d6a37af50249bafa564e6937f96b0c466be9": {"sentence": "\u5e74\u6027\u75f4\u5446 IS A \u4e0d\u7406\u667a", "label": 0, "tree_id": "648", "term": "\u5e74\u6027\u75f4\u5446", "hypernym": "\u4e0d\u7406\u667a"}, "0dbd6094aec1b2f7562e174107286d749ee461ad7f754792643b1fbf": {"sentence": "\u5e74\u6027\u75f4\u5446 IS A \u75f4\u5446", "label": 0, "tree_id": "648", "term": "\u5e74\u6027\u75f4\u5446", "hypernym": "\u75f4\u5446"}, "719fccb1e3f94ed1cca7fcdc0f6baf68ee968eff373bbc98c8a5200d": {"sentence": "\u5e74\u6027\u75f4\u5446 IS A \u766b\u72c2", "label": 0, "tree_id": "648", "term": "\u5e74\u6027\u75f4\u5446", "hypernym": "\u766b\u72c2"}, "fa9b83ea11c59d49048c33ae434a26bdcced63ea9417dfc4155fe632": {"sentence": "\u5e74\u6027\u75f4\u5446 IS A \u5931\u8861", "label": 0, "tree_id": "648", "term": "\u5e74\u6027\u75f4\u5446", "hypernym": "\u5931\u8861"}, "ca896f40789778273cb0bb1d28a6fd1090f633a7cdae127fef7d7a85": {"sentence": "\u5e74\u6027\u75f4\u5446 IS A \u6124\u6012", "label": 0, "tree_id": "648", "term": "\u5e74\u6027\u75f4\u5446", "hypernym": "\u6124\u6012"}, "b28f78ba448a7b5a5fd57272edceae6c3c3923a63b1869731a8b9f3f": {"sentence": "\u5e74\u6027\u75f4\u5446 IS A \u65e9\u8001\u6027\u75f4\u5446", "label": 1, "tree_id": "648", "term": "\u5e74\u6027\u75f4\u5446", "hypernym": "\u65e9\u8001\u6027\u75f4\u5446"}, "a1c4e4bf80ab7e16c6afc9b348f3f8ad1f86540b0b0cf0c3087780f6": {"sentence": "\u5e74\u6027\u75f4\u5446 IS A \u9152\u6bd2\u6027\u75f4\u5446", "label": 0, "tree_id": "648", "term": "\u5e74\u6027\u75f4\u5446", "hypernym": "\u9152\u6bd2\u6027\u75f4\u5446"}, "a098192fda81355484526f4d3f9dd6d54cfb5d843cef59e0996dfff7": {"sentence": "\u5e74\u6027\u75f4\u5446 IS A \u8001\u4eba\u671f\u7cbe\u795e\u75c5", "label": 0, "tree_id": "648", "term": "\u5e74\u6027\u75f4\u5446", "hypernym": "\u8001\u4eba\u671f\u7cbe\u795e\u75c5"}, "631388dd829c0703df9be65612fb3f757280224c4717134fbf8fe19c": {"sentence": "\u5e74\u6027\u75f4\u5446 IS A \u76ae\u514b\u75c5", "label": 0, "tree_id": "648", "term": "\u5e74\u6027\u75f4\u5446", "hypernym": "\u76ae\u514b\u75c5"}, "528241af6b15726b57c6d94d6547f4daf4505b9e4a291cabb4c8d6df": {"sentence": "\u76ae\u514b\u75c5 IS A \u7cbe\u795e\u5931\u5e38", "label": 0, "tree_id": "648", "term": "\u76ae\u514b\u75c5", "hypernym": "\u7cbe\u795e\u5931\u5e38"}, "9f958afc1892d9b0d43bbec2ce3fd152e967c10a4edf9ea412180bcd": {"sentence": "\u76ae\u514b\u75c5 IS A \u4e0d\u7406\u667a", "label": 0, "tree_id": "648", "term": "\u76ae\u514b\u75c5", "hypernym": "\u4e0d\u7406\u667a"}, "0acfd4a7211c0842c67919da0b91723a99fd01db0b762f54712c410c": {"sentence": "\u76ae\u514b\u75c5 IS A \u75f4\u5446", "label": 0, "tree_id": "648", "term": "\u76ae\u514b\u75c5", "hypernym": "\u75f4\u5446"}, "b9ab2b89a0569383d4617d8c017bdf10000e61d3fb24cf092d5b25c3": {"sentence": "\u76ae\u514b\u75c5 IS A \u766b\u72c2", "label": 0, "tree_id": "648", "term": "\u76ae\u514b\u75c5", "hypernym": "\u766b\u72c2"}, "2ba8a942e6a51e008d0c4fb3715d12894bdc4c93ae849b9f04c1e2b6": {"sentence": "\u76ae\u514b\u75c5 IS A \u5931\u8861", "label": 0, "tree_id": "648", "term": "\u76ae\u514b\u75c5", "hypernym": "\u5931\u8861"}, "2a2c2b59bfb5ef9faaff8ea7e96f91bc070eaaddb81eecb0e7bc5849": {"sentence": "\u76ae\u514b\u75c5 IS A \u6124\u6012", "label": 0, "tree_id": "648", "term": "\u76ae\u514b\u75c5", "hypernym": "\u6124\u6012"}, "37c66658d577755328dd3ce350264a79c10ca04298e4903f6bde8cef": {"sentence": "\u76ae\u514b\u75c5 IS A \u65e9\u8001\u6027\u75f4\u5446", "label": 1, "tree_id": "648", "term": "\u76ae\u514b\u75c5", "hypernym": "\u65e9\u8001\u6027\u75f4\u5446"}, "67d27e1ba3466ba31a722cad44c296cb43f1f0ba81a2642503d1f4db": {"sentence": "\u76ae\u514b\u75c5 IS A \u9152\u6bd2\u6027\u75f4\u5446", "label": 0, "tree_id": "648", "term": "\u76ae\u514b\u75c5", "hypernym": "\u9152\u6bd2\u6027\u75f4\u5446"}, "52f4c425d63ac8bcc34afe7d79b5c8177e2679feb4cf4b79878f4ca3": {"sentence": "\u76ae\u514b\u75c5 IS A \u8001\u4eba\u671f\u7cbe\u795e\u75c5", "label": 0, "tree_id": "648", "term": "\u76ae\u514b\u75c5", "hypernym": "\u8001\u4eba\u671f\u7cbe\u795e\u75c5"}, "fb812a1f358f1f62547461ffbfc3cc88bb833d4faa1fddc0003ff52d": {"sentence": "\u76ae\u514b\u75c5 IS A \u5e74\u6027\u75f4\u5446", "label": 0, "tree_id": "648", "term": "\u76ae\u514b\u75c5", "hypernym": "\u5e74\u6027\u75f4\u5446"}, "1115016d07bb0ea7e1665eef4fab571776f6776f1ef1819f325a029a": {"sentence": "\u88c5\u7532\u677f IS A \u8179\u7532", "label": 0, "tree_id": "651", "term": "\u88c5\u7532\u677f", "hypernym": "\u8179\u7532"}, "43b5fd9ae2099d51cc5fc321971e6aa4a5b692f6b77e87676a993aeb": {"sentence": "\u88c5\u7532\u677f IS A \u62a4\u5589\u7532\u80c4", "label": 0, "tree_id": "651", "term": "\u88c5\u7532\u677f", "hypernym": "\u62a4\u5589\u7532\u80c4"}, "fbc8817420e33c98a3e7f692b316a4f1bb3462aada4e14a2f13f3ba6": {"sentence": "\u88c5\u7532\u677f IS A \u62a4\u8098", "label": 0, "tree_id": "651", "term": "\u88c5\u7532\u677f", "hypernym": "\u62a4\u8098"}, "4d255da9983368871c49ba6ebae61e43dd232f8759f4104e9a653a89": {"sentence": "\u88c5\u7532\u677f IS A \u80a9\u7532", "label": 0, "tree_id": "651", "term": "\u88c5\u7532\u677f", "hypernym": "\u80a9\u7532"}, "0c6239c5d0afb59548ac2430ac51524466d37a6e3ad428f3bc1c5c2d": {"sentence": "\u88c5\u7532\u677f IS A \u62a4\u819d\u7532", "label": 0, "tree_id": "651", "term": "\u88c5\u7532\u677f", "hypernym": "\u62a4\u819d\u7532"}, "0c305816ff7e8c166cbffa13cecae3cfc52771537f6a2bf4d7ee63b5": {"sentence": "\u88c5\u7532\u677f IS A \u81c2\u7ae0", "label": 0, "tree_id": "651", "term": "\u88c5\u7532\u677f", "hypernym": "\u81c2\u7ae0"}, "37980b9b07370c5ad1e91557094f81cf1ed79283e6e6aac3f9944c93": {"sentence": "\u88c5\u7532\u677f IS A \u540e\u6321\u677f", "label": 0, "tree_id": "651", "term": "\u88c5\u7532\u677f", "hypernym": "\u540e\u6321\u677f"}, "9d5bb1467188b018aaba76e34a4e75d98a7fd3503db90a1922b17be3": {"sentence": "\u88c5\u7532\u677f IS A \u80f8\u94e0", "label": 0, "tree_id": "651", "term": "\u88c5\u7532\u677f", "hypernym": "\u80f8\u94e0"}, "2263e96f56d6341821e046444f894e9cba1f915c5b5e6c412e871120": {"sentence": "\u88c5\u7532\u677f IS A \u62a4\u817f\u7532", "label": 0, "tree_id": "651", "term": "\u88c5\u7532\u677f", "hypernym": "\u62a4\u817f\u7532"}, "86623844f56bf3bc97c98e8f0ccfdad557ca1a6654c28e8146d8da74": {"sentence": "\u88c5\u7532\u677f IS A \u62a4\u9762\u7532", "label": 0, "tree_id": "651", "term": "\u88c5\u7532\u677f", "hypernym": "\u62a4\u9762\u7532"}, "e30f95339617de516db8212ee01d68b27a691a7da1e95ec02951980e": {"sentence": "\u88c5\u7532\u677f IS A \u62a4\u80eb", "label": 0, "tree_id": "651", "term": "\u88c5\u7532\u677f", "hypernym": "\u62a4\u80eb"}, "8383b46e744ab46c10317417a3df1682c0c0abd8f67c813ff706961c": {"sentence": "\u88c5\u7532\u677f IS A \u5e3d\u76d4", "label": 0, "tree_id": "651", "term": "\u88c5\u7532\u677f", "hypernym": "\u5e3d\u76d4"}, "8af2a588f169a1e52f4b41edc8c3e861a9434f6a9487dc6615a60520": {"sentence": "\u88c5\u7532\u677f IS A \u9a6c\u76d4", "label": 0, "tree_id": "651", "term": "\u88c5\u7532\u677f", "hypernym": "\u9a6c\u76d4"}, "9ab0b94e991b3c54d8782386f8c8b80a621aa7be835a4d8fa2e76ee8": {"sentence": "\u88c5\u7532\u677f IS A \u4e2d\u4e16\u7eaa\u9ad8\u9876\u76d4", "label": 0, "tree_id": "651", "term": "\u88c5\u7532\u677f", "hypernym": "\u4e2d\u4e16\u7eaa\u9ad8\u9876\u76d4"}, "ee20484b1ce55fcb56068fe76b7114166d952f758d6e5c5fa56b84d9": {"sentence": "\u88c5\u7532\u677f IS A \u5934\u76d4", "label": 0, "tree_id": "651", "term": "\u88c5\u7532\u677f", "hypernym": "\u5934\u76d4"}, "bbf07dc9e29faa4c8aea0b6eb04690831246027b5d2844ea9a3b798b": {"sentence": "\u88c5\u7532\u677f IS A \u5927\u5934\u76d4", "label": 0, "tree_id": "651", "term": "\u88c5\u7532\u677f", "hypernym": "\u5927\u5934\u76d4"}, "5fe59c495d25958c48c1e6f155638b39d47fa513f957cb7ca39bd69e": {"sentence": "\u88c5\u7532\u677f IS A \u76d4", "label": 0, "tree_id": "651", "term": "\u88c5\u7532\u677f", "hypernym": "\u76d4"}, "a574969e68901a5747fceb97236dfba328b47437c5a85a687483a76d": {"sentence": "\u88c5\u7532\u677f IS A \u4e00\u79cd\u8f7b\u94a2\u76d4", "label": 0, "tree_id": "651", "term": "\u88c5\u7532\u677f", "hypernym": "\u4e00\u79cd\u8f7b\u94a2\u76d4"}, "74d196c2ddc2ca692e89eaf1299e9eb37be762eed111b44e1264ccbc": {"sentence": "\u8179\u7532 IS A \u88c5\u7532\u677f", "label": 1, "tree_id": "651", "term": "\u8179\u7532", "hypernym": "\u88c5\u7532\u677f"}, "00639932778068075c19269a79f6a710c3707ea2e155a410c1017781": {"sentence": "\u8179\u7532 IS A \u62a4\u5589\u7532\u80c4", "label": 0, "tree_id": "651", "term": "\u8179\u7532", "hypernym": "\u62a4\u5589\u7532\u80c4"}, "bc767137c0652824324c245fadea9658735c32fa3246698f20802252": {"sentence": "\u8179\u7532 IS A \u62a4\u8098", "label": 0, "tree_id": "651", "term": "\u8179\u7532", "hypernym": "\u62a4\u8098"}, "c7eda2aa8d3bb4f9184266746c4cfb0d93d7482cfdf67abc40ad51c6": {"sentence": "\u8179\u7532 IS A \u80a9\u7532", "label": 0, "tree_id": "651", "term": "\u8179\u7532", "hypernym": "\u80a9\u7532"}, "fa8f5c48b07e2e37c9a4400f3836b0f49912008fb37d5a83bdde358d": {"sentence": "\u8179\u7532 IS A \u62a4\u819d\u7532", "label": 0, "tree_id": "651", "term": "\u8179\u7532", "hypernym": "\u62a4\u819d\u7532"}, "3f7cc73e20c85c2d47a317fe44bd5c558dd4d3a35e6bc06531dd8e35": {"sentence": "\u8179\u7532 IS A \u81c2\u7ae0", "label": 0, "tree_id": "651", "term": "\u8179\u7532", "hypernym": "\u81c2\u7ae0"}, "6e2d1263a88bc8fd7d367dabcd7a0cf719ba3342144c9884a6c68d57": {"sentence": "\u8179\u7532 IS A \u540e\u6321\u677f", "label": 0, "tree_id": "651", "term": "\u8179\u7532", "hypernym": "\u540e\u6321\u677f"}, "ad779e741efef5bbe1ec421ff7d6b480e3ffcc69f22b93acee709f24": {"sentence": "\u8179\u7532 IS A \u80f8\u94e0", "label": 0, "tree_id": "651", "term": "\u8179\u7532", "hypernym": "\u80f8\u94e0"}, "6fa6ac0d8590070aefab117a38374d512cb792113072b10e664793fa": {"sentence": "\u8179\u7532 IS A \u62a4\u817f\u7532", "label": 0, "tree_id": "651", "term": "\u8179\u7532", "hypernym": "\u62a4\u817f\u7532"}, "03e80ad7dcd22a14000d91ccc7a83c8090eda489cfbb9ec0ad85420f": {"sentence": "\u8179\u7532 IS A \u62a4\u9762\u7532", "label": 0, "tree_id": "651", "term": "\u8179\u7532", "hypernym": "\u62a4\u9762\u7532"}, "b82bbd8ec14a388b4e212810ef74ab14e104efc657df2ce7618d2a8a": {"sentence": "\u8179\u7532 IS A \u62a4\u80eb", "label": 0, "tree_id": "651", "term": "\u8179\u7532", "hypernym": "\u62a4\u80eb"}, "b15d9d7f16ac7d4ddeaeafbe9536b6a25c9bacbea1b3905edb932a5b": {"sentence": "\u8179\u7532 IS A \u5e3d\u76d4", "label": 0, "tree_id": "651", "term": "\u8179\u7532", "hypernym": "\u5e3d\u76d4"}, "f338447c2c64ffd42045521cb3900f5dd766b48dccd00f66f324a290": {"sentence": "\u8179\u7532 IS A \u9a6c\u76d4", "label": 0, "tree_id": "651", "term": "\u8179\u7532", "hypernym": "\u9a6c\u76d4"}, "44476848d03ff8634414a8d33c6dc3968e859e98b3f65ceb5e946c5a": {"sentence": "\u8179\u7532 IS A \u4e2d\u4e16\u7eaa\u9ad8\u9876\u76d4", "label": 0, "tree_id": "651", "term": "\u8179\u7532", "hypernym": "\u4e2d\u4e16\u7eaa\u9ad8\u9876\u76d4"}, "0774fc456a345e03ca0e377ef8f850c2c33c0b9d910caa2236a2d33d": {"sentence": "\u8179\u7532 IS A \u5934\u76d4", "label": 0, "tree_id": "651", "term": "\u8179\u7532", "hypernym": "\u5934\u76d4"}, "0dab56a3d30f202f0647de0af8d692c53cc6d4d42f54614f756fa36c": {"sentence": "\u8179\u7532 IS A \u5927\u5934\u76d4", "label": 0, "tree_id": "651", "term": "\u8179\u7532", "hypernym": "\u5927\u5934\u76d4"}, "f5d6ec1642599f9c1632f729d57e214e28af08b08bad273ed27d2884": {"sentence": "\u8179\u7532 IS A \u76d4", "label": 0, "tree_id": "651", "term": "\u8179\u7532", "hypernym": "\u76d4"}, "97097e0e55cc0c1c10b109c332044b7719a979b346ce588628a1b57d": {"sentence": "\u8179\u7532 IS A \u4e00\u79cd\u8f7b\u94a2\u76d4", "label": 0, "tree_id": "651", "term": "\u8179\u7532", "hypernym": "\u4e00\u79cd\u8f7b\u94a2\u76d4"}, "956f28a265f0b93777dc56ff46ad9c1c6574111b14ba5824634d5742": {"sentence": "\u62a4\u5589\u7532\u80c4 IS A \u88c5\u7532\u677f", "label": 1, "tree_id": "651", "term": "\u62a4\u5589\u7532\u80c4", "hypernym": "\u88c5\u7532\u677f"}, "8b3ce6f45ce572f96995de5622742c2382d961c61d61f4d9251f2a1d": {"sentence": "\u62a4\u5589\u7532\u80c4 IS A \u8179\u7532", "label": 0, "tree_id": "651", "term": "\u62a4\u5589\u7532\u80c4", "hypernym": "\u8179\u7532"}, "4e9d95e313c080ed08dc13fae9f5637f9bbfad984b90f8f1d36286b8": {"sentence": "\u62a4\u5589\u7532\u80c4 IS A \u62a4\u8098", "label": 0, "tree_id": "651", "term": "\u62a4\u5589\u7532\u80c4", "hypernym": "\u62a4\u8098"}, "0a19a4e5e26c286bed63f6393ee0549c046631c49d49471a15b9e191": {"sentence": "\u62a4\u5589\u7532\u80c4 IS A \u80a9\u7532", "label": 0, "tree_id": "651", "term": "\u62a4\u5589\u7532\u80c4", "hypernym": "\u80a9\u7532"}, "a58a16c0ef4e089f5be2905257307ed172ebdae50d9a4b2a0dc6d8d2": {"sentence": "\u62a4\u5589\u7532\u80c4 IS A \u62a4\u819d\u7532", "label": 0, "tree_id": "651", "term": "\u62a4\u5589\u7532\u80c4", "hypernym": "\u62a4\u819d\u7532"}, "75b33f57da2fe84fea4d3ba893e22833e098067c030ec4585ad2a528": {"sentence": "\u62a4\u5589\u7532\u80c4 IS A \u81c2\u7ae0", "label": 0, "tree_id": "651", "term": "\u62a4\u5589\u7532\u80c4", "hypernym": "\u81c2\u7ae0"}, "dc09259821ff9ba1a34cfbd474f1153771ea23664a48b4e2f8749274": {"sentence": "\u62a4\u5589\u7532\u80c4 IS A \u540e\u6321\u677f", "label": 0, "tree_id": "651", "term": "\u62a4\u5589\u7532\u80c4", "hypernym": "\u540e\u6321\u677f"}, "6353a724dcc7829f67f81ff27faa373e20adda1dc0d8dd4837151da8": {"sentence": "\u62a4\u5589\u7532\u80c4 IS A \u80f8\u94e0", "label": 0, "tree_id": "651", "term": "\u62a4\u5589\u7532\u80c4", "hypernym": "\u80f8\u94e0"}, "2f3f30221346e5aa319fd804d7e059511e8fd1fded93826349e0e1f6": {"sentence": "\u62a4\u5589\u7532\u80c4 IS A \u62a4\u817f\u7532", "label": 0, "tree_id": "651", "term": "\u62a4\u5589\u7532\u80c4", "hypernym": "\u62a4\u817f\u7532"}, "fb11449d4e730d03a3cbba5a1cc9ec07947146470402211ac7c05e24": {"sentence": "\u62a4\u5589\u7532\u80c4 IS A \u62a4\u9762\u7532", "label": 0, "tree_id": "651", "term": "\u62a4\u5589\u7532\u80c4", "hypernym": "\u62a4\u9762\u7532"}, "a98102bddb4107ad8b00cc6fbca4b9a33683177e719f4d58487aa9c3": {"sentence": "\u62a4\u5589\u7532\u80c4 IS A \u62a4\u80eb", "label": 0, "tree_id": "651", "term": "\u62a4\u5589\u7532\u80c4", "hypernym": "\u62a4\u80eb"}, "54dd1e9526f6eef322a6d777930b3dd28db815a8846a9a8fc5b37d71": {"sentence": "\u62a4\u5589\u7532\u80c4 IS A \u5e3d\u76d4", "label": 0, "tree_id": "651", "term": "\u62a4\u5589\u7532\u80c4", "hypernym": "\u5e3d\u76d4"}, "2bf6dbb9bd7f66771f5561070d25e05fac1ee43b20fec96cf9b72974": {"sentence": "\u62a4\u5589\u7532\u80c4 IS A \u9a6c\u76d4", "label": 0, "tree_id": "651", "term": "\u62a4\u5589\u7532\u80c4", "hypernym": "\u9a6c\u76d4"}, "dde52daa83ca6743309b3a5352035f87e942e4cfea375735916cad31": {"sentence": "\u62a4\u5589\u7532\u80c4 IS A \u4e2d\u4e16\u7eaa\u9ad8\u9876\u76d4", "label": 0, "tree_id": "651", "term": "\u62a4\u5589\u7532\u80c4", "hypernym": "\u4e2d\u4e16\u7eaa\u9ad8\u9876\u76d4"}, "71c4ec3f7e91b2cb0d99ef365415498136025325b35d0f959bbe38a7": {"sentence": "\u62a4\u5589\u7532\u80c4 IS A \u5934\u76d4", "label": 0, "tree_id": "651", "term": "\u62a4\u5589\u7532\u80c4", "hypernym": "\u5934\u76d4"}, "8bfc2352ec2789bc0c8b4e289419ab596bdb3d2a5d57ddacab89107c": {"sentence": "\u62a4\u5589\u7532\u80c4 IS A \u5927\u5934\u76d4", "label": 0, "tree_id": "651", "term": "\u62a4\u5589\u7532\u80c4", "hypernym": "\u5927\u5934\u76d4"}, "442b7afc61c5975d64687e959b7f829d1005822b55b288c77a78bd15": {"sentence": "\u62a4\u5589\u7532\u80c4 IS A \u76d4", "label": 0, "tree_id": "651", "term": "\u62a4\u5589\u7532\u80c4", "hypernym": "\u76d4"}, "735289e053fba7af148b434ec9ede8081c4387fa0b7f5e9dead201fb": {"sentence": "\u62a4\u5589\u7532\u80c4 IS A \u4e00\u79cd\u8f7b\u94a2\u76d4", "label": 0, "tree_id": "651", "term": "\u62a4\u5589\u7532\u80c4", "hypernym": "\u4e00\u79cd\u8f7b\u94a2\u76d4"}, "647e12eb4479de04b1a15ed0dbbbff5338448f711a23cf3b978fdf16": {"sentence": "\u62a4\u8098 IS A \u88c5\u7532\u677f", "label": 1, "tree_id": "651", "term": "\u62a4\u8098", "hypernym": "\u88c5\u7532\u677f"}, "3ec3853e6ebad8330b4c6bfb7b81807d27761ac698b5652cd0435a23": {"sentence": "\u62a4\u8098 IS A \u8179\u7532", "label": 0, "tree_id": "651", "term": "\u62a4\u8098", "hypernym": "\u8179\u7532"}, "55092fcc0cacbe1c06033d4be905a626ef2c917fa84de4ad3f38428b": {"sentence": "\u62a4\u8098 IS A \u62a4\u5589\u7532\u80c4", "label": 0, "tree_id": "651", "term": "\u62a4\u8098", "hypernym": "\u62a4\u5589\u7532\u80c4"}, "52ea7958d753b628c2100ea79551a5585231b324ceff6d9dcf571aa8": {"sentence": "\u62a4\u8098 IS A \u80a9\u7532", "label": 0, "tree_id": "651", "term": "\u62a4\u8098", "hypernym": "\u80a9\u7532"}, "35a5a7d4aa4e4d3ee4dd590ca0f6148bcc26d3890515c5295aad0611": {"sentence": "\u62a4\u8098 IS A \u62a4\u819d\u7532", "label": 0, "tree_id": "651", "term": "\u62a4\u8098", "hypernym": "\u62a4\u819d\u7532"}, "5496f2b94eff62b51475be2103db0f9d5c2c2b0aba43669985ebd774": {"sentence": "\u62a4\u8098 IS A \u81c2\u7ae0", "label": 0, "tree_id": "651", "term": "\u62a4\u8098", "hypernym": "\u81c2\u7ae0"}, "509f0e15ddf8b225c813fc1c74d76bac194ff7b9b9813e62df36f8d9": {"sentence": "\u62a4\u8098 IS A \u540e\u6321\u677f", "label": 0, "tree_id": "651", "term": "\u62a4\u8098", "hypernym": "\u540e\u6321\u677f"}, "3ea19f9e7f73e00eae1b2fda8cecd097a1d70bf15149ddd5ac81cb7a": {"sentence": "\u62a4\u8098 IS A \u80f8\u94e0", "label": 0, "tree_id": "651", "term": "\u62a4\u8098", "hypernym": "\u80f8\u94e0"}, "6118430e747cc15297397dc931b3e7c63ef0c682303243b0c8362fcd": {"sentence": "\u62a4\u8098 IS A \u62a4\u817f\u7532", "label": 0, "tree_id": "651", "term": "\u62a4\u8098", "hypernym": "\u62a4\u817f\u7532"}, "e08dace2f14d8cadaf092737274ab34c00b58b6b9f669ad715cca613": {"sentence": "\u62a4\u8098 IS A \u62a4\u9762\u7532", "label": 0, "tree_id": "651", "term": "\u62a4\u8098", "hypernym": "\u62a4\u9762\u7532"}, "3e366b5c8f9733acb1f807635e2786fadd8972f6111f933e11d71908": {"sentence": "\u62a4\u8098 IS A \u62a4\u80eb", "label": 0, "tree_id": "651", "term": "\u62a4\u8098", "hypernym": "\u62a4\u80eb"}, "6e77882eed9dcdc86781dfd8c95bb6c22345dae3214b5968b8e9a1d3": {"sentence": "\u62a4\u8098 IS A \u5e3d\u76d4", "label": 0, "tree_id": "651", "term": "\u62a4\u8098", "hypernym": "\u5e3d\u76d4"}, "86190ec52681a7c6e750d58d52ed981aa9fd7b69b18602e078d8f8f2": {"sentence": "\u62a4\u8098 IS A \u9a6c\u76d4", "label": 0, "tree_id": "651", "term": "\u62a4\u8098", "hypernym": "\u9a6c\u76d4"}, "2c53bcff9e513dceccaf85a9ae65fc16be1dbe601215e8c27eb8aaf7": {"sentence": "\u62a4\u8098 IS A \u4e2d\u4e16\u7eaa\u9ad8\u9876\u76d4", "label": 0, "tree_id": "651", "term": "\u62a4\u8098", "hypernym": "\u4e2d\u4e16\u7eaa\u9ad8\u9876\u76d4"}, "4d920ee653e4ae08e2ea1d0c1f15d9cbccaeaeecc307e0f45d3f4d14": {"sentence": "\u62a4\u8098 IS A \u5934\u76d4", "label": 0, "tree_id": "651", "term": "\u62a4\u8098", "hypernym": "\u5934\u76d4"}, "8216621b1675089c01c0770f4b70f7e1f2dc489438a165eed55628ed": {"sentence": "\u62a4\u8098 IS A \u5927\u5934\u76d4", "label": 0, "tree_id": "651", "term": "\u62a4\u8098", "hypernym": "\u5927\u5934\u76d4"}, "139d9739a68214b45747db9bf9dd163933a985b08c47cdb039260bc3": {"sentence": "\u62a4\u8098 IS A \u76d4", "label": 0, "tree_id": "651", "term": "\u62a4\u8098", "hypernym": "\u76d4"}, "793e01fd1fc7ce7ac372bd7077bff976b395e7784d29ebd7e7f6eec6": {"sentence": "\u62a4\u8098 IS A \u4e00\u79cd\u8f7b\u94a2\u76d4", "label": 0, "tree_id": "651", "term": "\u62a4\u8098", "hypernym": "\u4e00\u79cd\u8f7b\u94a2\u76d4"}, "495b85a63a6885650c0a69e4ece971d8f2b88ba4a51cf8b198425d12": {"sentence": "\u80a9\u7532 IS A \u88c5\u7532\u677f", "label": 1, "tree_id": "651", "term": "\u80a9\u7532", "hypernym": "\u88c5\u7532\u677f"}, "dff4f95ed057a36f02d2bb771de4b6d44d260f7eee7a5bf9b4072db8": {"sentence": "\u80a9\u7532 IS A \u8179\u7532", "label": 0, "tree_id": "651", "term": "\u80a9\u7532", "hypernym": "\u8179\u7532"}, "d759845a1c9b3534b647914840e3890dc8b1af1a6724fdd8e1326787": {"sentence": "\u80a9\u7532 IS A \u62a4\u5589\u7532\u80c4", "label": 0, "tree_id": "651", "term": "\u80a9\u7532", "hypernym": "\u62a4\u5589\u7532\u80c4"}, "629829481aee33dbd5db43cbafe90b18e6d016fd5c19e247bbc5a46e": {"sentence": "\u80a9\u7532 IS A \u62a4\u8098", "label": 0, "tree_id": "651", "term": "\u80a9\u7532", "hypernym": "\u62a4\u8098"}, "f35e67ee740d744aa4e5fec02258d7ae1eadf5c121d251e1e5cf63e1": {"sentence": "\u80a9\u7532 IS A \u62a4\u819d\u7532", "label": 0, "tree_id": "651", "term": "\u80a9\u7532", "hypernym": "\u62a4\u819d\u7532"}, "f60b4c8a4b2674e3b9153ad57125fada417cdcdf60cf6947ee2167f8": {"sentence": "\u80a9\u7532 IS A \u81c2\u7ae0", "label": 0, "tree_id": "651", "term": "\u80a9\u7532", "hypernym": "\u81c2\u7ae0"}, "b0988269c6a51a9409fcf6f60bf652d961b636e4e8b5e90715413f18": {"sentence": "\u80a9\u7532 IS A \u540e\u6321\u677f", "label": 0, "tree_id": "651", "term": "\u80a9\u7532", "hypernym": "\u540e\u6321\u677f"}, "8db792efd369678b97f7b5ce2e2b3590711238e5f4ede26343788b0c": {"sentence": "\u80a9\u7532 IS A \u80f8\u94e0", "label": 0, "tree_id": "651", "term": "\u80a9\u7532", "hypernym": "\u80f8\u94e0"}, "7c67439fcb4657e732d2d18e6edf3c6bfcc7da24fcf3dd6359ca889c": {"sentence": "\u80a9\u7532 IS A \u62a4\u817f\u7532", "label": 0, "tree_id": "651", "term": "\u80a9\u7532", "hypernym": "\u62a4\u817f\u7532"}, "781253d81b0a0fd76e508913c3cf1e0f0391f13d9c40bdf1f5ea7e2d": {"sentence": "\u80a9\u7532 IS A \u62a4\u9762\u7532", "label": 0, "tree_id": "651", "term": "\u80a9\u7532", "hypernym": "\u62a4\u9762\u7532"}, "c387ef21837a7e1a26e59562a68947465bd7fb8853b4cdebd8d74e62": {"sentence": "\u80a9\u7532 IS A \u62a4\u80eb", "label": 0, "tree_id": "651", "term": "\u80a9\u7532", "hypernym": "\u62a4\u80eb"}, "17c8d6e019560980f2505a9da86247baf42a7f335c089c08db215680": {"sentence": "\u80a9\u7532 IS A \u5e3d\u76d4", "label": 0, "tree_id": "651", "term": "\u80a9\u7532", "hypernym": "\u5e3d\u76d4"}, "84f5e4404e948e99e5c30bb98d90a3eed62c6e8e664639e85abb70ae": {"sentence": "\u80a9\u7532 IS A \u9a6c\u76d4", "label": 0, "tree_id": "651", "term": "\u80a9\u7532", "hypernym": "\u9a6c\u76d4"}, "25e73d490db11cb48dc0f4b9df0772df3fb3ffc2da1c7d37cec8ecd0": {"sentence": "\u80a9\u7532 IS A \u4e2d\u4e16\u7eaa\u9ad8\u9876\u76d4", "label": 0, "tree_id": "651", "term": "\u80a9\u7532", "hypernym": "\u4e2d\u4e16\u7eaa\u9ad8\u9876\u76d4"}, "7cebbb92dd28926507ac39cb76b01f89620e9baec57b055f88b00b8d": {"sentence": "\u80a9\u7532 IS A \u5934\u76d4", "label": 0, "tree_id": "651", "term": "\u80a9\u7532", "hypernym": "\u5934\u76d4"}, "a9e7b7c7831d7342d31aaa856f19e5a85e5a4b0e253d037beff61ba4": {"sentence": "\u80a9\u7532 IS A \u5927\u5934\u76d4", "label": 0, "tree_id": "651", "term": "\u80a9\u7532", "hypernym": "\u5927\u5934\u76d4"}, "7d1f26857995efb80444a367fff36302bde94680f291081f07288646": {"sentence": "\u80a9\u7532 IS A \u76d4", "label": 0, "tree_id": "651", "term": "\u80a9\u7532", "hypernym": "\u76d4"}, "ced2a8667fde38277bf54167e8a109584a15d1785d5794f705d1534e": {"sentence": "\u80a9\u7532 IS A \u4e00\u79cd\u8f7b\u94a2\u76d4", "label": 0, "tree_id": "651", "term": "\u80a9\u7532", "hypernym": "\u4e00\u79cd\u8f7b\u94a2\u76d4"}, "cccdfd7719525d2929cf03caf7d8ee5bdb06257a76aaff1cc9b7eb3a": {"sentence": "\u62a4\u819d\u7532 IS A \u88c5\u7532\u677f", "label": 1, "tree_id": "651", "term": "\u62a4\u819d\u7532", "hypernym": "\u88c5\u7532\u677f"}, "2efb1f33005ca7ae0e9f29c2c5719fe43d87a1528f1cf7edd5c08d25": {"sentence": "\u62a4\u819d\u7532 IS A \u8179\u7532", "label": 0, "tree_id": "651", "term": "\u62a4\u819d\u7532", "hypernym": "\u8179\u7532"}, "ee97ce51586068f57b73beeefad8b444f6af075dcac1dd5f6fdc80e5": {"sentence": "\u62a4\u819d\u7532 IS A \u62a4\u5589\u7532\u80c4", "label": 0, "tree_id": "651", "term": "\u62a4\u819d\u7532", "hypernym": "\u62a4\u5589\u7532\u80c4"}, "bf93cf9acfdd276045c7fb8b0c19f55acd6d20088d20dc61db20390f": {"sentence": "\u62a4\u819d\u7532 IS A \u62a4\u8098", "label": 0, "tree_id": "651", "term": "\u62a4\u819d\u7532", "hypernym": "\u62a4\u8098"}, "c9c1103eb6ad15031e92eed30974b16d5c1a8d2f65358a5a57e1435d": {"sentence": "\u62a4\u819d\u7532 IS A \u80a9\u7532", "label": 0, "tree_id": "651", "term": "\u62a4\u819d\u7532", "hypernym": "\u80a9\u7532"}, "82b4355c3fa2facf7268e9795d6d7712e2d8264c5e5b19f70d63b115": {"sentence": "\u62a4\u819d\u7532 IS A \u81c2\u7ae0", "label": 0, "tree_id": "651", "term": "\u62a4\u819d\u7532", "hypernym": "\u81c2\u7ae0"}, "30360d5745ecea7d5898349ed778098fdfab0934898b93be2c970e48": {"sentence": "\u62a4\u819d\u7532 IS A \u540e\u6321\u677f", "label": 0, "tree_id": "651", "term": "\u62a4\u819d\u7532", "hypernym": "\u540e\u6321\u677f"}, "f363746e892ea67e9d0c5f9372fcbf59a4f6bc313c6a28e8bf2f33ed": {"sentence": "\u62a4\u819d\u7532 IS A \u80f8\u94e0", "label": 0, "tree_id": "651", "term": "\u62a4\u819d\u7532", "hypernym": "\u80f8\u94e0"}, "35aedb55c4dc2074c12d173931f63199eb44321de5493f0a3fbc428d": {"sentence": "\u62a4\u819d\u7532 IS A \u62a4\u817f\u7532", "label": 0, "tree_id": "651", "term": "\u62a4\u819d\u7532", "hypernym": "\u62a4\u817f\u7532"}, "7b9333fc5b13e002e7047237cc11de5c7f0a1d8642664a2b5ca9c0a2": {"sentence": "\u62a4\u819d\u7532 IS A \u62a4\u9762\u7532", "label": 0, "tree_id": "651", "term": "\u62a4\u819d\u7532", "hypernym": "\u62a4\u9762\u7532"}, "82979bf12f20adbe70f470fd0a39b779b0ac53222eea1cf314e9817a": {"sentence": "\u62a4\u819d\u7532 IS A \u62a4\u80eb", "label": 0, "tree_id": "651", "term": "\u62a4\u819d\u7532", "hypernym": "\u62a4\u80eb"}, "f00e544ad235bfbd880b0e27d8acffa84122373d2758c75ca5533b26": {"sentence": "\u62a4\u819d\u7532 IS A \u5e3d\u76d4", "label": 0, "tree_id": "651", "term": "\u62a4\u819d\u7532", "hypernym": "\u5e3d\u76d4"}, "750406e94f298657f65d2a16874956409ba30ba825e20da3fda07e67": {"sentence": "\u62a4\u819d\u7532 IS A \u9a6c\u76d4", "label": 0, "tree_id": "651", "term": "\u62a4\u819d\u7532", "hypernym": "\u9a6c\u76d4"}, "5c2062447be9f6f00d5c61c89bf6e9fe829df2add89deb63da867655": {"sentence": "\u62a4\u819d\u7532 IS A \u4e2d\u4e16\u7eaa\u9ad8\u9876\u76d4", "label": 0, "tree_id": "651", "term": "\u62a4\u819d\u7532", "hypernym": "\u4e2d\u4e16\u7eaa\u9ad8\u9876\u76d4"}, "b4220db34e5b80811dbdf008b81af32e504f5a8a6feb1060e4814dd3": {"sentence": "\u62a4\u819d\u7532 IS A \u5934\u76d4", "label": 0, "tree_id": "651", "term": "\u62a4\u819d\u7532", "hypernym": "\u5934\u76d4"}, "878c66aa3e42aef5cb8ae07dfe636a1e23e6184b92a0e88411989538": {"sentence": "\u62a4\u819d\u7532 IS A \u5927\u5934\u76d4", "label": 0, "tree_id": "651", "term": "\u62a4\u819d\u7532", "hypernym": "\u5927\u5934\u76d4"}, "f3348634011e835a7b9bd474cea0b1718019c8676368ddf4befb0dde": {"sentence": "\u62a4\u819d\u7532 IS A \u76d4", "label": 0, "tree_id": "651", "term": "\u62a4\u819d\u7532", "hypernym": "\u76d4"}, "2af20d40f2c2168484a54efd77e4b3aed028a4123647b6a674f452f1": {"sentence": "\u62a4\u819d\u7532 IS A \u4e00\u79cd\u8f7b\u94a2\u76d4", "label": 0, "tree_id": "651", "term": "\u62a4\u819d\u7532", "hypernym": "\u4e00\u79cd\u8f7b\u94a2\u76d4"}, "c9ff7b52f67632e23265c7ac22faf3c669aef11baa404729dc3cbbd7": {"sentence": "\u81c2\u7ae0 IS A \u88c5\u7532\u677f", "label": 1, "tree_id": "651", "term": "\u81c2\u7ae0", "hypernym": "\u88c5\u7532\u677f"}, "0c685adc5365dca6085e4d18018f1e36cc24edc178e36c21da3ec246": {"sentence": "\u81c2\u7ae0 IS A \u8179\u7532", "label": 0, "tree_id": "651", "term": "\u81c2\u7ae0", "hypernym": "\u8179\u7532"}, "35feb80b72b48a6c8f3a28519c7dfd13d5817a8b7fc46ae2035382c4": {"sentence": "\u81c2\u7ae0 IS A \u62a4\u5589\u7532\u80c4", "label": 0, "tree_id": "651", "term": "\u81c2\u7ae0", "hypernym": "\u62a4\u5589\u7532\u80c4"}, "04805142b65274f4c145ab1c81e2a489ed77b956a1708e4ad9f4a4ce": {"sentence": "\u81c2\u7ae0 IS A \u62a4\u8098", "label": 0, "tree_id": "651", "term": "\u81c2\u7ae0", "hypernym": "\u62a4\u8098"}, "48a8aca36c10c5ac907ebd008c7366d461d07a70aca8d224ffd71b55": {"sentence": "\u81c2\u7ae0 IS A \u80a9\u7532", "label": 0, "tree_id": "651", "term": "\u81c2\u7ae0", "hypernym": "\u80a9\u7532"}, "2af8f5bb7e92c64daf800a2522bd6ab6cf2204b17bc1b42a5eea28a3": {"sentence": "\u81c2\u7ae0 IS A \u62a4\u819d\u7532", "label": 0, "tree_id": "651", "term": "\u81c2\u7ae0", "hypernym": "\u62a4\u819d\u7532"}, "b6c391770742f0ab69ea2ac9ef1af351d22b6f5c7739cf259051d456": {"sentence": "\u81c2\u7ae0 IS A \u540e\u6321\u677f", "label": 0, "tree_id": "651", "term": "\u81c2\u7ae0", "hypernym": "\u540e\u6321\u677f"}, "f6b0ecc85ddf30b9fb5e0bdb1ebb2be939229428dd281ff4c2a066cb": {"sentence": "\u81c2\u7ae0 IS A \u80f8\u94e0", "label": 0, "tree_id": "651", "term": "\u81c2\u7ae0", "hypernym": "\u80f8\u94e0"}, "2ebe6340742b2367062113d0c2abc3cf3f6c4e67d651d8480c7eae84": {"sentence": "\u81c2\u7ae0 IS A \u62a4\u817f\u7532", "label": 0, "tree_id": "651", "term": "\u81c2\u7ae0", "hypernym": "\u62a4\u817f\u7532"}, "7a83e73537243f96e130da43f221f5f006f4fdcd12a173518bfb1eaf": {"sentence": "\u81c2\u7ae0 IS A \u62a4\u9762\u7532", "label": 0, "tree_id": "651", "term": "\u81c2\u7ae0", "hypernym": "\u62a4\u9762\u7532"}, "4277e13bcb574df6faa9ffb66512925613efd0d70db273e2b4834941": {"sentence": "\u81c2\u7ae0 IS A \u62a4\u80eb", "label": 0, "tree_id": "651", "term": "\u81c2\u7ae0", "hypernym": "\u62a4\u80eb"}, "336041d12dac38563df1307d703dc58f1367007109a26eebfbc75b75": {"sentence": "\u81c2\u7ae0 IS A \u5e3d\u76d4", "label": 0, "tree_id": "651", "term": "\u81c2\u7ae0", "hypernym": "\u5e3d\u76d4"}, "41f7d0af84d3cc8e08ffdd6031c188656860a4d0f6c1ed38cb3e4477": {"sentence": "\u81c2\u7ae0 IS A \u9a6c\u76d4", "label": 0, "tree_id": "651", "term": "\u81c2\u7ae0", "hypernym": "\u9a6c\u76d4"}, "110a28f01ae4c0659fe0a53b093ad05d5be19574fd42290bc3bf9b5d": {"sentence": "\u81c2\u7ae0 IS A \u4e2d\u4e16\u7eaa\u9ad8\u9876\u76d4", "label": 0, "tree_id": "651", "term": "\u81c2\u7ae0", "hypernym": "\u4e2d\u4e16\u7eaa\u9ad8\u9876\u76d4"}, "e826a1b478b64238d4f28b14bfa38dd5bcc701a498655af69e8aa6eb": {"sentence": "\u81c2\u7ae0 IS A \u5934\u76d4", "label": 0, "tree_id": "651", "term": "\u81c2\u7ae0", "hypernym": "\u5934\u76d4"}, "716965af82a7f035b72a0e88bc0f7ece5e4e19e1a1a38451866ff290": {"sentence": "\u81c2\u7ae0 IS A \u5927\u5934\u76d4", "label": 0, "tree_id": "651", "term": "\u81c2\u7ae0", "hypernym": "\u5927\u5934\u76d4"}, "08d09f81ff055d9cc401f6b6468d5a4e8170e593dcb70eec9c2e4f1c": {"sentence": "\u81c2\u7ae0 IS A \u76d4", "label": 0, "tree_id": "651", "term": "\u81c2\u7ae0", "hypernym": "\u76d4"}, "4256f4dbe6e7c1a7037156aec48155c65caf2bd6153f2ad9d8739ef7": {"sentence": "\u81c2\u7ae0 IS A \u4e00\u79cd\u8f7b\u94a2\u76d4", "label": 0, "tree_id": "651", "term": "\u81c2\u7ae0", "hypernym": "\u4e00\u79cd\u8f7b\u94a2\u76d4"}, "667c096d85d4ea5470a93c5db38e7f5b93afa2ee2143f0cded801275": {"sentence": "\u540e\u6321\u677f IS A \u88c5\u7532\u677f", "label": 1, "tree_id": "651", "term": "\u540e\u6321\u677f", "hypernym": "\u88c5\u7532\u677f"}, "b95a1bac61b24236dfbdc27c7919535ee6225275ec2e99ebe8c30d9b": {"sentence": "\u540e\u6321\u677f IS A \u8179\u7532", "label": 0, "tree_id": "651", "term": "\u540e\u6321\u677f", "hypernym": "\u8179\u7532"}, "3026beb2b3170c171680744868f310000318b80021b1966c886e7456": {"sentence": "\u540e\u6321\u677f IS A \u62a4\u5589\u7532\u80c4", "label": 0, "tree_id": "651", "term": "\u540e\u6321\u677f", "hypernym": "\u62a4\u5589\u7532\u80c4"}, "657e5f3d50e066296d3618137d9810033503270a03d1b63ef7b576d4": {"sentence": "\u540e\u6321\u677f IS A \u62a4\u8098", "label": 0, "tree_id": "651", "term": "\u540e\u6321\u677f", "hypernym": "\u62a4\u8098"}, "b6898cce61cb750d80bf6d53e874cab78f057faca5bee47598894582": {"sentence": "\u540e\u6321\u677f IS A \u80a9\u7532", "label": 0, "tree_id": "651", "term": "\u540e\u6321\u677f", "hypernym": "\u80a9\u7532"}, "4d4122d21bbcdfd46f5002c183c835292bbb14f8c08bb3ba8f2f14d5": {"sentence": "\u540e\u6321\u677f IS A \u62a4\u819d\u7532", "label": 0, "tree_id": "651", "term": "\u540e\u6321\u677f", "hypernym": "\u62a4\u819d\u7532"}, "9271ade58237bdd8438e096596b2876207de437ec0788af56b95697f": {"sentence": "\u540e\u6321\u677f IS A \u81c2\u7ae0", "label": 0, "tree_id": "651", "term": "\u540e\u6321\u677f", "hypernym": "\u81c2\u7ae0"}, "b7bb7b38c72d62e7e46fbfbb8ef87a814a6cf3997533fb2b567bbe16": {"sentence": "\u540e\u6321\u677f IS A \u80f8\u94e0", "label": 0, "tree_id": "651", "term": "\u540e\u6321\u677f", "hypernym": "\u80f8\u94e0"}, "c27ba65766748653eb2e76c13b794dc775cb339500cd019db37b3143": {"sentence": "\u540e\u6321\u677f IS A \u62a4\u817f\u7532", "label": 0, "tree_id": "651", "term": "\u540e\u6321\u677f", "hypernym": "\u62a4\u817f\u7532"}, "1a1d17a8481d9298b9ecd1a83bc32247f7796d7a3a086e7e5e76090c": {"sentence": "\u540e\u6321\u677f IS A \u62a4\u9762\u7532", "label": 0, "tree_id": "651", "term": "\u540e\u6321\u677f", "hypernym": "\u62a4\u9762\u7532"}, "41793e578ebf937fc33ba587c1d4dd47fd03fb6807deee91b97f7682": {"sentence": "\u540e\u6321\u677f IS A \u62a4\u80eb", "label": 0, "tree_id": "651", "term": "\u540e\u6321\u677f", "hypernym": "\u62a4\u80eb"}, "64f5c877fb15bdba64d6cad8263b0038e48d16bc39be28adc7aa0d1b": {"sentence": "\u540e\u6321\u677f IS A \u5e3d\u76d4", "label": 0, "tree_id": "651", "term": "\u540e\u6321\u677f", "hypernym": "\u5e3d\u76d4"}, "064588547b67894c1aab33e9f2071b9724e42c087cb4537e73f40387": {"sentence": "\u540e\u6321\u677f IS A \u9a6c\u76d4", "label": 0, "tree_id": "651", "term": "\u540e\u6321\u677f", "hypernym": "\u9a6c\u76d4"}, "aa2d5f406c1e161a2368702415f1a370397dd59c1a95e6192f0b1075": {"sentence": "\u540e\u6321\u677f IS A \u4e2d\u4e16\u7eaa\u9ad8\u9876\u76d4", "label": 0, "tree_id": "651", "term": "\u540e\u6321\u677f", "hypernym": "\u4e2d\u4e16\u7eaa\u9ad8\u9876\u76d4"}, "b4ff416f6acb9e7ad5f298842e8fca22c65ec9354329964c5bb9a1a4": {"sentence": "\u540e\u6321\u677f IS A \u5934\u76d4", "label": 0, "tree_id": "651", "term": "\u540e\u6321\u677f", "hypernym": "\u5934\u76d4"}, "dd7ec33c1cad13687652fe7d9a30fbb4fa6a143c3dde9ea4cb88a740": {"sentence": "\u540e\u6321\u677f IS A \u5927\u5934\u76d4", "label": 0, "tree_id": "651", "term": "\u540e\u6321\u677f", "hypernym": "\u5927\u5934\u76d4"}, "09a606c0542451c2b2a3cd9c8ac8e5f56627e40ac1f5b004df9a8d6e": {"sentence": "\u540e\u6321\u677f IS A \u76d4", "label": 0, "tree_id": "651", "term": "\u540e\u6321\u677f", "hypernym": "\u76d4"}, "2579c7881c82ef75537b483315dcf81c0ec808fad785e129a8598353": {"sentence": "\u540e\u6321\u677f IS A \u4e00\u79cd\u8f7b\u94a2\u76d4", "label": 0, "tree_id": "651", "term": "\u540e\u6321\u677f", "hypernym": "\u4e00\u79cd\u8f7b\u94a2\u76d4"}, "cfd5ebdaf6c898c307371e8de2984377db4c95c56792d9813f0a74b5": {"sentence": "\u80f8\u94e0 IS A \u88c5\u7532\u677f", "label": 1, "tree_id": "651", "term": "\u80f8\u94e0", "hypernym": "\u88c5\u7532\u677f"}, "2062870bc2f5b539402fb353134b71ea97fa8a2f0ff849aab3fdac0e": {"sentence": "\u80f8\u94e0 IS A \u8179\u7532", "label": 0, "tree_id": "651", "term": "\u80f8\u94e0", "hypernym": "\u8179\u7532"}, "59c7ca775bb2fde655c396f06eec5eba3045736bbfeb91fa3c563b3a": {"sentence": "\u80f8\u94e0 IS A \u62a4\u5589\u7532\u80c4", "label": 0, "tree_id": "651", "term": "\u80f8\u94e0", "hypernym": "\u62a4\u5589\u7532\u80c4"}, "a9e247ab4a0ca309ab29c5a37f3bf49ebb09febf717414cb8ff9e23d": {"sentence": "\u80f8\u94e0 IS A \u62a4\u8098", "label": 0, "tree_id": "651", "term": "\u80f8\u94e0", "hypernym": "\u62a4\u8098"}, "8ad8a3ba088e424d384df888f2a5b9355cb29fe5be74318e024122fd": {"sentence": "\u80f8\u94e0 IS A \u80a9\u7532", "label": 0, "tree_id": "651", "term": "\u80f8\u94e0", "hypernym": "\u80a9\u7532"}, "e31eccc9bc70d3deec76d0664ff27e922746e1a9a77919ba8ba66d07": {"sentence": "\u80f8\u94e0 IS A \u62a4\u819d\u7532", "label": 0, "tree_id": "651", "term": "\u80f8\u94e0", "hypernym": "\u62a4\u819d\u7532"}, "965bad60dbd7ebeecbd32b2bab6d1cec7dca31a3951a368944942bcd": {"sentence": "\u80f8\u94e0 IS A \u81c2\u7ae0", "label": 0, "tree_id": "651", "term": "\u80f8\u94e0", "hypernym": "\u81c2\u7ae0"}, "d334bb504fa7cdb58a44b01bc11706c0511576b94fa911f193578d1f": {"sentence": "\u80f8\u94e0 IS A \u540e\u6321\u677f", "label": 0, "tree_id": "651", "term": "\u80f8\u94e0", "hypernym": "\u540e\u6321\u677f"}, "15f03d712777e93ca32bcdb5173c0c8b7abb92e7c0b419ce734a6962": {"sentence": "\u80f8\u94e0 IS A \u62a4\u817f\u7532", "label": 0, "tree_id": "651", "term": "\u80f8\u94e0", "hypernym": "\u62a4\u817f\u7532"}, "0b6b01bf6417dee34fbee779a7e2205287a7299cb6b37192b7d92cad": {"sentence": "\u80f8\u94e0 IS A \u62a4\u9762\u7532", "label": 0, "tree_id": "651", "term": "\u80f8\u94e0", "hypernym": "\u62a4\u9762\u7532"}, "109a1eae0b7ebc45be9ff78c2aa2ae86330cd0e07e34fe958552a81c": {"sentence": "\u80f8\u94e0 IS A \u62a4\u80eb", "label": 0, "tree_id": "651", "term": "\u80f8\u94e0", "hypernym": "\u62a4\u80eb"}, "c3bee47a5a456e61a831d6dd3d147996c33d91bcf5dc20f7cb9513ac": {"sentence": "\u80f8\u94e0 IS A \u5e3d\u76d4", "label": 0, "tree_id": "651", "term": "\u80f8\u94e0", "hypernym": "\u5e3d\u76d4"}, "99e416ccd8acf313ec3584c00af43e00b5fb16b64f1ab463ef10f629": {"sentence": "\u80f8\u94e0 IS A \u9a6c\u76d4", "label": 0, "tree_id": "651", "term": "\u80f8\u94e0", "hypernym": "\u9a6c\u76d4"}, "a200699d3ea09f79c8c5a2dfaad16f1a8708c050251634f86864a34c": {"sentence": "\u80f8\u94e0 IS A \u4e2d\u4e16\u7eaa\u9ad8\u9876\u76d4", "label": 0, "tree_id": "651", "term": "\u80f8\u94e0", "hypernym": "\u4e2d\u4e16\u7eaa\u9ad8\u9876\u76d4"}, "d258518992ac6a8980f92221080c28e0a9c543192feb327cac93407f": {"sentence": "\u80f8\u94e0 IS A \u5934\u76d4", "label": 0, "tree_id": "651", "term": "\u80f8\u94e0", "hypernym": "\u5934\u76d4"}, "f08a7a9c21ea54a7953bbeab337a5e255fb9d5a6917a732d420dbe11": {"sentence": "\u80f8\u94e0 IS A \u5927\u5934\u76d4", "label": 0, "tree_id": "651", "term": "\u80f8\u94e0", "hypernym": "\u5927\u5934\u76d4"}, "0344cb220f937eccb209740bf2cf250bf0fc5ba2b61894d537bedb52": {"sentence": "\u80f8\u94e0 IS A \u76d4", "label": 0, "tree_id": "651", "term": "\u80f8\u94e0", "hypernym": "\u76d4"}, "979139888156fcb16a319d4d24d43128c135f37651353670b875eaef": {"sentence": "\u80f8\u94e0 IS A \u4e00\u79cd\u8f7b\u94a2\u76d4", "label": 0, "tree_id": "651", "term": "\u80f8\u94e0", "hypernym": "\u4e00\u79cd\u8f7b\u94a2\u76d4"}, "d452332ce2c77caf527d083769afa67b3e9e7a5c2cba833f2b4b0548": {"sentence": "\u62a4\u817f\u7532 IS A \u88c5\u7532\u677f", "label": 1, "tree_id": "651", "term": "\u62a4\u817f\u7532", "hypernym": "\u88c5\u7532\u677f"}, "af45f2449b9fe16e77d79696e425db4663206ed354dfa7e2ce7dffea": {"sentence": "\u62a4\u817f\u7532 IS A \u8179\u7532", "label": 0, "tree_id": "651", "term": "\u62a4\u817f\u7532", "hypernym": "\u8179\u7532"}, "f00bce775fcc1785e560f7564f7c47f8b07ced9f0b34884b3c722ff6": {"sentence": "\u62a4\u817f\u7532 IS A \u62a4\u5589\u7532\u80c4", "label": 0, "tree_id": "651", "term": "\u62a4\u817f\u7532", "hypernym": "\u62a4\u5589\u7532\u80c4"}, "d91dbcbef5d41bdf205670a8a7405cfbfda4a0fc401bc2b07145e0d4": {"sentence": "\u62a4\u817f\u7532 IS A \u62a4\u8098", "label": 0, "tree_id": "651", "term": "\u62a4\u817f\u7532", "hypernym": "\u62a4\u8098"}, "5a65cb4c5b65efd776b98f8d14e510521b3fc4deb43b6b27c22ea537": {"sentence": "\u62a4\u817f\u7532 IS A \u80a9\u7532", "label": 0, "tree_id": "651", "term": "\u62a4\u817f\u7532", "hypernym": "\u80a9\u7532"}, "f52bf0b59f647befe495caf90200f96e854fcd62bcc5d988af874cfc": {"sentence": "\u62a4\u817f\u7532 IS A \u62a4\u819d\u7532", "label": 0, "tree_id": "651", "term": "\u62a4\u817f\u7532", "hypernym": "\u62a4\u819d\u7532"}, "fca827246207d1297e7a820b74069ad09f7a046b4c08b19f78673fb6": {"sentence": "\u62a4\u817f\u7532 IS A \u81c2\u7ae0", "label": 0, "tree_id": "651", "term": "\u62a4\u817f\u7532", "hypernym": "\u81c2\u7ae0"}, "e117e396b6a1f65513ce47e43c5565969fe119e84d4c3c64ffef2bc1": {"sentence": "\u62a4\u817f\u7532 IS A \u540e\u6321\u677f", "label": 0, "tree_id": "651", "term": "\u62a4\u817f\u7532", "hypernym": "\u540e\u6321\u677f"}, "a4422dca36bd73ccf32a1a2688f0d6ff828be764eb87edd692058c66": {"sentence": "\u62a4\u817f\u7532 IS A \u80f8\u94e0", "label": 0, "tree_id": "651", "term": "\u62a4\u817f\u7532", "hypernym": "\u80f8\u94e0"}, "53205f3b2bc60c51a76babe805e27054bd3b7f844e00a1829309f559": {"sentence": "\u62a4\u817f\u7532 IS A \u62a4\u9762\u7532", "label": 0, "tree_id": "651", "term": "\u62a4\u817f\u7532", "hypernym": "\u62a4\u9762\u7532"}, "419191939ab0005910f5bac0aa8e830a038d52551a1cace5445ff99d": {"sentence": "\u62a4\u817f\u7532 IS A \u62a4\u80eb", "label": 0, "tree_id": "651", "term": "\u62a4\u817f\u7532", "hypernym": "\u62a4\u80eb"}, "abb0b4dd35cdb85667dcb21f6df89aa26236f9a3937ccc66b3a8b3d2": {"sentence": "\u62a4\u817f\u7532 IS A \u5e3d\u76d4", "label": 0, "tree_id": "651", "term": "\u62a4\u817f\u7532", "hypernym": "\u5e3d\u76d4"}, "88dd2dd9d388195063a25ecd8666126aa463d4ad7887754da0f3c865": {"sentence": "\u62a4\u817f\u7532 IS A \u9a6c\u76d4", "label": 0, "tree_id": "651", "term": "\u62a4\u817f\u7532", "hypernym": "\u9a6c\u76d4"}, "e5cb8fd899f4145de5c24a003c32654bc84ade66713f363b610ca81e": {"sentence": "\u62a4\u817f\u7532 IS A \u4e2d\u4e16\u7eaa\u9ad8\u9876\u76d4", "label": 0, "tree_id": "651", "term": "\u62a4\u817f\u7532", "hypernym": "\u4e2d\u4e16\u7eaa\u9ad8\u9876\u76d4"}, "99585e62b513b2d12c73c1ef0b153f686a7bfb0107f3324285c85055": {"sentence": "\u62a4\u817f\u7532 IS A \u5934\u76d4", "label": 0, "tree_id": "651", "term": "\u62a4\u817f\u7532", "hypernym": "\u5934\u76d4"}, "bd11bc3350657bddb255617b03765d8de07ed2534d2e0ffc2bea5d65": {"sentence": "\u62a4\u817f\u7532 IS A \u5927\u5934\u76d4", "label": 0, "tree_id": "651", "term": "\u62a4\u817f\u7532", "hypernym": "\u5927\u5934\u76d4"}, "ce4c6540fb2d2c3f64c40fc8cc82c23079634e2c2441ba4ad41f59da": {"sentence": "\u62a4\u817f\u7532 IS A \u76d4", "label": 0, "tree_id": "651", "term": "\u62a4\u817f\u7532", "hypernym": "\u76d4"}, "86d04e08216eb0525e2d9c50cf21cfb884f1786ed2aa5d50b74381f1": {"sentence": "\u62a4\u817f\u7532 IS A \u4e00\u79cd\u8f7b\u94a2\u76d4", "label": 0, "tree_id": "651", "term": "\u62a4\u817f\u7532", "hypernym": "\u4e00\u79cd\u8f7b\u94a2\u76d4"}, "a9f90183a4f6a88a1a642dc8ae6a5160d0acf6701e0abfa2a2f69149": {"sentence": "\u62a4\u9762\u7532 IS A \u88c5\u7532\u677f", "label": 1, "tree_id": "651", "term": "\u62a4\u9762\u7532", "hypernym": "\u88c5\u7532\u677f"}, "01c602ff0793387ab0becb7b9caa1c40e8326ee30e1aa21a1c165584": {"sentence": "\u62a4\u9762\u7532 IS A \u8179\u7532", "label": 0, "tree_id": "651", "term": "\u62a4\u9762\u7532", "hypernym": "\u8179\u7532"}, "10020766a4b1f9dac86fb771cf8a590ab5452e0bb54d349be8415d1c": {"sentence": "\u62a4\u9762\u7532 IS A \u62a4\u5589\u7532\u80c4", "label": 0, "tree_id": "651", "term": "\u62a4\u9762\u7532", "hypernym": "\u62a4\u5589\u7532\u80c4"}, "e8c8433078c0aa59b811b15ac14e0a9dda53ec076598b907a0d9d098": {"sentence": "\u62a4\u9762\u7532 IS A \u62a4\u8098", "label": 0, "tree_id": "651", "term": "\u62a4\u9762\u7532", "hypernym": "\u62a4\u8098"}, "f596e6196fee05784221ef299748a8c1b9ed244edc1adf9bc1feae0b": {"sentence": "\u62a4\u9762\u7532 IS A \u80a9\u7532", "label": 0, "tree_id": "651", "term": "\u62a4\u9762\u7532", "hypernym": "\u80a9\u7532"}, "1429d2c0dbaea38f8d18d55573a10842110e7e5d42a1675a27c9cfb0": {"sentence": "\u62a4\u9762\u7532 IS A \u62a4\u819d\u7532", "label": 0, "tree_id": "651", "term": "\u62a4\u9762\u7532", "hypernym": "\u62a4\u819d\u7532"}, "378971a34b8c5bda922297d117fda5dcf038cf8222bfb5e3ca3f9230": {"sentence": "\u62a4\u9762\u7532 IS A \u81c2\u7ae0", "label": 0, "tree_id": "651", "term": "\u62a4\u9762\u7532", "hypernym": "\u81c2\u7ae0"}, "bb3aba47f744804b3ddd9ca308ab17a86db158dd5da7f4abf8446fec": {"sentence": "\u62a4\u9762\u7532 IS A \u540e\u6321\u677f", "label": 0, "tree_id": "651", "term": "\u62a4\u9762\u7532", "hypernym": "\u540e\u6321\u677f"}, "fa8ec648d0b8ed4e972dec22f8c8ab3c39368e47ecf0d9cec030df87": {"sentence": "\u62a4\u9762\u7532 IS A \u80f8\u94e0", "label": 0, "tree_id": "651", "term": "\u62a4\u9762\u7532", "hypernym": "\u80f8\u94e0"}, "ba580a7dbd35cccf54736c77131a60e9904874d5df46bba3fc832027": {"sentence": "\u62a4\u9762\u7532 IS A \u62a4\u817f\u7532", "label": 0, "tree_id": "651", "term": "\u62a4\u9762\u7532", "hypernym": "\u62a4\u817f\u7532"}, "10c14188bd7304f6adb549f6036072ffb2b447a7fc6f639d843b8aec": {"sentence": "\u62a4\u9762\u7532 IS A \u62a4\u80eb", "label": 0, "tree_id": "651", "term": "\u62a4\u9762\u7532", "hypernym": "\u62a4\u80eb"}, "9c76f207f96f90d4bed474c63031cd77252ba184f922e3eeeea9352e": {"sentence": "\u62a4\u9762\u7532 IS A \u5e3d\u76d4", "label": 0, "tree_id": "651", "term": "\u62a4\u9762\u7532", "hypernym": "\u5e3d\u76d4"}, "743625863ee69eabda20fad7164adc962414808675da992a8572ca1b": {"sentence": "\u62a4\u9762\u7532 IS A \u9a6c\u76d4", "label": 0, "tree_id": "651", "term": "\u62a4\u9762\u7532", "hypernym": "\u9a6c\u76d4"}, "717ca7d68f5bc46cfd5923205f4c4278af6d439a0fc337cd78f6a78e": {"sentence": "\u62a4\u9762\u7532 IS A \u4e2d\u4e16\u7eaa\u9ad8\u9876\u76d4", "label": 0, "tree_id": "651", "term": "\u62a4\u9762\u7532", "hypernym": "\u4e2d\u4e16\u7eaa\u9ad8\u9876\u76d4"}, "6a8588fad63ceba07c96d8d21b45374eca86a455db2f4d1ec3e406c9": {"sentence": "\u62a4\u9762\u7532 IS A \u5934\u76d4", "label": 0, "tree_id": "651", "term": "\u62a4\u9762\u7532", "hypernym": "\u5934\u76d4"}, "4423012e6e5ef4e1187d39718e4d273d4ef503a7e01d4e43100d557f": {"sentence": "\u62a4\u9762\u7532 IS A \u5927\u5934\u76d4", "label": 0, "tree_id": "651", "term": "\u62a4\u9762\u7532", "hypernym": "\u5927\u5934\u76d4"}, "db923f642e5400e29f179d0e906db1b7c4553c58ae9ec83ee8cefc0d": {"sentence": "\u62a4\u9762\u7532 IS A \u76d4", "label": 0, "tree_id": "651", "term": "\u62a4\u9762\u7532", "hypernym": "\u76d4"}, "2628db9e2108e43c68111105ab7bd32512a789f2d11c715f3ba1f7d8": {"sentence": "\u62a4\u9762\u7532 IS A \u4e00\u79cd\u8f7b\u94a2\u76d4", "label": 0, "tree_id": "651", "term": "\u62a4\u9762\u7532", "hypernym": "\u4e00\u79cd\u8f7b\u94a2\u76d4"}, "df63f8aae361d488f29bd8c6011995bc96d6a7663e3e4d55adf9ce81": {"sentence": "\u62a4\u80eb IS A \u88c5\u7532\u677f", "label": 1, "tree_id": "651", "term": "\u62a4\u80eb", "hypernym": "\u88c5\u7532\u677f"}, "6813608f78d17045cbdaeeca81c2a948a7d49136d0736358e425b6b0": {"sentence": "\u62a4\u80eb IS A \u8179\u7532", "label": 0, "tree_id": "651", "term": "\u62a4\u80eb", "hypernym": "\u8179\u7532"}, "9e0ba7c0e9705f95e19e8c37e5e5b21ef1b2ff9a10971d0c647d1b4a": {"sentence": "\u62a4\u80eb IS A \u62a4\u5589\u7532\u80c4", "label": 0, "tree_id": "651", "term": "\u62a4\u80eb", "hypernym": "\u62a4\u5589\u7532\u80c4"}, "383f7709fc51374e72d85f49f4a9bf0b2ac5f1a5cda4c59049dbd7a4": {"sentence": "\u62a4\u80eb IS A \u62a4\u8098", "label": 0, "tree_id": "651", "term": "\u62a4\u80eb", "hypernym": "\u62a4\u8098"}, "5e922d2b033fbb8a381ed451d5d6fdd7083b81a132cb11e1fcdce1a5": {"sentence": "\u62a4\u80eb IS A \u80a9\u7532", "label": 0, "tree_id": "651", "term": "\u62a4\u80eb", "hypernym": "\u80a9\u7532"}, "01d3b938aff8187c03101088444757e6599d90b05551e27b601d175a": {"sentence": "\u62a4\u80eb IS A \u62a4\u819d\u7532", "label": 0, "tree_id": "651", "term": "\u62a4\u80eb", "hypernym": "\u62a4\u819d\u7532"}, "2c93ededd5c17b6b612819eb27ccc0e1eeb7d812dfe6beda5da177b0": {"sentence": "\u62a4\u80eb IS A \u81c2\u7ae0", "label": 0, "tree_id": "651", "term": "\u62a4\u80eb", "hypernym": "\u81c2\u7ae0"}, "57a0cc52469414beba69de393e7b898c6685c297b04ebadfcd0b2946": {"sentence": "\u62a4\u80eb IS A \u540e\u6321\u677f", "label": 0, "tree_id": "651", "term": "\u62a4\u80eb", "hypernym": "\u540e\u6321\u677f"}, "13a1d9397a380c7b3186cdd2819ffef5bd7f7ffcd0be823793ba70e4": {"sentence": "\u62a4\u80eb IS A \u80f8\u94e0", "label": 0, "tree_id": "651", "term": "\u62a4\u80eb", "hypernym": "\u80f8\u94e0"}, "76f15b29facafca94c759298dd07bcaba5ed2131d32b6e0360f00abc": {"sentence": "\u62a4\u80eb IS A \u62a4\u817f\u7532", "label": 0, "tree_id": "651", "term": "\u62a4\u80eb", "hypernym": "\u62a4\u817f\u7532"}, "252ce37eea14aaea266a1950faa13325b3751e1e0307e8ec99e040c6": {"sentence": "\u62a4\u80eb IS A \u62a4\u9762\u7532", "label": 0, "tree_id": "651", "term": "\u62a4\u80eb", "hypernym": "\u62a4\u9762\u7532"}, "707e02685c63f0297fcc851c33aca071e4453410d362e4eb021ba04d": {"sentence": "\u62a4\u80eb IS A \u5e3d\u76d4", "label": 0, "tree_id": "651", "term": "\u62a4\u80eb", "hypernym": "\u5e3d\u76d4"}, "bf3f8f4601d1813ed3fae0e7639e4d6fd1842f6c367df06da91c1432": {"sentence": "\u62a4\u80eb IS A \u9a6c\u76d4", "label": 0, "tree_id": "651", "term": "\u62a4\u80eb", "hypernym": "\u9a6c\u76d4"}, "2725f56a9a5650cfc0006c763983fc5a86be3740c71fef3c944c6db1": {"sentence": "\u62a4\u80eb IS A \u4e2d\u4e16\u7eaa\u9ad8\u9876\u76d4", "label": 0, "tree_id": "651", "term": "\u62a4\u80eb", "hypernym": "\u4e2d\u4e16\u7eaa\u9ad8\u9876\u76d4"}, "8f9715d33437c4df8a44294a21d9248d6a8b94fa68a06f6b1addb144": {"sentence": "\u62a4\u80eb IS A \u5934\u76d4", "label": 0, "tree_id": "651", "term": "\u62a4\u80eb", "hypernym": "\u5934\u76d4"}, "7cf307a404a3bdafa8eee015204b57d32c8c9180289277f6bd9feb5d": {"sentence": "\u62a4\u80eb IS A \u5927\u5934\u76d4", "label": 0, "tree_id": "651", "term": "\u62a4\u80eb", "hypernym": "\u5927\u5934\u76d4"}, "6ca3081ca8bd37a8f971bcbd3bdf3291be28a048ab938ea031e17c41": {"sentence": "\u62a4\u80eb IS A \u76d4", "label": 0, "tree_id": "651", "term": "\u62a4\u80eb", "hypernym": "\u76d4"}, "41eb308f840255b39b9dc1b9d924f41d005be14515557239ae01afcf": {"sentence": "\u62a4\u80eb IS A \u4e00\u79cd\u8f7b\u94a2\u76d4", "label": 0, "tree_id": "651", "term": "\u62a4\u80eb", "hypernym": "\u4e00\u79cd\u8f7b\u94a2\u76d4"}, "efad389083662c755ad6b6d7778614aad2ea447042e2a407e488e2b1": {"sentence": "\u5e3d\u76d4 IS A \u88c5\u7532\u677f", "label": 1, "tree_id": "651", "term": "\u5e3d\u76d4", "hypernym": "\u88c5\u7532\u677f"}, "72714ea3ef92fd233b7562b99b51d6de5272fffda82b6f2245000e5e": {"sentence": "\u5e3d\u76d4 IS A \u8179\u7532", "label": 0, "tree_id": "651", "term": "\u5e3d\u76d4", "hypernym": "\u8179\u7532"}, "d5cf4f71f37db5249d2f549086471e2ff2a5cd5caa58a5d1ccc87fc2": {"sentence": "\u5e3d\u76d4 IS A \u62a4\u5589\u7532\u80c4", "label": 0, "tree_id": "651", "term": "\u5e3d\u76d4", "hypernym": "\u62a4\u5589\u7532\u80c4"}, "d7324fbcf017f6ec17a929a1d70e4f670753f11a5302f0e4ac51a6e0": {"sentence": "\u5e3d\u76d4 IS A \u62a4\u8098", "label": 0, "tree_id": "651", "term": "\u5e3d\u76d4", "hypernym": "\u62a4\u8098"}, "2054b62bee569ed246ffdd23b3c891553b407c573cc2a8b51016e23b": {"sentence": "\u5e3d\u76d4 IS A \u80a9\u7532", "label": 0, "tree_id": "651", "term": "\u5e3d\u76d4", "hypernym": "\u80a9\u7532"}, "60ddccd11ac26a615f9c52afa2d4a29211dfa7e4c6269194ae1e9362": {"sentence": "\u5e3d\u76d4 IS A \u62a4\u819d\u7532", "label": 0, "tree_id": "651", "term": "\u5e3d\u76d4", "hypernym": "\u62a4\u819d\u7532"}, "407ef39035d91f3876d5815fc48d3f2f7fe6143e7eac3dad68f362bc": {"sentence": "\u5e3d\u76d4 IS A \u81c2\u7ae0", "label": 0, "tree_id": "651", "term": "\u5e3d\u76d4", "hypernym": "\u81c2\u7ae0"}, "6d06f08458d3c2a7e90f89fe27e2b136ef81fe5a18991a484f284cbf": {"sentence": "\u5e3d\u76d4 IS A \u540e\u6321\u677f", "label": 0, "tree_id": "651", "term": "\u5e3d\u76d4", "hypernym": "\u540e\u6321\u677f"}, "cefabfdc9769fde15a4a537e7670934f89a0e774663d95380ace234e": {"sentence": "\u5e3d\u76d4 IS A \u80f8\u94e0", "label": 0, "tree_id": "651", "term": "\u5e3d\u76d4", "hypernym": "\u80f8\u94e0"}, "dbcd67243c054ed6b3d68a03ab27e885776482c5c42d0573e9265fb9": {"sentence": "\u5e3d\u76d4 IS A \u62a4\u817f\u7532", "label": 0, "tree_id": "651", "term": "\u5e3d\u76d4", "hypernym": "\u62a4\u817f\u7532"}, "e3d7b18e665de1d06522206c5079a054c3873481389bec9dab307f90": {"sentence": "\u5e3d\u76d4 IS A \u62a4\u9762\u7532", "label": 0, "tree_id": "651", "term": "\u5e3d\u76d4", "hypernym": "\u62a4\u9762\u7532"}, "60ec739d3476a693a3de1e9ea4013f05e02db96c98fc32322f97d8f2": {"sentence": "\u5e3d\u76d4 IS A \u62a4\u80eb", "label": 0, "tree_id": "651", "term": "\u5e3d\u76d4", "hypernym": "\u62a4\u80eb"}, "47cf9e87c73c438ba8fb4e4c6342cec74ec6131d77439f8bf26c086d": {"sentence": "\u5e3d\u76d4 IS A \u9a6c\u76d4", "label": 0, "tree_id": "651", "term": "\u5e3d\u76d4", "hypernym": "\u9a6c\u76d4"}, "1aa9a9a9c840e674c32f4a2cdd955b9cac94e87e4bbf7e963a40aefe": {"sentence": "\u5e3d\u76d4 IS A \u4e2d\u4e16\u7eaa\u9ad8\u9876\u76d4", "label": 0, "tree_id": "651", "term": "\u5e3d\u76d4", "hypernym": "\u4e2d\u4e16\u7eaa\u9ad8\u9876\u76d4"}, "a296f24fd0c7372a9430252510af25b13e6f3e33080c19b557b78278": {"sentence": "\u5e3d\u76d4 IS A \u5934\u76d4", "label": 0, "tree_id": "651", "term": "\u5e3d\u76d4", "hypernym": "\u5934\u76d4"}, "c1d272b03b418074ba84f43e7bc7830736a7aba9ff88df5ee554ffc3": {"sentence": "\u5e3d\u76d4 IS A \u5927\u5934\u76d4", "label": 0, "tree_id": "651", "term": "\u5e3d\u76d4", "hypernym": "\u5927\u5934\u76d4"}, "d510ba911f4d68c2144ffc404bda0c8735cf68277d27935aa7842847": {"sentence": "\u5e3d\u76d4 IS A \u76d4", "label": 0, "tree_id": "651", "term": "\u5e3d\u76d4", "hypernym": "\u76d4"}, "49e00bba953ab4ae0ff86e3db4741f2e7506d9a6d3b19cf0555ce849": {"sentence": "\u5e3d\u76d4 IS A \u4e00\u79cd\u8f7b\u94a2\u76d4", "label": 0, "tree_id": "651", "term": "\u5e3d\u76d4", "hypernym": "\u4e00\u79cd\u8f7b\u94a2\u76d4"}, "e7faf3741fb1329f05579323fd77054e91efd8ef43a26fe55f1d2088": {"sentence": "\u9a6c\u76d4 IS A \u88c5\u7532\u677f", "label": 1, "tree_id": "651", "term": "\u9a6c\u76d4", "hypernym": "\u88c5\u7532\u677f"}, "25256679eb201ffd65c43c4fc1e21066d11134b456254f40b5e62141": {"sentence": "\u9a6c\u76d4 IS A \u8179\u7532", "label": 0, "tree_id": "651", "term": "\u9a6c\u76d4", "hypernym": "\u8179\u7532"}, "6cd327d7ece1c0fe3376e64e8de74347a8f5920f708bb49ec959d93a": {"sentence": "\u9a6c\u76d4 IS A \u62a4\u5589\u7532\u80c4", "label": 0, "tree_id": "651", "term": "\u9a6c\u76d4", "hypernym": "\u62a4\u5589\u7532\u80c4"}, "1e75626abfb6bd1f9af007de92d15831a9b255d229f08c006d783332": {"sentence": "\u9a6c\u76d4 IS A \u62a4\u8098", "label": 0, "tree_id": "651", "term": "\u9a6c\u76d4", "hypernym": "\u62a4\u8098"}, "2ff26365b944cbcaa5d1274d3da10b8bf957383d944a13ab22242b76": {"sentence": "\u9a6c\u76d4 IS A \u80a9\u7532", "label": 0, "tree_id": "651", "term": "\u9a6c\u76d4", "hypernym": "\u80a9\u7532"}, "2bdfc33902b65d97fd72c86384b2bce77f78b4d3f2d6919500decf78": {"sentence": "\u9a6c\u76d4 IS A \u62a4\u819d\u7532", "label": 0, "tree_id": "651", "term": "\u9a6c\u76d4", "hypernym": "\u62a4\u819d\u7532"}, "dab5605a8b297584a898d3c403f633885b5bd0947bdb6ce94966870f": {"sentence": "\u9a6c\u76d4 IS A \u81c2\u7ae0", "label": 0, "tree_id": "651", "term": "\u9a6c\u76d4", "hypernym": "\u81c2\u7ae0"}, "22d290c7f862d488e4a249f3ab7f0f43258fcb9aa604776660a95932": {"sentence": "\u9a6c\u76d4 IS A \u540e\u6321\u677f", "label": 0, "tree_id": "651", "term": "\u9a6c\u76d4", "hypernym": "\u540e\u6321\u677f"}, "3f007f5d581d65ae6b7a4b9b0dcfcaa68fe747234e07c785657331d5": {"sentence": "\u9a6c\u76d4 IS A \u80f8\u94e0", "label": 0, "tree_id": "651", "term": "\u9a6c\u76d4", "hypernym": "\u80f8\u94e0"}, "d87ac3036e0779334da612000fe3df5b597ae41b1a918e9b12c09cf1": {"sentence": "\u9a6c\u76d4 IS A \u62a4\u817f\u7532", "label": 0, "tree_id": "651", "term": "\u9a6c\u76d4", "hypernym": "\u62a4\u817f\u7532"}, "e00a6a8b41020d25191e33dcdf3092c6e77a409dbb8cb0adc395bad2": {"sentence": "\u9a6c\u76d4 IS A \u62a4\u9762\u7532", "label": 0, "tree_id": "651", "term": "\u9a6c\u76d4", "hypernym": "\u62a4\u9762\u7532"}, "26ae53a669e9d273263df88ea5b4d657f0e497fd63d4169354332037": {"sentence": "\u9a6c\u76d4 IS A \u62a4\u80eb", "label": 0, "tree_id": "651", "term": "\u9a6c\u76d4", "hypernym": "\u62a4\u80eb"}, "3f4ade8e3dcc8e6643c2603b55b2c41a4e71d185d9fa8ef2b6253d2a": {"sentence": "\u9a6c\u76d4 IS A \u5e3d\u76d4", "label": 0, "tree_id": "651", "term": "\u9a6c\u76d4", "hypernym": "\u5e3d\u76d4"}, "a3edaee4bfbc009b5c6bd82556bccba4ee6c90d5460e5318b14eb391": {"sentence": "\u9a6c\u76d4 IS A \u4e2d\u4e16\u7eaa\u9ad8\u9876\u76d4", "label": 0, "tree_id": "651", "term": "\u9a6c\u76d4", "hypernym": "\u4e2d\u4e16\u7eaa\u9ad8\u9876\u76d4"}, "03184452fea27899ce261ef86199c92eb23f246f5ec87978f5a030ea": {"sentence": "\u9a6c\u76d4 IS A \u5934\u76d4", "label": 0, "tree_id": "651", "term": "\u9a6c\u76d4", "hypernym": "\u5934\u76d4"}, "abc1ae5f160951acc2a8a6b0fb4be2499aa52323edd1f3be5aa5f762": {"sentence": "\u9a6c\u76d4 IS A \u5927\u5934\u76d4", "label": 0, "tree_id": "651", "term": "\u9a6c\u76d4", "hypernym": "\u5927\u5934\u76d4"}, "769ce7736849601008c376d7b3fdbe82a52e036e5a212f4fee488d24": {"sentence": "\u9a6c\u76d4 IS A \u76d4", "label": 0, "tree_id": "651", "term": "\u9a6c\u76d4", "hypernym": "\u76d4"}, "f0f410874f50d3872786c6310a892f0b4b998c7683ec020d58315792": {"sentence": "\u9a6c\u76d4 IS A \u4e00\u79cd\u8f7b\u94a2\u76d4", "label": 0, "tree_id": "651", "term": "\u9a6c\u76d4", "hypernym": "\u4e00\u79cd\u8f7b\u94a2\u76d4"}, "3c75f4cf24de6453c8d9fc23e7e0104e4ac0154518acb1798522cc60": {"sentence": "\u4e2d\u4e16\u7eaa\u9ad8\u9876\u76d4 IS A \u88c5\u7532\u677f", "label": 0, "tree_id": "651", "term": "\u4e2d\u4e16\u7eaa\u9ad8\u9876\u76d4", "hypernym": "\u88c5\u7532\u677f"}, "d4a0772e4a652752c8d4d7a433d797b7e89e0fcfd5938b83c2a2405d": {"sentence": "\u4e2d\u4e16\u7eaa\u9ad8\u9876\u76d4 IS A \u8179\u7532", "label": 0, "tree_id": "651", "term": "\u4e2d\u4e16\u7eaa\u9ad8\u9876\u76d4", "hypernym": "\u8179\u7532"}, "4c5600f6d3c9344627f9d17de19cc9e7ec39c0c0240b73df1b1c921f": {"sentence": "\u4e2d\u4e16\u7eaa\u9ad8\u9876\u76d4 IS A \u62a4\u5589\u7532\u80c4", "label": 0, "tree_id": "651", "term": "\u4e2d\u4e16\u7eaa\u9ad8\u9876\u76d4", "hypernym": "\u62a4\u5589\u7532\u80c4"}, "d456438213d54e49f98fd7988692a8e9e7e9325583ec52dae078dfcd": {"sentence": "\u4e2d\u4e16\u7eaa\u9ad8\u9876\u76d4 IS A \u62a4\u8098", "label": 0, "tree_id": "651", "term": "\u4e2d\u4e16\u7eaa\u9ad8\u9876\u76d4", "hypernym": "\u62a4\u8098"}, "41a2bfb2fca36e9ec1ac3eceb2c5bb654bbf28422faeaa3db399bb99": {"sentence": "\u4e2d\u4e16\u7eaa\u9ad8\u9876\u76d4 IS A \u80a9\u7532", "label": 0, "tree_id": "651", "term": "\u4e2d\u4e16\u7eaa\u9ad8\u9876\u76d4", "hypernym": "\u80a9\u7532"}, "ad8399b7199499491f9b40e0bdf068ac1b851f35454fe2661295070d": {"sentence": "\u4e2d\u4e16\u7eaa\u9ad8\u9876\u76d4 IS A \u62a4\u819d\u7532", "label": 0, "tree_id": "651", "term": "\u4e2d\u4e16\u7eaa\u9ad8\u9876\u76d4", "hypernym": "\u62a4\u819d\u7532"}, "3f8d6ba518d25ee14eda943e22755870292ef1c9e05ba4938a1d8b69": {"sentence": "\u4e2d\u4e16\u7eaa\u9ad8\u9876\u76d4 IS A \u81c2\u7ae0", "label": 0, "tree_id": "651", "term": "\u4e2d\u4e16\u7eaa\u9ad8\u9876\u76d4", "hypernym": "\u81c2\u7ae0"}, "85d8a94180c95c184934e400e4fe3561b623c1810d6bf8e6dcc0b980": {"sentence": "\u4e2d\u4e16\u7eaa\u9ad8\u9876\u76d4 IS A \u540e\u6321\u677f", "label": 0, "tree_id": "651", "term": "\u4e2d\u4e16\u7eaa\u9ad8\u9876\u76d4", "hypernym": "\u540e\u6321\u677f"}, "b7ebc6c48786d9592322a2da132e1d627764b6eae9b71e81f9772d05": {"sentence": "\u4e2d\u4e16\u7eaa\u9ad8\u9876\u76d4 IS A \u80f8\u94e0", "label": 0, "tree_id": "651", "term": "\u4e2d\u4e16\u7eaa\u9ad8\u9876\u76d4", "hypernym": "\u80f8\u94e0"}, "20bb46963cbe31d2325aff8ae32bc9a425950ddaaab887386be517bd": {"sentence": "\u4e2d\u4e16\u7eaa\u9ad8\u9876\u76d4 IS A \u62a4\u817f\u7532", "label": 0, "tree_id": "651", "term": "\u4e2d\u4e16\u7eaa\u9ad8\u9876\u76d4", "hypernym": "\u62a4\u817f\u7532"}, "34600a66e40d951bada1d497f0dabaec8ade44fecb49481935c88198": {"sentence": "\u4e2d\u4e16\u7eaa\u9ad8\u9876\u76d4 IS A \u62a4\u9762\u7532", "label": 0, "tree_id": "651", "term": "\u4e2d\u4e16\u7eaa\u9ad8\u9876\u76d4", "hypernym": "\u62a4\u9762\u7532"}, "90b4b94302d12282523fd8af938c62c17541d0478d519158593d315f": {"sentence": "\u4e2d\u4e16\u7eaa\u9ad8\u9876\u76d4 IS A \u62a4\u80eb", "label": 0, "tree_id": "651", "term": "\u4e2d\u4e16\u7eaa\u9ad8\u9876\u76d4", "hypernym": "\u62a4\u80eb"}, "e3b34889ca8994148991ddcbd9f0469dc3087d13b5148feccf3a0b9a": {"sentence": "\u4e2d\u4e16\u7eaa\u9ad8\u9876\u76d4 IS A \u5e3d\u76d4", "label": 1, "tree_id": "651", "term": "\u4e2d\u4e16\u7eaa\u9ad8\u9876\u76d4", "hypernym": "\u5e3d\u76d4"}, "7fdf1900732a369ef862789d305f3f94d2bb83c878c02172af2f1634": {"sentence": "\u4e2d\u4e16\u7eaa\u9ad8\u9876\u76d4 IS A \u9a6c\u76d4", "label": 0, "tree_id": "651", "term": "\u4e2d\u4e16\u7eaa\u9ad8\u9876\u76d4", "hypernym": "\u9a6c\u76d4"}, "0964f3be41b9ccc69a5b29b9f6770010367c2727fcfdf475fb63667f": {"sentence": "\u4e2d\u4e16\u7eaa\u9ad8\u9876\u76d4 IS A \u5934\u76d4", "label": 0, "tree_id": "651", "term": "\u4e2d\u4e16\u7eaa\u9ad8\u9876\u76d4", "hypernym": "\u5934\u76d4"}, "6a4ed4f760b6dbdc624481135bc1f18b5f1fa3e437b92cd43c7c53af": {"sentence": "\u4e2d\u4e16\u7eaa\u9ad8\u9876\u76d4 IS A \u5927\u5934\u76d4", "label": 0, "tree_id": "651", "term": "\u4e2d\u4e16\u7eaa\u9ad8\u9876\u76d4", "hypernym": "\u5927\u5934\u76d4"}, "1b67d47727cc4d80455fc88e2425b90badfb53b1bb40e10582b1f635": {"sentence": "\u4e2d\u4e16\u7eaa\u9ad8\u9876\u76d4 IS A \u76d4", "label": 0, "tree_id": "651", "term": "\u4e2d\u4e16\u7eaa\u9ad8\u9876\u76d4", "hypernym": "\u76d4"}, "2d761d3bfddd51af97609e97985d5291c3b2091417ef6eedfef7039c": {"sentence": "\u4e2d\u4e16\u7eaa\u9ad8\u9876\u76d4 IS A \u4e00\u79cd\u8f7b\u94a2\u76d4", "label": 0, "tree_id": "651", "term": "\u4e2d\u4e16\u7eaa\u9ad8\u9876\u76d4", "hypernym": "\u4e00\u79cd\u8f7b\u94a2\u76d4"}, "7395d3c9e2413ee515ce07208060d6a34cb6f53d46cba9937ddc82a3": {"sentence": "\u5934\u76d4 IS A \u88c5\u7532\u677f", "label": 0, "tree_id": "651", "term": "\u5934\u76d4", "hypernym": "\u88c5\u7532\u677f"}, "3a16fbd76194796dbac0a7749caaa016c37cac27d61314a468a22229": {"sentence": "\u5934\u76d4 IS A \u8179\u7532", "label": 0, "tree_id": "651", "term": "\u5934\u76d4", "hypernym": "\u8179\u7532"}, "a9f8b0937e6868ea28474f275b603278497fe30cca3303500a54ed78": {"sentence": "\u5934\u76d4 IS A \u62a4\u5589\u7532\u80c4", "label": 0, "tree_id": "651", "term": "\u5934\u76d4", "hypernym": "\u62a4\u5589\u7532\u80c4"}, "75cb9e354b69810ddb62c875048bfae4efa56d82754abe7684371d37": {"sentence": "\u5934\u76d4 IS A \u62a4\u8098", "label": 0, "tree_id": "651", "term": "\u5934\u76d4", "hypernym": "\u62a4\u8098"}, "04a3d8a801a04c22bc8e8a88e8669ad6a59c1f0217c8ae5fa8302a36": {"sentence": "\u5934\u76d4 IS A \u80a9\u7532", "label": 0, "tree_id": "651", "term": "\u5934\u76d4", "hypernym": "\u80a9\u7532"}, "21613e25e319295a2907b1164aec83645a044d0cbab58dc784235070": {"sentence": "\u5934\u76d4 IS A \u62a4\u819d\u7532", "label": 0, "tree_id": "651", "term": "\u5934\u76d4", "hypernym": "\u62a4\u819d\u7532"}, "9e250e5e3ede9b866b4ecabec5202775cf6268b41c5ee7cf3e2a9a28": {"sentence": "\u5934\u76d4 IS A \u81c2\u7ae0", "label": 0, "tree_id": "651", "term": "\u5934\u76d4", "hypernym": "\u81c2\u7ae0"}, "116334cf83d9a1d6951bbcf04d5ba3912318b8a67c5dd87ae00f026f": {"sentence": "\u5934\u76d4 IS A \u540e\u6321\u677f", "label": 0, "tree_id": "651", "term": "\u5934\u76d4", "hypernym": "\u540e\u6321\u677f"}, "dd3766fe26e30008690043f321a174b8a1c495ffc2db4819c03085cb": {"sentence": "\u5934\u76d4 IS A \u80f8\u94e0", "label": 0, "tree_id": "651", "term": "\u5934\u76d4", "hypernym": "\u80f8\u94e0"}, "9252c477c1a5547f5def49b0b35d9d17356d8ab9bba76c9f159bd54b": {"sentence": "\u5934\u76d4 IS A \u62a4\u817f\u7532", "label": 0, "tree_id": "651", "term": "\u5934\u76d4", "hypernym": "\u62a4\u817f\u7532"}, "c8304df513a31406a85a2789bd70c3f385da3148402416febdee2494": {"sentence": "\u5934\u76d4 IS A \u62a4\u9762\u7532", "label": 0, "tree_id": "651", "term": "\u5934\u76d4", "hypernym": "\u62a4\u9762\u7532"}, "0f303d329ff5d50d32d887b935e5f5486fcbf8ad15fe75922182ff8f": {"sentence": "\u5934\u76d4 IS A \u62a4\u80eb", "label": 0, "tree_id": "651", "term": "\u5934\u76d4", "hypernym": "\u62a4\u80eb"}, "ad906db8a31e3d2d4c8ab63a3dea7892ac74e270e7076905b2ede98d": {"sentence": "\u5934\u76d4 IS A \u5e3d\u76d4", "label": 1, "tree_id": "651", "term": "\u5934\u76d4", "hypernym": "\u5e3d\u76d4"}, "d63500674db6ba7e372df1609775b7cd7af9aece5ad9875e31d3e6d1": {"sentence": "\u5934\u76d4 IS A \u9a6c\u76d4", "label": 0, "tree_id": "651", "term": "\u5934\u76d4", "hypernym": "\u9a6c\u76d4"}, "af7123ffbd6716c0b7790635770d1b104bd59be011a39ebc4132533f": {"sentence": "\u5934\u76d4 IS A \u4e2d\u4e16\u7eaa\u9ad8\u9876\u76d4", "label": 0, "tree_id": "651", "term": "\u5934\u76d4", "hypernym": "\u4e2d\u4e16\u7eaa\u9ad8\u9876\u76d4"}, "68c052a658359ef20637140d10c49ff17a4c826909911a1b182d28eb": {"sentence": "\u5934\u76d4 IS A \u5927\u5934\u76d4", "label": 0, "tree_id": "651", "term": "\u5934\u76d4", "hypernym": "\u5927\u5934\u76d4"}, "e783e53867fca7aac8a1f15a4624ab1633233e543223c1504f80dc8f": {"sentence": "\u5934\u76d4 IS A \u76d4", "label": 0, "tree_id": "651", "term": "\u5934\u76d4", "hypernym": "\u76d4"}, "7dc3eea1abb0a66ee534576e36dd173e00036fc025431d410d381f15": {"sentence": "\u5934\u76d4 IS A \u4e00\u79cd\u8f7b\u94a2\u76d4", "label": 0, "tree_id": "651", "term": "\u5934\u76d4", "hypernym": "\u4e00\u79cd\u8f7b\u94a2\u76d4"}, "0b4b96a2b13e4fcf561d8c234ad233d8b1302a4474571ab484861f32": {"sentence": "\u5927\u5934\u76d4 IS A \u88c5\u7532\u677f", "label": 0, "tree_id": "651", "term": "\u5927\u5934\u76d4", "hypernym": "\u88c5\u7532\u677f"}, "d9f200ac684ec4e66d118f36b1dad7155e53d564482503152b3057cf": {"sentence": "\u5927\u5934\u76d4 IS A \u8179\u7532", "label": 0, "tree_id": "651", "term": "\u5927\u5934\u76d4", "hypernym": "\u8179\u7532"}, "c83df5969113d6b791dba49fd09850cf36e7a24c4e1825d8e0303f08": {"sentence": "\u5927\u5934\u76d4 IS A \u62a4\u5589\u7532\u80c4", "label": 0, "tree_id": "651", "term": "\u5927\u5934\u76d4", "hypernym": "\u62a4\u5589\u7532\u80c4"}, "376a72e10a68fe1083d9f8d04bdda456c1ecbfe500a942151f1d5cd5": {"sentence": "\u5927\u5934\u76d4 IS A \u62a4\u8098", "label": 0, "tree_id": "651", "term": "\u5927\u5934\u76d4", "hypernym": "\u62a4\u8098"}, "b8d5435494f783fd1cf902f360e19f9f600af81cd50c392b7b456ea3": {"sentence": "\u5927\u5934\u76d4 IS A \u80a9\u7532", "label": 0, "tree_id": "651", "term": "\u5927\u5934\u76d4", "hypernym": "\u80a9\u7532"}, "298c70a4fe85b237407ffccba584a7abf8cdc78a86950affa735d22e": {"sentence": "\u5927\u5934\u76d4 IS A \u62a4\u819d\u7532", "label": 0, "tree_id": "651", "term": "\u5927\u5934\u76d4", "hypernym": "\u62a4\u819d\u7532"}, "5434c67f9a5189236e8575e9ac632858ea0d57d9cc61c5a6c97922d1": {"sentence": "\u5927\u5934\u76d4 IS A \u81c2\u7ae0", "label": 0, "tree_id": "651", "term": "\u5927\u5934\u76d4", "hypernym": "\u81c2\u7ae0"}, "c9378ff77c9e941682338f5e2d23f18afeba841b4b9515a5e76edd43": {"sentence": "\u5927\u5934\u76d4 IS A \u540e\u6321\u677f", "label": 0, "tree_id": "651", "term": "\u5927\u5934\u76d4", "hypernym": "\u540e\u6321\u677f"}, "69376e231e9da51847006ef9b2898e921da6e2c07008581d60dddf82": {"sentence": "\u5927\u5934\u76d4 IS A \u80f8\u94e0", "label": 0, "tree_id": "651", "term": "\u5927\u5934\u76d4", "hypernym": "\u80f8\u94e0"}, "a181fb316191dfda7eefdc24e4b65dd02214a315d6bb2fdc65d9b0e9": {"sentence": "\u5927\u5934\u76d4 IS A \u62a4\u817f\u7532", "label": 0, "tree_id": "651", "term": "\u5927\u5934\u76d4", "hypernym": "\u62a4\u817f\u7532"}, "076ec1c380598cd550b05f65f20c9ea231bc95e1e427cb652059de61": {"sentence": "\u5927\u5934\u76d4 IS A \u62a4\u9762\u7532", "label": 0, "tree_id": "651", "term": "\u5927\u5934\u76d4", "hypernym": "\u62a4\u9762\u7532"}, "e883cdf2ca0b9fe4a0e8828c22dd011a8b5b308e0a904e164b83d56b": {"sentence": "\u5927\u5934\u76d4 IS A \u62a4\u80eb", "label": 0, "tree_id": "651", "term": "\u5927\u5934\u76d4", "hypernym": "\u62a4\u80eb"}, "b7c2585106bfa3ce4f0e53946734f34cb301349ffb79c438c2778a8a": {"sentence": "\u5927\u5934\u76d4 IS A \u5e3d\u76d4", "label": 1, "tree_id": "651", "term": "\u5927\u5934\u76d4", "hypernym": "\u5e3d\u76d4"}, "d81ca8fd75855e8a812335fa26aea12be9398faa0a136f6111a17ccb": {"sentence": "\u5927\u5934\u76d4 IS A \u9a6c\u76d4", "label": 0, "tree_id": "651", "term": "\u5927\u5934\u76d4", "hypernym": "\u9a6c\u76d4"}, "787f9852b7f845ebe6626fae7667ff24fb30600bf4217309f123527f": {"sentence": "\u5927\u5934\u76d4 IS A \u4e2d\u4e16\u7eaa\u9ad8\u9876\u76d4", "label": 0, "tree_id": "651", "term": "\u5927\u5934\u76d4", "hypernym": "\u4e2d\u4e16\u7eaa\u9ad8\u9876\u76d4"}, "e9e55a04a0e910eea59d75718643fef1fe8933dbd82a6e385495ba03": {"sentence": "\u5927\u5934\u76d4 IS A \u5934\u76d4", "label": 0, "tree_id": "651", "term": "\u5927\u5934\u76d4", "hypernym": "\u5934\u76d4"}, "f745553a2ff1030ce1e154193a37bbbbf9d7b0eeb2af2e9da3d376c2": {"sentence": "\u5927\u5934\u76d4 IS A \u76d4", "label": 0, "tree_id": "651", "term": "\u5927\u5934\u76d4", "hypernym": "\u76d4"}, "be3d7c24508b38f8b4530bacd254f8666a44f4452af52edd230d0734": {"sentence": "\u5927\u5934\u76d4 IS A \u4e00\u79cd\u8f7b\u94a2\u76d4", "label": 0, "tree_id": "651", "term": "\u5927\u5934\u76d4", "hypernym": "\u4e00\u79cd\u8f7b\u94a2\u76d4"}, "8da6ad15e672625411103953d4c1fe01865584ca9261fbe4e6b0b2d3": {"sentence": "\u76d4 IS A \u88c5\u7532\u677f", "label": 0, "tree_id": "651", "term": "\u76d4", "hypernym": "\u88c5\u7532\u677f"}, "e37f275090543835ce66fa1869035431929df980d81e514d8c8c332e": {"sentence": "\u76d4 IS A \u8179\u7532", "label": 0, "tree_id": "651", "term": "\u76d4", "hypernym": "\u8179\u7532"}, "e5b2df52d66d84cd035a25a9349e650a51d33f91834c374d8ee22679": {"sentence": "\u76d4 IS A \u62a4\u5589\u7532\u80c4", "label": 0, "tree_id": "651", "term": "\u76d4", "hypernym": "\u62a4\u5589\u7532\u80c4"}, "7a390266ca82a22f7daaa3ae75049036ccad81dd0a2c4b4842bd0e99": {"sentence": "\u76d4 IS A \u62a4\u8098", "label": 0, "tree_id": "651", "term": "\u76d4", "hypernym": "\u62a4\u8098"}, "e8e5302fdfd807724c3fb4a9169b2e8691f91d7e12cc576585778ca0": {"sentence": "\u76d4 IS A \u80a9\u7532", "label": 0, "tree_id": "651", "term": "\u76d4", "hypernym": "\u80a9\u7532"}, "eda60d5a464b62f434f676fee11660123c798d26bb0dd2568cdc71a6": {"sentence": "\u76d4 IS A \u62a4\u819d\u7532", "label": 0, "tree_id": "651", "term": "\u76d4", "hypernym": "\u62a4\u819d\u7532"}, "c7898f2535ab357671ceb127ac9edb1a0f27d518316b7736ff465153": {"sentence": "\u76d4 IS A \u81c2\u7ae0", "label": 0, "tree_id": "651", "term": "\u76d4", "hypernym": "\u81c2\u7ae0"}, "f889d99e12ab01189cc5669fff109e76a6c053a25e91f66cb7e9419a": {"sentence": "\u76d4 IS A \u540e\u6321\u677f", "label": 0, "tree_id": "651", "term": "\u76d4", "hypernym": "\u540e\u6321\u677f"}, "c9aa1074bc2791c0e04302d2b7e38131392015c85e84d2578c6dcf93": {"sentence": "\u76d4 IS A \u80f8\u94e0", "label": 0, "tree_id": "651", "term": "\u76d4", "hypernym": "\u80f8\u94e0"}, "c26f64f9141d73aef56cab41fee538217fc79abf58ebb2ebd8f7ab7b": {"sentence": "\u76d4 IS A \u62a4\u817f\u7532", "label": 0, "tree_id": "651", "term": "\u76d4", "hypernym": "\u62a4\u817f\u7532"}, "8ceea53e272475f7031ca66242a2bb067b1f06a126d6269d0e21f57d": {"sentence": "\u76d4 IS A \u62a4\u9762\u7532", "label": 0, "tree_id": "651", "term": "\u76d4", "hypernym": "\u62a4\u9762\u7532"}, "64d4338ca224813f3e01514f2b052887d1bd7c37f5dfbd0af6bc4d01": {"sentence": "\u76d4 IS A \u62a4\u80eb", "label": 0, "tree_id": "651", "term": "\u76d4", "hypernym": "\u62a4\u80eb"}, "f4d1046d5c31b36877916d8c21b664e79227e33b552280432ac07419": {"sentence": "\u76d4 IS A \u5e3d\u76d4", "label": 1, "tree_id": "651", "term": "\u76d4", "hypernym": "\u5e3d\u76d4"}, "44cac3c0bd7a1ce833f4b6df1dfc49e935c34e1b19e5bdaf7b081149": {"sentence": "\u76d4 IS A \u9a6c\u76d4", "label": 0, "tree_id": "651", "term": "\u76d4", "hypernym": "\u9a6c\u76d4"}, "66e5377d90bf7d49d8f4e2f1804c250eb712a1d405a1a7f1d715381c": {"sentence": "\u76d4 IS A \u4e2d\u4e16\u7eaa\u9ad8\u9876\u76d4", "label": 0, "tree_id": "651", "term": "\u76d4", "hypernym": "\u4e2d\u4e16\u7eaa\u9ad8\u9876\u76d4"}, "9118dc0a219ccba52607ada430b16e74979c0c5eec8a33869cc1ec21": {"sentence": "\u76d4 IS A \u5934\u76d4", "label": 0, "tree_id": "651", "term": "\u76d4", "hypernym": "\u5934\u76d4"}, "dd46fc73d4b252c7ec41d65ae924eb35ff3685b0562f07c36be8a8d6": {"sentence": "\u76d4 IS A \u5927\u5934\u76d4", "label": 0, "tree_id": "651", "term": "\u76d4", "hypernym": "\u5927\u5934\u76d4"}, "f77c73d4d2136d49bc53bc5ff88e55c6c5da30014f638ba701a8c9a3": {"sentence": "\u76d4 IS A \u4e00\u79cd\u8f7b\u94a2\u76d4", "label": 0, "tree_id": "651", "term": "\u76d4", "hypernym": "\u4e00\u79cd\u8f7b\u94a2\u76d4"}, "ea333a578e2aab54d16941cb1e777b20378577821854aa381c4fb683": {"sentence": "\u4e00\u79cd\u8f7b\u94a2\u76d4 IS A \u88c5\u7532\u677f", "label": 0, "tree_id": "651", "term": "\u4e00\u79cd\u8f7b\u94a2\u76d4", "hypernym": "\u88c5\u7532\u677f"}, "71bed4b94621425003b0395cd3185a9be97f0246c31664c6c864e75a": {"sentence": "\u4e00\u79cd\u8f7b\u94a2\u76d4 IS A \u8179\u7532", "label": 0, "tree_id": "651", "term": "\u4e00\u79cd\u8f7b\u94a2\u76d4", "hypernym": "\u8179\u7532"}, "d2e067e1e8d1a9dd3406b2918ff8e40b81753976e81e34405ed663ce": {"sentence": "\u4e00\u79cd\u8f7b\u94a2\u76d4 IS A \u62a4\u5589\u7532\u80c4", "label": 0, "tree_id": "651", "term": "\u4e00\u79cd\u8f7b\u94a2\u76d4", "hypernym": "\u62a4\u5589\u7532\u80c4"}, "85b06cfeec924f42a210b1835a4d7de9de4c2cb6915c058c856b911e": {"sentence": "\u4e00\u79cd\u8f7b\u94a2\u76d4 IS A \u62a4\u8098", "label": 0, "tree_id": "651", "term": "\u4e00\u79cd\u8f7b\u94a2\u76d4", "hypernym": "\u62a4\u8098"}, "5161a7661ce33cf76a210952c3002b165527d3f1e1bb50ee0641cb49": {"sentence": "\u4e00\u79cd\u8f7b\u94a2\u76d4 IS A \u80a9\u7532", "label": 0, "tree_id": "651", "term": "\u4e00\u79cd\u8f7b\u94a2\u76d4", "hypernym": "\u80a9\u7532"}, "712041527fdfb79023ccea664413ba5a1ad5af53bc0e7fd911e1d40e": {"sentence": "\u4e00\u79cd\u8f7b\u94a2\u76d4 IS A \u62a4\u819d\u7532", "label": 0, "tree_id": "651", "term": "\u4e00\u79cd\u8f7b\u94a2\u76d4", "hypernym": "\u62a4\u819d\u7532"}, "fa9c9a220505fca0ed203e9c0a5dce2299f6a39a39a0628669ef739b": {"sentence": "\u4e00\u79cd\u8f7b\u94a2\u76d4 IS A \u81c2\u7ae0", "label": 0, "tree_id": "651", "term": "\u4e00\u79cd\u8f7b\u94a2\u76d4", "hypernym": "\u81c2\u7ae0"}, "fc19e4cbf42ec49a1f80c9e030c9d3f515cb295344b9a66a42a576d2": {"sentence": "\u4e00\u79cd\u8f7b\u94a2\u76d4 IS A \u540e\u6321\u677f", "label": 0, "tree_id": "651", "term": "\u4e00\u79cd\u8f7b\u94a2\u76d4", "hypernym": "\u540e\u6321\u677f"}, "5ec75e101e517d73e35083db89dd3eb17fd974ba5a2dc0d5d9af444e": {"sentence": "\u4e00\u79cd\u8f7b\u94a2\u76d4 IS A \u80f8\u94e0", "label": 0, "tree_id": "651", "term": "\u4e00\u79cd\u8f7b\u94a2\u76d4", "hypernym": "\u80f8\u94e0"}, "a72b7593886774d5f2bd988e0d545f70bbcfe0a4e7ff8eea1075ca4b": {"sentence": "\u4e00\u79cd\u8f7b\u94a2\u76d4 IS A \u62a4\u817f\u7532", "label": 0, "tree_id": "651", "term": "\u4e00\u79cd\u8f7b\u94a2\u76d4", "hypernym": "\u62a4\u817f\u7532"}, "37933a7e18d64b48c299681c88d7e8081ee4b2a935cb20bc0515f5c3": {"sentence": "\u4e00\u79cd\u8f7b\u94a2\u76d4 IS A \u62a4\u9762\u7532", "label": 0, "tree_id": "651", "term": "\u4e00\u79cd\u8f7b\u94a2\u76d4", "hypernym": "\u62a4\u9762\u7532"}, "94fdb1c71ec67459cef59beee8e42f46373d07ecc2d18a5b27fa2855": {"sentence": "\u4e00\u79cd\u8f7b\u94a2\u76d4 IS A \u62a4\u80eb", "label": 0, "tree_id": "651", "term": "\u4e00\u79cd\u8f7b\u94a2\u76d4", "hypernym": "\u62a4\u80eb"}, "adcf22bea9a00a20263ac9a64ea41f83b0c69c4e9d4ba22e0576dacd": {"sentence": "\u4e00\u79cd\u8f7b\u94a2\u76d4 IS A \u5e3d\u76d4", "label": 1, "tree_id": "651", "term": "\u4e00\u79cd\u8f7b\u94a2\u76d4", "hypernym": "\u5e3d\u76d4"}, "6940a0b8a8e3992dd124894d16060a07c7767e0591a96a84aa62dc71": {"sentence": "\u4e00\u79cd\u8f7b\u94a2\u76d4 IS A \u9a6c\u76d4", "label": 0, "tree_id": "651", "term": "\u4e00\u79cd\u8f7b\u94a2\u76d4", "hypernym": "\u9a6c\u76d4"}, "8738aac9253e7c82281296bf2a6b5b10213465f948b16eff638f7051": {"sentence": "\u4e00\u79cd\u8f7b\u94a2\u76d4 IS A \u4e2d\u4e16\u7eaa\u9ad8\u9876\u76d4", "label": 0, "tree_id": "651", "term": "\u4e00\u79cd\u8f7b\u94a2\u76d4", "hypernym": "\u4e2d\u4e16\u7eaa\u9ad8\u9876\u76d4"}, "00e6246494b9660b4991ea0c7436a3a917a9b995c8332b3b7d7675a1": {"sentence": "\u4e00\u79cd\u8f7b\u94a2\u76d4 IS A \u5934\u76d4", "label": 0, "tree_id": "651", "term": "\u4e00\u79cd\u8f7b\u94a2\u76d4", "hypernym": "\u5934\u76d4"}, "1ef3480c6e81220d661872d30f16ad2ea1bd8e17047171c7fea7c7a5": {"sentence": "\u4e00\u79cd\u8f7b\u94a2\u76d4 IS A \u5927\u5934\u76d4", "label": 0, "tree_id": "651", "term": "\u4e00\u79cd\u8f7b\u94a2\u76d4", "hypernym": "\u5927\u5934\u76d4"}, "6517e32b64fdd6139b750ff516ae26eb165f6f007822ecf760ae79f2": {"sentence": "\u4e00\u79cd\u8f7b\u94a2\u76d4 IS A \u76d4", "label": 0, "tree_id": "651", "term": "\u4e00\u79cd\u8f7b\u94a2\u76d4", "hypernym": "\u76d4"}, "de36c465f1a83183eb9be6170fa5c02e1b3761ea3a4a30b0b604e1cf": {"sentence": "\u5b50\u56ca\u83cc IS A \u76d8\u83cc", "label": 0, "tree_id": "652", "term": "\u5b50\u56ca\u83cc", "hypernym": "\u76d8\u83cc"}, "07e8422e0576f09ac58f1bc334564268d2a69fe35a700cb3eabebaad": {"sentence": "\u5b50\u56ca\u83cc IS A \u5b50\u56ca\u771f\u83cc", "label": 0, "tree_id": "652", "term": "\u5b50\u56ca\u83cc", "hypernym": "\u5b50\u56ca\u771f\u83cc"}, "c98fdbea0837435e11b3f7069f346186748ab16df364f386b36ccef1": {"sentence": "\u5b50\u56ca\u83cc IS A \u9ea6\u89d2\u83cc", "label": 0, "tree_id": "652", "term": "\u5b50\u56ca\u83cc", "hypernym": "\u9ea6\u89d2\u83cc"}, "7d454161b90fde9d6c19790bbff4d0d8d4b97042cbc7945ef119aa3a": {"sentence": "\u5b50\u56ca\u83cc IS A \u7ea2\u767d\u6bdb\u676f\u83cc", "label": 0, "tree_id": "652", "term": "\u5b50\u56ca\u83cc", "hypernym": "\u7ea2\u767d\u6bdb\u676f\u83cc"}, "f200d821d5540ebbb1cc6d6c1e89625ad1d22fa9df5028c230713ecf": {"sentence": "\u5b50\u56ca\u83cc IS A \u6da6\u6ed1\u9524\u820c\u83cc", "label": 0, "tree_id": "652", "term": "\u5b50\u56ca\u83cc", "hypernym": "\u6da6\u6ed1\u9524\u820c\u83cc"}, "e168d76d992e5626f1febb11b228de00f08f88a7e156ed2c6727e28a": {"sentence": "\u5b50\u56ca\u83cc IS A \u6a59\u9ec4\u7f51\u5b62\u76d8\u83cc", "label": 0, "tree_id": "652", "term": "\u5b50\u56ca\u83cc", "hypernym": "\u6a59\u9ec4\u7f51\u5b62\u76d8\u83cc"}, "286eceedac4861d86d8485f13ee1a185157825b50621e8658eabdd95": {"sentence": "\u76d8\u83cc IS A \u5b50\u56ca\u83cc", "label": 1, "tree_id": "652", "term": "\u76d8\u83cc", "hypernym": "\u5b50\u56ca\u83cc"}, "e751bd1503a0365c3914b515ddeb1307c9005e054b0e28fb4a72c8db": {"sentence": "\u76d8\u83cc IS A \u5b50\u56ca\u771f\u83cc", "label": 0, "tree_id": "652", "term": "\u76d8\u83cc", "hypernym": "\u5b50\u56ca\u771f\u83cc"}, "c840d5367f122d16df99b453a1dd167df990a2d59244abde0c15cf35": {"sentence": "\u76d8\u83cc IS A \u9ea6\u89d2\u83cc", "label": 0, "tree_id": "652", "term": "\u76d8\u83cc", "hypernym": "\u9ea6\u89d2\u83cc"}, "631c834bc20aea857045d8440ca0ade86553d22f9bab63113e171afd": {"sentence": "\u76d8\u83cc IS A \u7ea2\u767d\u6bdb\u676f\u83cc", "label": 0, "tree_id": "652", "term": "\u76d8\u83cc", "hypernym": "\u7ea2\u767d\u6bdb\u676f\u83cc"}, "3dec21018d584e6549b14428c3a79d9e0deec28ef6be00e45e15e8df": {"sentence": "\u76d8\u83cc IS A \u6da6\u6ed1\u9524\u820c\u83cc", "label": 0, "tree_id": "652", "term": "\u76d8\u83cc", "hypernym": "\u6da6\u6ed1\u9524\u820c\u83cc"}, "31f6c5d6059fcf48b4fac1fec5e5e3e881c39ea33996ecfa07952590": {"sentence": "\u76d8\u83cc IS A \u6a59\u9ec4\u7f51\u5b62\u76d8\u83cc", "label": 0, "tree_id": "652", "term": "\u76d8\u83cc", "hypernym": "\u6a59\u9ec4\u7f51\u5b62\u76d8\u83cc"}, "f1e199a5aa06d3eb427a6bf44fe1100d51ef197578d4179d70417cfd": {"sentence": "\u5b50\u56ca\u771f\u83cc IS A \u5b50\u56ca\u83cc", "label": 1, "tree_id": "652", "term": "\u5b50\u56ca\u771f\u83cc", "hypernym": "\u5b50\u56ca\u83cc"}, "aa1e608f66b2a78f8a5fd381f24d1a79741d231efb95405c3f4c18e8": {"sentence": "\u5b50\u56ca\u771f\u83cc IS A \u76d8\u83cc", "label": 0, "tree_id": "652", "term": "\u5b50\u56ca\u771f\u83cc", "hypernym": "\u76d8\u83cc"}, "68e64d53537bd98d4e5e11d6de8ae846d1de0d120de82107fb0d3922": {"sentence": "\u5b50\u56ca\u771f\u83cc IS A \u9ea6\u89d2\u83cc", "label": 0, "tree_id": "652", "term": "\u5b50\u56ca\u771f\u83cc", "hypernym": "\u9ea6\u89d2\u83cc"}, "bcc8285ddd3f2b14a22e7df833aecd9be52b9b905ca81ee55115b4de": {"sentence": "\u5b50\u56ca\u771f\u83cc IS A \u7ea2\u767d\u6bdb\u676f\u83cc", "label": 0, "tree_id": "652", "term": "\u5b50\u56ca\u771f\u83cc", "hypernym": "\u7ea2\u767d\u6bdb\u676f\u83cc"}, "8cbabbba55e974e91c97af8d7728dbd7878fddd65a46945dfda5e682": {"sentence": "\u5b50\u56ca\u771f\u83cc IS A \u6da6\u6ed1\u9524\u820c\u83cc", "label": 0, "tree_id": "652", "term": "\u5b50\u56ca\u771f\u83cc", "hypernym": "\u6da6\u6ed1\u9524\u820c\u83cc"}, "57247f3caf4000e9c97e06776d9fee69e1becd50dfafbda0ca95b516": {"sentence": "\u5b50\u56ca\u771f\u83cc IS A \u6a59\u9ec4\u7f51\u5b62\u76d8\u83cc", "label": 0, "tree_id": "652", "term": "\u5b50\u56ca\u771f\u83cc", "hypernym": "\u6a59\u9ec4\u7f51\u5b62\u76d8\u83cc"}, "45992bfaff00c8ff29d654fd965a79e4fc6c44b3c251d9facbfeb834": {"sentence": "\u9ea6\u89d2\u83cc IS A \u5b50\u56ca\u83cc", "label": 1, "tree_id": "652", "term": "\u9ea6\u89d2\u83cc", "hypernym": "\u5b50\u56ca\u83cc"}, "2d8309d5a448bfc2858b4f83e705057ba631e119d769d656fc608d81": {"sentence": "\u9ea6\u89d2\u83cc IS A \u76d8\u83cc", "label": 0, "tree_id": "652", "term": "\u9ea6\u89d2\u83cc", "hypernym": "\u76d8\u83cc"}, "7e2d21f5763adeae77d438794427b4509a43e3205a2ec3c55eba3548": {"sentence": "\u9ea6\u89d2\u83cc IS A \u5b50\u56ca\u771f\u83cc", "label": 0, "tree_id": "652", "term": "\u9ea6\u89d2\u83cc", "hypernym": "\u5b50\u56ca\u771f\u83cc"}, "052bdfc9ef7e9cf73de4f03ab4835b8ea6476853c0c2d9652edf1674": {"sentence": "\u9ea6\u89d2\u83cc IS A \u7ea2\u767d\u6bdb\u676f\u83cc", "label": 0, "tree_id": "652", "term": "\u9ea6\u89d2\u83cc", "hypernym": "\u7ea2\u767d\u6bdb\u676f\u83cc"}, "3142cbaecc45b9f5c366904c8156e31f79819194bde5fdf91ac359b9": {"sentence": "\u9ea6\u89d2\u83cc IS A \u6da6\u6ed1\u9524\u820c\u83cc", "label": 0, "tree_id": "652", "term": "\u9ea6\u89d2\u83cc", "hypernym": "\u6da6\u6ed1\u9524\u820c\u83cc"}, "c1c9b761aaab7d48c6bcc9aa525f302bcd7b0e1a33a21c9bd7fe86ee": {"sentence": "\u9ea6\u89d2\u83cc IS A \u6a59\u9ec4\u7f51\u5b62\u76d8\u83cc", "label": 0, "tree_id": "652", "term": "\u9ea6\u89d2\u83cc", "hypernym": "\u6a59\u9ec4\u7f51\u5b62\u76d8\u83cc"}, "f10e6c2efc6ecd1a6beca66145cd06c8cb4ac4fb12d008d000d92476": {"sentence": "\u7ea2\u767d\u6bdb\u676f\u83cc IS A \u5b50\u56ca\u83cc", "label": 0, "tree_id": "652", "term": "\u7ea2\u767d\u6bdb\u676f\u83cc", "hypernym": "\u5b50\u56ca\u83cc"}, "ba274e5969067dd3a52946d67c26a9a6d603a24b784f9f1249eb845d": {"sentence": "\u7ea2\u767d\u6bdb\u676f\u83cc IS A \u76d8\u83cc", "label": 1, "tree_id": "652", "term": "\u7ea2\u767d\u6bdb\u676f\u83cc", "hypernym": "\u76d8\u83cc"}, "877f66713b50cd07727b22cfcedd3489566eea1a1fdcb49cadeda9bc": {"sentence": "\u7ea2\u767d\u6bdb\u676f\u83cc IS A \u5b50\u56ca\u771f\u83cc", "label": 0, "tree_id": "652", "term": "\u7ea2\u767d\u6bdb\u676f\u83cc", "hypernym": "\u5b50\u56ca\u771f\u83cc"}, "e2affdb1779653f4fa492bb5b214c73814cc573649f17a28ff453df2": {"sentence": "\u7ea2\u767d\u6bdb\u676f\u83cc IS A \u9ea6\u89d2\u83cc", "label": 0, "tree_id": "652", "term": "\u7ea2\u767d\u6bdb\u676f\u83cc", "hypernym": "\u9ea6\u89d2\u83cc"}, "2e2f5ace4f684c763f414fd788cdf08e48af46501621c0e3987a79d8": {"sentence": "\u7ea2\u767d\u6bdb\u676f\u83cc IS A \u6da6\u6ed1\u9524\u820c\u83cc", "label": 0, "tree_id": "652", "term": "\u7ea2\u767d\u6bdb\u676f\u83cc", "hypernym": "\u6da6\u6ed1\u9524\u820c\u83cc"}, "31885d39788d9061459052e20a0ccc1f5b8fae3f1814630231d3dac6": {"sentence": "\u7ea2\u767d\u6bdb\u676f\u83cc IS A \u6a59\u9ec4\u7f51\u5b62\u76d8\u83cc", "label": 0, "tree_id": "652", "term": "\u7ea2\u767d\u6bdb\u676f\u83cc", "hypernym": "\u6a59\u9ec4\u7f51\u5b62\u76d8\u83cc"}, "29e01e2d94512a6aac36de536076be9994c642ddaee3f989b8d0a573": {"sentence": "\u6da6\u6ed1\u9524\u820c\u83cc IS A \u5b50\u56ca\u83cc", "label": 0, "tree_id": "652", "term": "\u6da6\u6ed1\u9524\u820c\u83cc", "hypernym": "\u5b50\u56ca\u83cc"}, "313aa11206aaa974d3d2eaea728c4248ee543b94f60d7a8298231ed1": {"sentence": "\u6da6\u6ed1\u9524\u820c\u83cc IS A \u76d8\u83cc", "label": 1, "tree_id": "652", "term": "\u6da6\u6ed1\u9524\u820c\u83cc", "hypernym": "\u76d8\u83cc"}, "d0b588229de69d463c66eef20753195ae044219cf6e1a23326cd52cd": {"sentence": "\u6da6\u6ed1\u9524\u820c\u83cc IS A \u5b50\u56ca\u771f\u83cc", "label": 0, "tree_id": "652", "term": "\u6da6\u6ed1\u9524\u820c\u83cc", "hypernym": "\u5b50\u56ca\u771f\u83cc"}, "e98329ec112ae6ca8285990674b4edd51e9b2fa7c9cb81a9ce09bea1": {"sentence": "\u6da6\u6ed1\u9524\u820c\u83cc IS A \u9ea6\u89d2\u83cc", "label": 0, "tree_id": "652", "term": "\u6da6\u6ed1\u9524\u820c\u83cc", "hypernym": "\u9ea6\u89d2\u83cc"}, "c7287d54fae99d4bceea916f91b2884ace91d9e5876cb7531c993f1b": {"sentence": "\u6da6\u6ed1\u9524\u820c\u83cc IS A \u7ea2\u767d\u6bdb\u676f\u83cc", "label": 0, "tree_id": "652", "term": "\u6da6\u6ed1\u9524\u820c\u83cc", "hypernym": "\u7ea2\u767d\u6bdb\u676f\u83cc"}, "f76c4cf0463b2072a3682a79d1914cdc5e68028022a27d90ac140a1f": {"sentence": "\u6da6\u6ed1\u9524\u820c\u83cc IS A \u6a59\u9ec4\u7f51\u5b62\u76d8\u83cc", "label": 0, "tree_id": "652", "term": "\u6da6\u6ed1\u9524\u820c\u83cc", "hypernym": "\u6a59\u9ec4\u7f51\u5b62\u76d8\u83cc"}, "00948d0f1295a9f5cb5a48da45b0ff948ba7e4e938890a8a54cafe31": {"sentence": "\u6a59\u9ec4\u7f51\u5b62\u76d8\u83cc IS A \u5b50\u56ca\u83cc", "label": 0, "tree_id": "652", "term": "\u6a59\u9ec4\u7f51\u5b62\u76d8\u83cc", "hypernym": "\u5b50\u56ca\u83cc"}, "579a6aebf1195fe4af8989189485b06b219d2ac1e087f9d1f035103e": {"sentence": "\u6a59\u9ec4\u7f51\u5b62\u76d8\u83cc IS A \u76d8\u83cc", "label": 1, "tree_id": "652", "term": "\u6a59\u9ec4\u7f51\u5b62\u76d8\u83cc", "hypernym": "\u76d8\u83cc"}, "f8d9ab121f1fd1aa14a58552903f0d3035b91860183b7c1e764632c0": {"sentence": "\u6a59\u9ec4\u7f51\u5b62\u76d8\u83cc IS A \u5b50\u56ca\u771f\u83cc", "label": 0, "tree_id": "652", "term": "\u6a59\u9ec4\u7f51\u5b62\u76d8\u83cc", "hypernym": "\u5b50\u56ca\u771f\u83cc"}, "b6cb97b72e785d5d1298fc0b1ffb20a9d457dbb6971465f5349542a5": {"sentence": "\u6a59\u9ec4\u7f51\u5b62\u76d8\u83cc IS A \u9ea6\u89d2\u83cc", "label": 0, "tree_id": "652", "term": "\u6a59\u9ec4\u7f51\u5b62\u76d8\u83cc", "hypernym": "\u9ea6\u89d2\u83cc"}, "213a3046809aea358c3bb252b2d4605a8541d840c14f58d9e32aea6d": {"sentence": "\u6a59\u9ec4\u7f51\u5b62\u76d8\u83cc IS A \u7ea2\u767d\u6bdb\u676f\u83cc", "label": 0, "tree_id": "652", "term": "\u6a59\u9ec4\u7f51\u5b62\u76d8\u83cc", "hypernym": "\u7ea2\u767d\u6bdb\u676f\u83cc"}, "634edb24c44ffa7336d5a3ff8750b0621d4e61ce4d1bba90ef4f2b77": {"sentence": "\u6a59\u9ec4\u7f51\u5b62\u76d8\u83cc IS A \u6da6\u6ed1\u9524\u820c\u83cc", "label": 0, "tree_id": "652", "term": "\u6a59\u9ec4\u7f51\u5b62\u76d8\u83cc", "hypernym": "\u6da6\u6ed1\u9524\u820c\u83cc"}, "dba7ebd0c578852955ff41acb9bd8d201e47f532f1ba76709422d81f": {"sentence": "\u6559\u5b66 IS A \u6f14\u8bb2", "label": 0, "tree_id": "653", "term": "\u6559\u5b66", "hypernym": "\u6f14\u8bb2"}, "31b6e451cbb57144e9fd7dac87d675c348e6b2700dd64a1690662ef9": {"sentence": "\u6559\u5b66 IS A \u4e00\u5802\u8bfe", "label": 0, "tree_id": "653", "term": "\u6559\u5b66", "hypernym": "\u4e00\u5802\u8bfe"}, "9eca4350965756d9082b7c33c23b7bae22e58c7d882192494973ad78": {"sentence": "\u6f14\u8bb2 IS A \u6559\u5b66", "label": 1, "tree_id": "653", "term": "\u6f14\u8bb2", "hypernym": "\u6559\u5b66"}, "246de914fe28e2f85e845e8aa09ac0e1edbb061ab1e1df641df58d8e": {"sentence": "\u6f14\u8bb2 IS A \u4e00\u5802\u8bfe", "label": 0, "tree_id": "653", "term": "\u6f14\u8bb2", "hypernym": "\u4e00\u5802\u8bfe"}, "28ec2bac3f7cca0e4a09e9795d2ab4b072a36554b5f2d8ccef075bc4": {"sentence": "\u4e00\u5802\u8bfe IS A \u6559\u5b66", "label": 1, "tree_id": "653", "term": "\u4e00\u5802\u8bfe", "hypernym": "\u6559\u5b66"}, "de7e865ea4656ff4bcc9f884dad96d836789f90fd29d9bff2fe8638a": {"sentence": "\u4e00\u5802\u8bfe IS A \u6f14\u8bb2", "label": 0, "tree_id": "653", "term": "\u4e00\u5802\u8bfe", "hypernym": "\u6f14\u8bb2"}, "63dbd4c7a6501e4441b2bd16a7538c41c5dd628ec1e4ca428f085f68": {"sentence": "\u533b\u7597\u8005 IS A \u51cf\u8f7b\u8005", "label": 0, "tree_id": "654", "term": "\u533b\u7597\u8005", "hypernym": "\u51cf\u8f7b\u8005"}, "6048721fc333b52d2601241a83419527e15e78895dc1dce8b5a7a316": {"sentence": "\u51cf\u8f7b\u8005 IS A \u533b\u7597\u8005", "label": 1, "tree_id": "654", "term": "\u51cf\u8f7b\u8005", "hypernym": "\u533b\u7597\u8005"}, "4314fb39bd28a4f48b1591a3c617fec8a54549534e2924d9df4c78a4": {"sentence": "\u7eb9\u7ae0 IS A \u76fe\u5fbd", "label": 0, "tree_id": "655", "term": "\u7eb9\u7ae0", "hypernym": "\u76fe\u5fbd"}, "3eb06e151a22c22195099e1f20d59028f6433780c49213a2a1c3ddd8": {"sentence": "\u7eb9\u7ae0 IS A \u7eb9\u7ae0\u6a21\u578b", "label": 0, "tree_id": "655", "term": "\u7eb9\u7ae0", "hypernym": "\u7eb9\u7ae0\u6a21\u578b"}, "60fe6dff7712fb0b2d054fc21ad8a48eb5ce2a82d5557688c5ca211e": {"sentence": "\u7eb9\u7ae0 IS A \u5c0f\u73af", "label": 0, "tree_id": "655", "term": "\u7eb9\u7ae0", "hypernym": "\u5c0f\u73af"}, "7563517b7930286bb90f0db1c21a8821875e7502db6ff30c80a22d2e": {"sentence": "\u7eb9\u7ae0 IS A \u9e22\u5c3e", "label": 0, "tree_id": "655", "term": "\u7eb9\u7ae0", "hypernym": "\u9e22\u5c3e"}, "b448d9c9b0a434d6749538d1a12a339fa8f3063add263e309f807267": {"sentence": "\u76fe\u5fbd IS A \u7eb9\u7ae0", "label": 1, "tree_id": "655", "term": "\u76fe\u5fbd", "hypernym": "\u7eb9\u7ae0"}, "9ee9043f57c4d3e2eab6aeb04aa40e128bf2a01baf645938b69de447": {"sentence": "\u76fe\u5fbd IS A \u7eb9\u7ae0\u6a21\u578b", "label": 0, "tree_id": "655", "term": "\u76fe\u5fbd", "hypernym": "\u7eb9\u7ae0\u6a21\u578b"}, "b0f0e41b01c268d8a14b9796c38040bf2e3d5c2800978dc28a2ebe50": {"sentence": "\u76fe\u5fbd IS A \u5c0f\u73af", "label": 0, "tree_id": "655", "term": "\u76fe\u5fbd", "hypernym": "\u5c0f\u73af"}, "4d402fc33240ce586cce7b338032fb04202357cb2979fbf20592d67a": {"sentence": "\u76fe\u5fbd IS A \u9e22\u5c3e", "label": 0, "tree_id": "655", "term": "\u76fe\u5fbd", "hypernym": "\u9e22\u5c3e"}, "09a72bab16ea74e540c71f97d15dda981a929c4342e7a8ee6347c888": {"sentence": "\u7eb9\u7ae0\u6a21\u578b IS A \u7eb9\u7ae0", "label": 1, "tree_id": "655", "term": "\u7eb9\u7ae0\u6a21\u578b", "hypernym": "\u7eb9\u7ae0"}, "1ec5d73a9278847754cf06b5b33c5441f491a57388f1bb56bc3fb0e7": {"sentence": "\u7eb9\u7ae0\u6a21\u578b IS A \u76fe\u5fbd", "label": 0, "tree_id": "655", "term": "\u7eb9\u7ae0\u6a21\u578b", "hypernym": "\u76fe\u5fbd"}, "14589b28e81173783d0c5c980a4cbe6afe6ffdd9eb0e842cf4c14cff": {"sentence": "\u7eb9\u7ae0\u6a21\u578b IS A \u5c0f\u73af", "label": 0, "tree_id": "655", "term": "\u7eb9\u7ae0\u6a21\u578b", "hypernym": "\u5c0f\u73af"}, "2ffb962a11f06e70c22dfaa70466e3a5a8fa5df34cddbb0d509ce589": {"sentence": "\u7eb9\u7ae0\u6a21\u578b IS A \u9e22\u5c3e", "label": 0, "tree_id": "655", "term": "\u7eb9\u7ae0\u6a21\u578b", "hypernym": "\u9e22\u5c3e"}, "16a9ecba66629136bac9cd9cbfe32ac8c782dab2474de9ff33b04084": {"sentence": "\u5c0f\u73af IS A \u7eb9\u7ae0", "label": 0, "tree_id": "655", "term": "\u5c0f\u73af", "hypernym": "\u7eb9\u7ae0"}, "efdebe1f5cdf5b2ca63d9bc8f0cc5c7c4cced9e17d755de7992c936c": {"sentence": "\u5c0f\u73af IS A \u76fe\u5fbd", "label": 0, "tree_id": "655", "term": "\u5c0f\u73af", "hypernym": "\u76fe\u5fbd"}, "19455ed97a6653c0920bc4907960479689a3fd299273b11f33a0627c": {"sentence": "\u5c0f\u73af IS A \u7eb9\u7ae0\u6a21\u578b", "label": 1, "tree_id": "655", "term": "\u5c0f\u73af", "hypernym": "\u7eb9\u7ae0\u6a21\u578b"}, "e467bf8d44bf702fe960b044f828b429b2be2eadb54c76fa872d8524": {"sentence": "\u5c0f\u73af IS A \u9e22\u5c3e", "label": 0, "tree_id": "655", "term": "\u5c0f\u73af", "hypernym": "\u9e22\u5c3e"}, "64da375e24a9c74e705f44e770f4425dce1d9e599456d0f1b7d9b2ec": {"sentence": "\u9e22\u5c3e IS A \u7eb9\u7ae0", "label": 0, "tree_id": "655", "term": "\u9e22\u5c3e", "hypernym": "\u7eb9\u7ae0"}, "44138afadc0d3d921bf0eca79e96bf01e4e0a7a39c6a40415f49eb03": {"sentence": "\u9e22\u5c3e IS A \u76fe\u5fbd", "label": 0, "tree_id": "655", "term": "\u9e22\u5c3e", "hypernym": "\u76fe\u5fbd"}, "e6bb45a46f745419a577e8950360ea00f4f1b9114738c5cba2b1c399": {"sentence": "\u9e22\u5c3e IS A \u7eb9\u7ae0\u6a21\u578b", "label": 1, "tree_id": "655", "term": "\u9e22\u5c3e", "hypernym": "\u7eb9\u7ae0\u6a21\u578b"}, "a7ccd790ef771435fd8b6388e022705b26be118add35c0ff211a26af": {"sentence": "\u9e22\u5c3e IS A \u5c0f\u73af", "label": 0, "tree_id": "655", "term": "\u9e22\u5c3e", "hypernym": "\u5c0f\u73af"}, "9bac0261374091a58d0d62202f6c71dbe108b9b7d80750c1583664a5": {"sentence": "\u9910\u5177 IS A \u52fa", "label": 0, "tree_id": "657", "term": "\u9910\u5177", "hypernym": "\u52fa"}, "e81fec901d9f3792be2290722358b2aa85ab637a34e4c764c6126352": {"sentence": "\u9910\u5177 IS A \u53c9", "label": 0, "tree_id": "657", "term": "\u9910\u5177", "hypernym": "\u53c9"}, "4190f895b8d2b1958497db030801cba0fd9331ad3f281f4c8057a74c": {"sentence": "\u9910\u5177 IS A \u70b9\u5fc3\u7528\u5319", "label": 0, "tree_id": "657", "term": "\u9910\u5177", "hypernym": "\u70b9\u5fc3\u7528\u5319"}, "1c092bb01410cac09859bf6226ad55d782021b78f4f3bed749f1d02a": {"sentence": "\u9910\u5177 IS A \u5207\u8089\u9910\u53c9", "label": 0, "tree_id": "657", "term": "\u9910\u5177", "hypernym": "\u5207\u8089\u9910\u53c9"}, "b2004c99c72ca3d6aa739280aca034db3d1d4a5f57b596b00be52540": {"sentence": "\u52fa IS A \u9910\u5177", "label": 1, "tree_id": "657", "term": "\u52fa", "hypernym": "\u9910\u5177"}, "7e3d8b45daf74f0603f9acadf0990fbabf5195aed42baec33c4f7e20": {"sentence": "\u52fa IS A \u53c9", "label": 0, "tree_id": "657", "term": "\u52fa", "hypernym": "\u53c9"}, "40236b7060952a342c96e969d9f455e567d9612429be2cd8eed97008": {"sentence": "\u52fa IS A \u70b9\u5fc3\u7528\u5319", "label": 0, "tree_id": "657", "term": "\u52fa", "hypernym": "\u70b9\u5fc3\u7528\u5319"}, "438bcc5a43247787ca13c98b865c0d735416f912e4c162bfde99e2d4": {"sentence": "\u52fa IS A \u5207\u8089\u9910\u53c9", "label": 0, "tree_id": "657", "term": "\u52fa", "hypernym": "\u5207\u8089\u9910\u53c9"}, "d26abe119e6b4058dbae167595bc6739d7a83aa314cd9fcd83e9c54c": {"sentence": "\u53c9 IS A \u9910\u5177", "label": 1, "tree_id": "657", "term": "\u53c9", "hypernym": "\u9910\u5177"}, "6f6c1d04fc7a34401590b4819963405fe74790741d3f381994f827a4": {"sentence": "\u53c9 IS A \u52fa", "label": 0, "tree_id": "657", "term": "\u53c9", "hypernym": "\u52fa"}, "452eb1121e7736b6d17b91ed9beb80419c266f690d5fdc7137dfaddc": {"sentence": "\u53c9 IS A \u70b9\u5fc3\u7528\u5319", "label": 0, "tree_id": "657", "term": "\u53c9", "hypernym": "\u70b9\u5fc3\u7528\u5319"}, "80c400c83a8d2afec6384a58589959f2f174c38e9cd925a7e79b163a": {"sentence": "\u53c9 IS A \u5207\u8089\u9910\u53c9", "label": 0, "tree_id": "657", "term": "\u53c9", "hypernym": "\u5207\u8089\u9910\u53c9"}, "91efcf5e292f2e0b611e6f2aaf8e16d4ee7dbcc3f19bae2c947479ac": {"sentence": "\u70b9\u5fc3\u7528\u5319 IS A \u9910\u5177", "label": 0, "tree_id": "657", "term": "\u70b9\u5fc3\u7528\u5319", "hypernym": "\u9910\u5177"}, "afe03247fadd6704846fd47cf166e9e4972985156c5071961e717e8f": {"sentence": "\u70b9\u5fc3\u7528\u5319 IS A \u52fa", "label": 1, "tree_id": "657", "term": "\u70b9\u5fc3\u7528\u5319", "hypernym": "\u52fa"}, "7bf266911fc06492b8537f7a85152df6394777db53615c1b42c4ab55": {"sentence": "\u70b9\u5fc3\u7528\u5319 IS A \u53c9", "label": 0, "tree_id": "657", "term": "\u70b9\u5fc3\u7528\u5319", "hypernym": "\u53c9"}, "1725f5c6f637d846f4826eb7c3bde6f4069464c9e148da8b46f2621f": {"sentence": "\u70b9\u5fc3\u7528\u5319 IS A \u5207\u8089\u9910\u53c9", "label": 0, "tree_id": "657", "term": "\u70b9\u5fc3\u7528\u5319", "hypernym": "\u5207\u8089\u9910\u53c9"}, "0239fa9f758884c449cc0419deb16755dc91433da1175a6dce930c1f": {"sentence": "\u5207\u8089\u9910\u53c9 IS A \u9910\u5177", "label": 0, "tree_id": "657", "term": "\u5207\u8089\u9910\u53c9", "hypernym": "\u9910\u5177"}, "b7ffa2841407662b121bd43c57740a31ef992cfb07897cb51b936ced": {"sentence": "\u5207\u8089\u9910\u53c9 IS A \u52fa", "label": 0, "tree_id": "657", "term": "\u5207\u8089\u9910\u53c9", "hypernym": "\u52fa"}, "ab4243beadba5b5d35eabe58183b8c6ec80977e5075f433cb35982be": {"sentence": "\u5207\u8089\u9910\u53c9 IS A \u53c9", "label": 1, "tree_id": "657", "term": "\u5207\u8089\u9910\u53c9", "hypernym": "\u53c9"}, "0f5d67c9f5c7e81c760f1dc80098adbe35ea75fa13e1473382f22c75": {"sentence": "\u5207\u8089\u9910\u53c9 IS A \u70b9\u5fc3\u7528\u5319", "label": 0, "tree_id": "657", "term": "\u5207\u8089\u9910\u53c9", "hypernym": "\u70b9\u5fc3\u7528\u5319"}, "619512e6fa82a9c1f809aa1706706218e8466c59e8acc6fa551d0519": {"sentence": "\u65cb\u5f8b IS A \u4e3b\u9898", "label": 0, "tree_id": "658", "term": "\u65cb\u5f8b", "hypernym": "\u4e3b\u9898"}, "2273f9b9f69ef564ba3a85b43e781bb86f303cb91ea0a3a55709cda5": {"sentence": "\u4e3b\u9898 IS A \u65cb\u5f8b", "label": 1, "tree_id": "658", "term": "\u4e3b\u9898", "hypernym": "\u65cb\u5f8b"}, "f98ab478c0dc687c1f89ad31e8998a25b1c0c291106c6faf512339a6": {"sentence": "\u5931\u53bb\u81ea\u6211\u63a7\u5236 IS A \u4f11\u514b", "label": 0, "tree_id": "660", "term": "\u5931\u53bb\u81ea\u6211\u63a7\u5236", "hypernym": "\u4f11\u514b"}, "f9d7f244aa2f73a14083d9149336c78ff0cd08c89bd46ce002a1b0be": {"sentence": "\u5931\u53bb\u81ea\u6211\u63a7\u5236 IS A \u4e2d\u6691", "label": 0, "tree_id": "660", "term": "\u5931\u53bb\u81ea\u6211\u63a7\u5236", "hypernym": "\u4e2d\u6691"}, "7d6c47f61d1f469c66475cf678d45da721075f2459d65c67f33b3dc7": {"sentence": "\u5931\u53bb\u81ea\u6211\u63a7\u5236 IS A \u795e\u7ecf\u8870\u5f31", "label": 0, "tree_id": "660", "term": "\u5931\u53bb\u81ea\u6211\u63a7\u5236", "hypernym": "\u795e\u7ecf\u8870\u5f31"}, "dc4f0729aaba7f868c3c5e296b2150e00daae17b6d9701b23fa8fc1e": {"sentence": "\u5931\u53bb\u81ea\u6211\u63a7\u5236 IS A \u969c\u788d\u6027\u4f11\u514b", "label": 0, "tree_id": "660", "term": "\u5931\u53bb\u81ea\u6211\u63a7\u5236", "hypernym": "\u969c\u788d\u6027\u4f11\u514b"}, "ef7a742cb89dad2d0e96c2d7c7afcd5b9efb40e50467e681e13e0c9e": {"sentence": "\u5931\u53bb\u81ea\u6211\u63a7\u5236 IS A \u5931\u8840\u6027\u4f11\u514b", "label": 0, "tree_id": "660", "term": "\u5931\u53bb\u81ea\u6211\u63a7\u5236", "hypernym": "\u5931\u8840\u6027\u4f11\u514b"}, "72f762e0b7811c582a0796588af493c653634f1953bcf76bb571f6bd": {"sentence": "\u5931\u53bb\u81ea\u6211\u63a7\u5236 IS A \u80f0\u5c9b\u7d20\u53cd\u5e94", "label": 0, "tree_id": "660", "term": "\u5931\u53bb\u81ea\u6211\u63a7\u5236", "hypernym": "\u80f0\u5c9b\u7d20\u53cd\u5e94"}, "837bc72d9368237a5cfdefb2de90cc20a9d7aec94fff6d31f460eae4": {"sentence": "\u5931\u53bb\u81ea\u6211\u63a7\u5236 IS A \u5fc3\u6e90\u6027\u4f11\u514b", "label": 0, "tree_id": "660", "term": "\u5931\u53bb\u81ea\u6211\u63a7\u5236", "hypernym": "\u5fc3\u6e90\u6027\u4f11\u514b"}, "f24835a5b5c5498afcfe12492a9fb288860c198ea1c96412db155364": {"sentence": "\u5931\u53bb\u81ea\u6211\u63a7\u5236 IS A \u865a\u8131", "label": 0, "tree_id": "660", "term": "\u5931\u53bb\u81ea\u6211\u63a7\u5236", "hypernym": "\u865a\u8131"}, "08076604276aa0d8193c0175990d7a0c2b9383b9d238d556a99668f7": {"sentence": "\u4f11\u514b IS A \u5931\u53bb\u81ea\u6211\u63a7\u5236", "label": 1, "tree_id": "660", "term": "\u4f11\u514b", "hypernym": "\u5931\u53bb\u81ea\u6211\u63a7\u5236"}, "7935832fa510537174d0b53b70f78ab21767b0c160a7ee60c0a43b60": {"sentence": "\u4f11\u514b IS A \u4e2d\u6691", "label": 0, "tree_id": "660", "term": "\u4f11\u514b", "hypernym": "\u4e2d\u6691"}, "7bb6019fa3522437eaa4911567dcd34b876bf7cd1174e9cb9adc3cfc": {"sentence": "\u4f11\u514b IS A \u795e\u7ecf\u8870\u5f31", "label": 0, "tree_id": "660", "term": "\u4f11\u514b", "hypernym": "\u795e\u7ecf\u8870\u5f31"}, "4029085d828fce4c1ca635bb6aa44e60bef9cc65936030dbc523abab": {"sentence": "\u4f11\u514b IS A \u969c\u788d\u6027\u4f11\u514b", "label": 0, "tree_id": "660", "term": "\u4f11\u514b", "hypernym": "\u969c\u788d\u6027\u4f11\u514b"}, "f10b0ba129e54cf378add57b0c5eb9cea98c3c364af56f8919998786": {"sentence": "\u4f11\u514b IS A \u5931\u8840\u6027\u4f11\u514b", "label": 0, "tree_id": "660", "term": "\u4f11\u514b", "hypernym": "\u5931\u8840\u6027\u4f11\u514b"}, "7330e406eec1e30d92596f4e3214d7a0047756a5ee2214cedc7e0dfa": {"sentence": "\u4f11\u514b IS A \u80f0\u5c9b\u7d20\u53cd\u5e94", "label": 0, "tree_id": "660", "term": "\u4f11\u514b", "hypernym": "\u80f0\u5c9b\u7d20\u53cd\u5e94"}, "36020349b6d0a34b3fd0731a494e35659cc5661a0e11c8e13ccccc07": {"sentence": "\u4f11\u514b IS A \u5fc3\u6e90\u6027\u4f11\u514b", "label": 0, "tree_id": "660", "term": "\u4f11\u514b", "hypernym": "\u5fc3\u6e90\u6027\u4f11\u514b"}, "e6c0e38f270a6d1d190876c45948467201901e05416b17ccf71d7395": {"sentence": "\u4f11\u514b IS A \u865a\u8131", "label": 0, "tree_id": "660", "term": "\u4f11\u514b", "hypernym": "\u865a\u8131"}, "098736200e4dffb2ab05c82c8df4718b565ff87d4675d081602babc5": {"sentence": "\u4e2d\u6691 IS A \u5931\u53bb\u81ea\u6211\u63a7\u5236", "label": 1, "tree_id": "660", "term": "\u4e2d\u6691", "hypernym": "\u5931\u53bb\u81ea\u6211\u63a7\u5236"}, "453653d30b803d8733ebbe0592b8e559c1e9deef585e5334983ea7fa": {"sentence": "\u4e2d\u6691 IS A \u4f11\u514b", "label": 0, "tree_id": "660", "term": "\u4e2d\u6691", "hypernym": "\u4f11\u514b"}, "68973c01cc015bbde2cca41e90ccb06c2be3cf6e49b7ec9b33bab3b1": {"sentence": "\u4e2d\u6691 IS A \u795e\u7ecf\u8870\u5f31", "label": 0, "tree_id": "660", "term": "\u4e2d\u6691", "hypernym": "\u795e\u7ecf\u8870\u5f31"}, "32c52d6d53fdbd00535dbebc4bb45d8935c50daf1f3cd64f2de051d7": {"sentence": "\u4e2d\u6691 IS A \u969c\u788d\u6027\u4f11\u514b", "label": 0, "tree_id": "660", "term": "\u4e2d\u6691", "hypernym": "\u969c\u788d\u6027\u4f11\u514b"}, "8d23daf79e94a3d2b17844a6a1aead3ddf4d10aba0b1b1e3d88d0af1": {"sentence": "\u4e2d\u6691 IS A \u5931\u8840\u6027\u4f11\u514b", "label": 0, "tree_id": "660", "term": "\u4e2d\u6691", "hypernym": "\u5931\u8840\u6027\u4f11\u514b"}, "432c193b54c807cfda105a5ad34f82e69fe0425a191d177736974793": {"sentence": "\u4e2d\u6691 IS A \u80f0\u5c9b\u7d20\u53cd\u5e94", "label": 0, "tree_id": "660", "term": "\u4e2d\u6691", "hypernym": "\u80f0\u5c9b\u7d20\u53cd\u5e94"}, "1cd51bedc188d541c8462307a446ea65944954c2abbe1a63d9a76592": {"sentence": "\u4e2d\u6691 IS A \u5fc3\u6e90\u6027\u4f11\u514b", "label": 0, "tree_id": "660", "term": "\u4e2d\u6691", "hypernym": "\u5fc3\u6e90\u6027\u4f11\u514b"}, "cd48492e11b78d0f5cdb875d2b5e5f554425cd306012fc2e29a216b2": {"sentence": "\u4e2d\u6691 IS A \u865a\u8131", "label": 0, "tree_id": "660", "term": "\u4e2d\u6691", "hypernym": "\u865a\u8131"}, "e0a186cbd6680ad92c9a90515ed810ba4e8d7cd9b6a6851bf4c60cce": {"sentence": "\u795e\u7ecf\u8870\u5f31 IS A \u5931\u53bb\u81ea\u6211\u63a7\u5236", "label": 1, "tree_id": "660", "term": "\u795e\u7ecf\u8870\u5f31", "hypernym": "\u5931\u53bb\u81ea\u6211\u63a7\u5236"}, "7a9ff5c488b2e774099787a04f6bdd188984e83366ff981b31cc5816": {"sentence": "\u795e\u7ecf\u8870\u5f31 IS A \u4f11\u514b", "label": 0, "tree_id": "660", "term": "\u795e\u7ecf\u8870\u5f31", "hypernym": "\u4f11\u514b"}, "7fb557cdc141cbcb730cd6e545a6df998be1550b7ea3de2f891a4beb": {"sentence": "\u795e\u7ecf\u8870\u5f31 IS A \u4e2d\u6691", "label": 0, "tree_id": "660", "term": "\u795e\u7ecf\u8870\u5f31", "hypernym": "\u4e2d\u6691"}, "8f1bdf81696c6e9929ba916e3d4bca4bf12dc0ec47d504ca9412921c": {"sentence": "\u795e\u7ecf\u8870\u5f31 IS A \u969c\u788d\u6027\u4f11\u514b", "label": 0, "tree_id": "660", "term": "\u795e\u7ecf\u8870\u5f31", "hypernym": "\u969c\u788d\u6027\u4f11\u514b"}, "208dcfa5ab85ea86cd4343fbca63befed2f0f21ce8ad106e366df558": {"sentence": "\u795e\u7ecf\u8870\u5f31 IS A \u5931\u8840\u6027\u4f11\u514b", "label": 0, "tree_id": "660", "term": "\u795e\u7ecf\u8870\u5f31", "hypernym": "\u5931\u8840\u6027\u4f11\u514b"}, "4fafbc3f1790531177f3fa9b44f8f74deb585c5192495a492ba22660": {"sentence": "\u795e\u7ecf\u8870\u5f31 IS A \u80f0\u5c9b\u7d20\u53cd\u5e94", "label": 0, "tree_id": "660", "term": "\u795e\u7ecf\u8870\u5f31", "hypernym": "\u80f0\u5c9b\u7d20\u53cd\u5e94"}, "2dcd1258b51321e0b88bd1a3bd17dfee5539aa365685a014e7d85d4e": {"sentence": "\u795e\u7ecf\u8870\u5f31 IS A \u5fc3\u6e90\u6027\u4f11\u514b", "label": 0, "tree_id": "660", "term": "\u795e\u7ecf\u8870\u5f31", "hypernym": "\u5fc3\u6e90\u6027\u4f11\u514b"}, "b3be3e41f48e2ff913b7024979484c79cb5358f673ca9e0a6087f47e": {"sentence": "\u795e\u7ecf\u8870\u5f31 IS A \u865a\u8131", "label": 0, "tree_id": "660", "term": "\u795e\u7ecf\u8870\u5f31", "hypernym": "\u865a\u8131"}, "c356474a7bde647d3d1b37192023127dd7753b834b7dfe75cb22b9b9": {"sentence": "\u969c\u788d\u6027\u4f11\u514b IS A \u5931\u53bb\u81ea\u6211\u63a7\u5236", "label": 0, "tree_id": "660", "term": "\u969c\u788d\u6027\u4f11\u514b", "hypernym": "\u5931\u53bb\u81ea\u6211\u63a7\u5236"}, "3c03e6b9ee45fc48350164c7c7848a9ed1339941d673641e012ef7e3": {"sentence": "\u969c\u788d\u6027\u4f11\u514b IS A \u4f11\u514b", "label": 1, "tree_id": "660", "term": "\u969c\u788d\u6027\u4f11\u514b", "hypernym": "\u4f11\u514b"}, "1ac28c0bb50ea0d67f49909229b1c792259fa14ac561b3ec756df06c": {"sentence": "\u969c\u788d\u6027\u4f11\u514b IS A \u4e2d\u6691", "label": 0, "tree_id": "660", "term": "\u969c\u788d\u6027\u4f11\u514b", "hypernym": "\u4e2d\u6691"}, "8ad0ee4f53c5ce0f723a230ee0c6318e4519ecabd033be90f0658278": {"sentence": "\u969c\u788d\u6027\u4f11\u514b IS A \u795e\u7ecf\u8870\u5f31", "label": 0, "tree_id": "660", "term": "\u969c\u788d\u6027\u4f11\u514b", "hypernym": "\u795e\u7ecf\u8870\u5f31"}, "364afdd5db544c8b5b8e9b6de4cfbc1cd9274ae86b157d26259169e5": {"sentence": "\u969c\u788d\u6027\u4f11\u514b IS A \u5931\u8840\u6027\u4f11\u514b", "label": 0, "tree_id": "660", "term": "\u969c\u788d\u6027\u4f11\u514b", "hypernym": "\u5931\u8840\u6027\u4f11\u514b"}, "e268974f47f8479d0ef8486cb9652b39a460abf5cb78bbb7775261da": {"sentence": "\u969c\u788d\u6027\u4f11\u514b IS A \u80f0\u5c9b\u7d20\u53cd\u5e94", "label": 0, "tree_id": "660", "term": "\u969c\u788d\u6027\u4f11\u514b", "hypernym": "\u80f0\u5c9b\u7d20\u53cd\u5e94"}, "469ff7ae59a7bde2cde205fbd4c02cd391cc4fe45b7d257bae77ec70": {"sentence": "\u969c\u788d\u6027\u4f11\u514b IS A \u5fc3\u6e90\u6027\u4f11\u514b", "label": 0, "tree_id": "660", "term": "\u969c\u788d\u6027\u4f11\u514b", "hypernym": "\u5fc3\u6e90\u6027\u4f11\u514b"}, "d5ad6194c6d03d1b2982ae850c7e6be729d548b69f24616910c9eabb": {"sentence": "\u969c\u788d\u6027\u4f11\u514b IS A \u865a\u8131", "label": 0, "tree_id": "660", "term": "\u969c\u788d\u6027\u4f11\u514b", "hypernym": "\u865a\u8131"}, "0edeff5c47ece6b04bdbd8c9cbf45674040d93f76ee114b5012b6644": {"sentence": "\u5931\u8840\u6027\u4f11\u514b IS A \u5931\u53bb\u81ea\u6211\u63a7\u5236", "label": 0, "tree_id": "660", "term": "\u5931\u8840\u6027\u4f11\u514b", "hypernym": "\u5931\u53bb\u81ea\u6211\u63a7\u5236"}, "341f743d1809317276d8e38eb26ad58aed1e2b7c63cf6f97b6383f3c": {"sentence": "\u5931\u8840\u6027\u4f11\u514b IS A \u4f11\u514b", "label": 1, "tree_id": "660", "term": "\u5931\u8840\u6027\u4f11\u514b", "hypernym": "\u4f11\u514b"}, "3bcdd76f21be76a1c4bd7932ec83651085ba5c0a1b3d2d30b5a1f60e": {"sentence": "\u5931\u8840\u6027\u4f11\u514b IS A \u4e2d\u6691", "label": 0, "tree_id": "660", "term": "\u5931\u8840\u6027\u4f11\u514b", "hypernym": "\u4e2d\u6691"}, "7752942bf14c28e4c55cc1abdaacdb7993a67ac9fc4ea3e4df53ee84": {"sentence": "\u5931\u8840\u6027\u4f11\u514b IS A \u795e\u7ecf\u8870\u5f31", "label": 0, "tree_id": "660", "term": "\u5931\u8840\u6027\u4f11\u514b", "hypernym": "\u795e\u7ecf\u8870\u5f31"}, "9655bca25e2bf744d40c6f3a44fbe700fe32d8e36ecd92e5c158a7b0": {"sentence": "\u5931\u8840\u6027\u4f11\u514b IS A \u969c\u788d\u6027\u4f11\u514b", "label": 0, "tree_id": "660", "term": "\u5931\u8840\u6027\u4f11\u514b", "hypernym": "\u969c\u788d\u6027\u4f11\u514b"}, "4a82351ed4b4462641d8f520e3b9c2e8c7dd159824588e6e604a408f": {"sentence": "\u5931\u8840\u6027\u4f11\u514b IS A \u80f0\u5c9b\u7d20\u53cd\u5e94", "label": 0, "tree_id": "660", "term": "\u5931\u8840\u6027\u4f11\u514b", "hypernym": "\u80f0\u5c9b\u7d20\u53cd\u5e94"}, "6969a8d6b390d781881c0d25e1e185ab5d5923e23733b815a426bd25": {"sentence": "\u5931\u8840\u6027\u4f11\u514b IS A \u5fc3\u6e90\u6027\u4f11\u514b", "label": 0, "tree_id": "660", "term": "\u5931\u8840\u6027\u4f11\u514b", "hypernym": "\u5fc3\u6e90\u6027\u4f11\u514b"}, "1b44ac7e78c78b43a60fe217d5ac8c0409f23312dc3e6d0c88b4b352": {"sentence": "\u5931\u8840\u6027\u4f11\u514b IS A \u865a\u8131", "label": 0, "tree_id": "660", "term": "\u5931\u8840\u6027\u4f11\u514b", "hypernym": "\u865a\u8131"}, "ec72f66ae6456526835b6330c72987136d9e4323f9a91e27e40073a6": {"sentence": "\u80f0\u5c9b\u7d20\u53cd\u5e94 IS A \u5931\u53bb\u81ea\u6211\u63a7\u5236", "label": 0, "tree_id": "660", "term": "\u80f0\u5c9b\u7d20\u53cd\u5e94", "hypernym": "\u5931\u53bb\u81ea\u6211\u63a7\u5236"}, "0e39455b90d5729de0603d42e673368f038981ba64677605f6c20e0a": {"sentence": "\u80f0\u5c9b\u7d20\u53cd\u5e94 IS A \u4f11\u514b", "label": 1, "tree_id": "660", "term": "\u80f0\u5c9b\u7d20\u53cd\u5e94", "hypernym": "\u4f11\u514b"}, "7876ab2dcb6496e450de8651f5ba8ee7c357a7cf89045434de10d33a": {"sentence": "\u80f0\u5c9b\u7d20\u53cd\u5e94 IS A \u4e2d\u6691", "label": 0, "tree_id": "660", "term": "\u80f0\u5c9b\u7d20\u53cd\u5e94", "hypernym": "\u4e2d\u6691"}, "b463b9c5a8bc799c25b8f9b8b48b7ddb8eaf915b24f0cac87c6ebd2d": {"sentence": "\u80f0\u5c9b\u7d20\u53cd\u5e94 IS A \u795e\u7ecf\u8870\u5f31", "label": 0, "tree_id": "660", "term": "\u80f0\u5c9b\u7d20\u53cd\u5e94", "hypernym": "\u795e\u7ecf\u8870\u5f31"}, "c9b066d120328bed3b52c72d9ce019c435372bdc217561a95f7765b2": {"sentence": "\u80f0\u5c9b\u7d20\u53cd\u5e94 IS A \u969c\u788d\u6027\u4f11\u514b", "label": 0, "tree_id": "660", "term": "\u80f0\u5c9b\u7d20\u53cd\u5e94", "hypernym": "\u969c\u788d\u6027\u4f11\u514b"}, "669e79a7b09ceae6fd951bb9a00ac67cd46cd098c38db16b494a25cb": {"sentence": "\u80f0\u5c9b\u7d20\u53cd\u5e94 IS A \u5931\u8840\u6027\u4f11\u514b", "label": 0, "tree_id": "660", "term": "\u80f0\u5c9b\u7d20\u53cd\u5e94", "hypernym": "\u5931\u8840\u6027\u4f11\u514b"}, "476b4d0993ef369072c789f3b9506ef4c487d96260fbe883e90115ec": {"sentence": "\u80f0\u5c9b\u7d20\u53cd\u5e94 IS A \u5fc3\u6e90\u6027\u4f11\u514b", "label": 0, "tree_id": "660", "term": "\u80f0\u5c9b\u7d20\u53cd\u5e94", "hypernym": "\u5fc3\u6e90\u6027\u4f11\u514b"}, "f7afb7be44309dbc51fade0c9bc33bd0c4ebd9dcbabde560ba88c742": {"sentence": "\u80f0\u5c9b\u7d20\u53cd\u5e94 IS A \u865a\u8131", "label": 0, "tree_id": "660", "term": "\u80f0\u5c9b\u7d20\u53cd\u5e94", "hypernym": "\u865a\u8131"}, "b813c7f483c51ce0b76f0a9671cc65617ad2d85e20313b860c4eb5b3": {"sentence": "\u5fc3\u6e90\u6027\u4f11\u514b IS A \u5931\u53bb\u81ea\u6211\u63a7\u5236", "label": 0, "tree_id": "660", "term": "\u5fc3\u6e90\u6027\u4f11\u514b", "hypernym": "\u5931\u53bb\u81ea\u6211\u63a7\u5236"}, "9679ee0c2be33a9c5dc5218188e079e28608d89842300a6a2bfbd8fb": {"sentence": "\u5fc3\u6e90\u6027\u4f11\u514b IS A \u4f11\u514b", "label": 1, "tree_id": "660", "term": "\u5fc3\u6e90\u6027\u4f11\u514b", "hypernym": "\u4f11\u514b"}, "d9021c130ce773c80892a21026be718f7d218e34a641be42f8cec40f": {"sentence": "\u5fc3\u6e90\u6027\u4f11\u514b IS A \u4e2d\u6691", "label": 0, "tree_id": "660", "term": "\u5fc3\u6e90\u6027\u4f11\u514b", "hypernym": "\u4e2d\u6691"}, "ebcecb6e295f9966444c3c54c9851d29fd71d6672a707abb5c646824": {"sentence": "\u5fc3\u6e90\u6027\u4f11\u514b IS A \u795e\u7ecf\u8870\u5f31", "label": 0, "tree_id": "660", "term": "\u5fc3\u6e90\u6027\u4f11\u514b", "hypernym": "\u795e\u7ecf\u8870\u5f31"}, "fca140f51dc5b156cd4b4fb02f5c124cf61d8c4a6000af4554beeb66": {"sentence": "\u5fc3\u6e90\u6027\u4f11\u514b IS A \u969c\u788d\u6027\u4f11\u514b", "label": 0, "tree_id": "660", "term": "\u5fc3\u6e90\u6027\u4f11\u514b", "hypernym": "\u969c\u788d\u6027\u4f11\u514b"}, "e2f4dceeb4f0a12f694febddb18d8f6e62501b093ce20834a26ce213": {"sentence": "\u5fc3\u6e90\u6027\u4f11\u514b IS A \u5931\u8840\u6027\u4f11\u514b", "label": 0, "tree_id": "660", "term": "\u5fc3\u6e90\u6027\u4f11\u514b", "hypernym": "\u5931\u8840\u6027\u4f11\u514b"}, "b15d8d19323815537bac62a04311be178df6f14fb3352692a5ef6c88": {"sentence": "\u5fc3\u6e90\u6027\u4f11\u514b IS A \u80f0\u5c9b\u7d20\u53cd\u5e94", "label": 0, "tree_id": "660", "term": "\u5fc3\u6e90\u6027\u4f11\u514b", "hypernym": "\u80f0\u5c9b\u7d20\u53cd\u5e94"}, "807da9fa6c6c9c552829f83eb3e2a75d43501e114f77a5b9c3acfe11": {"sentence": "\u5fc3\u6e90\u6027\u4f11\u514b IS A \u865a\u8131", "label": 0, "tree_id": "660", "term": "\u5fc3\u6e90\u6027\u4f11\u514b", "hypernym": "\u865a\u8131"}, "f7884d7d57da02c8c938717a92ab456c1ae15c31fc2f6e5f1155e926": {"sentence": "\u865a\u8131 IS A \u5931\u53bb\u81ea\u6211\u63a7\u5236", "label": 0, "tree_id": "660", "term": "\u865a\u8131", "hypernym": "\u5931\u53bb\u81ea\u6211\u63a7\u5236"}, "93d272c08bc78a851376a4f0339364af632503a7789f5e218f4d11a2": {"sentence": "\u865a\u8131 IS A \u4f11\u514b", "label": 0, "tree_id": "660", "term": "\u865a\u8131", "hypernym": "\u4f11\u514b"}, "3a565bc1fe7da2458ca5a29fdae899bb464d37a5311db76d893bd7d1": {"sentence": "\u865a\u8131 IS A \u4e2d\u6691", "label": 1, "tree_id": "660", "term": "\u865a\u8131", "hypernym": "\u4e2d\u6691"}, "9f4fd002fb0d3d14c485a44d37b433d3b3c76bdff03f217b24300858": {"sentence": "\u865a\u8131 IS A \u795e\u7ecf\u8870\u5f31", "label": 0, "tree_id": "660", "term": "\u865a\u8131", "hypernym": "\u795e\u7ecf\u8870\u5f31"}, "d36127af1012faa24772a9f098ab2cd2c0103569db4d07678ed966b9": {"sentence": "\u865a\u8131 IS A \u969c\u788d\u6027\u4f11\u514b", "label": 0, "tree_id": "660", "term": "\u865a\u8131", "hypernym": "\u969c\u788d\u6027\u4f11\u514b"}, "1fef662e3c8dacea7b54c0feb21764353e8fe9a871d7002383634277": {"sentence": "\u865a\u8131 IS A \u5931\u8840\u6027\u4f11\u514b", "label": 0, "tree_id": "660", "term": "\u865a\u8131", "hypernym": "\u5931\u8840\u6027\u4f11\u514b"}, "6a18c3853435b25d8fe49c332bf903751222c5f524e89dcc507bbf09": {"sentence": "\u865a\u8131 IS A \u80f0\u5c9b\u7d20\u53cd\u5e94", "label": 0, "tree_id": "660", "term": "\u865a\u8131", "hypernym": "\u80f0\u5c9b\u7d20\u53cd\u5e94"}, "fce3106fe494c2c5b8f0453b27604621648885af3dbdfcadf518d367": {"sentence": "\u865a\u8131 IS A \u5fc3\u6e90\u6027\u4f11\u514b", "label": 0, "tree_id": "660", "term": "\u865a\u8131", "hypernym": "\u5fc3\u6e90\u6027\u4f11\u514b"}, "9c8d439b53513ff40bd38f52c59edb82f37ee5ec93d6e7a1d2042439": {"sentence": "\u8ba1\u7b97\u5668 IS A \u4fbf\u643a\u5f0f\u8ba1\u7b97\u5668", "label": 0, "tree_id": "661", "term": "\u8ba1\u7b97\u5668", "hypernym": "\u4fbf\u643a\u5f0f\u8ba1\u7b97\u5668"}, "4794b0aeb0fe60d3d2f61a66a556a1259acd61c084cdfb15a863db97": {"sentence": "\u8ba1\u7b97\u5668 IS A \u52a0\u6570\u5668", "label": 0, "tree_id": "661", "term": "\u8ba1\u7b97\u5668", "hypernym": "\u52a0\u6570\u5668"}, "ffd1643ca3db0baa453eff8b90d3ac6ff2409cd2df5dfe0c71cfeeed": {"sentence": "\u8ba1\u7b97\u5668 IS A \u52a0\u6cd5\u5668", "label": 0, "tree_id": "661", "term": "\u8ba1\u7b97\u5668", "hypernym": "\u52a0\u6cd5\u5668"}, "04816df08f69bada838fae929f39dd3ec6bfd09c74ee3fc7a1b400d3": {"sentence": "\u8ba1\u7b97\u5668 IS A \u8ba1\u6570\u5668", "label": 0, "tree_id": "661", "term": "\u8ba1\u7b97\u5668", "hypernym": "\u8ba1\u6570\u5668"}, "bea7cca8e1064d5740e4f672dfb730ce30632396a384b4e616a9f513": {"sentence": "\u8ba1\u7b97\u5668 IS A \u7b97\u76d8", "label": 0, "tree_id": "661", "term": "\u8ba1\u7b97\u5668", "hypernym": "\u7b97\u76d8"}, "3b9a1b3487732911134ede141159dfbce1bb92e0510407de78507b98": {"sentence": "\u4fbf\u643a\u5f0f\u8ba1\u7b97\u5668 IS A \u8ba1\u7b97\u5668", "label": 1, "tree_id": "661", "term": "\u4fbf\u643a\u5f0f\u8ba1\u7b97\u5668", "hypernym": "\u8ba1\u7b97\u5668"}, "bb06a4cb832de04de70ad39e10887e31d79766ed122c413f32ab6a1f": {"sentence": "\u4fbf\u643a\u5f0f\u8ba1\u7b97\u5668 IS A \u52a0\u6570\u5668", "label": 0, "tree_id": "661", "term": "\u4fbf\u643a\u5f0f\u8ba1\u7b97\u5668", "hypernym": "\u52a0\u6570\u5668"}, "86ca3db712bd34178d9dbcc1101285198b57d23b060cd04dfe9cd106": {"sentence": "\u4fbf\u643a\u5f0f\u8ba1\u7b97\u5668 IS A \u52a0\u6cd5\u5668", "label": 0, "tree_id": "661", "term": "\u4fbf\u643a\u5f0f\u8ba1\u7b97\u5668", "hypernym": "\u52a0\u6cd5\u5668"}, "72f67a61682ec75096ad1934cd4393384c7dd3052907ef015715e20a": {"sentence": "\u4fbf\u643a\u5f0f\u8ba1\u7b97\u5668 IS A \u8ba1\u6570\u5668", "label": 0, "tree_id": "661", "term": "\u4fbf\u643a\u5f0f\u8ba1\u7b97\u5668", "hypernym": "\u8ba1\u6570\u5668"}, "2a81a268112732c4bc0b4b0e661568435e50a5f7f735372475e18548": {"sentence": "\u4fbf\u643a\u5f0f\u8ba1\u7b97\u5668 IS A \u7b97\u76d8", "label": 0, "tree_id": "661", "term": "\u4fbf\u643a\u5f0f\u8ba1\u7b97\u5668", "hypernym": "\u7b97\u76d8"}, "0cd3d60ad0150824fc8b875991b11a56a8328402a9f5641f425d3703": {"sentence": "\u52a0\u6570\u5668 IS A \u8ba1\u7b97\u5668", "label": 1, "tree_id": "661", "term": "\u52a0\u6570\u5668", "hypernym": "\u8ba1\u7b97\u5668"}, "bf1bffdd61d6ecca5015cd5ed824dd1b7296e30946ecb89c38dfd024": {"sentence": "\u52a0\u6570\u5668 IS A \u4fbf\u643a\u5f0f\u8ba1\u7b97\u5668", "label": 0, "tree_id": "661", "term": "\u52a0\u6570\u5668", "hypernym": "\u4fbf\u643a\u5f0f\u8ba1\u7b97\u5668"}, "1648c7a37657190efd2fc646f684fdab00dbd8220778057f705c829c": {"sentence": "\u52a0\u6570\u5668 IS A \u52a0\u6cd5\u5668", "label": 0, "tree_id": "661", "term": "\u52a0\u6570\u5668", "hypernym": "\u52a0\u6cd5\u5668"}, "2823228edc361833f1d0f5af00805238e1b2d91594ecd3401ea56808": {"sentence": "\u52a0\u6570\u5668 IS A \u8ba1\u6570\u5668", "label": 0, "tree_id": "661", "term": "\u52a0\u6570\u5668", "hypernym": "\u8ba1\u6570\u5668"}, "933995bd7ad02ad3f08ae5f4f9fab6d57c135f29a2910af54d000558": {"sentence": "\u52a0\u6570\u5668 IS A \u7b97\u76d8", "label": 0, "tree_id": "661", "term": "\u52a0\u6570\u5668", "hypernym": "\u7b97\u76d8"}, "10b17ed5f6f60bfb676046ae3a527fde8a8c0eae22e36c146785d93f": {"sentence": "\u52a0\u6cd5\u5668 IS A \u8ba1\u7b97\u5668", "label": 1, "tree_id": "661", "term": "\u52a0\u6cd5\u5668", "hypernym": "\u8ba1\u7b97\u5668"}, "1d64401ef381238515cd618559cb58491cf7b753478a60906b5fe201": {"sentence": "\u52a0\u6cd5\u5668 IS A \u4fbf\u643a\u5f0f\u8ba1\u7b97\u5668", "label": 0, "tree_id": "661", "term": "\u52a0\u6cd5\u5668", "hypernym": "\u4fbf\u643a\u5f0f\u8ba1\u7b97\u5668"}, "37cb757ea004a621ac901366136e6ad4baf61537877c5868aee642f1": {"sentence": "\u52a0\u6cd5\u5668 IS A \u52a0\u6570\u5668", "label": 0, "tree_id": "661", "term": "\u52a0\u6cd5\u5668", "hypernym": "\u52a0\u6570\u5668"}, "b72fbe8590a8bcfadfe49279c50328fa825f927b09e2ed4ad949ea2e": {"sentence": "\u52a0\u6cd5\u5668 IS A \u8ba1\u6570\u5668", "label": 0, "tree_id": "661", "term": "\u52a0\u6cd5\u5668", "hypernym": "\u8ba1\u6570\u5668"}, "925d79e8317776dfc9b17dadff2096bab62b2232ecae3caea128d373": {"sentence": "\u52a0\u6cd5\u5668 IS A \u7b97\u76d8", "label": 0, "tree_id": "661", "term": "\u52a0\u6cd5\u5668", "hypernym": "\u7b97\u76d8"}, "b7bdd1c62d19d3bb6092cb5815877db57d15b0cc1f548abbff3162fc": {"sentence": "\u8ba1\u6570\u5668 IS A \u8ba1\u7b97\u5668", "label": 1, "tree_id": "661", "term": "\u8ba1\u6570\u5668", "hypernym": "\u8ba1\u7b97\u5668"}, "aac3957285e13634189dd8609e2ee02f03d1b53646dd1a195e5d77a3": {"sentence": "\u8ba1\u6570\u5668 IS A \u4fbf\u643a\u5f0f\u8ba1\u7b97\u5668", "label": 0, "tree_id": "661", "term": "\u8ba1\u6570\u5668", "hypernym": "\u4fbf\u643a\u5f0f\u8ba1\u7b97\u5668"}, "d77dc5cfbc8b4eee479ffffebe5358f8540db3e287f6fd7a99956036": {"sentence": "\u8ba1\u6570\u5668 IS A \u52a0\u6570\u5668", "label": 0, "tree_id": "661", "term": "\u8ba1\u6570\u5668", "hypernym": "\u52a0\u6570\u5668"}, "6c3cceb8d3177eab3e5131e4415d6f6b82b60ca74ae073c5bad81e6f": {"sentence": "\u8ba1\u6570\u5668 IS A \u52a0\u6cd5\u5668", "label": 0, "tree_id": "661", "term": "\u8ba1\u6570\u5668", "hypernym": "\u52a0\u6cd5\u5668"}, "fe7af1f8d3a5b6b8080963632d83d571c15bfb90a4f488a4d5accfeb": {"sentence": "\u8ba1\u6570\u5668 IS A \u7b97\u76d8", "label": 0, "tree_id": "661", "term": "\u8ba1\u6570\u5668", "hypernym": "\u7b97\u76d8"}, "c54001b0e86efc3fe23d61f120a196589f699f47a9ef50be857a4726": {"sentence": "\u7b97\u76d8 IS A \u8ba1\u7b97\u5668", "label": 1, "tree_id": "661", "term": "\u7b97\u76d8", "hypernym": "\u8ba1\u7b97\u5668"}, "ccae3dc62b48e5278073a1b68cfea8d0ef8de0caf5d699522322c895": {"sentence": "\u7b97\u76d8 IS A \u4fbf\u643a\u5f0f\u8ba1\u7b97\u5668", "label": 0, "tree_id": "661", "term": "\u7b97\u76d8", "hypernym": "\u4fbf\u643a\u5f0f\u8ba1\u7b97\u5668"}, "5c8c356d20a88d0bbe6b1ab3c29a08a6796fbfe1be79338e226e7539": {"sentence": "\u7b97\u76d8 IS A \u52a0\u6570\u5668", "label": 0, "tree_id": "661", "term": "\u7b97\u76d8", "hypernym": "\u52a0\u6570\u5668"}, "2eeeee7a2162f4b450e8cf129030e897d216fc67c015dd4329c61539": {"sentence": "\u7b97\u76d8 IS A \u52a0\u6cd5\u5668", "label": 0, "tree_id": "661", "term": "\u7b97\u76d8", "hypernym": "\u52a0\u6cd5\u5668"}, "97b239ca9ee35d321edf16a30fa8dc870cb9bfea0c75437eebfca47d": {"sentence": "\u7b97\u76d8 IS A \u8ba1\u6570\u5668", "label": 0, "tree_id": "661", "term": "\u7b97\u76d8", "hypernym": "\u8ba1\u6570\u5668"}, "1853155a2748654ffc87cefc309ac50f7d13f9ecebe36a3dd4158f4d": {"sentence": "\u5c0f\u730e\u72d7 IS A \u6fb3\u5927\u5229\u4e9a\u3e74", "label": 0, "tree_id": "663", "term": "\u5c0f\u730e\u72d7", "hypernym": "\u6fb3\u5927\u5229\u4e9a\u3e74"}, "173a543b4684b7b983222657ca02a34139da0c8872c5749e1c3a196f": {"sentence": "\u5c0f\u730e\u72d7 IS A \u7231\u5c14\u5170\u3e74", "label": 0, "tree_id": "663", "term": "\u5c0f\u730e\u72d7", "hypernym": "\u7231\u5c14\u5170\u3e74"}, "a8fd1ebd95e5adbe7c7a32e8a3f1993d233295d9f3068fadcb6d2f95": {"sentence": "\u5c0f\u730e\u72d7 IS A \u77ee\u811a\u72c4\u6587\u3e74", "label": 0, "tree_id": "663", "term": "\u5c0f\u730e\u72d7", "hypernym": "\u77ee\u811a\u72c4\u6587\u3e74"}, "3b08461963b7b352fec68d40e7cb48af942eccd1f6dbbe287fb2e17c": {"sentence": "\u5c0f\u730e\u72d7 IS A \u535a\u5fb7\u730e\u72d0\u72ac", "label": 0, "tree_id": "663", "term": "\u5c0f\u730e\u72d7", "hypernym": "\u535a\u5fb7\u730e\u72d0\u72ac"}, "406580387be34fade81776c6ec58beeea5e6b10821e2bc7249ed7330": {"sentence": "\u5c0f\u730e\u72d7 IS A \u827e\u5c14\u8fbe\u72ac", "label": 0, "tree_id": "663", "term": "\u5c0f\u730e\u72d7", "hypernym": "\u827e\u5c14\u8fbe\u72ac"}, "cffbfe9ef02709ba89a10ae37c5b84c07e8c91cc3d94ff9287121c1f": {"sentence": "\u5c0f\u730e\u72d7 IS A \u51ef\u5229\u84dd\u3e74", "label": 0, "tree_id": "663", "term": "\u5c0f\u730e\u72d7", "hypernym": "\u51ef\u5229\u84dd\u3e74"}, "bc6fa9b594753f462ebc91fc84f92529fd5db9fa0d328003153c9a5d": {"sentence": "\u5c0f\u730e\u72d7 IS A \u730e\u72d0\u72ac", "label": 0, "tree_id": "663", "term": "\u5c0f\u730e\u72d7", "hypernym": "\u730e\u72d0\u72ac"}, "87d1c83fe28969cdd7421a0df1fb7740ce2c7ec8c5642e0edf8428b2": {"sentence": "\u5c0f\u730e\u72d7 IS A \u8d1d\u5fb7\u6797\u987f\u730e\u72d7", "label": 0, "tree_id": "663", "term": "\u5c0f\u730e\u72d7", "hypernym": "\u8d1d\u5fb7\u6797\u987f\u730e\u72d7"}, "4a862655dc015c8b897b99729f486b035785baded96a321d5891d69c": {"sentence": "\u5c0f\u730e\u72d7 IS A \u7ea6\u514b\u90e1\u72ac", "label": 0, "tree_id": "663", "term": "\u5c0f\u730e\u72d7", "hypernym": "\u7ea6\u514b\u90e1\u72ac"}, "2c6b952644e6fd68a07d9e0c7c994be331607ed85360a585dd262a28": {"sentence": "\u5c0f\u730e\u72d7 IS A \u897f\u90e8\u9ad8\u5730\u767d\u3e74", "label": 0, "tree_id": "663", "term": "\u5c0f\u730e\u72d7", "hypernym": "\u897f\u90e8\u9ad8\u5730\u767d\u3e74"}, "b77ee6507b1fef8242c3cc18b25b65fc223e23525695781ed3a8b8aa": {"sentence": "\u5c0f\u730e\u72d7 IS A \u53ed\u5587\u72d7", "label": 0, "tree_id": "663", "term": "\u5c0f\u730e\u72d7", "hypernym": "\u53ed\u5587\u72d7"}, "c40fd9edf2d57a833f9d8d0fd9e231afd610c3b1e1ffab35dc778121": {"sentence": "\u5c0f\u730e\u72d7 IS A \u632a\u5a01\u3e74", "label": 0, "tree_id": "663", "term": "\u5c0f\u730e\u72d7", "hypernym": "\u632a\u5a01\u3e74"}, "e77fee9a28031f41330bd472a85b3b7ed12cde9b4e282433aec1b2e8": {"sentence": "\u5c0f\u730e\u72d7 IS A \u6355\u9f20\u6897\u72ac", "label": 0, "tree_id": "663", "term": "\u5c0f\u730e\u72d7", "hypernym": "\u6355\u9f20\u6897\u72ac"}, "2947e77bd59654fd7a4d9fcb4216ca807735a2b9d500ca92e4a7b28d": {"sentence": "\u5c0f\u730e\u72d7 IS A \u51ef\u6069\u3e74\u72d7", "label": 0, "tree_id": "663", "term": "\u5c0f\u730e\u72d7", "hypernym": "\u51ef\u6069\u3e74\u72d7"}, "124116709dbec7950d9a87d5c0a4ed0c889e0e766c0269250f10de26": {"sentence": "\u5c0f\u730e\u72d7 IS A \u7231\u5c14\u5170\u8f6f\u6bdb\u3e74", "label": 0, "tree_id": "663", "term": "\u5c0f\u730e\u72d7", "hypernym": "\u7231\u5c14\u5170\u8f6f\u6bdb\u3e74"}, "b40071440bf34f2e2da6f89e99277ad154fd1c7ea998e472c4fee92a": {"sentence": "\u5c0f\u730e\u72d7 IS A \u6ce2\u58eb\u987f\u72d7", "label": 0, "tree_id": "663", "term": "\u5c0f\u730e\u72d7", "hypernym": "\u6ce2\u58eb\u987f\u72d7"}, "177551994d7d4cf41d75b644243a4e3f9f45d33827a1e61a1132bded": {"sentence": "\u5c0f\u730e\u72d7 IS A \u65af\u51ef\u72d7", "label": 0, "tree_id": "663", "term": "\u5c0f\u730e\u72d7", "hypernym": "\u65af\u51ef\u72d7"}, "1d9b390548b013002090441b66d854ec610baea85c294d89de4c6742": {"sentence": "\u5c0f\u730e\u72d7 IS A \u897f\u85cf\u3e74", "label": 0, "tree_id": "663", "term": "\u5c0f\u730e\u72d7", "hypernym": "\u897f\u85cf\u3e74"}, "74dcf57e72d39387262c5538f87e69909c9b1953ae39f0302a6b8b80": {"sentence": "\u5c0f\u730e\u72d7 IS A \u8bfa\u798f\u514b\u3e74", "label": 0, "tree_id": "663", "term": "\u5c0f\u730e\u72d7", "hypernym": "\u8bfa\u798f\u514b\u3e74"}, "93b6940cee7f17a8fc63894334cf1aaa9ab11053a1e29ea692d5a104": {"sentence": "\u5c0f\u730e\u72d7 IS A \u9aef\u72d7", "label": 0, "tree_id": "663", "term": "\u5c0f\u730e\u72d7", "hypernym": "\u9aef\u72d7"}, "1ca242bcb55459494ff7a2ccbf65ce0a85d28aa91f8e13b21353c161": {"sentence": "\u5c0f\u730e\u72d7 IS A \u4e1d\u6bdb\u3e74", "label": 0, "tree_id": "663", "term": "\u5c0f\u730e\u72d7", "hypernym": "\u4e1d\u6bdb\u3e74"}, "1de2fa841f7345349439628f022363753cead4bd47db9f465abd6f3b": {"sentence": "\u5c0f\u730e\u72d7 IS A \u897f\u85cf\u5c0f\u72d7", "label": 0, "tree_id": "663", "term": "\u5c0f\u730e\u72d7", "hypernym": "\u897f\u85cf\u5c0f\u72d7"}, "2276ae49dc16de47337cc5686fb46978c05c610d53e205d302f149be": {"sentence": "\u5c0f\u730e\u72d7 IS A \u82cf\u683c\u5170\u79cd\u72d7", "label": 0, "tree_id": "663", "term": "\u5c0f\u730e\u72d7", "hypernym": "\u82cf\u683c\u5170\u79cd\u72d7"}, "03512d29e8b17228b9fa1590dba0e4ba531caaed6424ddee02a1b6ad": {"sentence": "\u5c0f\u730e\u72d7 IS A \u521a\u6bdb\u730e\u72d0\u3e74", "label": 0, "tree_id": "663", "term": "\u5c0f\u730e\u72d7", "hypernym": "\u521a\u6bdb\u730e\u72d0\u3e74"}, "cff1929c97f001388da4dd960da3cffd13e549c58f6ba7cbdf409291": {"sentence": "\u5c0f\u730e\u72d7 IS A \u786c\u6bdb\u730e\u72d0\u3e74", "label": 0, "tree_id": "663", "term": "\u5c0f\u730e\u72d7", "hypernym": "\u786c\u6bdb\u730e\u72d0\u3e74"}, "695ba431e5edbe19e96d394780dda792ad5440aa49b032d4de2cf243": {"sentence": "\u5c0f\u730e\u72d7 IS A \u65af\u5854\u798f\u5fb7\u72d7", "label": 0, "tree_id": "663", "term": "\u5c0f\u730e\u72d7", "hypernym": "\u65af\u5854\u798f\u5fb7\u72d7"}, "a909b901cf8361ba8bfa589e64fcfc1dc86a3a047c343ef31c5ffe76": {"sentence": "\u5c0f\u730e\u72d7 IS A \u66fc\u5f7b\u65af\u7279\u72d7", "label": 0, "tree_id": "663", "term": "\u5c0f\u730e\u72d7", "hypernym": "\u66fc\u5f7b\u65af\u7279\u72d7"}, "94cd38d5da37d21edd89f5390ea56afdded10397e86616888d40217e": {"sentence": "\u5c0f\u730e\u72d7 IS A \u6807\u51c6\u96ea\u7eb3\u745e\u72ac", "label": 0, "tree_id": "663", "term": "\u5c0f\u730e\u72d7", "hypernym": "\u6807\u51c6\u96ea\u7eb3\u745e\u72ac"}, "30baba09d0fd1198a11eaf7632f713f5e01544c9a69f16adcd90ade0": {"sentence": "\u5c0f\u730e\u72d7 IS A \u5de8\u65af\u90a3\u7b56\u72fc\u72ac", "label": 0, "tree_id": "663", "term": "\u5c0f\u730e\u72d7", "hypernym": "\u5de8\u65af\u90a3\u7b56\u72fc\u72ac"}, "ce864ad908482e9217012ca1fb4375a14492e695360bda0b423bdd3e": {"sentence": "\u5c0f\u730e\u72d7 IS A \u5c0f\u79cd\u9aef\u72d7", "label": 0, "tree_id": "663", "term": "\u5c0f\u730e\u72d7", "hypernym": "\u5c0f\u79cd\u9aef\u72d7"}, "8fc58dbf57c991568e5ee08baa564b673b87d9b8553f66db317e6183": {"sentence": "\u5c0f\u730e\u72d7 IS A \u5a01\u5c14\u58eb\u3e74", "label": 0, "tree_id": "663", "term": "\u5c0f\u730e\u72d7", "hypernym": "\u5a01\u5c14\u58eb\u3e74"}, "d549ccb5a52b6d6f70a079d6f86aa02e34371393857a25c99710d277": {"sentence": "\u5c0f\u730e\u72d7 IS A \u6e56\u533a\u77ee\u72ac", "label": 0, "tree_id": "663", "term": "\u5c0f\u730e\u72d7", "hypernym": "\u6e56\u533a\u77ee\u72ac"}, "8899215faa1815aca3ccd3206fa0647cc343ef778d3e0cf404fd7d19": {"sentence": "\u5c0f\u730e\u72d7 IS A \u9521\u5229\u54c8\u59c6\u72ac", "label": 0, "tree_id": "663", "term": "\u5c0f\u730e\u72d7", "hypernym": "\u9521\u5229\u54c8\u59c6\u72ac"}, "20764952eb679e96c4ca36235b2a9ff44ba4110b6683856ca08853c4": {"sentence": "\u5c0f\u730e\u72d7 IS A \u65af\u5854\u798f\u90e1\u72d7", "label": 0, "tree_id": "663", "term": "\u5c0f\u730e\u72d7", "hypernym": "\u65af\u5854\u798f\u90e1\u72d7"}, "609f1b667131cd38be49022807464c0bfbf8308151e94162776f4cc2": {"sentence": "\u5c0f\u730e\u72d7 IS A \u77ed\u6bdb\u730e\u72d0\u3e74", "label": 0, "tree_id": "663", "term": "\u5c0f\u730e\u72d7", "hypernym": "\u77ed\u6bdb\u730e\u72d0\u3e74"}, "889af1422a00cb01765066725c4e4b2d8c867a7cdaae6474dd13c3eb": {"sentence": "\u6fb3\u5927\u5229\u4e9a\u3e74 IS A \u5c0f\u730e\u72d7", "label": 1, "tree_id": "663", "term": "\u6fb3\u5927\u5229\u4e9a\u3e74", "hypernym": "\u5c0f\u730e\u72d7"}, "98ab3034a19f22ce0943129530e82cd33aeaf332dbe8e52dadedfb81": {"sentence": "\u6fb3\u5927\u5229\u4e9a\u3e74 IS A \u7231\u5c14\u5170\u3e74", "label": 0, "tree_id": "663", "term": "\u6fb3\u5927\u5229\u4e9a\u3e74", "hypernym": "\u7231\u5c14\u5170\u3e74"}, "bc86e0cc7bac6fb59f6467d1cee2621d9850d54878ec3a5594c9988a": {"sentence": "\u6fb3\u5927\u5229\u4e9a\u3e74 IS A \u77ee\u811a\u72c4\u6587\u3e74", "label": 0, "tree_id": "663", "term": "\u6fb3\u5927\u5229\u4e9a\u3e74", "hypernym": "\u77ee\u811a\u72c4\u6587\u3e74"}, "cf5f2c71469310eaca029110f1df41e274135a0ce0dadfc07805dd8f": {"sentence": "\u6fb3\u5927\u5229\u4e9a\u3e74 IS A \u535a\u5fb7\u730e\u72d0\u72ac", "label": 0, "tree_id": "663", "term": "\u6fb3\u5927\u5229\u4e9a\u3e74", "hypernym": "\u535a\u5fb7\u730e\u72d0\u72ac"}, "1b382e3d541f624065b9a6f36743508c8eb830219bd60cd454e506d1": {"sentence": "\u6fb3\u5927\u5229\u4e9a\u3e74 IS A \u827e\u5c14\u8fbe\u72ac", "label": 0, "tree_id": "663", "term": "\u6fb3\u5927\u5229\u4e9a\u3e74", "hypernym": "\u827e\u5c14\u8fbe\u72ac"}, "39c00b677b4a8b7455a36ab50f8cd589bed087bcb56b3609a348f40b": {"sentence": "\u6fb3\u5927\u5229\u4e9a\u3e74 IS A \u51ef\u5229\u84dd\u3e74", "label": 0, "tree_id": "663", "term": "\u6fb3\u5927\u5229\u4e9a\u3e74", "hypernym": "\u51ef\u5229\u84dd\u3e74"}, "73c50710cea1b7a568489a2e47766548ba841f53b670e44667db4850": {"sentence": "\u6fb3\u5927\u5229\u4e9a\u3e74 IS A \u730e\u72d0\u72ac", "label": 0, "tree_id": "663", "term": "\u6fb3\u5927\u5229\u4e9a\u3e74", "hypernym": "\u730e\u72d0\u72ac"}, "100d0984b92c048b960122cf26ed8ec0617c3342e1a8fce0718b9ccd": {"sentence": "\u6fb3\u5927\u5229\u4e9a\u3e74 IS A \u8d1d\u5fb7\u6797\u987f\u730e\u72d7", "label": 0, "tree_id": "663", "term": "\u6fb3\u5927\u5229\u4e9a\u3e74", "hypernym": "\u8d1d\u5fb7\u6797\u987f\u730e\u72d7"}, "b69912a7237d330cf432cc884065c61b9be2f899bd42e459076f86c9": {"sentence": "\u6fb3\u5927\u5229\u4e9a\u3e74 IS A \u7ea6\u514b\u90e1\u72ac", "label": 0, "tree_id": "663", "term": "\u6fb3\u5927\u5229\u4e9a\u3e74", "hypernym": "\u7ea6\u514b\u90e1\u72ac"}, "94eb32dbe01ac63e14c21763603035e301f434372c7625f729e9525b": {"sentence": "\u6fb3\u5927\u5229\u4e9a\u3e74 IS A \u897f\u90e8\u9ad8\u5730\u767d\u3e74", "label": 0, "tree_id": "663", "term": "\u6fb3\u5927\u5229\u4e9a\u3e74", "hypernym": "\u897f\u90e8\u9ad8\u5730\u767d\u3e74"}, "ef66f880eedd98f5de29fe368ed550672e89d1f880ea9cd5208fa6ba": {"sentence": "\u6fb3\u5927\u5229\u4e9a\u3e74 IS A \u53ed\u5587\u72d7", "label": 0, "tree_id": "663", "term": "\u6fb3\u5927\u5229\u4e9a\u3e74", "hypernym": "\u53ed\u5587\u72d7"}, "c61b2a98633267d76b96d011d71006e0d359e8f0be4fc31f0c80b594": {"sentence": "\u6fb3\u5927\u5229\u4e9a\u3e74 IS A \u632a\u5a01\u3e74", "label": 0, "tree_id": "663", "term": "\u6fb3\u5927\u5229\u4e9a\u3e74", "hypernym": "\u632a\u5a01\u3e74"}, "623e456aa7238663809074939d5206f19109ef386b2ae6dd917954ed": {"sentence": "\u6fb3\u5927\u5229\u4e9a\u3e74 IS A \u6355\u9f20\u6897\u72ac", "label": 0, "tree_id": "663", "term": "\u6fb3\u5927\u5229\u4e9a\u3e74", "hypernym": "\u6355\u9f20\u6897\u72ac"}, "11ef3d674496d6bc63ec116d62cde12e19e5428c6217a327c82f00cf": {"sentence": "\u6fb3\u5927\u5229\u4e9a\u3e74 IS A \u51ef\u6069\u3e74\u72d7", "label": 0, "tree_id": "663", "term": "\u6fb3\u5927\u5229\u4e9a\u3e74", "hypernym": "\u51ef\u6069\u3e74\u72d7"}, "3d9d7be1823b737f81ca47c155422db48ed642c84689c97612763589": {"sentence": "\u6fb3\u5927\u5229\u4e9a\u3e74 IS A \u7231\u5c14\u5170\u8f6f\u6bdb\u3e74", "label": 0, "tree_id": "663", "term": "\u6fb3\u5927\u5229\u4e9a\u3e74", "hypernym": "\u7231\u5c14\u5170\u8f6f\u6bdb\u3e74"}, "6755af184d2050a770296d87fdadc76ae94098a9adf7816b28702d64": {"sentence": "\u6fb3\u5927\u5229\u4e9a\u3e74 IS A \u6ce2\u58eb\u987f\u72d7", "label": 0, "tree_id": "663", "term": "\u6fb3\u5927\u5229\u4e9a\u3e74", "hypernym": "\u6ce2\u58eb\u987f\u72d7"}, "f36f4442f4cdbe116fa44a958b7d0e0e218ef409e77db2928b143df2": {"sentence": "\u6fb3\u5927\u5229\u4e9a\u3e74 IS A \u65af\u51ef\u72d7", "label": 0, "tree_id": "663", "term": "\u6fb3\u5927\u5229\u4e9a\u3e74", "hypernym": "\u65af\u51ef\u72d7"}, "100f4a57a1446f76cc02a9d1c16dbbd1921a0d717961cae7de8e750f": {"sentence": "\u6fb3\u5927\u5229\u4e9a\u3e74 IS A \u897f\u85cf\u3e74", "label": 0, "tree_id": "663", "term": "\u6fb3\u5927\u5229\u4e9a\u3e74", "hypernym": "\u897f\u85cf\u3e74"}, "1d87c901497bdbe6ce64e766be5b9526d6c5f3e0358413e3819ac1d6": {"sentence": "\u6fb3\u5927\u5229\u4e9a\u3e74 IS A \u8bfa\u798f\u514b\u3e74", "label": 0, "tree_id": "663", "term": "\u6fb3\u5927\u5229\u4e9a\u3e74", "hypernym": "\u8bfa\u798f\u514b\u3e74"}, "67ac084302d9cc9df4624f3de227311b858bc314e2ae908ffa522104": {"sentence": "\u6fb3\u5927\u5229\u4e9a\u3e74 IS A \u9aef\u72d7", "label": 0, "tree_id": "663", "term": "\u6fb3\u5927\u5229\u4e9a\u3e74", "hypernym": "\u9aef\u72d7"}, "78070717f85baeff71bd4692cd26858088660458a0bd9ed4f754cda2": {"sentence": "\u6fb3\u5927\u5229\u4e9a\u3e74 IS A \u4e1d\u6bdb\u3e74", "label": 0, "tree_id": "663", "term": "\u6fb3\u5927\u5229\u4e9a\u3e74", "hypernym": "\u4e1d\u6bdb\u3e74"}, "49fd92b90b344ce20bc840def2dddb96ed571212067ff6eac79f77db": {"sentence": "\u6fb3\u5927\u5229\u4e9a\u3e74 IS A \u897f\u85cf\u5c0f\u72d7", "label": 0, "tree_id": "663", "term": "\u6fb3\u5927\u5229\u4e9a\u3e74", "hypernym": "\u897f\u85cf\u5c0f\u72d7"}, "6cecf01382fd5ca9a682480a047cdd2e7407e51ee245a604a0fb654b": {"sentence": "\u6fb3\u5927\u5229\u4e9a\u3e74 IS A \u82cf\u683c\u5170\u79cd\u72d7", "label": 0, "tree_id": "663", "term": "\u6fb3\u5927\u5229\u4e9a\u3e74", "hypernym": "\u82cf\u683c\u5170\u79cd\u72d7"}, "bc8533939aba0086953c9ba213cd468dcf06832b14b3b2a25722b81b": {"sentence": "\u6fb3\u5927\u5229\u4e9a\u3e74 IS A \u521a\u6bdb\u730e\u72d0\u3e74", "label": 0, "tree_id": "663", "term": "\u6fb3\u5927\u5229\u4e9a\u3e74", "hypernym": "\u521a\u6bdb\u730e\u72d0\u3e74"}, "bb7d07bea4146693bf1f78b8b188525479cf5689740956ade9b6be70": {"sentence": "\u6fb3\u5927\u5229\u4e9a\u3e74 IS A \u786c\u6bdb\u730e\u72d0\u3e74", "label": 0, "tree_id": "663", "term": "\u6fb3\u5927\u5229\u4e9a\u3e74", "hypernym": "\u786c\u6bdb\u730e\u72d0\u3e74"}, "55a85c56c533f3c8348f4f85ef359ee49df72d2183979af88840b843": {"sentence": "\u6fb3\u5927\u5229\u4e9a\u3e74 IS A \u65af\u5854\u798f\u5fb7\u72d7", "label": 0, "tree_id": "663", "term": "\u6fb3\u5927\u5229\u4e9a\u3e74", "hypernym": "\u65af\u5854\u798f\u5fb7\u72d7"}, "a096511de8a113661fc98bfd785c0ef13afdba5f622152ef8ca89904": {"sentence": "\u6fb3\u5927\u5229\u4e9a\u3e74 IS A \u66fc\u5f7b\u65af\u7279\u72d7", "label": 0, "tree_id": "663", "term": "\u6fb3\u5927\u5229\u4e9a\u3e74", "hypernym": "\u66fc\u5f7b\u65af\u7279\u72d7"}, "defafd291f650374b6916473e091928d4f4b55c1f35cd42cfd5188eb": {"sentence": "\u6fb3\u5927\u5229\u4e9a\u3e74 IS A \u6807\u51c6\u96ea\u7eb3\u745e\u72ac", "label": 0, "tree_id": "663", "term": "\u6fb3\u5927\u5229\u4e9a\u3e74", "hypernym": "\u6807\u51c6\u96ea\u7eb3\u745e\u72ac"}, "0f0f9d0c0039d12a3eb0290f408a8ca9e1c4d4294ab80d09cb1699b2": {"sentence": "\u6fb3\u5927\u5229\u4e9a\u3e74 IS A \u5de8\u65af\u90a3\u7b56\u72fc\u72ac", "label": 0, "tree_id": "663", "term": "\u6fb3\u5927\u5229\u4e9a\u3e74", "hypernym": "\u5de8\u65af\u90a3\u7b56\u72fc\u72ac"}, "a25d963b37b34612a07f70e7d56e76a8268b40262d436c851b8831cc": {"sentence": "\u6fb3\u5927\u5229\u4e9a\u3e74 IS A \u5c0f\u79cd\u9aef\u72d7", "label": 0, "tree_id": "663", "term": "\u6fb3\u5927\u5229\u4e9a\u3e74", "hypernym": "\u5c0f\u79cd\u9aef\u72d7"}, "51917e9b64433c2c92dd88539f978353e0f871699ac43e6bb764450c": {"sentence": "\u6fb3\u5927\u5229\u4e9a\u3e74 IS A \u5a01\u5c14\u58eb\u3e74", "label": 0, "tree_id": "663", "term": "\u6fb3\u5927\u5229\u4e9a\u3e74", "hypernym": "\u5a01\u5c14\u58eb\u3e74"}, "5598e93ed809f5fd59d4c4fc0f9c14cafe2ddb98bb591649455f2fd7": {"sentence": "\u6fb3\u5927\u5229\u4e9a\u3e74 IS A \u6e56\u533a\u77ee\u72ac", "label": 0, "tree_id": "663", "term": "\u6fb3\u5927\u5229\u4e9a\u3e74", "hypernym": "\u6e56\u533a\u77ee\u72ac"}, "495f2237d846e41ca3dad31b80e7dc156f3839885cab55ac619a11bd": {"sentence": "\u6fb3\u5927\u5229\u4e9a\u3e74 IS A \u9521\u5229\u54c8\u59c6\u72ac", "label": 0, "tree_id": "663", "term": "\u6fb3\u5927\u5229\u4e9a\u3e74", "hypernym": "\u9521\u5229\u54c8\u59c6\u72ac"}, "5b3ac588fe9c3be340448de95c8a826c3798179c035f84ffcc657533": {"sentence": "\u6fb3\u5927\u5229\u4e9a\u3e74 IS A \u65af\u5854\u798f\u90e1\u72d7", "label": 0, "tree_id": "663", "term": "\u6fb3\u5927\u5229\u4e9a\u3e74", "hypernym": "\u65af\u5854\u798f\u90e1\u72d7"}, "cedd6d4fedcc38981dd528aaacb087eb8962dcb673e81907104dabd5": {"sentence": "\u6fb3\u5927\u5229\u4e9a\u3e74 IS A \u77ed\u6bdb\u730e\u72d0\u3e74", "label": 0, "tree_id": "663", "term": "\u6fb3\u5927\u5229\u4e9a\u3e74", "hypernym": "\u77ed\u6bdb\u730e\u72d0\u3e74"}, "6e04cf757f6059fb06ae1d8359153098402797c3abfa296a9e5d2587": {"sentence": "\u7231\u5c14\u5170\u3e74 IS A \u5c0f\u730e\u72d7", "label": 1, "tree_id": "663", "term": "\u7231\u5c14\u5170\u3e74", "hypernym": "\u5c0f\u730e\u72d7"}, "907baddbd4ef297631c9926b7e0c5fbf8b0ac1754d8a834ae84a6ed1": {"sentence": "\u7231\u5c14\u5170\u3e74 IS A \u6fb3\u5927\u5229\u4e9a\u3e74", "label": 0, "tree_id": "663", "term": "\u7231\u5c14\u5170\u3e74", "hypernym": "\u6fb3\u5927\u5229\u4e9a\u3e74"}, "b0370b6d396b794af3a528498e6b94f4e481057d21ecd0336f4106de": {"sentence": "\u7231\u5c14\u5170\u3e74 IS A \u77ee\u811a\u72c4\u6587\u3e74", "label": 0, "tree_id": "663", "term": "\u7231\u5c14\u5170\u3e74", "hypernym": "\u77ee\u811a\u72c4\u6587\u3e74"}, "ea484a22353ad4582a3c053661e0ec1503d2a473568c0248dd61fee3": {"sentence": "\u7231\u5c14\u5170\u3e74 IS A \u535a\u5fb7\u730e\u72d0\u72ac", "label": 0, "tree_id": "663", "term": "\u7231\u5c14\u5170\u3e74", "hypernym": "\u535a\u5fb7\u730e\u72d0\u72ac"}, "8e6e90e6fb92cd6a403c49f8c32e6d9ea5d45901eef0e69a85de8f2e": {"sentence": "\u7231\u5c14\u5170\u3e74 IS A \u827e\u5c14\u8fbe\u72ac", "label": 0, "tree_id": "663", "term": "\u7231\u5c14\u5170\u3e74", "hypernym": "\u827e\u5c14\u8fbe\u72ac"}, "eaa80c2b6cd3532d417f056fbef220693bf6fbb0fc8fa62a29d7e7bd": {"sentence": "\u7231\u5c14\u5170\u3e74 IS A \u51ef\u5229\u84dd\u3e74", "label": 0, "tree_id": "663", "term": "\u7231\u5c14\u5170\u3e74", "hypernym": "\u51ef\u5229\u84dd\u3e74"}, "cbc687d1910632753942fa14a6d4b4fe1a59d7b3fa515723c6058a30": {"sentence": "\u7231\u5c14\u5170\u3e74 IS A \u730e\u72d0\u72ac", "label": 0, "tree_id": "663", "term": "\u7231\u5c14\u5170\u3e74", "hypernym": "\u730e\u72d0\u72ac"}, "b0cc7c081b5f32c44dfa8343612fc43f443f7a8736536f2b80ea5721": {"sentence": "\u7231\u5c14\u5170\u3e74 IS A \u8d1d\u5fb7\u6797\u987f\u730e\u72d7", "label": 0, "tree_id": "663", "term": "\u7231\u5c14\u5170\u3e74", "hypernym": "\u8d1d\u5fb7\u6797\u987f\u730e\u72d7"}, "f639404343c58a7efd61a3e0a00a5cf2c12f1c376c1dc4b54de16fee": {"sentence": "\u7231\u5c14\u5170\u3e74 IS A \u7ea6\u514b\u90e1\u72ac", "label": 0, "tree_id": "663", "term": "\u7231\u5c14\u5170\u3e74", "hypernym": "\u7ea6\u514b\u90e1\u72ac"}, "e8868e4fbee17ef6ecee90ddb073162729a6aa5a93ea4650ba02c192": {"sentence": "\u7231\u5c14\u5170\u3e74 IS A \u897f\u90e8\u9ad8\u5730\u767d\u3e74", "label": 0, "tree_id": "663", "term": "\u7231\u5c14\u5170\u3e74", "hypernym": "\u897f\u90e8\u9ad8\u5730\u767d\u3e74"}, "b0195071b6d958da629bcc0d7bc64f60f7a89b22ac9594ebbc3e935b": {"sentence": "\u7231\u5c14\u5170\u3e74 IS A \u53ed\u5587\u72d7", "label": 0, "tree_id": "663", "term": "\u7231\u5c14\u5170\u3e74", "hypernym": "\u53ed\u5587\u72d7"}, "482fe0fb33ef658e993cd1942a714502e269c513847fb3e099f603aa": {"sentence": "\u7231\u5c14\u5170\u3e74 IS A \u632a\u5a01\u3e74", "label": 0, "tree_id": "663", "term": "\u7231\u5c14\u5170\u3e74", "hypernym": "\u632a\u5a01\u3e74"}, "afbbc6446a75b0c7c848a188ba25ba39bccf4ce44327e5294bdbdb8a": {"sentence": "\u7231\u5c14\u5170\u3e74 IS A \u6355\u9f20\u6897\u72ac", "label": 0, "tree_id": "663", "term": "\u7231\u5c14\u5170\u3e74", "hypernym": "\u6355\u9f20\u6897\u72ac"}, "963b885586266b5debc4c766f689ea7953077b07bc9392cdc6de13e2": {"sentence": "\u7231\u5c14\u5170\u3e74 IS A \u51ef\u6069\u3e74\u72d7", "label": 0, "tree_id": "663", "term": "\u7231\u5c14\u5170\u3e74", "hypernym": "\u51ef\u6069\u3e74\u72d7"}, "6a33156259e533d64aef8ca0a2b32fb82d6ebce433fec219469e8c72": {"sentence": "\u7231\u5c14\u5170\u3e74 IS A \u7231\u5c14\u5170\u8f6f\u6bdb\u3e74", "label": 0, "tree_id": "663", "term": "\u7231\u5c14\u5170\u3e74", "hypernym": "\u7231\u5c14\u5170\u8f6f\u6bdb\u3e74"}, "4b63309bdca15b617b2dfc53b2a9b412bc7ec5b014af158c304a51a7": {"sentence": "\u7231\u5c14\u5170\u3e74 IS A \u6ce2\u58eb\u987f\u72d7", "label": 0, "tree_id": "663", "term": "\u7231\u5c14\u5170\u3e74", "hypernym": "\u6ce2\u58eb\u987f\u72d7"}, "6d7066b78273b50f187b4ddb8b341174e7427c9f53e2ac4b51ccfbd6": {"sentence": "\u7231\u5c14\u5170\u3e74 IS A \u65af\u51ef\u72d7", "label": 0, "tree_id": "663", "term": "\u7231\u5c14\u5170\u3e74", "hypernym": "\u65af\u51ef\u72d7"}, "9b6fe36eff542c93bcbf4135aeb9111fb28ec249fd4b1436e5a1e498": {"sentence": "\u7231\u5c14\u5170\u3e74 IS A \u897f\u85cf\u3e74", "label": 0, "tree_id": "663", "term": "\u7231\u5c14\u5170\u3e74", "hypernym": "\u897f\u85cf\u3e74"}, "40114e41ff16765448711522529904019cb998e0e95afcae02fb6f99": {"sentence": "\u7231\u5c14\u5170\u3e74 IS A \u8bfa\u798f\u514b\u3e74", "label": 0, "tree_id": "663", "term": "\u7231\u5c14\u5170\u3e74", "hypernym": "\u8bfa\u798f\u514b\u3e74"}, "171a568b7e5be5a987a83a140821fbfcec0952e17a6968bef0f5d6f5": {"sentence": "\u7231\u5c14\u5170\u3e74 IS A \u9aef\u72d7", "label": 0, "tree_id": "663", "term": "\u7231\u5c14\u5170\u3e74", "hypernym": "\u9aef\u72d7"}, "712a828dfb1c422c8c5c509c914997cfea0e5979860e7a8b5100cf73": {"sentence": "\u7231\u5c14\u5170\u3e74 IS A \u4e1d\u6bdb\u3e74", "label": 0, "tree_id": "663", "term": "\u7231\u5c14\u5170\u3e74", "hypernym": "\u4e1d\u6bdb\u3e74"}, "bca5ca72775d01a2574d98c557bf01ebca696c8d4eb819dbcf96d84c": {"sentence": "\u7231\u5c14\u5170\u3e74 IS A \u897f\u85cf\u5c0f\u72d7", "label": 0, "tree_id": "663", "term": "\u7231\u5c14\u5170\u3e74", "hypernym": "\u897f\u85cf\u5c0f\u72d7"}, "b8b4583972d9af5446bb46968e191b6fc7829662e2ac4626f5fbc647": {"sentence": "\u7231\u5c14\u5170\u3e74 IS A \u82cf\u683c\u5170\u79cd\u72d7", "label": 0, "tree_id": "663", "term": "\u7231\u5c14\u5170\u3e74", "hypernym": "\u82cf\u683c\u5170\u79cd\u72d7"}, "80f5bee82d7eb9351b9177e0ef727ed46ce646c3da5e050eb121f187": {"sentence": "\u7231\u5c14\u5170\u3e74 IS A \u521a\u6bdb\u730e\u72d0\u3e74", "label": 0, "tree_id": "663", "term": "\u7231\u5c14\u5170\u3e74", "hypernym": "\u521a\u6bdb\u730e\u72d0\u3e74"}, "f71aff9b66502136da6d14c00e9c07e54dbcb81a13a322560393af3e": {"sentence": "\u7231\u5c14\u5170\u3e74 IS A \u786c\u6bdb\u730e\u72d0\u3e74", "label": 0, "tree_id": "663", "term": "\u7231\u5c14\u5170\u3e74", "hypernym": "\u786c\u6bdb\u730e\u72d0\u3e74"}, "ee9e175129c6c71286072b349fdb58d4f56817d98c31213e4d7100ca": {"sentence": "\u7231\u5c14\u5170\u3e74 IS A \u65af\u5854\u798f\u5fb7\u72d7", "label": 0, "tree_id": "663", "term": "\u7231\u5c14\u5170\u3e74", "hypernym": "\u65af\u5854\u798f\u5fb7\u72d7"}, "089952c27b009f2b5dd659aff8f2622d7b1e5f0a928eeb5e95edcd61": {"sentence": "\u7231\u5c14\u5170\u3e74 IS A \u66fc\u5f7b\u65af\u7279\u72d7", "label": 0, "tree_id": "663", "term": "\u7231\u5c14\u5170\u3e74", "hypernym": "\u66fc\u5f7b\u65af\u7279\u72d7"}, "34dad33c2a872d5eda252d6fd623483a19622ca1d7b536ef4f251873": {"sentence": "\u7231\u5c14\u5170\u3e74 IS A \u6807\u51c6\u96ea\u7eb3\u745e\u72ac", "label": 0, "tree_id": "663", "term": "\u7231\u5c14\u5170\u3e74", "hypernym": "\u6807\u51c6\u96ea\u7eb3\u745e\u72ac"}, "73721389f6bec6d13231dc9c8bb82e7a59f7a92963b4f26872117db0": {"sentence": "\u7231\u5c14\u5170\u3e74 IS A \u5de8\u65af\u90a3\u7b56\u72fc\u72ac", "label": 0, "tree_id": "663", "term": "\u7231\u5c14\u5170\u3e74", "hypernym": "\u5de8\u65af\u90a3\u7b56\u72fc\u72ac"}, "48705d37cafffe26b74b30e7a4c6a9dfb5f1582668b80061e7160a58": {"sentence": "\u7231\u5c14\u5170\u3e74 IS A \u5c0f\u79cd\u9aef\u72d7", "label": 0, "tree_id": "663", "term": "\u7231\u5c14\u5170\u3e74", "hypernym": "\u5c0f\u79cd\u9aef\u72d7"}, "6f494abb1656db64d504867288a0249147d21b51b7463d1107f8c77b": {"sentence": "\u7231\u5c14\u5170\u3e74 IS A \u5a01\u5c14\u58eb\u3e74", "label": 0, "tree_id": "663", "term": "\u7231\u5c14\u5170\u3e74", "hypernym": "\u5a01\u5c14\u58eb\u3e74"}, "691081ef9a07f75bed505932e010e1cabe438e20fbe322096db01422": {"sentence": "\u7231\u5c14\u5170\u3e74 IS A \u6e56\u533a\u77ee\u72ac", "label": 0, "tree_id": "663", "term": "\u7231\u5c14\u5170\u3e74", "hypernym": "\u6e56\u533a\u77ee\u72ac"}, "40d1e13ad93700766a519bbe0116e42fb0e3decaefd5aa0853bfd422": {"sentence": "\u7231\u5c14\u5170\u3e74 IS A \u9521\u5229\u54c8\u59c6\u72ac", "label": 0, "tree_id": "663", "term": "\u7231\u5c14\u5170\u3e74", "hypernym": "\u9521\u5229\u54c8\u59c6\u72ac"}, "f23cb09e6b9609a503b0b8edbb9492c4c1e25ba2574cc514463719b3": {"sentence": "\u7231\u5c14\u5170\u3e74 IS A \u65af\u5854\u798f\u90e1\u72d7", "label": 0, "tree_id": "663", "term": "\u7231\u5c14\u5170\u3e74", "hypernym": "\u65af\u5854\u798f\u90e1\u72d7"}, "08e11d4b351bab577115a9ac824e0cca485bd661a6716a3522b67e6b": {"sentence": "\u7231\u5c14\u5170\u3e74 IS A \u77ed\u6bdb\u730e\u72d0\u3e74", "label": 0, "tree_id": "663", "term": "\u7231\u5c14\u5170\u3e74", "hypernym": "\u77ed\u6bdb\u730e\u72d0\u3e74"}, "2b46bb0cec86b8e656f5638475a3f5c7fd9d2cc80d948660384df5e1": {"sentence": "\u77ee\u811a\u72c4\u6587\u3e74 IS A \u5c0f\u730e\u72d7", "label": 1, "tree_id": "663", "term": "\u77ee\u811a\u72c4\u6587\u3e74", "hypernym": "\u5c0f\u730e\u72d7"}, "af1a00e4def5c28641d42bdf3b08b227a87f9a1ba80963d7e0165bc3": {"sentence": "\u77ee\u811a\u72c4\u6587\u3e74 IS A \u6fb3\u5927\u5229\u4e9a\u3e74", "label": 0, "tree_id": "663", "term": "\u77ee\u811a\u72c4\u6587\u3e74", "hypernym": "\u6fb3\u5927\u5229\u4e9a\u3e74"}, "120eb6c4aec761b902a679e3c2159ef1dbf297babae3c9a9ae355e84": {"sentence": "\u77ee\u811a\u72c4\u6587\u3e74 IS A \u7231\u5c14\u5170\u3e74", "label": 0, "tree_id": "663", "term": "\u77ee\u811a\u72c4\u6587\u3e74", "hypernym": "\u7231\u5c14\u5170\u3e74"}, "4ebf1b441a07c922e8fc70462b42ac017ca28c2ec43ac4d490b0cbbe": {"sentence": "\u77ee\u811a\u72c4\u6587\u3e74 IS A \u535a\u5fb7\u730e\u72d0\u72ac", "label": 0, "tree_id": "663", "term": "\u77ee\u811a\u72c4\u6587\u3e74", "hypernym": "\u535a\u5fb7\u730e\u72d0\u72ac"}, "2a7050c840bec21acafc33f453fc8438205c6f1ba7465bbb73c78510": {"sentence": "\u77ee\u811a\u72c4\u6587\u3e74 IS A \u827e\u5c14\u8fbe\u72ac", "label": 0, "tree_id": "663", "term": "\u77ee\u811a\u72c4\u6587\u3e74", "hypernym": "\u827e\u5c14\u8fbe\u72ac"}, "606a947affa232b310707a8b0ca737c26883ecf1e49130990ee18315": {"sentence": "\u77ee\u811a\u72c4\u6587\u3e74 IS A \u51ef\u5229\u84dd\u3e74", "label": 0, "tree_id": "663", "term": "\u77ee\u811a\u72c4\u6587\u3e74", "hypernym": "\u51ef\u5229\u84dd\u3e74"}, "8a537e352bfb752a348a17f4963d424caea972a1aaf5dc3c9007ad0b": {"sentence": "\u77ee\u811a\u72c4\u6587\u3e74 IS A \u730e\u72d0\u72ac", "label": 0, "tree_id": "663", "term": "\u77ee\u811a\u72c4\u6587\u3e74", "hypernym": "\u730e\u72d0\u72ac"}, "f485485b9c7c471cb0b6c49d3e4642f27cbc84f59b8f2312f70f174b": {"sentence": "\u77ee\u811a\u72c4\u6587\u3e74 IS A \u8d1d\u5fb7\u6797\u987f\u730e\u72d7", "label": 0, "tree_id": "663", "term": "\u77ee\u811a\u72c4\u6587\u3e74", "hypernym": "\u8d1d\u5fb7\u6797\u987f\u730e\u72d7"}, "e615f455d74f5f84c58844969f448212cfa8e55fc221c191cbb4d280": {"sentence": "\u77ee\u811a\u72c4\u6587\u3e74 IS A \u7ea6\u514b\u90e1\u72ac", "label": 0, "tree_id": "663", "term": "\u77ee\u811a\u72c4\u6587\u3e74", "hypernym": "\u7ea6\u514b\u90e1\u72ac"}, "287695469ff069efc0a6fa68df66fda5d04086301b8447438947d7b7": {"sentence": "\u77ee\u811a\u72c4\u6587\u3e74 IS A \u897f\u90e8\u9ad8\u5730\u767d\u3e74", "label": 0, "tree_id": "663", "term": "\u77ee\u811a\u72c4\u6587\u3e74", "hypernym": "\u897f\u90e8\u9ad8\u5730\u767d\u3e74"}, "99a29ddacfb2e25cadc49bea99fbe3f6b3db20d333423ae29ab2592a": {"sentence": "\u77ee\u811a\u72c4\u6587\u3e74 IS A \u53ed\u5587\u72d7", "label": 0, "tree_id": "663", "term": "\u77ee\u811a\u72c4\u6587\u3e74", "hypernym": "\u53ed\u5587\u72d7"}, "fdd3ff2d12020d53266ebf82927cb18cd2c3d458ce03cf19516272fc": {"sentence": "\u77ee\u811a\u72c4\u6587\u3e74 IS A \u632a\u5a01\u3e74", "label": 0, "tree_id": "663", "term": "\u77ee\u811a\u72c4\u6587\u3e74", "hypernym": "\u632a\u5a01\u3e74"}, "e52c44538ac353f775ac2dbbc362946fc9135b29c81663c44da6e760": {"sentence": "\u77ee\u811a\u72c4\u6587\u3e74 IS A \u6355\u9f20\u6897\u72ac", "label": 0, "tree_id": "663", "term": "\u77ee\u811a\u72c4\u6587\u3e74", "hypernym": "\u6355\u9f20\u6897\u72ac"}, "ebb5a1d4e5518e768be029535f60b6083f084ed9dc232f0956009785": {"sentence": "\u77ee\u811a\u72c4\u6587\u3e74 IS A \u51ef\u6069\u3e74\u72d7", "label": 0, "tree_id": "663", "term": "\u77ee\u811a\u72c4\u6587\u3e74", "hypernym": "\u51ef\u6069\u3e74\u72d7"}, "e4ee9521eafae40f285d233757e2a8e3baad69c69fc95b4d56142a52": {"sentence": "\u77ee\u811a\u72c4\u6587\u3e74 IS A \u7231\u5c14\u5170\u8f6f\u6bdb\u3e74", "label": 0, "tree_id": "663", "term": "\u77ee\u811a\u72c4\u6587\u3e74", "hypernym": "\u7231\u5c14\u5170\u8f6f\u6bdb\u3e74"}, "45f75d24c5bacc85af1cc94377681654b8e5c4ecf2be9a5d1e4ef531": {"sentence": "\u77ee\u811a\u72c4\u6587\u3e74 IS A \u6ce2\u58eb\u987f\u72d7", "label": 0, "tree_id": "663", "term": "\u77ee\u811a\u72c4\u6587\u3e74", "hypernym": "\u6ce2\u58eb\u987f\u72d7"}, "1b5403a177b93a28983a8725e3fd26dfb51bde4c5b67fcc0b7bd817e": {"sentence": "\u77ee\u811a\u72c4\u6587\u3e74 IS A \u65af\u51ef\u72d7", "label": 0, "tree_id": "663", "term": "\u77ee\u811a\u72c4\u6587\u3e74", "hypernym": "\u65af\u51ef\u72d7"}, "80da428ab4b7b61d5469293b4bb1797b22a682a57282ac59267a0fbd": {"sentence": "\u77ee\u811a\u72c4\u6587\u3e74 IS A \u897f\u85cf\u3e74", "label": 0, "tree_id": "663", "term": "\u77ee\u811a\u72c4\u6587\u3e74", "hypernym": "\u897f\u85cf\u3e74"}, "a5185389090ba6e1103d08a7e8a7515a697a669af82f4db3e58ac632": {"sentence": "\u77ee\u811a\u72c4\u6587\u3e74 IS A \u8bfa\u798f\u514b\u3e74", "label": 0, "tree_id": "663", "term": "\u77ee\u811a\u72c4\u6587\u3e74", "hypernym": "\u8bfa\u798f\u514b\u3e74"}, "5a125058b88a0b967f25562c23b161b3e00c6a61ada848e0c0bc58c6": {"sentence": "\u77ee\u811a\u72c4\u6587\u3e74 IS A \u9aef\u72d7", "label": 0, "tree_id": "663", "term": "\u77ee\u811a\u72c4\u6587\u3e74", "hypernym": "\u9aef\u72d7"}, "ea2f261486f940560da3a4c21f2f49337806c69fbe86d0e59f30bc6e": {"sentence": "\u77ee\u811a\u72c4\u6587\u3e74 IS A \u4e1d\u6bdb\u3e74", "label": 0, "tree_id": "663", "term": "\u77ee\u811a\u72c4\u6587\u3e74", "hypernym": "\u4e1d\u6bdb\u3e74"}, "9e165db560f9ed92d6ad85ce39099b4531d0bfcf1107e330b022b497": {"sentence": "\u77ee\u811a\u72c4\u6587\u3e74 IS A \u897f\u85cf\u5c0f\u72d7", "label": 0, "tree_id": "663", "term": "\u77ee\u811a\u72c4\u6587\u3e74", "hypernym": "\u897f\u85cf\u5c0f\u72d7"}, "6c77509993a83021bec180de2bbf5900aa6670a5a4d882ead2c61923": {"sentence": "\u77ee\u811a\u72c4\u6587\u3e74 IS A \u82cf\u683c\u5170\u79cd\u72d7", "label": 0, "tree_id": "663", "term": "\u77ee\u811a\u72c4\u6587\u3e74", "hypernym": "\u82cf\u683c\u5170\u79cd\u72d7"}, "a394e6a16571ee73eb0a3a81f184310b72237e52397d452207346d78": {"sentence": "\u77ee\u811a\u72c4\u6587\u3e74 IS A \u521a\u6bdb\u730e\u72d0\u3e74", "label": 0, "tree_id": "663", "term": "\u77ee\u811a\u72c4\u6587\u3e74", "hypernym": "\u521a\u6bdb\u730e\u72d0\u3e74"}, "65cb95364ca653f6c6185bb4c1a9c6c2ab67e7870de6e2d7ef52a990": {"sentence": "\u77ee\u811a\u72c4\u6587\u3e74 IS A \u786c\u6bdb\u730e\u72d0\u3e74", "label": 0, "tree_id": "663", "term": "\u77ee\u811a\u72c4\u6587\u3e74", "hypernym": "\u786c\u6bdb\u730e\u72d0\u3e74"}, "3e28e3495e2331cb748a522f1734b5cb497a4c331bc9143b295085e9": {"sentence": "\u77ee\u811a\u72c4\u6587\u3e74 IS A \u65af\u5854\u798f\u5fb7\u72d7", "label": 0, "tree_id": "663", "term": "\u77ee\u811a\u72c4\u6587\u3e74", "hypernym": "\u65af\u5854\u798f\u5fb7\u72d7"}, "21f6dd493111c4e97df88aa0a1d27cc2320edaeaf66e00bfdc5b87b3": {"sentence": "\u77ee\u811a\u72c4\u6587\u3e74 IS A \u66fc\u5f7b\u65af\u7279\u72d7", "label": 0, "tree_id": "663", "term": "\u77ee\u811a\u72c4\u6587\u3e74", "hypernym": "\u66fc\u5f7b\u65af\u7279\u72d7"}, "4d57396a5eb8b2fcf941e498e438c0c8c88d914d2033882cad10860b": {"sentence": "\u77ee\u811a\u72c4\u6587\u3e74 IS A \u6807\u51c6\u96ea\u7eb3\u745e\u72ac", "label": 0, "tree_id": "663", "term": "\u77ee\u811a\u72c4\u6587\u3e74", "hypernym": "\u6807\u51c6\u96ea\u7eb3\u745e\u72ac"}, "3ba6a872fcea451df647c7159265594a723e7d986bc93619a5149c64": {"sentence": "\u77ee\u811a\u72c4\u6587\u3e74 IS A \u5de8\u65af\u90a3\u7b56\u72fc\u72ac", "label": 0, "tree_id": "663", "term": "\u77ee\u811a\u72c4\u6587\u3e74", "hypernym": "\u5de8\u65af\u90a3\u7b56\u72fc\u72ac"}, "2981ce67bba74834e3828f88c8aa1545bc9e11ca94062757956ce323": {"sentence": "\u77ee\u811a\u72c4\u6587\u3e74 IS A \u5c0f\u79cd\u9aef\u72d7", "label": 0, "tree_id": "663", "term": "\u77ee\u811a\u72c4\u6587\u3e74", "hypernym": "\u5c0f\u79cd\u9aef\u72d7"}, "03976c89fac9ee58313b4aba34a39d34b45e1388d90028acad0aa26e": {"sentence": "\u77ee\u811a\u72c4\u6587\u3e74 IS A \u5a01\u5c14\u58eb\u3e74", "label": 0, "tree_id": "663", "term": "\u77ee\u811a\u72c4\u6587\u3e74", "hypernym": "\u5a01\u5c14\u58eb\u3e74"}, "e1182f31826011c3329408d4ccd8058dace1f1a44a02209c71c45b1b": {"sentence": "\u77ee\u811a\u72c4\u6587\u3e74 IS A \u6e56\u533a\u77ee\u72ac", "label": 0, "tree_id": "663", "term": "\u77ee\u811a\u72c4\u6587\u3e74", "hypernym": "\u6e56\u533a\u77ee\u72ac"}, "122199d7100ae6dcaf0368987f007067a4241ba02e3f7913e4ac6c1b": {"sentence": "\u77ee\u811a\u72c4\u6587\u3e74 IS A \u9521\u5229\u54c8\u59c6\u72ac", "label": 0, "tree_id": "663", "term": "\u77ee\u811a\u72c4\u6587\u3e74", "hypernym": "\u9521\u5229\u54c8\u59c6\u72ac"}, "a6f731a7f1efc5ed153d69f6024838fa03ee77aa757ce616b3bb7865": {"sentence": "\u77ee\u811a\u72c4\u6587\u3e74 IS A \u65af\u5854\u798f\u90e1\u72d7", "label": 0, "tree_id": "663", "term": "\u77ee\u811a\u72c4\u6587\u3e74", "hypernym": "\u65af\u5854\u798f\u90e1\u72d7"}, "ba5ba15fb5342353e097fc6c7b5a32d72f89a5f02a3343bf71a273ac": {"sentence": "\u77ee\u811a\u72c4\u6587\u3e74 IS A \u77ed\u6bdb\u730e\u72d0\u3e74", "label": 0, "tree_id": "663", "term": "\u77ee\u811a\u72c4\u6587\u3e74", "hypernym": "\u77ed\u6bdb\u730e\u72d0\u3e74"}, "157a0cc490349c3198eaf30ecfab6263fe9004749d79dddcf49c12e5": {"sentence": "\u535a\u5fb7\u730e\u72d0\u72ac IS A \u5c0f\u730e\u72d7", "label": 1, "tree_id": "663", "term": "\u535a\u5fb7\u730e\u72d0\u72ac", "hypernym": "\u5c0f\u730e\u72d7"}, "548cff7e67ea964e96d75ddf10e899667ba730b51ffe0cf57074a18e": {"sentence": "\u535a\u5fb7\u730e\u72d0\u72ac IS A \u6fb3\u5927\u5229\u4e9a\u3e74", "label": 0, "tree_id": "663", "term": "\u535a\u5fb7\u730e\u72d0\u72ac", "hypernym": "\u6fb3\u5927\u5229\u4e9a\u3e74"}, "518264061b908b20d6a17511badcda59cab50a6507292ab037f8c17d": {"sentence": "\u535a\u5fb7\u730e\u72d0\u72ac IS A \u7231\u5c14\u5170\u3e74", "label": 0, "tree_id": "663", "term": "\u535a\u5fb7\u730e\u72d0\u72ac", "hypernym": "\u7231\u5c14\u5170\u3e74"}, "891bf3929f7ee7cbab27f3b6d329d8e4ab6aedefb3e5e6dc5f3baa9d": {"sentence": "\u535a\u5fb7\u730e\u72d0\u72ac IS A \u77ee\u811a\u72c4\u6587\u3e74", "label": 0, "tree_id": "663", "term": "\u535a\u5fb7\u730e\u72d0\u72ac", "hypernym": "\u77ee\u811a\u72c4\u6587\u3e74"}, "537b52aa19cc984aff4a74109e4ce0c9e6f7363ad4c0b4c306a3cd94": {"sentence": "\u535a\u5fb7\u730e\u72d0\u72ac IS A \u827e\u5c14\u8fbe\u72ac", "label": 0, "tree_id": "663", "term": "\u535a\u5fb7\u730e\u72d0\u72ac", "hypernym": "\u827e\u5c14\u8fbe\u72ac"}, "e39709b3be1f15e7b998c3cd98c751f350c0e6bfdf3449c91c4ce888": {"sentence": "\u535a\u5fb7\u730e\u72d0\u72ac IS A \u51ef\u5229\u84dd\u3e74", "label": 0, "tree_id": "663", "term": "\u535a\u5fb7\u730e\u72d0\u72ac", "hypernym": "\u51ef\u5229\u84dd\u3e74"}, "359ee1a167e64c7148a7bb0d037f127c8d9207ff03b6f3cd2aeb2b62": {"sentence": "\u535a\u5fb7\u730e\u72d0\u72ac IS A \u730e\u72d0\u72ac", "label": 0, "tree_id": "663", "term": "\u535a\u5fb7\u730e\u72d0\u72ac", "hypernym": "\u730e\u72d0\u72ac"}, "9b31b2362b0eaeafcda482713c2d0f691de8a27191ccb7ac78d57369": {"sentence": "\u535a\u5fb7\u730e\u72d0\u72ac IS A \u8d1d\u5fb7\u6797\u987f\u730e\u72d7", "label": 0, "tree_id": "663", "term": "\u535a\u5fb7\u730e\u72d0\u72ac", "hypernym": "\u8d1d\u5fb7\u6797\u987f\u730e\u72d7"}, "1af4fa3222eda3a889b20f838db609f5754f573d151bcc9d3dc46520": {"sentence": "\u535a\u5fb7\u730e\u72d0\u72ac IS A \u7ea6\u514b\u90e1\u72ac", "label": 0, "tree_id": "663", "term": "\u535a\u5fb7\u730e\u72d0\u72ac", "hypernym": "\u7ea6\u514b\u90e1\u72ac"}, "3acb732ee0eb96135e9988df369edceb5266bfd8dca83e7226766242": {"sentence": "\u535a\u5fb7\u730e\u72d0\u72ac IS A \u897f\u90e8\u9ad8\u5730\u767d\u3e74", "label": 0, "tree_id": "663", "term": "\u535a\u5fb7\u730e\u72d0\u72ac", "hypernym": "\u897f\u90e8\u9ad8\u5730\u767d\u3e74"}, "5090ee90f92835385a6124df02fd16140008a15407bd45d956e79d07": {"sentence": "\u535a\u5fb7\u730e\u72d0\u72ac IS A \u53ed\u5587\u72d7", "label": 0, "tree_id": "663", "term": "\u535a\u5fb7\u730e\u72d0\u72ac", "hypernym": "\u53ed\u5587\u72d7"}, "e9093a7212d9f811465050ce25ffb7be94b27e820fd805bbaa2ed748": {"sentence": "\u535a\u5fb7\u730e\u72d0\u72ac IS A \u632a\u5a01\u3e74", "label": 0, "tree_id": "663", "term": "\u535a\u5fb7\u730e\u72d0\u72ac", "hypernym": "\u632a\u5a01\u3e74"}, "6526c361c7be3d59c076fa679debe51a80c43d8b3aa2fc69b3e6f2c6": {"sentence": "\u535a\u5fb7\u730e\u72d0\u72ac IS A \u6355\u9f20\u6897\u72ac", "label": 0, "tree_id": "663", "term": "\u535a\u5fb7\u730e\u72d0\u72ac", "hypernym": "\u6355\u9f20\u6897\u72ac"}, "d803aebff9aba8d76534d6d8b4bd652f2939e35032213e0f40300eca": {"sentence": "\u535a\u5fb7\u730e\u72d0\u72ac IS A \u51ef\u6069\u3e74\u72d7", "label": 0, "tree_id": "663", "term": "\u535a\u5fb7\u730e\u72d0\u72ac", "hypernym": "\u51ef\u6069\u3e74\u72d7"}, "52939f934075f2f64d2ad7d7d08edf3607ee8a04735488939f0bf783": {"sentence": "\u535a\u5fb7\u730e\u72d0\u72ac IS A \u7231\u5c14\u5170\u8f6f\u6bdb\u3e74", "label": 0, "tree_id": "663", "term": "\u535a\u5fb7\u730e\u72d0\u72ac", "hypernym": "\u7231\u5c14\u5170\u8f6f\u6bdb\u3e74"}, "5da5f1521e73f711b9e307783c2e771232a43f42421682448ba2f11a": {"sentence": "\u535a\u5fb7\u730e\u72d0\u72ac IS A \u6ce2\u58eb\u987f\u72d7", "label": 0, "tree_id": "663", "term": "\u535a\u5fb7\u730e\u72d0\u72ac", "hypernym": "\u6ce2\u58eb\u987f\u72d7"}, "b11bc940d6fa14d568f1819d354760b14ed582e55b8f4ef41303c249": {"sentence": "\u535a\u5fb7\u730e\u72d0\u72ac IS A \u65af\u51ef\u72d7", "label": 0, "tree_id": "663", "term": "\u535a\u5fb7\u730e\u72d0\u72ac", "hypernym": "\u65af\u51ef\u72d7"}, "0b3671db546d73b368829aae289e38844277a0f3e2e593b1b39a1193": {"sentence": "\u535a\u5fb7\u730e\u72d0\u72ac IS A \u897f\u85cf\u3e74", "label": 0, "tree_id": "663", "term": "\u535a\u5fb7\u730e\u72d0\u72ac", "hypernym": "\u897f\u85cf\u3e74"}, "57a0417fdde0b673ab30bb24fe4cdb30ec6837b22950cee76ade1066": {"sentence": "\u535a\u5fb7\u730e\u72d0\u72ac IS A \u8bfa\u798f\u514b\u3e74", "label": 0, "tree_id": "663", "term": "\u535a\u5fb7\u730e\u72d0\u72ac", "hypernym": "\u8bfa\u798f\u514b\u3e74"}, "dc572a9bf837e29431c77e44360bf21d5e4591fc99697c0271b89344": {"sentence": "\u535a\u5fb7\u730e\u72d0\u72ac IS A \u9aef\u72d7", "label": 0, "tree_id": "663", "term": "\u535a\u5fb7\u730e\u72d0\u72ac", "hypernym": "\u9aef\u72d7"}, "d63e8e163631f298a8b9fa2a9fd76bee11b550fe99c5bd39e0a26830": {"sentence": "\u535a\u5fb7\u730e\u72d0\u72ac IS A \u4e1d\u6bdb\u3e74", "label": 0, "tree_id": "663", "term": "\u535a\u5fb7\u730e\u72d0\u72ac", "hypernym": "\u4e1d\u6bdb\u3e74"}, "2a126e854d2f02bfcaf10db5a850b43d21cd8e3ebde299fadcf11d97": {"sentence": "\u535a\u5fb7\u730e\u72d0\u72ac IS A \u897f\u85cf\u5c0f\u72d7", "label": 0, "tree_id": "663", "term": "\u535a\u5fb7\u730e\u72d0\u72ac", "hypernym": "\u897f\u85cf\u5c0f\u72d7"}, "d5db31d41bbaa661152afed824a2d1e9891c458e35b99328b24372ae": {"sentence": "\u535a\u5fb7\u730e\u72d0\u72ac IS A \u82cf\u683c\u5170\u79cd\u72d7", "label": 0, "tree_id": "663", "term": "\u535a\u5fb7\u730e\u72d0\u72ac", "hypernym": "\u82cf\u683c\u5170\u79cd\u72d7"}, "9ebbbe1796e64ce783c4f29ae2911a61ca028429f1c9155e4e14c74c": {"sentence": "\u535a\u5fb7\u730e\u72d0\u72ac IS A \u521a\u6bdb\u730e\u72d0\u3e74", "label": 0, "tree_id": "663", "term": "\u535a\u5fb7\u730e\u72d0\u72ac", "hypernym": "\u521a\u6bdb\u730e\u72d0\u3e74"}, "b2e67badac1772cab0b3d688ff16b208a773b0dd6e66d392d0ed0153": {"sentence": "\u535a\u5fb7\u730e\u72d0\u72ac IS A \u786c\u6bdb\u730e\u72d0\u3e74", "label": 0, "tree_id": "663", "term": "\u535a\u5fb7\u730e\u72d0\u72ac", "hypernym": "\u786c\u6bdb\u730e\u72d0\u3e74"}, "8e47cd6e62b7801ebff1ed9eef8cd8a2f94134e072e396bd5a8e8279": {"sentence": "\u535a\u5fb7\u730e\u72d0\u72ac IS A \u65af\u5854\u798f\u5fb7\u72d7", "label": 0, "tree_id": "663", "term": "\u535a\u5fb7\u730e\u72d0\u72ac", "hypernym": "\u65af\u5854\u798f\u5fb7\u72d7"}, "0f4bd23a1746b32579626bb9ef98330dc21d32fa06955890392303ec": {"sentence": "\u535a\u5fb7\u730e\u72d0\u72ac IS A \u66fc\u5f7b\u65af\u7279\u72d7", "label": 0, "tree_id": "663", "term": "\u535a\u5fb7\u730e\u72d0\u72ac", "hypernym": "\u66fc\u5f7b\u65af\u7279\u72d7"}, "3a7b268da1e15ff7f69fa92c3190faf0b33730ee34800e1a1102ebff": {"sentence": "\u535a\u5fb7\u730e\u72d0\u72ac IS A \u6807\u51c6\u96ea\u7eb3\u745e\u72ac", "label": 0, "tree_id": "663", "term": "\u535a\u5fb7\u730e\u72d0\u72ac", "hypernym": "\u6807\u51c6\u96ea\u7eb3\u745e\u72ac"}, "b53c077a6980117f135ba06ae1d3c27817f6a6566dab642f218631c2": {"sentence": "\u535a\u5fb7\u730e\u72d0\u72ac IS A \u5de8\u65af\u90a3\u7b56\u72fc\u72ac", "label": 0, "tree_id": "663", "term": "\u535a\u5fb7\u730e\u72d0\u72ac", "hypernym": "\u5de8\u65af\u90a3\u7b56\u72fc\u72ac"}, "c8a28db525fd0a137a5acb1ceb83b6510947110f02fc2d0b50de833d": {"sentence": "\u535a\u5fb7\u730e\u72d0\u72ac IS A \u5c0f\u79cd\u9aef\u72d7", "label": 0, "tree_id": "663", "term": "\u535a\u5fb7\u730e\u72d0\u72ac", "hypernym": "\u5c0f\u79cd\u9aef\u72d7"}, "da0857af98a726c4801e4332801f5f26b1b24982cd52b4f62e95c78d": {"sentence": "\u535a\u5fb7\u730e\u72d0\u72ac IS A \u5a01\u5c14\u58eb\u3e74", "label": 0, "tree_id": "663", "term": "\u535a\u5fb7\u730e\u72d0\u72ac", "hypernym": "\u5a01\u5c14\u58eb\u3e74"}, "0ec7c24e8ff33a1b0c23b54a2cf4ecb2742ae8f124e05dc17457164c": {"sentence": "\u535a\u5fb7\u730e\u72d0\u72ac IS A \u6e56\u533a\u77ee\u72ac", "label": 0, "tree_id": "663", "term": "\u535a\u5fb7\u730e\u72d0\u72ac", "hypernym": "\u6e56\u533a\u77ee\u72ac"}, "4175a0b609f3d5109bfab24712e458d78b5afbe66b68bc9fc6bff1ce": {"sentence": "\u535a\u5fb7\u730e\u72d0\u72ac IS A \u9521\u5229\u54c8\u59c6\u72ac", "label": 0, "tree_id": "663", "term": "\u535a\u5fb7\u730e\u72d0\u72ac", "hypernym": "\u9521\u5229\u54c8\u59c6\u72ac"}, "18cd57fdbcd3c20b665487995ef4b456b63dbff018fb44e29366b800": {"sentence": "\u535a\u5fb7\u730e\u72d0\u72ac IS A \u65af\u5854\u798f\u90e1\u72d7", "label": 0, "tree_id": "663", "term": "\u535a\u5fb7\u730e\u72d0\u72ac", "hypernym": "\u65af\u5854\u798f\u90e1\u72d7"}, "355fbdd61d974e9d8199af6d29ad978f7536fd2a9ecc0f94fa374d8a": {"sentence": "\u535a\u5fb7\u730e\u72d0\u72ac IS A \u77ed\u6bdb\u730e\u72d0\u3e74", "label": 0, "tree_id": "663", "term": "\u535a\u5fb7\u730e\u72d0\u72ac", "hypernym": "\u77ed\u6bdb\u730e\u72d0\u3e74"}, "41610a086cc793b26121c85580aa43355337f6b4490b7a66eb97f187": {"sentence": "\u827e\u5c14\u8fbe\u72ac IS A \u5c0f\u730e\u72d7", "label": 1, "tree_id": "663", "term": "\u827e\u5c14\u8fbe\u72ac", "hypernym": "\u5c0f\u730e\u72d7"}, "2b6a8bd0bb1a09e7084f047bfeb46184e2de92c94d2eaefe513b1ef7": {"sentence": "\u827e\u5c14\u8fbe\u72ac IS A \u6fb3\u5927\u5229\u4e9a\u3e74", "label": 0, "tree_id": "663", "term": "\u827e\u5c14\u8fbe\u72ac", "hypernym": "\u6fb3\u5927\u5229\u4e9a\u3e74"}, "8fdd219fee41eb04b028a5b3d48df23d4ae478a7be5e58f8215c262f": {"sentence": "\u827e\u5c14\u8fbe\u72ac IS A \u7231\u5c14\u5170\u3e74", "label": 0, "tree_id": "663", "term": "\u827e\u5c14\u8fbe\u72ac", "hypernym": "\u7231\u5c14\u5170\u3e74"}, "85c91991cfece68b3c1a4bbc0625201515567bb40d15bbc90a210c4a": {"sentence": "\u827e\u5c14\u8fbe\u72ac IS A \u77ee\u811a\u72c4\u6587\u3e74", "label": 0, "tree_id": "663", "term": "\u827e\u5c14\u8fbe\u72ac", "hypernym": "\u77ee\u811a\u72c4\u6587\u3e74"}, "4167274049b693241c6b6d7389c59c7e729107cf876af861840dbe83": {"sentence": "\u827e\u5c14\u8fbe\u72ac IS A \u535a\u5fb7\u730e\u72d0\u72ac", "label": 0, "tree_id": "663", "term": "\u827e\u5c14\u8fbe\u72ac", "hypernym": "\u535a\u5fb7\u730e\u72d0\u72ac"}, "02c66efce5efb7df7fbd980d8dff74697572a9dd1b0ca225970da086": {"sentence": "\u827e\u5c14\u8fbe\u72ac IS A \u51ef\u5229\u84dd\u3e74", "label": 0, "tree_id": "663", "term": "\u827e\u5c14\u8fbe\u72ac", "hypernym": "\u51ef\u5229\u84dd\u3e74"}, "272fd808f928675a8653031f89c11c1ae9531bdd85105a39b1bbf4f9": {"sentence": "\u827e\u5c14\u8fbe\u72ac IS A \u730e\u72d0\u72ac", "label": 0, "tree_id": "663", "term": "\u827e\u5c14\u8fbe\u72ac", "hypernym": "\u730e\u72d0\u72ac"}, "462a4a223354255706d476e05972e4bd0cbb1c7523d6e37cc2aca6f4": {"sentence": "\u827e\u5c14\u8fbe\u72ac IS A \u8d1d\u5fb7\u6797\u987f\u730e\u72d7", "label": 0, "tree_id": "663", "term": "\u827e\u5c14\u8fbe\u72ac", "hypernym": "\u8d1d\u5fb7\u6797\u987f\u730e\u72d7"}, "6262fa65a0f6e4645b2ff3cb7ecf556efaf70ff02fc35ba1aadd14b4": {"sentence": "\u827e\u5c14\u8fbe\u72ac IS A \u7ea6\u514b\u90e1\u72ac", "label": 0, "tree_id": "663", "term": "\u827e\u5c14\u8fbe\u72ac", "hypernym": "\u7ea6\u514b\u90e1\u72ac"}, "58f208d47c4bbd61d1ee8908fe781c9c7adab574d8e6d95ea9269218": {"sentence": "\u827e\u5c14\u8fbe\u72ac IS A \u897f\u90e8\u9ad8\u5730\u767d\u3e74", "label": 0, "tree_id": "663", "term": "\u827e\u5c14\u8fbe\u72ac", "hypernym": "\u897f\u90e8\u9ad8\u5730\u767d\u3e74"}, "dbc39b7a005211f3809d8ddb8ab4bd05a3ec87b5b62752c26ef27f9b": {"sentence": "\u827e\u5c14\u8fbe\u72ac IS A \u53ed\u5587\u72d7", "label": 0, "tree_id": "663", "term": "\u827e\u5c14\u8fbe\u72ac", "hypernym": "\u53ed\u5587\u72d7"}, "dc6223e7296bf92e025c7b777ee83cf0b15b3d0ef83504dc8988419c": {"sentence": "\u827e\u5c14\u8fbe\u72ac IS A \u632a\u5a01\u3e74", "label": 0, "tree_id": "663", "term": "\u827e\u5c14\u8fbe\u72ac", "hypernym": "\u632a\u5a01\u3e74"}, "4d33fc96e3889817d67496cc5fa3d26d85817e0ed202aa76077a8ca8": {"sentence": "\u827e\u5c14\u8fbe\u72ac IS A \u6355\u9f20\u6897\u72ac", "label": 0, "tree_id": "663", "term": "\u827e\u5c14\u8fbe\u72ac", "hypernym": "\u6355\u9f20\u6897\u72ac"}, "646c8bb17e356817e8c6fb0437cdfd119c2c9d0991ce7e47bb309f27": {"sentence": "\u827e\u5c14\u8fbe\u72ac IS A \u51ef\u6069\u3e74\u72d7", "label": 0, "tree_id": "663", "term": "\u827e\u5c14\u8fbe\u72ac", "hypernym": "\u51ef\u6069\u3e74\u72d7"}, "63d713b5ec586181270c793fea7733be054ecab88fc0eb877c668ab6": {"sentence": "\u827e\u5c14\u8fbe\u72ac IS A \u7231\u5c14\u5170\u8f6f\u6bdb\u3e74", "label": 0, "tree_id": "663", "term": "\u827e\u5c14\u8fbe\u72ac", "hypernym": "\u7231\u5c14\u5170\u8f6f\u6bdb\u3e74"}, "29208dd449bfc0cba63fea898185ea368b791c0400ec3f61a8c1bd20": {"sentence": "\u827e\u5c14\u8fbe\u72ac IS A \u6ce2\u58eb\u987f\u72d7", "label": 0, "tree_id": "663", "term": "\u827e\u5c14\u8fbe\u72ac", "hypernym": "\u6ce2\u58eb\u987f\u72d7"}, "6b2fd0c50085f0134449649f83803b6fd4623198f4c8c7eced25ccaf": {"sentence": "\u827e\u5c14\u8fbe\u72ac IS A \u65af\u51ef\u72d7", "label": 0, "tree_id": "663", "term": "\u827e\u5c14\u8fbe\u72ac", "hypernym": "\u65af\u51ef\u72d7"}, "7fc414fe4571a05be0f500ecd0a77531c6703db26bace8889884c6d6": {"sentence": "\u827e\u5c14\u8fbe\u72ac IS A \u897f\u85cf\u3e74", "label": 0, "tree_id": "663", "term": "\u827e\u5c14\u8fbe\u72ac", "hypernym": "\u897f\u85cf\u3e74"}, "c08dc2c6e3118703753e412646fdfff4e7c4a34cc3f086b29861bd42": {"sentence": "\u827e\u5c14\u8fbe\u72ac IS A \u8bfa\u798f\u514b\u3e74", "label": 0, "tree_id": "663", "term": "\u827e\u5c14\u8fbe\u72ac", "hypernym": "\u8bfa\u798f\u514b\u3e74"}, "6bdeaa13bbe71003d3c4487ccb44eb7fc57efe10b2744601bf6b4ad6": {"sentence": "\u827e\u5c14\u8fbe\u72ac IS A \u9aef\u72d7", "label": 0, "tree_id": "663", "term": "\u827e\u5c14\u8fbe\u72ac", "hypernym": "\u9aef\u72d7"}, "a90937219dd032a25f52edacfd31a256c80eb587aa70411218c76359": {"sentence": "\u827e\u5c14\u8fbe\u72ac IS A \u4e1d\u6bdb\u3e74", "label": 0, "tree_id": "663", "term": "\u827e\u5c14\u8fbe\u72ac", "hypernym": "\u4e1d\u6bdb\u3e74"}, "dfef52031ed904e4cdaafd987a599c17e1795e26329a616520a0ddda": {"sentence": "\u827e\u5c14\u8fbe\u72ac IS A \u897f\u85cf\u5c0f\u72d7", "label": 0, "tree_id": "663", "term": "\u827e\u5c14\u8fbe\u72ac", "hypernym": "\u897f\u85cf\u5c0f\u72d7"}, "5a593701274345375d04b95ef19c66a00940f7515f25e8510d790142": {"sentence": "\u827e\u5c14\u8fbe\u72ac IS A \u82cf\u683c\u5170\u79cd\u72d7", "label": 0, "tree_id": "663", "term": "\u827e\u5c14\u8fbe\u72ac", "hypernym": "\u82cf\u683c\u5170\u79cd\u72d7"}, "b672dd2e7e9bf77c8b8fbf42fb994fb57025c86e1e2e3c3806a9c5d6": {"sentence": "\u827e\u5c14\u8fbe\u72ac IS A \u521a\u6bdb\u730e\u72d0\u3e74", "label": 0, "tree_id": "663", "term": "\u827e\u5c14\u8fbe\u72ac", "hypernym": "\u521a\u6bdb\u730e\u72d0\u3e74"}, "a9fed73a5d795b3b50df19cb7fd29c44660ae829883f4cf3974e2a8c": {"sentence": "\u827e\u5c14\u8fbe\u72ac IS A \u786c\u6bdb\u730e\u72d0\u3e74", "label": 0, "tree_id": "663", "term": "\u827e\u5c14\u8fbe\u72ac", "hypernym": "\u786c\u6bdb\u730e\u72d0\u3e74"}, "84c643b58124e3f695061aa5a83d71ecee036a82f402e1c59e1225f0": {"sentence": "\u827e\u5c14\u8fbe\u72ac IS A \u65af\u5854\u798f\u5fb7\u72d7", "label": 0, "tree_id": "663", "term": "\u827e\u5c14\u8fbe\u72ac", "hypernym": "\u65af\u5854\u798f\u5fb7\u72d7"}, "d4557bdaba1a57e2ede4db4a07f14d0c431d5c7cf2fee57704b2be60": {"sentence": "\u827e\u5c14\u8fbe\u72ac IS A \u66fc\u5f7b\u65af\u7279\u72d7", "label": 0, "tree_id": "663", "term": "\u827e\u5c14\u8fbe\u72ac", "hypernym": "\u66fc\u5f7b\u65af\u7279\u72d7"}, "233093860552782ecf91c0257a2718ba71d53574e39b120ea339ac16": {"sentence": "\u827e\u5c14\u8fbe\u72ac IS A \u6807\u51c6\u96ea\u7eb3\u745e\u72ac", "label": 0, "tree_id": "663", "term": "\u827e\u5c14\u8fbe\u72ac", "hypernym": "\u6807\u51c6\u96ea\u7eb3\u745e\u72ac"}, "3a69f12ba2de06bc4bc25f1090e2a6def72049915c8750be4fa78209": {"sentence": "\u827e\u5c14\u8fbe\u72ac IS A \u5de8\u65af\u90a3\u7b56\u72fc\u72ac", "label": 0, "tree_id": "663", "term": "\u827e\u5c14\u8fbe\u72ac", "hypernym": "\u5de8\u65af\u90a3\u7b56\u72fc\u72ac"}, "b0dfae01c24e25f91631c59a8ea2337bdd36824a6607d114649ac54e": {"sentence": "\u827e\u5c14\u8fbe\u72ac IS A \u5c0f\u79cd\u9aef\u72d7", "label": 0, "tree_id": "663", "term": "\u827e\u5c14\u8fbe\u72ac", "hypernym": "\u5c0f\u79cd\u9aef\u72d7"}, "175ea3479eec57a585b3e885fc8b16caa625a196d7c182d60bab60d8": {"sentence": "\u827e\u5c14\u8fbe\u72ac IS A \u5a01\u5c14\u58eb\u3e74", "label": 0, "tree_id": "663", "term": "\u827e\u5c14\u8fbe\u72ac", "hypernym": "\u5a01\u5c14\u58eb\u3e74"}, "4de3fde3a14dbe6f35a8e336da321a998b6f4a8f7b070bf9cebab4fe": {"sentence": "\u827e\u5c14\u8fbe\u72ac IS A \u6e56\u533a\u77ee\u72ac", "label": 0, "tree_id": "663", "term": "\u827e\u5c14\u8fbe\u72ac", "hypernym": "\u6e56\u533a\u77ee\u72ac"}, "a92e876f9cfb5bbe6ce5b6898b7c001bc0381a3b3a39732d2c0f16c0": {"sentence": "\u827e\u5c14\u8fbe\u72ac IS A \u9521\u5229\u54c8\u59c6\u72ac", "label": 0, "tree_id": "663", "term": "\u827e\u5c14\u8fbe\u72ac", "hypernym": "\u9521\u5229\u54c8\u59c6\u72ac"}, "36bc019fc6d73d5b4c4cbf01bbf69d40961bf3b12fc5222ee9711c45": {"sentence": "\u827e\u5c14\u8fbe\u72ac IS A \u65af\u5854\u798f\u90e1\u72d7", "label": 0, "tree_id": "663", "term": "\u827e\u5c14\u8fbe\u72ac", "hypernym": "\u65af\u5854\u798f\u90e1\u72d7"}, "676964f13bb432b2a973d7903b1b258e3237e6a315d3c18a8853ec0b": {"sentence": "\u827e\u5c14\u8fbe\u72ac IS A \u77ed\u6bdb\u730e\u72d0\u3e74", "label": 0, "tree_id": "663", "term": "\u827e\u5c14\u8fbe\u72ac", "hypernym": "\u77ed\u6bdb\u730e\u72d0\u3e74"}, "ed13f1e749396e20204c6b92aea4616fee5743ea7777469e2321b0e3": {"sentence": "\u51ef\u5229\u84dd\u3e74 IS A \u5c0f\u730e\u72d7", "label": 1, "tree_id": "663", "term": "\u51ef\u5229\u84dd\u3e74", "hypernym": "\u5c0f\u730e\u72d7"}, "3ec0e7db89459a54a37fd20f1dcc7d7db44112ff2edb4ccb92262e8a": {"sentence": "\u51ef\u5229\u84dd\u3e74 IS A \u6fb3\u5927\u5229\u4e9a\u3e74", "label": 0, "tree_id": "663", "term": "\u51ef\u5229\u84dd\u3e74", "hypernym": "\u6fb3\u5927\u5229\u4e9a\u3e74"}, "f2fe33dd4cf3dc673d0c4b80a7b4866630d39e2d07cd2c8cb64ae1ce": {"sentence": "\u51ef\u5229\u84dd\u3e74 IS A \u7231\u5c14\u5170\u3e74", "label": 0, "tree_id": "663", "term": "\u51ef\u5229\u84dd\u3e74", "hypernym": "\u7231\u5c14\u5170\u3e74"}, "9f183464803d01b2b33de55b0d120fa2fb577d8da99de42d80d2e9d6": {"sentence": "\u51ef\u5229\u84dd\u3e74 IS A \u77ee\u811a\u72c4\u6587\u3e74", "label": 0, "tree_id": "663", "term": "\u51ef\u5229\u84dd\u3e74", "hypernym": "\u77ee\u811a\u72c4\u6587\u3e74"}, "65716b2bb99a1180aff4b0c35f71108cdd62b965260cf000bf7ee236": {"sentence": "\u51ef\u5229\u84dd\u3e74 IS A \u535a\u5fb7\u730e\u72d0\u72ac", "label": 0, "tree_id": "663", "term": "\u51ef\u5229\u84dd\u3e74", "hypernym": "\u535a\u5fb7\u730e\u72d0\u72ac"}, "02b0168445b896cda9aecf225c546b4da24c98c4fb93f854e21ef423": {"sentence": "\u51ef\u5229\u84dd\u3e74 IS A \u827e\u5c14\u8fbe\u72ac", "label": 0, "tree_id": "663", "term": "\u51ef\u5229\u84dd\u3e74", "hypernym": "\u827e\u5c14\u8fbe\u72ac"}, "6d7ebdc39e44122050b2703118fde8e40896626380e8028ea2596206": {"sentence": "\u51ef\u5229\u84dd\u3e74 IS A \u730e\u72d0\u72ac", "label": 0, "tree_id": "663", "term": "\u51ef\u5229\u84dd\u3e74", "hypernym": "\u730e\u72d0\u72ac"}, "03eea77ee2e0475af2b35b45143210165855190574dff560040acd99": {"sentence": "\u51ef\u5229\u84dd\u3e74 IS A \u8d1d\u5fb7\u6797\u987f\u730e\u72d7", "label": 0, "tree_id": "663", "term": "\u51ef\u5229\u84dd\u3e74", "hypernym": "\u8d1d\u5fb7\u6797\u987f\u730e\u72d7"}, "f427165469c0c30f9c058059dbadc0dca35e30da0ad1a368c79ebb98": {"sentence": "\u51ef\u5229\u84dd\u3e74 IS A \u7ea6\u514b\u90e1\u72ac", "label": 0, "tree_id": "663", "term": "\u51ef\u5229\u84dd\u3e74", "hypernym": "\u7ea6\u514b\u90e1\u72ac"}, "5f63a47f607f071cdc89420b1ccd6a59f6e03d4a802d65932c9df4a0": {"sentence": "\u51ef\u5229\u84dd\u3e74 IS A \u897f\u90e8\u9ad8\u5730\u767d\u3e74", "label": 0, "tree_id": "663", "term": "\u51ef\u5229\u84dd\u3e74", "hypernym": "\u897f\u90e8\u9ad8\u5730\u767d\u3e74"}, "bffbdc0d7c4f5c3bfb5c58ab03c4196eededa78c7c7856959363fe44": {"sentence": "\u51ef\u5229\u84dd\u3e74 IS A \u53ed\u5587\u72d7", "label": 0, "tree_id": "663", "term": "\u51ef\u5229\u84dd\u3e74", "hypernym": "\u53ed\u5587\u72d7"}, "090514625e932120b7621e507d6c08cbc02c8772e8e4fbd9da405997": {"sentence": "\u51ef\u5229\u84dd\u3e74 IS A \u632a\u5a01\u3e74", "label": 0, "tree_id": "663", "term": "\u51ef\u5229\u84dd\u3e74", "hypernym": "\u632a\u5a01\u3e74"}, "99e0dee834674e6369c11db96ae3214071f4520827e4e8c56b837910": {"sentence": "\u51ef\u5229\u84dd\u3e74 IS A \u6355\u9f20\u6897\u72ac", "label": 0, "tree_id": "663", "term": "\u51ef\u5229\u84dd\u3e74", "hypernym": "\u6355\u9f20\u6897\u72ac"}, "cae451d590035c20611ad3780117a615983dc1b61ca69039ece0a764": {"sentence": "\u51ef\u5229\u84dd\u3e74 IS A \u51ef\u6069\u3e74\u72d7", "label": 0, "tree_id": "663", "term": "\u51ef\u5229\u84dd\u3e74", "hypernym": "\u51ef\u6069\u3e74\u72d7"}, "c1a41505fdb6c99040bbd816583462547f3f9e32fa223bfc4091d7d6": {"sentence": "\u51ef\u5229\u84dd\u3e74 IS A \u7231\u5c14\u5170\u8f6f\u6bdb\u3e74", "label": 0, "tree_id": "663", "term": "\u51ef\u5229\u84dd\u3e74", "hypernym": "\u7231\u5c14\u5170\u8f6f\u6bdb\u3e74"}, "c0bad30a12a552f499c08d831fdcc94c98cd0736e62f473ec1758abc": {"sentence": "\u51ef\u5229\u84dd\u3e74 IS A \u6ce2\u58eb\u987f\u72d7", "label": 0, "tree_id": "663", "term": "\u51ef\u5229\u84dd\u3e74", "hypernym": "\u6ce2\u58eb\u987f\u72d7"}, "a596c074c0d3bc9ce0c1c003e38caa4cd0e0a12b92fef49724b7b462": {"sentence": "\u51ef\u5229\u84dd\u3e74 IS A \u65af\u51ef\u72d7", "label": 0, "tree_id": "663", "term": "\u51ef\u5229\u84dd\u3e74", "hypernym": "\u65af\u51ef\u72d7"}, "566a2033bdf1f364025b579bad2a8a20f6db9509f74491f6b78be41b": {"sentence": "\u51ef\u5229\u84dd\u3e74 IS A \u897f\u85cf\u3e74", "label": 0, "tree_id": "663", "term": "\u51ef\u5229\u84dd\u3e74", "hypernym": "\u897f\u85cf\u3e74"}, "385ec6bceabff5a3a9cefef15881b73ef3be7b913d25d0c7333f026a": {"sentence": "\u51ef\u5229\u84dd\u3e74 IS A \u8bfa\u798f\u514b\u3e74", "label": 0, "tree_id": "663", "term": "\u51ef\u5229\u84dd\u3e74", "hypernym": "\u8bfa\u798f\u514b\u3e74"}, "174d98e9c2474406100cdf9b5f9655349ff0a8790bcf3156de23ed46": {"sentence": "\u51ef\u5229\u84dd\u3e74 IS A \u9aef\u72d7", "label": 0, "tree_id": "663", "term": "\u51ef\u5229\u84dd\u3e74", "hypernym": "\u9aef\u72d7"}, "3e0f6bf8fc646da4c184125c96a8d269cecc6fd80c23b48a9749ea47": {"sentence": "\u51ef\u5229\u84dd\u3e74 IS A \u4e1d\u6bdb\u3e74", "label": 0, "tree_id": "663", "term": "\u51ef\u5229\u84dd\u3e74", "hypernym": "\u4e1d\u6bdb\u3e74"}, "bfc4e1eed99e20a64bf126100f1083a0345b152d8515c9ab1058c24b": {"sentence": "\u51ef\u5229\u84dd\u3e74 IS A \u897f\u85cf\u5c0f\u72d7", "label": 0, "tree_id": "663", "term": "\u51ef\u5229\u84dd\u3e74", "hypernym": "\u897f\u85cf\u5c0f\u72d7"}, "da3c9ee558195748fb7e9c67ffddfc5cd08b506af6758c6829fbdb61": {"sentence": "\u51ef\u5229\u84dd\u3e74 IS A \u82cf\u683c\u5170\u79cd\u72d7", "label": 0, "tree_id": "663", "term": "\u51ef\u5229\u84dd\u3e74", "hypernym": "\u82cf\u683c\u5170\u79cd\u72d7"}, "e30e927cb29b81eb9f180d59b758cd3aa1f8f35827a6433e2331a2cf": {"sentence": "\u51ef\u5229\u84dd\u3e74 IS A \u521a\u6bdb\u730e\u72d0\u3e74", "label": 0, "tree_id": "663", "term": "\u51ef\u5229\u84dd\u3e74", "hypernym": "\u521a\u6bdb\u730e\u72d0\u3e74"}, "864b078e14df9b93435e72e2f2d8bb928351c15b859e758ad2465580": {"sentence": "\u51ef\u5229\u84dd\u3e74 IS A \u786c\u6bdb\u730e\u72d0\u3e74", "label": 0, "tree_id": "663", "term": "\u51ef\u5229\u84dd\u3e74", "hypernym": "\u786c\u6bdb\u730e\u72d0\u3e74"}, "ce4e00c6004ebe67ffb9d0d1b63ed53e29fb269b06fc55e0343a3a12": {"sentence": "\u51ef\u5229\u84dd\u3e74 IS A \u65af\u5854\u798f\u5fb7\u72d7", "label": 0, "tree_id": "663", "term": "\u51ef\u5229\u84dd\u3e74", "hypernym": "\u65af\u5854\u798f\u5fb7\u72d7"}, "576f98a77fddbd0f155015a52606f487681f3413bbfe500fb53f6494": {"sentence": "\u51ef\u5229\u84dd\u3e74 IS A \u66fc\u5f7b\u65af\u7279\u72d7", "label": 0, "tree_id": "663", "term": "\u51ef\u5229\u84dd\u3e74", "hypernym": "\u66fc\u5f7b\u65af\u7279\u72d7"}, "bb4406d0ea3eeafb01fef27da353e51728769e37d81e17438eeafb3f": {"sentence": "\u51ef\u5229\u84dd\u3e74 IS A \u6807\u51c6\u96ea\u7eb3\u745e\u72ac", "label": 0, "tree_id": "663", "term": "\u51ef\u5229\u84dd\u3e74", "hypernym": "\u6807\u51c6\u96ea\u7eb3\u745e\u72ac"}, "abdd4663a4fd4249cb5556a00a947bf53620731af68896b2b147d2dd": {"sentence": "\u51ef\u5229\u84dd\u3e74 IS A \u5de8\u65af\u90a3\u7b56\u72fc\u72ac", "label": 0, "tree_id": "663", "term": "\u51ef\u5229\u84dd\u3e74", "hypernym": "\u5de8\u65af\u90a3\u7b56\u72fc\u72ac"}, "726aeca802925adb3e9661d8a28a1ed8c16ecbe293cc60a4b6a59762": {"sentence": "\u51ef\u5229\u84dd\u3e74 IS A \u5c0f\u79cd\u9aef\u72d7", "label": 0, "tree_id": "663", "term": "\u51ef\u5229\u84dd\u3e74", "hypernym": "\u5c0f\u79cd\u9aef\u72d7"}, "6c462a76d271e6d0a408d22a42dc950b683ba2c848e7eda1cc9d0997": {"sentence": "\u51ef\u5229\u84dd\u3e74 IS A \u5a01\u5c14\u58eb\u3e74", "label": 0, "tree_id": "663", "term": "\u51ef\u5229\u84dd\u3e74", "hypernym": "\u5a01\u5c14\u58eb\u3e74"}, "19894e6de7f7912e76813ccc4a7b875019d486014ed3365ea13d35aa": {"sentence": "\u51ef\u5229\u84dd\u3e74 IS A \u6e56\u533a\u77ee\u72ac", "label": 0, "tree_id": "663", "term": "\u51ef\u5229\u84dd\u3e74", "hypernym": "\u6e56\u533a\u77ee\u72ac"}, "7a0dc2c24e784bd1669bfd83a28cb4d41fe0b5909a31419bdeef7a88": {"sentence": "\u51ef\u5229\u84dd\u3e74 IS A \u9521\u5229\u54c8\u59c6\u72ac", "label": 0, "tree_id": "663", "term": "\u51ef\u5229\u84dd\u3e74", "hypernym": "\u9521\u5229\u54c8\u59c6\u72ac"}, "98dfd4a53e6f6501de193474de296e5e83c044d31da076d35791f095": {"sentence": "\u51ef\u5229\u84dd\u3e74 IS A \u65af\u5854\u798f\u90e1\u72d7", "label": 0, "tree_id": "663", "term": "\u51ef\u5229\u84dd\u3e74", "hypernym": "\u65af\u5854\u798f\u90e1\u72d7"}, "454aa2304cb61f1916d3473e7def7cea371beca7b30c8085cc4f7c5c": {"sentence": "\u51ef\u5229\u84dd\u3e74 IS A \u77ed\u6bdb\u730e\u72d0\u3e74", "label": 0, "tree_id": "663", "term": "\u51ef\u5229\u84dd\u3e74", "hypernym": "\u77ed\u6bdb\u730e\u72d0\u3e74"}, "402807a0874b4a0ab51e9a11f64e62c5306fd20069d753a47044260c": {"sentence": "\u730e\u72d0\u72ac IS A \u5c0f\u730e\u72d7", "label": 1, "tree_id": "663", "term": "\u730e\u72d0\u72ac", "hypernym": "\u5c0f\u730e\u72d7"}, "340169b9af5e3a654a2870d1d22a9af3ef3d3a266a603f4edae95127": {"sentence": "\u730e\u72d0\u72ac IS A \u6fb3\u5927\u5229\u4e9a\u3e74", "label": 0, "tree_id": "663", "term": "\u730e\u72d0\u72ac", "hypernym": "\u6fb3\u5927\u5229\u4e9a\u3e74"}, "32f26e406f9378f4407e147c7bddcfa5e3e8c86ef28013b25db96126": {"sentence": "\u730e\u72d0\u72ac IS A \u7231\u5c14\u5170\u3e74", "label": 0, "tree_id": "663", "term": "\u730e\u72d0\u72ac", "hypernym": "\u7231\u5c14\u5170\u3e74"}, "533c71c30f11c4a7f7ce3b7a2416c534e42abfdc90836becb0df2f20": {"sentence": "\u730e\u72d0\u72ac IS A \u77ee\u811a\u72c4\u6587\u3e74", "label": 0, "tree_id": "663", "term": "\u730e\u72d0\u72ac", "hypernym": "\u77ee\u811a\u72c4\u6587\u3e74"}, "491c8d9ef4a61f7e6f6f29e0318c0fb05d9ab326c898d37b437d8f5b": {"sentence": "\u730e\u72d0\u72ac IS A \u535a\u5fb7\u730e\u72d0\u72ac", "label": 0, "tree_id": "663", "term": "\u730e\u72d0\u72ac", "hypernym": "\u535a\u5fb7\u730e\u72d0\u72ac"}, "1a31c6b6092c159b97d59276488d5a929d2e254c9fce9ed815e16f58": {"sentence": "\u730e\u72d0\u72ac IS A \u827e\u5c14\u8fbe\u72ac", "label": 0, "tree_id": "663", "term": "\u730e\u72d0\u72ac", "hypernym": "\u827e\u5c14\u8fbe\u72ac"}, "6967a07ed078817c4e31bfbef82bf8174efe3245fd1a3d2a0054826f": {"sentence": "\u730e\u72d0\u72ac IS A \u51ef\u5229\u84dd\u3e74", "label": 0, "tree_id": "663", "term": "\u730e\u72d0\u72ac", "hypernym": "\u51ef\u5229\u84dd\u3e74"}, "493c0508d75cb71bc4bd2ffd6b797ad7694b73058d05216624f9c36b": {"sentence": "\u730e\u72d0\u72ac IS A \u8d1d\u5fb7\u6797\u987f\u730e\u72d7", "label": 0, "tree_id": "663", "term": "\u730e\u72d0\u72ac", "hypernym": "\u8d1d\u5fb7\u6797\u987f\u730e\u72d7"}, "559cf42dfc9470e1b366dc731f062f9b231f8ca737b23e2c69ab3f7a": {"sentence": "\u730e\u72d0\u72ac IS A \u7ea6\u514b\u90e1\u72ac", "label": 0, "tree_id": "663", "term": "\u730e\u72d0\u72ac", "hypernym": "\u7ea6\u514b\u90e1\u72ac"}, "5d513f3d39de4c0c5cbba450f03049290fd4dfc6d5e68ee844f8126c": {"sentence": "\u730e\u72d0\u72ac IS A \u897f\u90e8\u9ad8\u5730\u767d\u3e74", "label": 0, "tree_id": "663", "term": "\u730e\u72d0\u72ac", "hypernym": "\u897f\u90e8\u9ad8\u5730\u767d\u3e74"}, "b6ce8bcc06bcf6ba14b876f594c8f82590d5466f7cfb2bc2da48d6e3": {"sentence": "\u730e\u72d0\u72ac IS A \u53ed\u5587\u72d7", "label": 0, "tree_id": "663", "term": "\u730e\u72d0\u72ac", "hypernym": "\u53ed\u5587\u72d7"}, "2af02fb17c9aa094f2597293e2021cdfb18c9ddd70da8f96de4b9fe3": {"sentence": "\u730e\u72d0\u72ac IS A \u632a\u5a01\u3e74", "label": 0, "tree_id": "663", "term": "\u730e\u72d0\u72ac", "hypernym": "\u632a\u5a01\u3e74"}, "d586b8449edfe6f193e0282fabe22bcdbf4571ee2729772cba3c824c": {"sentence": "\u730e\u72d0\u72ac IS A \u6355\u9f20\u6897\u72ac", "label": 0, "tree_id": "663", "term": "\u730e\u72d0\u72ac", "hypernym": "\u6355\u9f20\u6897\u72ac"}, "c29e77573600dc4bb0344758185d2a8bcca1e073ac82ce320511323c": {"sentence": "\u730e\u72d0\u72ac IS A \u51ef\u6069\u3e74\u72d7", "label": 0, "tree_id": "663", "term": "\u730e\u72d0\u72ac", "hypernym": "\u51ef\u6069\u3e74\u72d7"}, "62beba53c1f948e84efc17837bcbf6ab5ff2955cda5b19bc25a0dea7": {"sentence": "\u730e\u72d0\u72ac IS A \u7231\u5c14\u5170\u8f6f\u6bdb\u3e74", "label": 0, "tree_id": "663", "term": "\u730e\u72d0\u72ac", "hypernym": "\u7231\u5c14\u5170\u8f6f\u6bdb\u3e74"}, "c5a7e27916acc32ef0c1357ba96e2ebf2b60fabd60f09c5ae6187efb": {"sentence": "\u730e\u72d0\u72ac IS A \u6ce2\u58eb\u987f\u72d7", "label": 0, "tree_id": "663", "term": "\u730e\u72d0\u72ac", "hypernym": "\u6ce2\u58eb\u987f\u72d7"}, "01b78eb489e8b6aa1f6e0eff2cf6b6ceec4164a09f0074626d395152": {"sentence": "\u730e\u72d0\u72ac IS A \u65af\u51ef\u72d7", "label": 0, "tree_id": "663", "term": "\u730e\u72d0\u72ac", "hypernym": "\u65af\u51ef\u72d7"}, "b65d8d77039af2f20cb9579a83f6f280fe1f6e1a90d770271b94d01a": {"sentence": "\u730e\u72d0\u72ac IS A \u897f\u85cf\u3e74", "label": 0, "tree_id": "663", "term": "\u730e\u72d0\u72ac", "hypernym": "\u897f\u85cf\u3e74"}, "f65631255590c3e82173a90cb6146e6170c53555d89f05a46f3f5f55": {"sentence": "\u730e\u72d0\u72ac IS A \u8bfa\u798f\u514b\u3e74", "label": 0, "tree_id": "663", "term": "\u730e\u72d0\u72ac", "hypernym": "\u8bfa\u798f\u514b\u3e74"}, "a5879ba1b93b8e0a9b8ff49c1b89e9904c8e9c3061ce2b14c6a9754f": {"sentence": "\u730e\u72d0\u72ac IS A \u9aef\u72d7", "label": 0, "tree_id": "663", "term": "\u730e\u72d0\u72ac", "hypernym": "\u9aef\u72d7"}, "4896460f30b7d002364889d64e3c368043747612f82f9c0227ebf156": {"sentence": "\u730e\u72d0\u72ac IS A \u4e1d\u6bdb\u3e74", "label": 0, "tree_id": "663", "term": "\u730e\u72d0\u72ac", "hypernym": "\u4e1d\u6bdb\u3e74"}, "f62195f5ec0855dd376fe61b2ed986ea4c52b9376b8ce8a27537db3f": {"sentence": "\u730e\u72d0\u72ac IS A \u897f\u85cf\u5c0f\u72d7", "label": 0, "tree_id": "663", "term": "\u730e\u72d0\u72ac", "hypernym": "\u897f\u85cf\u5c0f\u72d7"}, "33717f45e9e93ddce9d0843f2663571486733a93a1c8566d0cb34ab1": {"sentence": "\u730e\u72d0\u72ac IS A \u82cf\u683c\u5170\u79cd\u72d7", "label": 0, "tree_id": "663", "term": "\u730e\u72d0\u72ac", "hypernym": "\u82cf\u683c\u5170\u79cd\u72d7"}, "4cf8882814dab77dd705a5c0606d93fa8c59a3b8626732434fe7ef59": {"sentence": "\u730e\u72d0\u72ac IS A \u521a\u6bdb\u730e\u72d0\u3e74", "label": 0, "tree_id": "663", "term": "\u730e\u72d0\u72ac", "hypernym": "\u521a\u6bdb\u730e\u72d0\u3e74"}, "96144bca4874ef82eef4c0034fd60525caef717f392c8cd522251cbf": {"sentence": "\u730e\u72d0\u72ac IS A \u786c\u6bdb\u730e\u72d0\u3e74", "label": 0, "tree_id": "663", "term": "\u730e\u72d0\u72ac", "hypernym": "\u786c\u6bdb\u730e\u72d0\u3e74"}, "ba80146915111283bd4d03fea7a0060d25ed46f31f398ed565c1aae4": {"sentence": "\u730e\u72d0\u72ac IS A \u65af\u5854\u798f\u5fb7\u72d7", "label": 0, "tree_id": "663", "term": "\u730e\u72d0\u72ac", "hypernym": "\u65af\u5854\u798f\u5fb7\u72d7"}, "50b8f8107fb21855a1a371eda027b066b8b15cd9c1c31ba1c01b300a": {"sentence": "\u730e\u72d0\u72ac IS A \u66fc\u5f7b\u65af\u7279\u72d7", "label": 0, "tree_id": "663", "term": "\u730e\u72d0\u72ac", "hypernym": "\u66fc\u5f7b\u65af\u7279\u72d7"}, "29eab9baf144ffe37ece2b1dfa89889b1805997e2befe2b3f26451e8": {"sentence": "\u730e\u72d0\u72ac IS A \u6807\u51c6\u96ea\u7eb3\u745e\u72ac", "label": 0, "tree_id": "663", "term": "\u730e\u72d0\u72ac", "hypernym": "\u6807\u51c6\u96ea\u7eb3\u745e\u72ac"}, "79e2595a71d294ca7d24823b9fae399307ab2f88fc3324af75dd67ff": {"sentence": "\u730e\u72d0\u72ac IS A \u5de8\u65af\u90a3\u7b56\u72fc\u72ac", "label": 0, "tree_id": "663", "term": "\u730e\u72d0\u72ac", "hypernym": "\u5de8\u65af\u90a3\u7b56\u72fc\u72ac"}, "13099a8e2224886e882ae01bfb0fed3d12c561eaea55627a6c87ddb0": {"sentence": "\u730e\u72d0\u72ac IS A \u5c0f\u79cd\u9aef\u72d7", "label": 0, "tree_id": "663", "term": "\u730e\u72d0\u72ac", "hypernym": "\u5c0f\u79cd\u9aef\u72d7"}, "9e0cd165e1cd7cdf0ce89a83e8b30f14a96e342d0e2c165c352a35e1": {"sentence": "\u730e\u72d0\u72ac IS A \u5a01\u5c14\u58eb\u3e74", "label": 0, "tree_id": "663", "term": "\u730e\u72d0\u72ac", "hypernym": "\u5a01\u5c14\u58eb\u3e74"}, "6d74f9cb07154bf14c569cb4cdad1d05086856144f5fefa758a9df8e": {"sentence": "\u730e\u72d0\u72ac IS A \u6e56\u533a\u77ee\u72ac", "label": 0, "tree_id": "663", "term": "\u730e\u72d0\u72ac", "hypernym": "\u6e56\u533a\u77ee\u72ac"}, "9ee14f3f2223d41544b325436f6e8312b235b8333f090d12a643b9a8": {"sentence": "\u730e\u72d0\u72ac IS A \u9521\u5229\u54c8\u59c6\u72ac", "label": 0, "tree_id": "663", "term": "\u730e\u72d0\u72ac", "hypernym": "\u9521\u5229\u54c8\u59c6\u72ac"}, "6d06ab2a0a6d345621e3775c2a6b09eac1c189930cbd228a846cd98f": {"sentence": "\u730e\u72d0\u72ac IS A \u65af\u5854\u798f\u90e1\u72d7", "label": 0, "tree_id": "663", "term": "\u730e\u72d0\u72ac", "hypernym": "\u65af\u5854\u798f\u90e1\u72d7"}, "d83eb5d09bf86c384cb549541aded3df1950e6e99235969e9a998e5f": {"sentence": "\u730e\u72d0\u72ac IS A \u77ed\u6bdb\u730e\u72d0\u3e74", "label": 0, "tree_id": "663", "term": "\u730e\u72d0\u72ac", "hypernym": "\u77ed\u6bdb\u730e\u72d0\u3e74"}, "312c9b634424cb337caaf723b63abb16b882a206b8d68ad6dd7bb149": {"sentence": "\u8d1d\u5fb7\u6797\u987f\u730e\u72d7 IS A \u5c0f\u730e\u72d7", "label": 1, "tree_id": "663", "term": "\u8d1d\u5fb7\u6797\u987f\u730e\u72d7", "hypernym": "\u5c0f\u730e\u72d7"}, "e2847ee0ee0e11bd52f6adb2cd9023bcd3947d9bed034a7b49e08530": {"sentence": "\u8d1d\u5fb7\u6797\u987f\u730e\u72d7 IS A \u6fb3\u5927\u5229\u4e9a\u3e74", "label": 0, "tree_id": "663", "term": "\u8d1d\u5fb7\u6797\u987f\u730e\u72d7", "hypernym": "\u6fb3\u5927\u5229\u4e9a\u3e74"}, "95e0907e61e42eccfed5880f7107991cd70e440eb95b36925d5ae5c2": {"sentence": "\u8d1d\u5fb7\u6797\u987f\u730e\u72d7 IS A \u7231\u5c14\u5170\u3e74", "label": 0, "tree_id": "663", "term": "\u8d1d\u5fb7\u6797\u987f\u730e\u72d7", "hypernym": "\u7231\u5c14\u5170\u3e74"}, "b490964780782e7c7d8f95a8dfaf0e0fe598eba820e476c30dd4e1ce": {"sentence": "\u8d1d\u5fb7\u6797\u987f\u730e\u72d7 IS A \u77ee\u811a\u72c4\u6587\u3e74", "label": 0, "tree_id": "663", "term": "\u8d1d\u5fb7\u6797\u987f\u730e\u72d7", "hypernym": "\u77ee\u811a\u72c4\u6587\u3e74"}, "4a2d43ad6e72a22d84e62bb926f540e89f8a22fffdef51fa5d5f5b79": {"sentence": "\u8d1d\u5fb7\u6797\u987f\u730e\u72d7 IS A \u535a\u5fb7\u730e\u72d0\u72ac", "label": 0, "tree_id": "663", "term": "\u8d1d\u5fb7\u6797\u987f\u730e\u72d7", "hypernym": "\u535a\u5fb7\u730e\u72d0\u72ac"}, "e10f33617e8aad6634fc3ef7127aeff694ebde7de9ed71e7b607db8a": {"sentence": "\u8d1d\u5fb7\u6797\u987f\u730e\u72d7 IS A \u827e\u5c14\u8fbe\u72ac", "label": 0, "tree_id": "663", "term": "\u8d1d\u5fb7\u6797\u987f\u730e\u72d7", "hypernym": "\u827e\u5c14\u8fbe\u72ac"}, "5df5731157e2886fd372c8fc2de185f4964139397383326f02e39af6": {"sentence": "\u8d1d\u5fb7\u6797\u987f\u730e\u72d7 IS A \u51ef\u5229\u84dd\u3e74", "label": 0, "tree_id": "663", "term": "\u8d1d\u5fb7\u6797\u987f\u730e\u72d7", "hypernym": "\u51ef\u5229\u84dd\u3e74"}, "49bfbb3040ef88cd74493cfc9c98f7c0c192aa159253ba79788b5ea4": {"sentence": "\u8d1d\u5fb7\u6797\u987f\u730e\u72d7 IS A \u730e\u72d0\u72ac", "label": 0, "tree_id": "663", "term": "\u8d1d\u5fb7\u6797\u987f\u730e\u72d7", "hypernym": "\u730e\u72d0\u72ac"}, "e54c6ce6973314c33998a543e2cef5d2e8921c66cbf7e4ae6bdd1769": {"sentence": "\u8d1d\u5fb7\u6797\u987f\u730e\u72d7 IS A \u7ea6\u514b\u90e1\u72ac", "label": 0, "tree_id": "663", "term": "\u8d1d\u5fb7\u6797\u987f\u730e\u72d7", "hypernym": "\u7ea6\u514b\u90e1\u72ac"}, "c33540936be8fea6fdaad22771f5b8ebf27076f66cd3c8875269db07": {"sentence": "\u8d1d\u5fb7\u6797\u987f\u730e\u72d7 IS A \u897f\u90e8\u9ad8\u5730\u767d\u3e74", "label": 0, "tree_id": "663", "term": "\u8d1d\u5fb7\u6797\u987f\u730e\u72d7", "hypernym": "\u897f\u90e8\u9ad8\u5730\u767d\u3e74"}, "243c8d6461347bfd6f5fde1152147133599a14eb2456add3f0e89ea4": {"sentence": "\u8d1d\u5fb7\u6797\u987f\u730e\u72d7 IS A \u53ed\u5587\u72d7", "label": 0, "tree_id": "663", "term": "\u8d1d\u5fb7\u6797\u987f\u730e\u72d7", "hypernym": "\u53ed\u5587\u72d7"}, "0086284ef132ad00bd74214d238e06ceaa29f6ee6f4e1d2564f150d8": {"sentence": "\u8d1d\u5fb7\u6797\u987f\u730e\u72d7 IS A \u632a\u5a01\u3e74", "label": 0, "tree_id": "663", "term": "\u8d1d\u5fb7\u6797\u987f\u730e\u72d7", "hypernym": "\u632a\u5a01\u3e74"}, "60f0c1e70c937ad1b92dbb3ced68249aaca6358d3dcdf979cf1768b1": {"sentence": "\u8d1d\u5fb7\u6797\u987f\u730e\u72d7 IS A \u6355\u9f20\u6897\u72ac", "label": 0, "tree_id": "663", "term": "\u8d1d\u5fb7\u6797\u987f\u730e\u72d7", "hypernym": "\u6355\u9f20\u6897\u72ac"}, "736f673c855bb0b24107ed7e2f3b0d68fe4d97870325d1977a13535e": {"sentence": "\u8d1d\u5fb7\u6797\u987f\u730e\u72d7 IS A \u51ef\u6069\u3e74\u72d7", "label": 0, "tree_id": "663", "term": "\u8d1d\u5fb7\u6797\u987f\u730e\u72d7", "hypernym": "\u51ef\u6069\u3e74\u72d7"}, "f5854a1f1015ed821a91f00771007a5407714e3e0b24fc7f207bc6c6": {"sentence": "\u8d1d\u5fb7\u6797\u987f\u730e\u72d7 IS A \u7231\u5c14\u5170\u8f6f\u6bdb\u3e74", "label": 0, "tree_id": "663", "term": "\u8d1d\u5fb7\u6797\u987f\u730e\u72d7", "hypernym": "\u7231\u5c14\u5170\u8f6f\u6bdb\u3e74"}, "f2cb49d9073a60169aef3e0dc8676d51a1352c24f249c5fb01637b43": {"sentence": "\u8d1d\u5fb7\u6797\u987f\u730e\u72d7 IS A \u6ce2\u58eb\u987f\u72d7", "label": 0, "tree_id": "663", "term": "\u8d1d\u5fb7\u6797\u987f\u730e\u72d7", "hypernym": "\u6ce2\u58eb\u987f\u72d7"}, "8485b01f11c9acef41ee974b94063079314d2dac9078abacbf355d10": {"sentence": "\u8d1d\u5fb7\u6797\u987f\u730e\u72d7 IS A \u65af\u51ef\u72d7", "label": 0, "tree_id": "663", "term": "\u8d1d\u5fb7\u6797\u987f\u730e\u72d7", "hypernym": "\u65af\u51ef\u72d7"}, "ee9442b520d2df332de674975ff123caa727a798fe372da0a36fd734": {"sentence": "\u8d1d\u5fb7\u6797\u987f\u730e\u72d7 IS A \u897f\u85cf\u3e74", "label": 0, "tree_id": "663", "term": "\u8d1d\u5fb7\u6797\u987f\u730e\u72d7", "hypernym": "\u897f\u85cf\u3e74"}, "8a18287f2718a13b797c578966aaf0cdf5c7bec675ebe7640d69a089": {"sentence": "\u8d1d\u5fb7\u6797\u987f\u730e\u72d7 IS A \u8bfa\u798f\u514b\u3e74", "label": 0, "tree_id": "663", "term": "\u8d1d\u5fb7\u6797\u987f\u730e\u72d7", "hypernym": "\u8bfa\u798f\u514b\u3e74"}, "2e49194fd037990ce5666f6942e7a5c682fa6205bc76ee5203c8a90f": {"sentence": "\u8d1d\u5fb7\u6797\u987f\u730e\u72d7 IS A \u9aef\u72d7", "label": 0, "tree_id": "663", "term": "\u8d1d\u5fb7\u6797\u987f\u730e\u72d7", "hypernym": "\u9aef\u72d7"}, "6b9ada571cd0bc35e1859b3982a898be870f61a5d0b5c2b46dca31d2": {"sentence": "\u8d1d\u5fb7\u6797\u987f\u730e\u72d7 IS A \u4e1d\u6bdb\u3e74", "label": 0, "tree_id": "663", "term": "\u8d1d\u5fb7\u6797\u987f\u730e\u72d7", "hypernym": "\u4e1d\u6bdb\u3e74"}, "0b607400f29e286f01957ba8326a09fd74d0a2385c8cd392ebb2fde1": {"sentence": "\u8d1d\u5fb7\u6797\u987f\u730e\u72d7 IS A \u897f\u85cf\u5c0f\u72d7", "label": 0, "tree_id": "663", "term": "\u8d1d\u5fb7\u6797\u987f\u730e\u72d7", "hypernym": "\u897f\u85cf\u5c0f\u72d7"}, "5dfaf1c55795444540df4d574becd68d74c1e5df7ffc20c3e3219dbb": {"sentence": "\u8d1d\u5fb7\u6797\u987f\u730e\u72d7 IS A \u82cf\u683c\u5170\u79cd\u72d7", "label": 0, "tree_id": "663", "term": "\u8d1d\u5fb7\u6797\u987f\u730e\u72d7", "hypernym": "\u82cf\u683c\u5170\u79cd\u72d7"}, "2e6f7e80005c9bdfc3b145d1dbe6e3c32d6fa4a4d7e2d1fccb2f1c49": {"sentence": "\u8d1d\u5fb7\u6797\u987f\u730e\u72d7 IS A \u521a\u6bdb\u730e\u72d0\u3e74", "label": 0, "tree_id": "663", "term": "\u8d1d\u5fb7\u6797\u987f\u730e\u72d7", "hypernym": "\u521a\u6bdb\u730e\u72d0\u3e74"}, "c2101faed49c9e16a8bee2a84b7809c9c0a2d2d929a9f929486002bf": {"sentence": "\u8d1d\u5fb7\u6797\u987f\u730e\u72d7 IS A \u786c\u6bdb\u730e\u72d0\u3e74", "label": 0, "tree_id": "663", "term": "\u8d1d\u5fb7\u6797\u987f\u730e\u72d7", "hypernym": "\u786c\u6bdb\u730e\u72d0\u3e74"}, "0a17ad511a895d89de449b8362532619390a2de65a4370cc9d88e65f": {"sentence": "\u8d1d\u5fb7\u6797\u987f\u730e\u72d7 IS A \u65af\u5854\u798f\u5fb7\u72d7", "label": 0, "tree_id": "663", "term": "\u8d1d\u5fb7\u6797\u987f\u730e\u72d7", "hypernym": "\u65af\u5854\u798f\u5fb7\u72d7"}, "3bd70fe93e245c90b83a89b07bc1e64c81430544844e3deda8deb46a": {"sentence": "\u8d1d\u5fb7\u6797\u987f\u730e\u72d7 IS A \u66fc\u5f7b\u65af\u7279\u72d7", "label": 0, "tree_id": "663", "term": "\u8d1d\u5fb7\u6797\u987f\u730e\u72d7", "hypernym": "\u66fc\u5f7b\u65af\u7279\u72d7"}, "9fa15aa589e8a3103c37df86498385ee17c42a60bba5717e790d06b8": {"sentence": "\u8d1d\u5fb7\u6797\u987f\u730e\u72d7 IS A \u6807\u51c6\u96ea\u7eb3\u745e\u72ac", "label": 0, "tree_id": "663", "term": "\u8d1d\u5fb7\u6797\u987f\u730e\u72d7", "hypernym": "\u6807\u51c6\u96ea\u7eb3\u745e\u72ac"}, "b3aac83d8bfdd5d1ee9f51f57f273ab8b9063d0e3c2a2e8e4b55fcf0": {"sentence": "\u8d1d\u5fb7\u6797\u987f\u730e\u72d7 IS A \u5de8\u65af\u90a3\u7b56\u72fc\u72ac", "label": 0, "tree_id": "663", "term": "\u8d1d\u5fb7\u6797\u987f\u730e\u72d7", "hypernym": "\u5de8\u65af\u90a3\u7b56\u72fc\u72ac"}, "6d8f4df4924182381622edc19c73dab4b40be966e8a95a82840c78ec": {"sentence": "\u8d1d\u5fb7\u6797\u987f\u730e\u72d7 IS A \u5c0f\u79cd\u9aef\u72d7", "label": 0, "tree_id": "663", "term": "\u8d1d\u5fb7\u6797\u987f\u730e\u72d7", "hypernym": "\u5c0f\u79cd\u9aef\u72d7"}, "19f9aa9b061bd56f68e74bcd6f56a7437a9979b6dac7656ad9188929": {"sentence": "\u8d1d\u5fb7\u6797\u987f\u730e\u72d7 IS A \u5a01\u5c14\u58eb\u3e74", "label": 0, "tree_id": "663", "term": "\u8d1d\u5fb7\u6797\u987f\u730e\u72d7", "hypernym": "\u5a01\u5c14\u58eb\u3e74"}, "9d4f39f3d8b1747b4a3e40ccdf5830e30365c66f22456332e8fae6e0": {"sentence": "\u8d1d\u5fb7\u6797\u987f\u730e\u72d7 IS A \u6e56\u533a\u77ee\u72ac", "label": 0, "tree_id": "663", "term": "\u8d1d\u5fb7\u6797\u987f\u730e\u72d7", "hypernym": "\u6e56\u533a\u77ee\u72ac"}, "063261334798ecc804940247583b12c29ba3ae384614827f2992519d": {"sentence": "\u8d1d\u5fb7\u6797\u987f\u730e\u72d7 IS A \u9521\u5229\u54c8\u59c6\u72ac", "label": 0, "tree_id": "663", "term": "\u8d1d\u5fb7\u6797\u987f\u730e\u72d7", "hypernym": "\u9521\u5229\u54c8\u59c6\u72ac"}, "a6ec008e2c9660722de3e6b0062f541c8f537ce83de6149a868eaf58": {"sentence": "\u8d1d\u5fb7\u6797\u987f\u730e\u72d7 IS A \u65af\u5854\u798f\u90e1\u72d7", "label": 0, "tree_id": "663", "term": "\u8d1d\u5fb7\u6797\u987f\u730e\u72d7", "hypernym": "\u65af\u5854\u798f\u90e1\u72d7"}, "fda34a36797a9d13e1b86b2f21e28b98348db1013814d52948ab707f": {"sentence": "\u8d1d\u5fb7\u6797\u987f\u730e\u72d7 IS A \u77ed\u6bdb\u730e\u72d0\u3e74", "label": 0, "tree_id": "663", "term": "\u8d1d\u5fb7\u6797\u987f\u730e\u72d7", "hypernym": "\u77ed\u6bdb\u730e\u72d0\u3e74"}, "b17adcab1e3100b3d5d723cc4cc8e151eed86c756fd74c30f8561380": {"sentence": "\u7ea6\u514b\u90e1\u72ac IS A \u5c0f\u730e\u72d7", "label": 1, "tree_id": "663", "term": "\u7ea6\u514b\u90e1\u72ac", "hypernym": "\u5c0f\u730e\u72d7"}, "eb655e7d6b4af1df3361f2694d368c0c4a9c8be46b60cd5de7cf5e0a": {"sentence": "\u7ea6\u514b\u90e1\u72ac IS A \u6fb3\u5927\u5229\u4e9a\u3e74", "label": 0, "tree_id": "663", "term": "\u7ea6\u514b\u90e1\u72ac", "hypernym": "\u6fb3\u5927\u5229\u4e9a\u3e74"}, "e3bc43ab032797b07b778bd454c2bcf783eed0b12003a417c22cd6e6": {"sentence": "\u7ea6\u514b\u90e1\u72ac IS A \u7231\u5c14\u5170\u3e74", "label": 0, "tree_id": "663", "term": "\u7ea6\u514b\u90e1\u72ac", "hypernym": "\u7231\u5c14\u5170\u3e74"}, "d57b8ac35ad126eace544ce50700e3f9da66c805c325598d68f0b8d2": {"sentence": "\u7ea6\u514b\u90e1\u72ac IS A \u77ee\u811a\u72c4\u6587\u3e74", "label": 0, "tree_id": "663", "term": "\u7ea6\u514b\u90e1\u72ac", "hypernym": "\u77ee\u811a\u72c4\u6587\u3e74"}, "40949590fa29290c50fbc662602fea51422c65397f0ef94399f7aa69": {"sentence": "\u7ea6\u514b\u90e1\u72ac IS A \u535a\u5fb7\u730e\u72d0\u72ac", "label": 0, "tree_id": "663", "term": "\u7ea6\u514b\u90e1\u72ac", "hypernym": "\u535a\u5fb7\u730e\u72d0\u72ac"}, "4826b8bffcec689a0044bad989f78f5fd9b71c6ec4f1b4737451a3b9": {"sentence": "\u7ea6\u514b\u90e1\u72ac IS A \u827e\u5c14\u8fbe\u72ac", "label": 0, "tree_id": "663", "term": "\u7ea6\u514b\u90e1\u72ac", "hypernym": "\u827e\u5c14\u8fbe\u72ac"}, "12077c58e3963e452b3f3e575a47528dcba11bb85b083e1487c774ce": {"sentence": "\u7ea6\u514b\u90e1\u72ac IS A \u51ef\u5229\u84dd\u3e74", "label": 0, "tree_id": "663", "term": "\u7ea6\u514b\u90e1\u72ac", "hypernym": "\u51ef\u5229\u84dd\u3e74"}, "c80108f8049f5dce90d042be62a5e34567b1be16c59c98bc3ff13097": {"sentence": "\u7ea6\u514b\u90e1\u72ac IS A \u730e\u72d0\u72ac", "label": 0, "tree_id": "663", "term": "\u7ea6\u514b\u90e1\u72ac", "hypernym": "\u730e\u72d0\u72ac"}, "39d7b0969d038b2e4219dc77fef9046642926d912d08e0d0f202e572": {"sentence": "\u7ea6\u514b\u90e1\u72ac IS A \u8d1d\u5fb7\u6797\u987f\u730e\u72d7", "label": 0, "tree_id": "663", "term": "\u7ea6\u514b\u90e1\u72ac", "hypernym": "\u8d1d\u5fb7\u6797\u987f\u730e\u72d7"}, "42eadc373c92d922b1b531937cd47babc3b9d2ebdcc868c44dcdf6ec": {"sentence": "\u7ea6\u514b\u90e1\u72ac IS A \u897f\u90e8\u9ad8\u5730\u767d\u3e74", "label": 0, "tree_id": "663", "term": "\u7ea6\u514b\u90e1\u72ac", "hypernym": "\u897f\u90e8\u9ad8\u5730\u767d\u3e74"}, "26c4b3941bb9fbd3f6126f1274a2e0cc7a9b304652fc1b6ea3f559bf": {"sentence": "\u7ea6\u514b\u90e1\u72ac IS A \u53ed\u5587\u72d7", "label": 0, "tree_id": "663", "term": "\u7ea6\u514b\u90e1\u72ac", "hypernym": "\u53ed\u5587\u72d7"}, "9550b88f9a8c274105137d2360ab5d920c797c03fcc196ef1e9873e7": {"sentence": "\u7ea6\u514b\u90e1\u72ac IS A \u632a\u5a01\u3e74", "label": 0, "tree_id": "663", "term": "\u7ea6\u514b\u90e1\u72ac", "hypernym": "\u632a\u5a01\u3e74"}, "02d6729705c14062d1fc0c5867985503eda23eec1ccd3088883be0f6": {"sentence": "\u7ea6\u514b\u90e1\u72ac IS A \u6355\u9f20\u6897\u72ac", "label": 0, "tree_id": "663", "term": "\u7ea6\u514b\u90e1\u72ac", "hypernym": "\u6355\u9f20\u6897\u72ac"}, "5976a6f9d054bb3fd4dcf5d8abaa0229b153700b26a45f829456dda5": {"sentence": "\u7ea6\u514b\u90e1\u72ac IS A \u51ef\u6069\u3e74\u72d7", "label": 0, "tree_id": "663", "term": "\u7ea6\u514b\u90e1\u72ac", "hypernym": "\u51ef\u6069\u3e74\u72d7"}, "ce599896f627b1cf539c7bc2b99cb48806910285d0d44994f221ef97": {"sentence": "\u7ea6\u514b\u90e1\u72ac IS A \u7231\u5c14\u5170\u8f6f\u6bdb\u3e74", "label": 0, "tree_id": "663", "term": "\u7ea6\u514b\u90e1\u72ac", "hypernym": "\u7231\u5c14\u5170\u8f6f\u6bdb\u3e74"}, "faaf06a0a9eb9bbedb3b15dc46864b958f3d282f3a87abca5400cacc": {"sentence": "\u7ea6\u514b\u90e1\u72ac IS A \u6ce2\u58eb\u987f\u72d7", "label": 0, "tree_id": "663", "term": "\u7ea6\u514b\u90e1\u72ac", "hypernym": "\u6ce2\u58eb\u987f\u72d7"}, "879a1ca30eeeb50f72d6aa7f1e76a036aeff1620b9b07a8a8d51b660": {"sentence": "\u7ea6\u514b\u90e1\u72ac IS A \u65af\u51ef\u72d7", "label": 0, "tree_id": "663", "term": "\u7ea6\u514b\u90e1\u72ac", "hypernym": "\u65af\u51ef\u72d7"}, "1626b555da3dd0f461e607611067f424965c5a29f4382391507fa1af": {"sentence": "\u7ea6\u514b\u90e1\u72ac IS A \u897f\u85cf\u3e74", "label": 0, "tree_id": "663", "term": "\u7ea6\u514b\u90e1\u72ac", "hypernym": "\u897f\u85cf\u3e74"}, "94da5a0224164aa63e1348befd8e8c44e131a0b61f2a2dccef6a0369": {"sentence": "\u7ea6\u514b\u90e1\u72ac IS A \u8bfa\u798f\u514b\u3e74", "label": 0, "tree_id": "663", "term": "\u7ea6\u514b\u90e1\u72ac", "hypernym": "\u8bfa\u798f\u514b\u3e74"}, "8e3764f044b39c9977600843823e9eedb506dd62b6883681adbffb5a": {"sentence": "\u7ea6\u514b\u90e1\u72ac IS A \u9aef\u72d7", "label": 0, "tree_id": "663", "term": "\u7ea6\u514b\u90e1\u72ac", "hypernym": "\u9aef\u72d7"}, "5f7d4dca93915d9390713313be14ba114e03bcbe9d15bc7a9cf573f1": {"sentence": "\u7ea6\u514b\u90e1\u72ac IS A \u4e1d\u6bdb\u3e74", "label": 0, "tree_id": "663", "term": "\u7ea6\u514b\u90e1\u72ac", "hypernym": "\u4e1d\u6bdb\u3e74"}, "57747dfe063312a0224b0a7284cc28a04966931530405d5c3aa7c8c2": {"sentence": "\u7ea6\u514b\u90e1\u72ac IS A \u897f\u85cf\u5c0f\u72d7", "label": 0, "tree_id": "663", "term": "\u7ea6\u514b\u90e1\u72ac", "hypernym": "\u897f\u85cf\u5c0f\u72d7"}, "ce655899567b572d3aaba07ec97485e7196c2b6965d4f10b4a37ef95": {"sentence": "\u7ea6\u514b\u90e1\u72ac IS A \u82cf\u683c\u5170\u79cd\u72d7", "label": 0, "tree_id": "663", "term": "\u7ea6\u514b\u90e1\u72ac", "hypernym": "\u82cf\u683c\u5170\u79cd\u72d7"}, "1744d95d04137270b5be8474d42c0e55ee7b139f821421f574c5355b": {"sentence": "\u7ea6\u514b\u90e1\u72ac IS A \u521a\u6bdb\u730e\u72d0\u3e74", "label": 0, "tree_id": "663", "term": "\u7ea6\u514b\u90e1\u72ac", "hypernym": "\u521a\u6bdb\u730e\u72d0\u3e74"}, "27009d3c11e65e9fa047512b5cc4a00e9a60a55c751beb6422490352": {"sentence": "\u7ea6\u514b\u90e1\u72ac IS A \u786c\u6bdb\u730e\u72d0\u3e74", "label": 0, "tree_id": "663", "term": "\u7ea6\u514b\u90e1\u72ac", "hypernym": "\u786c\u6bdb\u730e\u72d0\u3e74"}, "928344032343096d028c442f884ef405ff66b227ecb3774b87c5c533": {"sentence": "\u7ea6\u514b\u90e1\u72ac IS A \u65af\u5854\u798f\u5fb7\u72d7", "label": 0, "tree_id": "663", "term": "\u7ea6\u514b\u90e1\u72ac", "hypernym": "\u65af\u5854\u798f\u5fb7\u72d7"}, "e49c7d2f65a17536d99093acf5ad8ed101b1542a0dcc92a67ea8a1d4": {"sentence": "\u7ea6\u514b\u90e1\u72ac IS A \u66fc\u5f7b\u65af\u7279\u72d7", "label": 0, "tree_id": "663", "term": "\u7ea6\u514b\u90e1\u72ac", "hypernym": "\u66fc\u5f7b\u65af\u7279\u72d7"}, "8548b339f853953145d1fdcb0b3fc72208ac1168555ff9e5352ae714": {"sentence": "\u7ea6\u514b\u90e1\u72ac IS A \u6807\u51c6\u96ea\u7eb3\u745e\u72ac", "label": 0, "tree_id": "663", "term": "\u7ea6\u514b\u90e1\u72ac", "hypernym": "\u6807\u51c6\u96ea\u7eb3\u745e\u72ac"}, "61a431cfbaf9018ebdcf7d2f00c9e6b259f16958dbe2b51348d8c2a5": {"sentence": "\u7ea6\u514b\u90e1\u72ac IS A \u5de8\u65af\u90a3\u7b56\u72fc\u72ac", "label": 0, "tree_id": "663", "term": "\u7ea6\u514b\u90e1\u72ac", "hypernym": "\u5de8\u65af\u90a3\u7b56\u72fc\u72ac"}, "d7d3f2f5f05823d4165a24ec79ebce5d98aa6f6da85407ea5f2e53c5": {"sentence": "\u7ea6\u514b\u90e1\u72ac IS A \u5c0f\u79cd\u9aef\u72d7", "label": 0, "tree_id": "663", "term": "\u7ea6\u514b\u90e1\u72ac", "hypernym": "\u5c0f\u79cd\u9aef\u72d7"}, "18ff62c01e619902db53f194aceaae4ec9cf0076547851e637a87f9f": {"sentence": "\u7ea6\u514b\u90e1\u72ac IS A \u5a01\u5c14\u58eb\u3e74", "label": 0, "tree_id": "663", "term": "\u7ea6\u514b\u90e1\u72ac", "hypernym": "\u5a01\u5c14\u58eb\u3e74"}, "724ba1b352349a7c5b752ef53e417b5a96a4ac1e4f1893c9cc73f6eb": {"sentence": "\u7ea6\u514b\u90e1\u72ac IS A \u6e56\u533a\u77ee\u72ac", "label": 0, "tree_id": "663", "term": "\u7ea6\u514b\u90e1\u72ac", "hypernym": "\u6e56\u533a\u77ee\u72ac"}, "8e48f459f2b247f7aac49a0101ae60edf2e47b665c4b8759d26c2bfb": {"sentence": "\u7ea6\u514b\u90e1\u72ac IS A \u9521\u5229\u54c8\u59c6\u72ac", "label": 0, "tree_id": "663", "term": "\u7ea6\u514b\u90e1\u72ac", "hypernym": "\u9521\u5229\u54c8\u59c6\u72ac"}, "282e64c2b8873a1cadf66f32fdbaea3a72f70fa6b0915f6b28c14ed2": {"sentence": "\u7ea6\u514b\u90e1\u72ac IS A \u65af\u5854\u798f\u90e1\u72d7", "label": 0, "tree_id": "663", "term": "\u7ea6\u514b\u90e1\u72ac", "hypernym": "\u65af\u5854\u798f\u90e1\u72d7"}, "8acdc2e2a686b58fd2cf9e28a64c4b99bf60d5655d628ab1dcaa3f8c": {"sentence": "\u7ea6\u514b\u90e1\u72ac IS A \u77ed\u6bdb\u730e\u72d0\u3e74", "label": 0, "tree_id": "663", "term": "\u7ea6\u514b\u90e1\u72ac", "hypernym": "\u77ed\u6bdb\u730e\u72d0\u3e74"}, "03d95ecc6649972aad1929825e54477a1c7efffd9e9c869bb939e452": {"sentence": "\u897f\u90e8\u9ad8\u5730\u767d\u3e74 IS A \u5c0f\u730e\u72d7", "label": 1, "tree_id": "663", "term": "\u897f\u90e8\u9ad8\u5730\u767d\u3e74", "hypernym": "\u5c0f\u730e\u72d7"}, "85b8692f98202b84c78902c790f3e30d1e80897b2c04eade6ad8025e": {"sentence": "\u897f\u90e8\u9ad8\u5730\u767d\u3e74 IS A \u6fb3\u5927\u5229\u4e9a\u3e74", "label": 0, "tree_id": "663", "term": "\u897f\u90e8\u9ad8\u5730\u767d\u3e74", "hypernym": "\u6fb3\u5927\u5229\u4e9a\u3e74"}, "ad889adb46100a16eea14e6b94d63a8fc8bebea58527defcae89a103": {"sentence": "\u897f\u90e8\u9ad8\u5730\u767d\u3e74 IS A \u7231\u5c14\u5170\u3e74", "label": 0, "tree_id": "663", "term": "\u897f\u90e8\u9ad8\u5730\u767d\u3e74", "hypernym": "\u7231\u5c14\u5170\u3e74"}, "08f39728320ed0741769ad15d13d4dc8752c3f547f12ed33db32b303": {"sentence": "\u897f\u90e8\u9ad8\u5730\u767d\u3e74 IS A \u77ee\u811a\u72c4\u6587\u3e74", "label": 0, "tree_id": "663", "term": "\u897f\u90e8\u9ad8\u5730\u767d\u3e74", "hypernym": "\u77ee\u811a\u72c4\u6587\u3e74"}, "2f5e5f16fa06d09bef186ea0bddaff8812c4fc6324bdf947ce3e7a84": {"sentence": "\u897f\u90e8\u9ad8\u5730\u767d\u3e74 IS A \u535a\u5fb7\u730e\u72d0\u72ac", "label": 0, "tree_id": "663", "term": "\u897f\u90e8\u9ad8\u5730\u767d\u3e74", "hypernym": "\u535a\u5fb7\u730e\u72d0\u72ac"}, "2df497d53930b4f5ec06fc13acd0cab74fbb6155541d1e65c2d8af94": {"sentence": "\u897f\u90e8\u9ad8\u5730\u767d\u3e74 IS A \u827e\u5c14\u8fbe\u72ac", "label": 0, "tree_id": "663", "term": "\u897f\u90e8\u9ad8\u5730\u767d\u3e74", "hypernym": "\u827e\u5c14\u8fbe\u72ac"}, "d6721847bb501b2c0b9346357635620a429a044a17217717c3baf643": {"sentence": "\u897f\u90e8\u9ad8\u5730\u767d\u3e74 IS A \u51ef\u5229\u84dd\u3e74", "label": 0, "tree_id": "663", "term": "\u897f\u90e8\u9ad8\u5730\u767d\u3e74", "hypernym": "\u51ef\u5229\u84dd\u3e74"}, "31c4930bb326878152113360cd3eb08b04865d5a2c9f510d0ddc64d9": {"sentence": "\u897f\u90e8\u9ad8\u5730\u767d\u3e74 IS A \u730e\u72d0\u72ac", "label": 0, "tree_id": "663", "term": "\u897f\u90e8\u9ad8\u5730\u767d\u3e74", "hypernym": "\u730e\u72d0\u72ac"}, "4ec8c9b4c448a6720c7b04ed8a4b5fe635cfe2dd56a49c319be6d25f": {"sentence": "\u897f\u90e8\u9ad8\u5730\u767d\u3e74 IS A \u8d1d\u5fb7\u6797\u987f\u730e\u72d7", "label": 0, "tree_id": "663", "term": "\u897f\u90e8\u9ad8\u5730\u767d\u3e74", "hypernym": "\u8d1d\u5fb7\u6797\u987f\u730e\u72d7"}, "cf42a4937c8cb1c8e7a4b9ebbe5fb83f21f130d90e7981ff044363ff": {"sentence": "\u897f\u90e8\u9ad8\u5730\u767d\u3e74 IS A \u7ea6\u514b\u90e1\u72ac", "label": 0, "tree_id": "663", "term": "\u897f\u90e8\u9ad8\u5730\u767d\u3e74", "hypernym": "\u7ea6\u514b\u90e1\u72ac"}, "e4a1fcc9ada484ca96efa0811e7698580abeb8fa132aff7c6d88d78e": {"sentence": "\u897f\u90e8\u9ad8\u5730\u767d\u3e74 IS A \u53ed\u5587\u72d7", "label": 0, "tree_id": "663", "term": "\u897f\u90e8\u9ad8\u5730\u767d\u3e74", "hypernym": "\u53ed\u5587\u72d7"}, "dd8b2ecbd4dba6b39e8c13bd15906f907e0706f019ec3787031e8528": {"sentence": "\u897f\u90e8\u9ad8\u5730\u767d\u3e74 IS A \u632a\u5a01\u3e74", "label": 0, "tree_id": "663", "term": "\u897f\u90e8\u9ad8\u5730\u767d\u3e74", "hypernym": "\u632a\u5a01\u3e74"}, "691073c29c4bc2c634d5e81c458f04f446fea7b9a281a0afc0d2c7d1": {"sentence": "\u897f\u90e8\u9ad8\u5730\u767d\u3e74 IS A \u6355\u9f20\u6897\u72ac", "label": 0, "tree_id": "663", "term": "\u897f\u90e8\u9ad8\u5730\u767d\u3e74", "hypernym": "\u6355\u9f20\u6897\u72ac"}, "5c3d15c04176e3469ac5292bfbe8d019c4cda076edecf567a8cdc313": {"sentence": "\u897f\u90e8\u9ad8\u5730\u767d\u3e74 IS A \u51ef\u6069\u3e74\u72d7", "label": 0, "tree_id": "663", "term": "\u897f\u90e8\u9ad8\u5730\u767d\u3e74", "hypernym": "\u51ef\u6069\u3e74\u72d7"}, "a02c7907227e3a57093e6c30ed10be123a5fc21320bb7f49b821d109": {"sentence": "\u897f\u90e8\u9ad8\u5730\u767d\u3e74 IS A \u7231\u5c14\u5170\u8f6f\u6bdb\u3e74", "label": 0, "tree_id": "663", "term": "\u897f\u90e8\u9ad8\u5730\u767d\u3e74", "hypernym": "\u7231\u5c14\u5170\u8f6f\u6bdb\u3e74"}, "2416d204f225a0bb333a9efbac5f4ae1303b17dfb52014c639419d5c": {"sentence": "\u897f\u90e8\u9ad8\u5730\u767d\u3e74 IS A \u6ce2\u58eb\u987f\u72d7", "label": 0, "tree_id": "663", "term": "\u897f\u90e8\u9ad8\u5730\u767d\u3e74", "hypernym": "\u6ce2\u58eb\u987f\u72d7"}, "4892d004e578e2e9d62541ff30634f7d735ebb6ce8e237bfa7a41c68": {"sentence": "\u897f\u90e8\u9ad8\u5730\u767d\u3e74 IS A \u65af\u51ef\u72d7", "label": 0, "tree_id": "663", "term": "\u897f\u90e8\u9ad8\u5730\u767d\u3e74", "hypernym": "\u65af\u51ef\u72d7"}, "4667244b1d8e017acff2538047c1eae0daaf60d60f108afad9bd942d": {"sentence": "\u897f\u90e8\u9ad8\u5730\u767d\u3e74 IS A \u897f\u85cf\u3e74", "label": 0, "tree_id": "663", "term": "\u897f\u90e8\u9ad8\u5730\u767d\u3e74", "hypernym": "\u897f\u85cf\u3e74"}, "d58282bbe0b2f62d79fe442516cb9fcb3b249c726d70ccc45e829764": {"sentence": "\u897f\u90e8\u9ad8\u5730\u767d\u3e74 IS A \u8bfa\u798f\u514b\u3e74", "label": 0, "tree_id": "663", "term": "\u897f\u90e8\u9ad8\u5730\u767d\u3e74", "hypernym": "\u8bfa\u798f\u514b\u3e74"}, "0205246fb87cf73c7f57a920d0c2b785c0b98930d9255c3f4ca60d45": {"sentence": "\u897f\u90e8\u9ad8\u5730\u767d\u3e74 IS A \u9aef\u72d7", "label": 0, "tree_id": "663", "term": "\u897f\u90e8\u9ad8\u5730\u767d\u3e74", "hypernym": "\u9aef\u72d7"}, "4c546a19a888b65a2d94567eab7b460bba2096b7587362a25c041aa8": {"sentence": "\u897f\u90e8\u9ad8\u5730\u767d\u3e74 IS A \u4e1d\u6bdb\u3e74", "label": 0, "tree_id": "663", "term": "\u897f\u90e8\u9ad8\u5730\u767d\u3e74", "hypernym": "\u4e1d\u6bdb\u3e74"}, "fb33a63195e64dad4393e44b49c2e6eb41e7b648f719f48c7f3bea56": {"sentence": "\u897f\u90e8\u9ad8\u5730\u767d\u3e74 IS A \u897f\u85cf\u5c0f\u72d7", "label": 0, "tree_id": "663", "term": "\u897f\u90e8\u9ad8\u5730\u767d\u3e74", "hypernym": "\u897f\u85cf\u5c0f\u72d7"}, "bc26bd4bde539fa8f738bb180704bc5f374dbb4a381ebb08e05dfbbc": {"sentence": "\u897f\u90e8\u9ad8\u5730\u767d\u3e74 IS A \u82cf\u683c\u5170\u79cd\u72d7", "label": 0, "tree_id": "663", "term": "\u897f\u90e8\u9ad8\u5730\u767d\u3e74", "hypernym": "\u82cf\u683c\u5170\u79cd\u72d7"}, "28b39d70ef006f2a5fd374bce2fadb493a0009af780c81a0cdec4a53": {"sentence": "\u897f\u90e8\u9ad8\u5730\u767d\u3e74 IS A \u521a\u6bdb\u730e\u72d0\u3e74", "label": 0, "tree_id": "663", "term": "\u897f\u90e8\u9ad8\u5730\u767d\u3e74", "hypernym": "\u521a\u6bdb\u730e\u72d0\u3e74"}, "75e12504218624023a93fdc76293e4141bc491cee56eeff80226f14e": {"sentence": "\u897f\u90e8\u9ad8\u5730\u767d\u3e74 IS A \u786c\u6bdb\u730e\u72d0\u3e74", "label": 0, "tree_id": "663", "term": "\u897f\u90e8\u9ad8\u5730\u767d\u3e74", "hypernym": "\u786c\u6bdb\u730e\u72d0\u3e74"}, "955af4f24fa3b121eb6d3642c7ce79b27798843bd0412ae61efa13d2": {"sentence": "\u897f\u90e8\u9ad8\u5730\u767d\u3e74 IS A \u65af\u5854\u798f\u5fb7\u72d7", "label": 0, "tree_id": "663", "term": "\u897f\u90e8\u9ad8\u5730\u767d\u3e74", "hypernym": "\u65af\u5854\u798f\u5fb7\u72d7"}, "78d671cc6551d7b340de8ccc4dac0c4a462e573cbfbacdc5b6329ef1": {"sentence": "\u897f\u90e8\u9ad8\u5730\u767d\u3e74 IS A \u66fc\u5f7b\u65af\u7279\u72d7", "label": 0, "tree_id": "663", "term": "\u897f\u90e8\u9ad8\u5730\u767d\u3e74", "hypernym": "\u66fc\u5f7b\u65af\u7279\u72d7"}, "7cc87a744e21aa64774f888656884f1c204afb06838085c1cc581d03": {"sentence": "\u897f\u90e8\u9ad8\u5730\u767d\u3e74 IS A \u6807\u51c6\u96ea\u7eb3\u745e\u72ac", "label": 0, "tree_id": "663", "term": "\u897f\u90e8\u9ad8\u5730\u767d\u3e74", "hypernym": "\u6807\u51c6\u96ea\u7eb3\u745e\u72ac"}, "0b2527c02d46a1db591c5bb3a4913ef1209c908e742b0c5871ae694a": {"sentence": "\u897f\u90e8\u9ad8\u5730\u767d\u3e74 IS A \u5de8\u65af\u90a3\u7b56\u72fc\u72ac", "label": 0, "tree_id": "663", "term": "\u897f\u90e8\u9ad8\u5730\u767d\u3e74", "hypernym": "\u5de8\u65af\u90a3\u7b56\u72fc\u72ac"}, "80d79292973c9e3d504edb74f9a80016db81b283d68a0489926d60ce": {"sentence": "\u897f\u90e8\u9ad8\u5730\u767d\u3e74 IS A \u5c0f\u79cd\u9aef\u72d7", "label": 0, "tree_id": "663", "term": "\u897f\u90e8\u9ad8\u5730\u767d\u3e74", "hypernym": "\u5c0f\u79cd\u9aef\u72d7"}, "f07c9da452770762e4ee8967a778578d906fad4ca9e941fbe14eac50": {"sentence": "\u897f\u90e8\u9ad8\u5730\u767d\u3e74 IS A \u5a01\u5c14\u58eb\u3e74", "label": 0, "tree_id": "663", "term": "\u897f\u90e8\u9ad8\u5730\u767d\u3e74", "hypernym": "\u5a01\u5c14\u58eb\u3e74"}, "bbbd4a5110462062343564fb6abd7f15cbdd1c6da5fb43dad16e374b": {"sentence": "\u897f\u90e8\u9ad8\u5730\u767d\u3e74 IS A \u6e56\u533a\u77ee\u72ac", "label": 0, "tree_id": "663", "term": "\u897f\u90e8\u9ad8\u5730\u767d\u3e74", "hypernym": "\u6e56\u533a\u77ee\u72ac"}, "41a065bae39db500f292283a01bd3987f088062fe8a17e7101c4164e": {"sentence": "\u897f\u90e8\u9ad8\u5730\u767d\u3e74 IS A \u9521\u5229\u54c8\u59c6\u72ac", "label": 0, "tree_id": "663", "term": "\u897f\u90e8\u9ad8\u5730\u767d\u3e74", "hypernym": "\u9521\u5229\u54c8\u59c6\u72ac"}, "b85e17b43c751dad3b7b4bceb473c92a04975438e89b780881e0a379": {"sentence": "\u897f\u90e8\u9ad8\u5730\u767d\u3e74 IS A \u65af\u5854\u798f\u90e1\u72d7", "label": 0, "tree_id": "663", "term": "\u897f\u90e8\u9ad8\u5730\u767d\u3e74", "hypernym": "\u65af\u5854\u798f\u90e1\u72d7"}, "3523d026e208bd102bb7c4a2324efe8f2144d36b561bfa2d20956379": {"sentence": "\u897f\u90e8\u9ad8\u5730\u767d\u3e74 IS A \u77ed\u6bdb\u730e\u72d0\u3e74", "label": 0, "tree_id": "663", "term": "\u897f\u90e8\u9ad8\u5730\u767d\u3e74", "hypernym": "\u77ed\u6bdb\u730e\u72d0\u3e74"}, "385c5d198a0d02c1c101516753e3e800dd0d4a05c15125c4fad28233": {"sentence": "\u53ed\u5587\u72d7 IS A \u5c0f\u730e\u72d7", "label": 1, "tree_id": "663", "term": "\u53ed\u5587\u72d7", "hypernym": "\u5c0f\u730e\u72d7"}, "ff569ffb47c3b8beb80c5e699ac7e2bae55ffb1e2216655cd4f7d67d": {"sentence": "\u53ed\u5587\u72d7 IS A \u6fb3\u5927\u5229\u4e9a\u3e74", "label": 0, "tree_id": "663", "term": "\u53ed\u5587\u72d7", "hypernym": "\u6fb3\u5927\u5229\u4e9a\u3e74"}, "2222c7b8cfaec558c7d8029c7ca2189ee0c6c5f30c95352252509252": {"sentence": "\u53ed\u5587\u72d7 IS A \u7231\u5c14\u5170\u3e74", "label": 0, "tree_id": "663", "term": "\u53ed\u5587\u72d7", "hypernym": "\u7231\u5c14\u5170\u3e74"}, "998fa3e0de680739ff5572b0f316506f94cb1a193d31881b9454f2fe": {"sentence": "\u53ed\u5587\u72d7 IS A \u77ee\u811a\u72c4\u6587\u3e74", "label": 0, "tree_id": "663", "term": "\u53ed\u5587\u72d7", "hypernym": "\u77ee\u811a\u72c4\u6587\u3e74"}, "610296d31c134817ecc58cd1b35b1e9eb0192f8d0aaf2c3545c5c5ee": {"sentence": "\u53ed\u5587\u72d7 IS A \u535a\u5fb7\u730e\u72d0\u72ac", "label": 0, "tree_id": "663", "term": "\u53ed\u5587\u72d7", "hypernym": "\u535a\u5fb7\u730e\u72d0\u72ac"}, "a8667b97e201e7f8ea8974815b268e734460e28525baecdbfd526513": {"sentence": "\u53ed\u5587\u72d7 IS A \u827e\u5c14\u8fbe\u72ac", "label": 0, "tree_id": "663", "term": "\u53ed\u5587\u72d7", "hypernym": "\u827e\u5c14\u8fbe\u72ac"}, "83471f695fb1e723e1c388dbe71df6f03d8e110f00b7caae60f2a7a8": {"sentence": "\u53ed\u5587\u72d7 IS A \u51ef\u5229\u84dd\u3e74", "label": 0, "tree_id": "663", "term": "\u53ed\u5587\u72d7", "hypernym": "\u51ef\u5229\u84dd\u3e74"}, "dc00b84f968c3913f1da39b8aeac783c9f9217f3535b32696dcf9d8e": {"sentence": "\u53ed\u5587\u72d7 IS A \u730e\u72d0\u72ac", "label": 0, "tree_id": "663", "term": "\u53ed\u5587\u72d7", "hypernym": "\u730e\u72d0\u72ac"}, "300fe009f9f333a60d4cff51aed6a04bc1bc8a3d3cb789c59068a383": {"sentence": "\u53ed\u5587\u72d7 IS A \u8d1d\u5fb7\u6797\u987f\u730e\u72d7", "label": 0, "tree_id": "663", "term": "\u53ed\u5587\u72d7", "hypernym": "\u8d1d\u5fb7\u6797\u987f\u730e\u72d7"}, "df0c7f38db42f42842d0fea72dfb142ffae4eb2ef49c78d3e93f05b4": {"sentence": "\u53ed\u5587\u72d7 IS A \u7ea6\u514b\u90e1\u72ac", "label": 0, "tree_id": "663", "term": "\u53ed\u5587\u72d7", "hypernym": "\u7ea6\u514b\u90e1\u72ac"}, "1349548d65095f32551e659d241392f0b708992aa2d3ae114b170819": {"sentence": "\u53ed\u5587\u72d7 IS A \u897f\u90e8\u9ad8\u5730\u767d\u3e74", "label": 0, "tree_id": "663", "term": "\u53ed\u5587\u72d7", "hypernym": "\u897f\u90e8\u9ad8\u5730\u767d\u3e74"}, "43a76a42f923005d3774658a419c7fe40738810b6792298d8e573603": {"sentence": "\u53ed\u5587\u72d7 IS A \u632a\u5a01\u3e74", "label": 0, "tree_id": "663", "term": "\u53ed\u5587\u72d7", "hypernym": "\u632a\u5a01\u3e74"}, "df79bff9a07eca9987ce577ab37d7f6c7e38285f27f4cceed6f30b59": {"sentence": "\u53ed\u5587\u72d7 IS A \u6355\u9f20\u6897\u72ac", "label": 0, "tree_id": "663", "term": "\u53ed\u5587\u72d7", "hypernym": "\u6355\u9f20\u6897\u72ac"}, "0777e9a3b6caaf74c07a8029d0a5546f04ddba20216ac30ffff21581": {"sentence": "\u53ed\u5587\u72d7 IS A \u51ef\u6069\u3e74\u72d7", "label": 0, "tree_id": "663", "term": "\u53ed\u5587\u72d7", "hypernym": "\u51ef\u6069\u3e74\u72d7"}, "5c750b3d6ea7fd8490ab3077dc75133bbd780a208dd9bd94433e3f4f": {"sentence": "\u53ed\u5587\u72d7 IS A \u7231\u5c14\u5170\u8f6f\u6bdb\u3e74", "label": 0, "tree_id": "663", "term": "\u53ed\u5587\u72d7", "hypernym": "\u7231\u5c14\u5170\u8f6f\u6bdb\u3e74"}, "ddafa5594aa68611c9ab1ac619239ce607a7d71d1f5f023c18ace8a4": {"sentence": "\u53ed\u5587\u72d7 IS A \u6ce2\u58eb\u987f\u72d7", "label": 0, "tree_id": "663", "term": "\u53ed\u5587\u72d7", "hypernym": "\u6ce2\u58eb\u987f\u72d7"}, "779daf4d4f8f0920365a1c3c8ff9949b054a3d92f1d3e3b91fb0a24f": {"sentence": "\u53ed\u5587\u72d7 IS A \u65af\u51ef\u72d7", "label": 0, "tree_id": "663", "term": "\u53ed\u5587\u72d7", "hypernym": "\u65af\u51ef\u72d7"}, "a54feafaa981f2ca342fa5c37a9efe7292903e7d36f26eca7f98e953": {"sentence": "\u53ed\u5587\u72d7 IS A \u897f\u85cf\u3e74", "label": 0, "tree_id": "663", "term": "\u53ed\u5587\u72d7", "hypernym": "\u897f\u85cf\u3e74"}, "2e943b12b4ee7debd433f423fb3ffe1d4c58fefc1d9eb8f759d1cf0b": {"sentence": "\u53ed\u5587\u72d7 IS A \u8bfa\u798f\u514b\u3e74", "label": 0, "tree_id": "663", "term": "\u53ed\u5587\u72d7", "hypernym": "\u8bfa\u798f\u514b\u3e74"}, "178b2743d9d03ac44c4454ede58db7ea007e375adc77f2b0998f8dc5": {"sentence": "\u53ed\u5587\u72d7 IS A \u9aef\u72d7", "label": 0, "tree_id": "663", "term": "\u53ed\u5587\u72d7", "hypernym": "\u9aef\u72d7"}, "44f4b66fe2e89c3690f9326183004ace01e4d852aae7e5de948e04e3": {"sentence": "\u53ed\u5587\u72d7 IS A \u4e1d\u6bdb\u3e74", "label": 0, "tree_id": "663", "term": "\u53ed\u5587\u72d7", "hypernym": "\u4e1d\u6bdb\u3e74"}, "2f47825168d8afc827920575e76b6a32b71fdf11a09f246f027de621": {"sentence": "\u53ed\u5587\u72d7 IS A \u897f\u85cf\u5c0f\u72d7", "label": 0, "tree_id": "663", "term": "\u53ed\u5587\u72d7", "hypernym": "\u897f\u85cf\u5c0f\u72d7"}, "ed39e4239c7a7e83643c6ccced1828aa566fcd250178d54ba373fb21": {"sentence": "\u53ed\u5587\u72d7 IS A \u82cf\u683c\u5170\u79cd\u72d7", "label": 0, "tree_id": "663", "term": "\u53ed\u5587\u72d7", "hypernym": "\u82cf\u683c\u5170\u79cd\u72d7"}, "3da06a71c4b8afe1a8349d755a28bb6ea17e762bcc83569756243469": {"sentence": "\u53ed\u5587\u72d7 IS A \u521a\u6bdb\u730e\u72d0\u3e74", "label": 0, "tree_id": "663", "term": "\u53ed\u5587\u72d7", "hypernym": "\u521a\u6bdb\u730e\u72d0\u3e74"}, "9ed3c620709b3ffbc535c49518388ff35136a166c4d384b3b8396815": {"sentence": "\u53ed\u5587\u72d7 IS A \u786c\u6bdb\u730e\u72d0\u3e74", "label": 0, "tree_id": "663", "term": "\u53ed\u5587\u72d7", "hypernym": "\u786c\u6bdb\u730e\u72d0\u3e74"}, "2611220e852d135e97e9059e5648b1ce6ee5950c41b4381f05d7b420": {"sentence": "\u53ed\u5587\u72d7 IS A \u65af\u5854\u798f\u5fb7\u72d7", "label": 0, "tree_id": "663", "term": "\u53ed\u5587\u72d7", "hypernym": "\u65af\u5854\u798f\u5fb7\u72d7"}, "a065505db398a0f32c7541124f63715a46b9c93e4a8f553a5f6cfac5": {"sentence": "\u53ed\u5587\u72d7 IS A \u66fc\u5f7b\u65af\u7279\u72d7", "label": 0, "tree_id": "663", "term": "\u53ed\u5587\u72d7", "hypernym": "\u66fc\u5f7b\u65af\u7279\u72d7"}, "8d879f456cc542c149451789ce578ab8579a0a9853b70bd33bb0616b": {"sentence": "\u53ed\u5587\u72d7 IS A \u6807\u51c6\u96ea\u7eb3\u745e\u72ac", "label": 0, "tree_id": "663", "term": "\u53ed\u5587\u72d7", "hypernym": "\u6807\u51c6\u96ea\u7eb3\u745e\u72ac"}, "b1ca58463e18d703537ecfa34cc34c56026ff3cda3ff4065f664766a": {"sentence": "\u53ed\u5587\u72d7 IS A \u5de8\u65af\u90a3\u7b56\u72fc\u72ac", "label": 0, "tree_id": "663", "term": "\u53ed\u5587\u72d7", "hypernym": "\u5de8\u65af\u90a3\u7b56\u72fc\u72ac"}, "4eb9bfdc8adb862cb0bbaf38f3b52203d64d4b5341d895b786c271e2": {"sentence": "\u53ed\u5587\u72d7 IS A \u5c0f\u79cd\u9aef\u72d7", "label": 0, "tree_id": "663", "term": "\u53ed\u5587\u72d7", "hypernym": "\u5c0f\u79cd\u9aef\u72d7"}, "974cd54ef2c7a58278ff467bbd48fb8234aca81e8d83b4864014d345": {"sentence": "\u53ed\u5587\u72d7 IS A \u5a01\u5c14\u58eb\u3e74", "label": 0, "tree_id": "663", "term": "\u53ed\u5587\u72d7", "hypernym": "\u5a01\u5c14\u58eb\u3e74"}, "36197d2525aba64d8a1df2e8ef1f046a697cc31286d1cd20d093cef7": {"sentence": "\u53ed\u5587\u72d7 IS A \u6e56\u533a\u77ee\u72ac", "label": 0, "tree_id": "663", "term": "\u53ed\u5587\u72d7", "hypernym": "\u6e56\u533a\u77ee\u72ac"}, "e2b8370e83474d69f0f8ab19169634572a356e222f9af47b4509176c": {"sentence": "\u53ed\u5587\u72d7 IS A \u9521\u5229\u54c8\u59c6\u72ac", "label": 0, "tree_id": "663", "term": "\u53ed\u5587\u72d7", "hypernym": "\u9521\u5229\u54c8\u59c6\u72ac"}, "fe977e90247112de5ffd046aca89832261a79bdc84708f8e3d4ec5f0": {"sentence": "\u53ed\u5587\u72d7 IS A \u65af\u5854\u798f\u90e1\u72d7", "label": 0, "tree_id": "663", "term": "\u53ed\u5587\u72d7", "hypernym": "\u65af\u5854\u798f\u90e1\u72d7"}, "3b8e383d8136bd8f9a44e08fba13615b742f0bb58b9c64a04c90b9a8": {"sentence": "\u53ed\u5587\u72d7 IS A \u77ed\u6bdb\u730e\u72d0\u3e74", "label": 0, "tree_id": "663", "term": "\u53ed\u5587\u72d7", "hypernym": "\u77ed\u6bdb\u730e\u72d0\u3e74"}, "a8a081f8fe1c6e304e15259510aa64b0fc70ff39081a2ee451be6b9c": {"sentence": "\u632a\u5a01\u3e74 IS A \u5c0f\u730e\u72d7", "label": 1, "tree_id": "663", "term": "\u632a\u5a01\u3e74", "hypernym": "\u5c0f\u730e\u72d7"}, "6f63d94a75c1548c586e3958f17627d8cb09408bafd34d234b949688": {"sentence": "\u632a\u5a01\u3e74 IS A \u6fb3\u5927\u5229\u4e9a\u3e74", "label": 0, "tree_id": "663", "term": "\u632a\u5a01\u3e74", "hypernym": "\u6fb3\u5927\u5229\u4e9a\u3e74"}, "ac265239362e5a1411279afca5fb0483df88abaf68edf2de90a661da": {"sentence": "\u632a\u5a01\u3e74 IS A \u7231\u5c14\u5170\u3e74", "label": 0, "tree_id": "663", "term": "\u632a\u5a01\u3e74", "hypernym": "\u7231\u5c14\u5170\u3e74"}, "6eb4bbbfab0edd3bdd1a0667e1e659824bc3c7977c56afd7daf02a74": {"sentence": "\u632a\u5a01\u3e74 IS A \u77ee\u811a\u72c4\u6587\u3e74", "label": 0, "tree_id": "663", "term": "\u632a\u5a01\u3e74", "hypernym": "\u77ee\u811a\u72c4\u6587\u3e74"}, "12b901b00d0cfd35ddc39625505e624ea764217c46904f6e293df294": {"sentence": "\u632a\u5a01\u3e74 IS A \u535a\u5fb7\u730e\u72d0\u72ac", "label": 0, "tree_id": "663", "term": "\u632a\u5a01\u3e74", "hypernym": "\u535a\u5fb7\u730e\u72d0\u72ac"}, "9c88de7697a4fbb1a6884eb477363c8285f50e669226ba94b6eb2394": {"sentence": "\u632a\u5a01\u3e74 IS A \u827e\u5c14\u8fbe\u72ac", "label": 0, "tree_id": "663", "term": "\u632a\u5a01\u3e74", "hypernym": "\u827e\u5c14\u8fbe\u72ac"}, "56f0e0050fa09b3a73f7a619d242c319e15546355c9ebfe18d780c01": {"sentence": "\u632a\u5a01\u3e74 IS A \u51ef\u5229\u84dd\u3e74", "label": 0, "tree_id": "663", "term": "\u632a\u5a01\u3e74", "hypernym": "\u51ef\u5229\u84dd\u3e74"}, "d29c217b430ff58cf5b815c0326380ab05ec444497b6b92faf965941": {"sentence": "\u632a\u5a01\u3e74 IS A \u730e\u72d0\u72ac", "label": 0, "tree_id": "663", "term": "\u632a\u5a01\u3e74", "hypernym": "\u730e\u72d0\u72ac"}, "b47c0657138460a2182cfcac412e8559dcf9740f9b81361ca5548045": {"sentence": "\u632a\u5a01\u3e74 IS A \u8d1d\u5fb7\u6797\u987f\u730e\u72d7", "label": 0, "tree_id": "663", "term": "\u632a\u5a01\u3e74", "hypernym": "\u8d1d\u5fb7\u6797\u987f\u730e\u72d7"}, "28baecfb3aa5d1f0693ab46e00a8b97f8ab80f26d532a8760ea4bf7a": {"sentence": "\u632a\u5a01\u3e74 IS A \u7ea6\u514b\u90e1\u72ac", "label": 0, "tree_id": "663", "term": "\u632a\u5a01\u3e74", "hypernym": "\u7ea6\u514b\u90e1\u72ac"}, "76d31643fe7e01ded032734c40efc94148fde6411912d673bbf6ea9c": {"sentence": "\u632a\u5a01\u3e74 IS A \u897f\u90e8\u9ad8\u5730\u767d\u3e74", "label": 0, "tree_id": "663", "term": "\u632a\u5a01\u3e74", "hypernym": "\u897f\u90e8\u9ad8\u5730\u767d\u3e74"}, "adabe451f9d57044602169d2c893fedc788c111b904a09b68542b7d5": {"sentence": "\u632a\u5a01\u3e74 IS A \u53ed\u5587\u72d7", "label": 0, "tree_id": "663", "term": "\u632a\u5a01\u3e74", "hypernym": "\u53ed\u5587\u72d7"}, "433f16840ee822bc94c09ed93fabbf94f0e09490403f2831b0a114ad": {"sentence": "\u632a\u5a01\u3e74 IS A \u6355\u9f20\u6897\u72ac", "label": 0, "tree_id": "663", "term": "\u632a\u5a01\u3e74", "hypernym": "\u6355\u9f20\u6897\u72ac"}, "ac9b3df52dabf0776c6ba1ff84194732465d7fb167e747304645999e": {"sentence": "\u632a\u5a01\u3e74 IS A \u51ef\u6069\u3e74\u72d7", "label": 0, "tree_id": "663", "term": "\u632a\u5a01\u3e74", "hypernym": "\u51ef\u6069\u3e74\u72d7"}, "6d4a3749363041c1b78d59be740af66331cc91101d5750d96be8eb03": {"sentence": "\u632a\u5a01\u3e74 IS A \u7231\u5c14\u5170\u8f6f\u6bdb\u3e74", "label": 0, "tree_id": "663", "term": "\u632a\u5a01\u3e74", "hypernym": "\u7231\u5c14\u5170\u8f6f\u6bdb\u3e74"}, "0e97a864b17481d5757d3146cf25b2401c1eb3495c9a41861be244a2": {"sentence": "\u632a\u5a01\u3e74 IS A \u6ce2\u58eb\u987f\u72d7", "label": 0, "tree_id": "663", "term": "\u632a\u5a01\u3e74", "hypernym": "\u6ce2\u58eb\u987f\u72d7"}, "51c615113d5c1848c2cfb7b60053f7cdfc82507ec0a033674fe7aafa": {"sentence": "\u632a\u5a01\u3e74 IS A \u65af\u51ef\u72d7", "label": 0, "tree_id": "663", "term": "\u632a\u5a01\u3e74", "hypernym": "\u65af\u51ef\u72d7"}, "98c0a8a5ed575521c4738f9091e914332e87b0020eddba1494cacafe": {"sentence": "\u632a\u5a01\u3e74 IS A \u897f\u85cf\u3e74", "label": 0, "tree_id": "663", "term": "\u632a\u5a01\u3e74", "hypernym": "\u897f\u85cf\u3e74"}, "7bc18baebf57465551219fe334c6b811dac99fc693283137e2a9f0de": {"sentence": "\u632a\u5a01\u3e74 IS A \u8bfa\u798f\u514b\u3e74", "label": 0, "tree_id": "663", "term": "\u632a\u5a01\u3e74", "hypernym": "\u8bfa\u798f\u514b\u3e74"}, "1a48e905ae675521312f073f434ab7eef55466b94fa091e55bda18e9": {"sentence": "\u632a\u5a01\u3e74 IS A \u9aef\u72d7", "label": 0, "tree_id": "663", "term": "\u632a\u5a01\u3e74", "hypernym": "\u9aef\u72d7"}, "c07edfc9af1624b6d48791c64ede6e0a543ead6c6c2330e64e7e5dc7": {"sentence": "\u632a\u5a01\u3e74 IS A \u4e1d\u6bdb\u3e74", "label": 0, "tree_id": "663", "term": "\u632a\u5a01\u3e74", "hypernym": "\u4e1d\u6bdb\u3e74"}, "413f11cf249efb0245f422dfa0ee374b719bce7227b24ea2fdd0a924": {"sentence": "\u632a\u5a01\u3e74 IS A \u897f\u85cf\u5c0f\u72d7", "label": 0, "tree_id": "663", "term": "\u632a\u5a01\u3e74", "hypernym": "\u897f\u85cf\u5c0f\u72d7"}, "9a5305e25a35d53d12461b4fedc808a03436ca15abee75f79e533c6d": {"sentence": "\u632a\u5a01\u3e74 IS A \u82cf\u683c\u5170\u79cd\u72d7", "label": 0, "tree_id": "663", "term": "\u632a\u5a01\u3e74", "hypernym": "\u82cf\u683c\u5170\u79cd\u72d7"}, "861a8957f97fc8984e9167caa440d8d2fe3491d469bbb1a0bc0596e8": {"sentence": "\u632a\u5a01\u3e74 IS A \u521a\u6bdb\u730e\u72d0\u3e74", "label": 0, "tree_id": "663", "term": "\u632a\u5a01\u3e74", "hypernym": "\u521a\u6bdb\u730e\u72d0\u3e74"}, "838568d15d8a79a706e45df267daea47f15f0f3f00909df4dec85dcd": {"sentence": "\u632a\u5a01\u3e74 IS A \u786c\u6bdb\u730e\u72d0\u3e74", "label": 0, "tree_id": "663", "term": "\u632a\u5a01\u3e74", "hypernym": "\u786c\u6bdb\u730e\u72d0\u3e74"}, "a98d357357c60b2039066f4aabb0b7a2f3e94799f8cd65a47e5eb973": {"sentence": "\u632a\u5a01\u3e74 IS A \u65af\u5854\u798f\u5fb7\u72d7", "label": 0, "tree_id": "663", "term": "\u632a\u5a01\u3e74", "hypernym": "\u65af\u5854\u798f\u5fb7\u72d7"}, "83fbe1f1b66de8b9e2080d8a927b055a8c3cc9aea0b9ef7beadfff6c": {"sentence": "\u632a\u5a01\u3e74 IS A \u66fc\u5f7b\u65af\u7279\u72d7", "label": 0, "tree_id": "663", "term": "\u632a\u5a01\u3e74", "hypernym": "\u66fc\u5f7b\u65af\u7279\u72d7"}, "7f8fa792333d4fa3f2ccf3ff581155de965b380cab686f8c5d6aa0a8": {"sentence": "\u632a\u5a01\u3e74 IS A \u6807\u51c6\u96ea\u7eb3\u745e\u72ac", "label": 0, "tree_id": "663", "term": "\u632a\u5a01\u3e74", "hypernym": "\u6807\u51c6\u96ea\u7eb3\u745e\u72ac"}, "35c64d3d02c36f44381a44f6e16d05c5333bb81f418d7f7c66dddae6": {"sentence": "\u632a\u5a01\u3e74 IS A \u5de8\u65af\u90a3\u7b56\u72fc\u72ac", "label": 0, "tree_id": "663", "term": "\u632a\u5a01\u3e74", "hypernym": "\u5de8\u65af\u90a3\u7b56\u72fc\u72ac"}, "cf5f1c2f70a820494d7ad4b2ab4bdf5b3daed9dfcfa4c4227b09b493": {"sentence": "\u632a\u5a01\u3e74 IS A \u5c0f\u79cd\u9aef\u72d7", "label": 0, "tree_id": "663", "term": "\u632a\u5a01\u3e74", "hypernym": "\u5c0f\u79cd\u9aef\u72d7"}, "5122621bb45a005c5f490967161b0b8c2fd37c1aabebcdcf6dcc09e4": {"sentence": "\u632a\u5a01\u3e74 IS A \u5a01\u5c14\u58eb\u3e74", "label": 0, "tree_id": "663", "term": "\u632a\u5a01\u3e74", "hypernym": "\u5a01\u5c14\u58eb\u3e74"}, "db11d63fadf8a2566dc943587ce9f209bf99ef807f209be4dec906b5": {"sentence": "\u632a\u5a01\u3e74 IS A \u6e56\u533a\u77ee\u72ac", "label": 0, "tree_id": "663", "term": "\u632a\u5a01\u3e74", "hypernym": "\u6e56\u533a\u77ee\u72ac"}, "79cc0ae14f19708039b16bef9f50599eeaf7820d0cf658fd3363deb4": {"sentence": "\u632a\u5a01\u3e74 IS A \u9521\u5229\u54c8\u59c6\u72ac", "label": 0, "tree_id": "663", "term": "\u632a\u5a01\u3e74", "hypernym": "\u9521\u5229\u54c8\u59c6\u72ac"}, "448754e74ec7969016f8a71c42928fbcc8744df45e519843f8ae61d4": {"sentence": "\u632a\u5a01\u3e74 IS A \u65af\u5854\u798f\u90e1\u72d7", "label": 0, "tree_id": "663", "term": "\u632a\u5a01\u3e74", "hypernym": "\u65af\u5854\u798f\u90e1\u72d7"}, "74aa19b269e68c11e0f5f9d38111f494ea7cc93a1efa80019f2dd1ed": {"sentence": "\u632a\u5a01\u3e74 IS A \u77ed\u6bdb\u730e\u72d0\u3e74", "label": 0, "tree_id": "663", "term": "\u632a\u5a01\u3e74", "hypernym": "\u77ed\u6bdb\u730e\u72d0\u3e74"}, "cfe6e26cb71a09420b34e75c314a11a11e5a244b4b8b9a67cd4ede62": {"sentence": "\u6355\u9f20\u6897\u72ac IS A \u5c0f\u730e\u72d7", "label": 1, "tree_id": "663", "term": "\u6355\u9f20\u6897\u72ac", "hypernym": "\u5c0f\u730e\u72d7"}, "413d3a3ef998766027e280b920164d868057c9ab8760fb306ea0baf7": {"sentence": "\u6355\u9f20\u6897\u72ac IS A \u6fb3\u5927\u5229\u4e9a\u3e74", "label": 0, "tree_id": "663", "term": "\u6355\u9f20\u6897\u72ac", "hypernym": "\u6fb3\u5927\u5229\u4e9a\u3e74"}, "6c0cd2a13c33acdd682b70ecbc7e712bc0594cb5f55cd0a21827cbd4": {"sentence": "\u6355\u9f20\u6897\u72ac IS A \u7231\u5c14\u5170\u3e74", "label": 0, "tree_id": "663", "term": "\u6355\u9f20\u6897\u72ac", "hypernym": "\u7231\u5c14\u5170\u3e74"}, "df665a62c13ef76b654b46e46adfe521afad93caa3c9677ec2b5824e": {"sentence": "\u6355\u9f20\u6897\u72ac IS A \u77ee\u811a\u72c4\u6587\u3e74", "label": 0, "tree_id": "663", "term": "\u6355\u9f20\u6897\u72ac", "hypernym": "\u77ee\u811a\u72c4\u6587\u3e74"}, "01294ec3007ef108f1d07b4a7dff72cbbfa9a1a2820d0ad6fde70065": {"sentence": "\u6355\u9f20\u6897\u72ac IS A \u535a\u5fb7\u730e\u72d0\u72ac", "label": 0, "tree_id": "663", "term": "\u6355\u9f20\u6897\u72ac", "hypernym": "\u535a\u5fb7\u730e\u72d0\u72ac"}, "63510b2cd60bb7a640d9c0bf6193cb3824e6cb1dfca55e2a987f5da4": {"sentence": "\u6355\u9f20\u6897\u72ac IS A \u827e\u5c14\u8fbe\u72ac", "label": 0, "tree_id": "663", "term": "\u6355\u9f20\u6897\u72ac", "hypernym": "\u827e\u5c14\u8fbe\u72ac"}, "279bffced19a5e465300442670a335dcc04c4cd7bc32d788ac680812": {"sentence": "\u6355\u9f20\u6897\u72ac IS A \u51ef\u5229\u84dd\u3e74", "label": 0, "tree_id": "663", "term": "\u6355\u9f20\u6897\u72ac", "hypernym": "\u51ef\u5229\u84dd\u3e74"}, "670f5bec31de7c0342622da4165f92ee4970dcdbd2b938b280714618": {"sentence": "\u6355\u9f20\u6897\u72ac IS A \u730e\u72d0\u72ac", "label": 0, "tree_id": "663", "term": "\u6355\u9f20\u6897\u72ac", "hypernym": "\u730e\u72d0\u72ac"}, "c271dd55cb84fd9fd0e86f0798eabc04956fd52b18f961d7c7babf09": {"sentence": "\u6355\u9f20\u6897\u72ac IS A \u8d1d\u5fb7\u6797\u987f\u730e\u72d7", "label": 0, "tree_id": "663", "term": "\u6355\u9f20\u6897\u72ac", "hypernym": "\u8d1d\u5fb7\u6797\u987f\u730e\u72d7"}, "d614677d61aee5b835e3f8df1588b06a79181696ee7097be36cb3a14": {"sentence": "\u6355\u9f20\u6897\u72ac IS A \u7ea6\u514b\u90e1\u72ac", "label": 0, "tree_id": "663", "term": "\u6355\u9f20\u6897\u72ac", "hypernym": "\u7ea6\u514b\u90e1\u72ac"}, "a29ed2c28c74f7b1728109a9804726b71c089c73cf80267eceee2967": {"sentence": "\u6355\u9f20\u6897\u72ac IS A \u897f\u90e8\u9ad8\u5730\u767d\u3e74", "label": 0, "tree_id": "663", "term": "\u6355\u9f20\u6897\u72ac", "hypernym": "\u897f\u90e8\u9ad8\u5730\u767d\u3e74"}, "da693259513d021f22d730d5ccd86b320df252a78bfd6b26ef9b8384": {"sentence": "\u6355\u9f20\u6897\u72ac IS A \u53ed\u5587\u72d7", "label": 0, "tree_id": "663", "term": "\u6355\u9f20\u6897\u72ac", "hypernym": "\u53ed\u5587\u72d7"}, "97dd9001e063c0d7f4c848d4b678e43ae61111c747817ab6a4b09f3a": {"sentence": "\u6355\u9f20\u6897\u72ac IS A \u632a\u5a01\u3e74", "label": 0, "tree_id": "663", "term": "\u6355\u9f20\u6897\u72ac", "hypernym": "\u632a\u5a01\u3e74"}, "a034b54d5344f822303af5c4cfbcf613453efc69da7e0ff85652ad72": {"sentence": "\u6355\u9f20\u6897\u72ac IS A \u51ef\u6069\u3e74\u72d7", "label": 0, "tree_id": "663", "term": "\u6355\u9f20\u6897\u72ac", "hypernym": "\u51ef\u6069\u3e74\u72d7"}, "72d901658e53f2225556a2da6ab7c29716bb130fee5bd1cb9a36b621": {"sentence": "\u6355\u9f20\u6897\u72ac IS A \u7231\u5c14\u5170\u8f6f\u6bdb\u3e74", "label": 0, "tree_id": "663", "term": "\u6355\u9f20\u6897\u72ac", "hypernym": "\u7231\u5c14\u5170\u8f6f\u6bdb\u3e74"}, "7bc002f95712ee73894a997dcab00420b760e0042781ebea27c08e44": {"sentence": "\u6355\u9f20\u6897\u72ac IS A \u6ce2\u58eb\u987f\u72d7", "label": 0, "tree_id": "663", "term": "\u6355\u9f20\u6897\u72ac", "hypernym": "\u6ce2\u58eb\u987f\u72d7"}, "32239ee2ef125fee985548f1523d577facaf0d8fa7262c471d9135ce": {"sentence": "\u6355\u9f20\u6897\u72ac IS A \u65af\u51ef\u72d7", "label": 0, "tree_id": "663", "term": "\u6355\u9f20\u6897\u72ac", "hypernym": "\u65af\u51ef\u72d7"}, "63e8ca869f5560fc1d7533247ccdfef1f0b91b1a8e6a2ab0431384ab": {"sentence": "\u6355\u9f20\u6897\u72ac IS A \u897f\u85cf\u3e74", "label": 0, "tree_id": "663", "term": "\u6355\u9f20\u6897\u72ac", "hypernym": "\u897f\u85cf\u3e74"}, "1eb9d80351f4f49de726a4f758a8034488b2923fb7c641122476a79c": {"sentence": "\u6355\u9f20\u6897\u72ac IS A \u8bfa\u798f\u514b\u3e74", "label": 0, "tree_id": "663", "term": "\u6355\u9f20\u6897\u72ac", "hypernym": "\u8bfa\u798f\u514b\u3e74"}, "bb7cf9f85f137a79ab1926bd167b96973b2c44ff91c2dc8e77b5e690": {"sentence": "\u6355\u9f20\u6897\u72ac IS A \u9aef\u72d7", "label": 0, "tree_id": "663", "term": "\u6355\u9f20\u6897\u72ac", "hypernym": "\u9aef\u72d7"}, "554d53af0338808fcc40c7f0598233643bdbd8518a93c9113a6cbd5c": {"sentence": "\u6355\u9f20\u6897\u72ac IS A \u4e1d\u6bdb\u3e74", "label": 0, "tree_id": "663", "term": "\u6355\u9f20\u6897\u72ac", "hypernym": "\u4e1d\u6bdb\u3e74"}, "8c2c737a6153bccd0be1ed7a95bd0cecd498e347c2e56a7617b0bed2": {"sentence": "\u6355\u9f20\u6897\u72ac IS A \u897f\u85cf\u5c0f\u72d7", "label": 0, "tree_id": "663", "term": "\u6355\u9f20\u6897\u72ac", "hypernym": "\u897f\u85cf\u5c0f\u72d7"}, "424abfa5fb3fbbbbe24d887fb148700f13c2447729958ac54ac2fb4e": {"sentence": "\u6355\u9f20\u6897\u72ac IS A \u82cf\u683c\u5170\u79cd\u72d7", "label": 0, "tree_id": "663", "term": "\u6355\u9f20\u6897\u72ac", "hypernym": "\u82cf\u683c\u5170\u79cd\u72d7"}, "21c8ec2b96bfcb22fe3d5e78731da719e9284cbe241622414ada6711": {"sentence": "\u6355\u9f20\u6897\u72ac IS A \u521a\u6bdb\u730e\u72d0\u3e74", "label": 0, "tree_id": "663", "term": "\u6355\u9f20\u6897\u72ac", "hypernym": "\u521a\u6bdb\u730e\u72d0\u3e74"}, "bbc1933a8ae1d05038ec1ba1b6b75e50b731068a987339085385d933": {"sentence": "\u6355\u9f20\u6897\u72ac IS A \u786c\u6bdb\u730e\u72d0\u3e74", "label": 0, "tree_id": "663", "term": "\u6355\u9f20\u6897\u72ac", "hypernym": "\u786c\u6bdb\u730e\u72d0\u3e74"}, "5eb208d3b79ecc8fd2ba4ba78bd9c480f09b4b4a7b68a8216d97b0d7": {"sentence": "\u6355\u9f20\u6897\u72ac IS A \u65af\u5854\u798f\u5fb7\u72d7", "label": 0, "tree_id": "663", "term": "\u6355\u9f20\u6897\u72ac", "hypernym": "\u65af\u5854\u798f\u5fb7\u72d7"}, "788202f3fbb59288c5075da4b21b6afa27ce0c68d31571544ae812ff": {"sentence": "\u6355\u9f20\u6897\u72ac IS A \u66fc\u5f7b\u65af\u7279\u72d7", "label": 0, "tree_id": "663", "term": "\u6355\u9f20\u6897\u72ac", "hypernym": "\u66fc\u5f7b\u65af\u7279\u72d7"}, "797c08bd2aaf49fd80a924115496d20825943760c6c31bff7c06e76b": {"sentence": "\u6355\u9f20\u6897\u72ac IS A \u6807\u51c6\u96ea\u7eb3\u745e\u72ac", "label": 0, "tree_id": "663", "term": "\u6355\u9f20\u6897\u72ac", "hypernym": "\u6807\u51c6\u96ea\u7eb3\u745e\u72ac"}, "d3ca04377ad530e2bba6b5e7d120417d9ee5dbd4031518b8066bc6c5": {"sentence": "\u6355\u9f20\u6897\u72ac IS A \u5de8\u65af\u90a3\u7b56\u72fc\u72ac", "label": 0, "tree_id": "663", "term": "\u6355\u9f20\u6897\u72ac", "hypernym": "\u5de8\u65af\u90a3\u7b56\u72fc\u72ac"}, "9aba1d2e7bda8b0c1a4afafa13fa3b1321cefe4e1259b0886bc3357e": {"sentence": "\u6355\u9f20\u6897\u72ac IS A \u5c0f\u79cd\u9aef\u72d7", "label": 0, "tree_id": "663", "term": "\u6355\u9f20\u6897\u72ac", "hypernym": "\u5c0f\u79cd\u9aef\u72d7"}, "78aaca0d3b04bd0628b53da62cda87d7c8f433617967b37ba2c49321": {"sentence": "\u6355\u9f20\u6897\u72ac IS A \u5a01\u5c14\u58eb\u3e74", "label": 0, "tree_id": "663", "term": "\u6355\u9f20\u6897\u72ac", "hypernym": "\u5a01\u5c14\u58eb\u3e74"}, "411919dea097d850ba806a6deef861a10067b1e89f325fdd220b3b2a": {"sentence": "\u6355\u9f20\u6897\u72ac IS A \u6e56\u533a\u77ee\u72ac", "label": 0, "tree_id": "663", "term": "\u6355\u9f20\u6897\u72ac", "hypernym": "\u6e56\u533a\u77ee\u72ac"}, "a05eb5042d7570dd4413890dd1fbdcfb6512a07911d66395750b8d79": {"sentence": "\u6355\u9f20\u6897\u72ac IS A \u9521\u5229\u54c8\u59c6\u72ac", "label": 0, "tree_id": "663", "term": "\u6355\u9f20\u6897\u72ac", "hypernym": "\u9521\u5229\u54c8\u59c6\u72ac"}, "181c7bf87119887083419819c45c80fc7eb955b212eace22b716d80a": {"sentence": "\u6355\u9f20\u6897\u72ac IS A \u65af\u5854\u798f\u90e1\u72d7", "label": 0, "tree_id": "663", "term": "\u6355\u9f20\u6897\u72ac", "hypernym": "\u65af\u5854\u798f\u90e1\u72d7"}, "31efc8e1a534fa1ee3ce1bba0a73f5f4ecf2442272554be146578369": {"sentence": "\u6355\u9f20\u6897\u72ac IS A \u77ed\u6bdb\u730e\u72d0\u3e74", "label": 0, "tree_id": "663", "term": "\u6355\u9f20\u6897\u72ac", "hypernym": "\u77ed\u6bdb\u730e\u72d0\u3e74"}, "08aeca5547d66c45eff3f29a45f83e593a2b2765f62df2d1d0f38110": {"sentence": "\u51ef\u6069\u3e74\u72d7 IS A \u5c0f\u730e\u72d7", "label": 1, "tree_id": "663", "term": "\u51ef\u6069\u3e74\u72d7", "hypernym": "\u5c0f\u730e\u72d7"}, "a9f3604916d7d127199d1f38e6146a9d275585d2faef15fbb21f8591": {"sentence": "\u51ef\u6069\u3e74\u72d7 IS A \u6fb3\u5927\u5229\u4e9a\u3e74", "label": 0, "tree_id": "663", "term": "\u51ef\u6069\u3e74\u72d7", "hypernym": "\u6fb3\u5927\u5229\u4e9a\u3e74"}, "52fd8373c9b3210a0998eb0d82fa4e47f7c3150bd844e889d0359106": {"sentence": "\u51ef\u6069\u3e74\u72d7 IS A \u7231\u5c14\u5170\u3e74", "label": 0, "tree_id": "663", "term": "\u51ef\u6069\u3e74\u72d7", "hypernym": "\u7231\u5c14\u5170\u3e74"}, "d5173457dcfe5975dbdcf388c3071a245d3d161e879238c4e3265719": {"sentence": "\u51ef\u6069\u3e74\u72d7 IS A \u77ee\u811a\u72c4\u6587\u3e74", "label": 0, "tree_id": "663", "term": "\u51ef\u6069\u3e74\u72d7", "hypernym": "\u77ee\u811a\u72c4\u6587\u3e74"}, "2b6dc6f5f5650f836b69fb5a648358d0c09a2dcee656067948fcb785": {"sentence": "\u51ef\u6069\u3e74\u72d7 IS A \u535a\u5fb7\u730e\u72d0\u72ac", "label": 0, "tree_id": "663", "term": "\u51ef\u6069\u3e74\u72d7", "hypernym": "\u535a\u5fb7\u730e\u72d0\u72ac"}, "c8c5f4718ffc287b1c6a422ab4e8cff1222c10ade7c3120e5eff06ec": {"sentence": "\u51ef\u6069\u3e74\u72d7 IS A \u827e\u5c14\u8fbe\u72ac", "label": 0, "tree_id": "663", "term": "\u51ef\u6069\u3e74\u72d7", "hypernym": "\u827e\u5c14\u8fbe\u72ac"}, "5d1ac25db06b99de9f4571c6b876e702ffbf5254a0d154a042c210b5": {"sentence": "\u51ef\u6069\u3e74\u72d7 IS A \u51ef\u5229\u84dd\u3e74", "label": 0, "tree_id": "663", "term": "\u51ef\u6069\u3e74\u72d7", "hypernym": "\u51ef\u5229\u84dd\u3e74"}, "46d1553e0bffc13e67002d7ceb08a3ba48703fc680b407b84316bff6": {"sentence": "\u51ef\u6069\u3e74\u72d7 IS A \u730e\u72d0\u72ac", "label": 0, "tree_id": "663", "term": "\u51ef\u6069\u3e74\u72d7", "hypernym": "\u730e\u72d0\u72ac"}, "4c549f45ad6f2066b1441c071561ad792876f10a353c299a6a9d972c": {"sentence": "\u51ef\u6069\u3e74\u72d7 IS A \u8d1d\u5fb7\u6797\u987f\u730e\u72d7", "label": 0, "tree_id": "663", "term": "\u51ef\u6069\u3e74\u72d7", "hypernym": "\u8d1d\u5fb7\u6797\u987f\u730e\u72d7"}, "7193b1f31a8e37247b86fbd70bae6399e51ac5ebc20fb73cd0a40827": {"sentence": "\u51ef\u6069\u3e74\u72d7 IS A \u7ea6\u514b\u90e1\u72ac", "label": 0, "tree_id": "663", "term": "\u51ef\u6069\u3e74\u72d7", "hypernym": "\u7ea6\u514b\u90e1\u72ac"}, "edfa9820f6d3bfff3f8bad0c0c2ef4ef9085f04525957721d98c1dff": {"sentence": "\u51ef\u6069\u3e74\u72d7 IS A \u897f\u90e8\u9ad8\u5730\u767d\u3e74", "label": 0, "tree_id": "663", "term": "\u51ef\u6069\u3e74\u72d7", "hypernym": "\u897f\u90e8\u9ad8\u5730\u767d\u3e74"}, "60edf061cefba0fd6f8cae2086f1528bcb272a2d8661ac55c262c9e1": {"sentence": "\u51ef\u6069\u3e74\u72d7 IS A \u53ed\u5587\u72d7", "label": 0, "tree_id": "663", "term": "\u51ef\u6069\u3e74\u72d7", "hypernym": "\u53ed\u5587\u72d7"}, "93f2bba75b093d3c011ec4fd0dd9e958f446f16bcc33613a0711bd51": {"sentence": "\u51ef\u6069\u3e74\u72d7 IS A \u632a\u5a01\u3e74", "label": 0, "tree_id": "663", "term": "\u51ef\u6069\u3e74\u72d7", "hypernym": "\u632a\u5a01\u3e74"}, "e81237b5e819ae82ad3b07f7f4baac05aeb0b48b8282260e8fc6add3": {"sentence": "\u51ef\u6069\u3e74\u72d7 IS A \u6355\u9f20\u6897\u72ac", "label": 0, "tree_id": "663", "term": "\u51ef\u6069\u3e74\u72d7", "hypernym": "\u6355\u9f20\u6897\u72ac"}, "65039aceec96d6a0ced1d29ffc198de61e410a693efeac7f83dbb164": {"sentence": "\u51ef\u6069\u3e74\u72d7 IS A \u7231\u5c14\u5170\u8f6f\u6bdb\u3e74", "label": 0, "tree_id": "663", "term": "\u51ef\u6069\u3e74\u72d7", "hypernym": "\u7231\u5c14\u5170\u8f6f\u6bdb\u3e74"}, "684d63e6b44faba85a4fc1b4548a8e12d0fff4284e72d3af23b31d8b": {"sentence": "\u51ef\u6069\u3e74\u72d7 IS A \u6ce2\u58eb\u987f\u72d7", "label": 0, "tree_id": "663", "term": "\u51ef\u6069\u3e74\u72d7", "hypernym": "\u6ce2\u58eb\u987f\u72d7"}, "6a6d60923b35671ad952ecbcd65247a9d50b145fbe38ea0773044439": {"sentence": "\u51ef\u6069\u3e74\u72d7 IS A \u65af\u51ef\u72d7", "label": 0, "tree_id": "663", "term": "\u51ef\u6069\u3e74\u72d7", "hypernym": "\u65af\u51ef\u72d7"}, "85bd0021826f3cd6cf8cde36ca6b8701b4df9896c4ca95bd9a93329b": {"sentence": "\u51ef\u6069\u3e74\u72d7 IS A \u897f\u85cf\u3e74", "label": 0, "tree_id": "663", "term": "\u51ef\u6069\u3e74\u72d7", "hypernym": "\u897f\u85cf\u3e74"}, "5d88ddd05153afb60586e2c9525d760ac0292e3dc1bfe4f710021786": {"sentence": "\u51ef\u6069\u3e74\u72d7 IS A \u8bfa\u798f\u514b\u3e74", "label": 0, "tree_id": "663", "term": "\u51ef\u6069\u3e74\u72d7", "hypernym": "\u8bfa\u798f\u514b\u3e74"}, "c6f8dd9c8f94b31c0a25cb54383a13aac98bb8c68764c0827639fce4": {"sentence": "\u51ef\u6069\u3e74\u72d7 IS A \u9aef\u72d7", "label": 0, "tree_id": "663", "term": "\u51ef\u6069\u3e74\u72d7", "hypernym": "\u9aef\u72d7"}, "3dff496dc0d4b7a429570e7409e45f8e4339d5ad3ef7427dc7cf6069": {"sentence": "\u51ef\u6069\u3e74\u72d7 IS A \u4e1d\u6bdb\u3e74", "label": 0, "tree_id": "663", "term": "\u51ef\u6069\u3e74\u72d7", "hypernym": "\u4e1d\u6bdb\u3e74"}, "32f8459b6c53bb1f9121184fb07c672c0caed1c9eccda1fd94940349": {"sentence": "\u51ef\u6069\u3e74\u72d7 IS A \u897f\u85cf\u5c0f\u72d7", "label": 0, "tree_id": "663", "term": "\u51ef\u6069\u3e74\u72d7", "hypernym": "\u897f\u85cf\u5c0f\u72d7"}, "3519e537a4f6e2887f797d54248f5e324d8c9e256c5e7ab2e2fc7f6a": {"sentence": "\u51ef\u6069\u3e74\u72d7 IS A \u82cf\u683c\u5170\u79cd\u72d7", "label": 0, "tree_id": "663", "term": "\u51ef\u6069\u3e74\u72d7", "hypernym": "\u82cf\u683c\u5170\u79cd\u72d7"}, "1fb35c67c13ec338b87d8eaa7c16ea37870a9a73c755a9ed94b693c8": {"sentence": "\u51ef\u6069\u3e74\u72d7 IS A \u521a\u6bdb\u730e\u72d0\u3e74", "label": 0, "tree_id": "663", "term": "\u51ef\u6069\u3e74\u72d7", "hypernym": "\u521a\u6bdb\u730e\u72d0\u3e74"}, "eb5bf7e980f8ebc970f6ae971f481fd3ff45b831b57b8e7b8b22c85c": {"sentence": "\u51ef\u6069\u3e74\u72d7 IS A \u786c\u6bdb\u730e\u72d0\u3e74", "label": 0, "tree_id": "663", "term": "\u51ef\u6069\u3e74\u72d7", "hypernym": "\u786c\u6bdb\u730e\u72d0\u3e74"}, "561ff6bbe53f44c1041b34f3cb4f6a455459db4e51ccfe97f2b14aba": {"sentence": "\u51ef\u6069\u3e74\u72d7 IS A \u65af\u5854\u798f\u5fb7\u72d7", "label": 0, "tree_id": "663", "term": "\u51ef\u6069\u3e74\u72d7", "hypernym": "\u65af\u5854\u798f\u5fb7\u72d7"}, "be80a64d09f08c3accf0bf64fa55fbd7e3b1956059560b43ceccf2b6": {"sentence": "\u51ef\u6069\u3e74\u72d7 IS A \u66fc\u5f7b\u65af\u7279\u72d7", "label": 0, "tree_id": "663", "term": "\u51ef\u6069\u3e74\u72d7", "hypernym": "\u66fc\u5f7b\u65af\u7279\u72d7"}, "5b9ca9f5d88844cdf4e48f4e6b09595041ef948ede4bd3e0628f35f3": {"sentence": "\u51ef\u6069\u3e74\u72d7 IS A \u6807\u51c6\u96ea\u7eb3\u745e\u72ac", "label": 0, "tree_id": "663", "term": "\u51ef\u6069\u3e74\u72d7", "hypernym": "\u6807\u51c6\u96ea\u7eb3\u745e\u72ac"}, "4238eb2d0cea3da370bc81f7b39a61ff80b6475474a535131b244dc3": {"sentence": "\u51ef\u6069\u3e74\u72d7 IS A \u5de8\u65af\u90a3\u7b56\u72fc\u72ac", "label": 0, "tree_id": "663", "term": "\u51ef\u6069\u3e74\u72d7", "hypernym": "\u5de8\u65af\u90a3\u7b56\u72fc\u72ac"}, "01dab4c8951e13f7ddb9dd79fb961e8beff8ccbee73eacd916b7020a": {"sentence": "\u51ef\u6069\u3e74\u72d7 IS A \u5c0f\u79cd\u9aef\u72d7", "label": 0, "tree_id": "663", "term": "\u51ef\u6069\u3e74\u72d7", "hypernym": "\u5c0f\u79cd\u9aef\u72d7"}, "fcb3d45dd753120452744ee08808d7d23807a64cd9e72f2d71ab3557": {"sentence": "\u51ef\u6069\u3e74\u72d7 IS A \u5a01\u5c14\u58eb\u3e74", "label": 0, "tree_id": "663", "term": "\u51ef\u6069\u3e74\u72d7", "hypernym": "\u5a01\u5c14\u58eb\u3e74"}, "5e8bdc39fec697fa1251fad0e20cda9404e0bc2cd2a17026d6c00ec7": {"sentence": "\u51ef\u6069\u3e74\u72d7 IS A \u6e56\u533a\u77ee\u72ac", "label": 0, "tree_id": "663", "term": "\u51ef\u6069\u3e74\u72d7", "hypernym": "\u6e56\u533a\u77ee\u72ac"}, "498891d57014a75286d76f26e9a81cbfc1a7f460d9d870c8be5d6486": {"sentence": "\u51ef\u6069\u3e74\u72d7 IS A \u9521\u5229\u54c8\u59c6\u72ac", "label": 0, "tree_id": "663", "term": "\u51ef\u6069\u3e74\u72d7", "hypernym": "\u9521\u5229\u54c8\u59c6\u72ac"}, "69e67ede60a66e6d0b9f90a4d8a33ab0972d09f99f1b4a329874c4cf": {"sentence": "\u51ef\u6069\u3e74\u72d7 IS A \u65af\u5854\u798f\u90e1\u72d7", "label": 0, "tree_id": "663", "term": "\u51ef\u6069\u3e74\u72d7", "hypernym": "\u65af\u5854\u798f\u90e1\u72d7"}, "f9e9d9e15e20905ab5fc76e255b49ce46699f8545a8d588315fbcc22": {"sentence": "\u51ef\u6069\u3e74\u72d7 IS A \u77ed\u6bdb\u730e\u72d0\u3e74", "label": 0, "tree_id": "663", "term": "\u51ef\u6069\u3e74\u72d7", "hypernym": "\u77ed\u6bdb\u730e\u72d0\u3e74"}, "f368648c744d3def8bec12194b5e54798ccf13b8466467e29cd59c47": {"sentence": "\u7231\u5c14\u5170\u8f6f\u6bdb\u3e74 IS A \u5c0f\u730e\u72d7", "label": 1, "tree_id": "663", "term": "\u7231\u5c14\u5170\u8f6f\u6bdb\u3e74", "hypernym": "\u5c0f\u730e\u72d7"}, "9eab5afabf3e714d33aec45db7dda7a189cc5a4d5ec2b81f7795ec61": {"sentence": "\u7231\u5c14\u5170\u8f6f\u6bdb\u3e74 IS A \u6fb3\u5927\u5229\u4e9a\u3e74", "label": 0, "tree_id": "663", "term": "\u7231\u5c14\u5170\u8f6f\u6bdb\u3e74", "hypernym": "\u6fb3\u5927\u5229\u4e9a\u3e74"}, "b1e5be636876ef3e5941518ffab17a8b286530fea8a4e796f4b1e242": {"sentence": "\u7231\u5c14\u5170\u8f6f\u6bdb\u3e74 IS A \u7231\u5c14\u5170\u3e74", "label": 0, "tree_id": "663", "term": "\u7231\u5c14\u5170\u8f6f\u6bdb\u3e74", "hypernym": "\u7231\u5c14\u5170\u3e74"}, "cb5a56b75dc04c7b715cff426199d47dd86a854e56dfbe0d831a7900": {"sentence": "\u7231\u5c14\u5170\u8f6f\u6bdb\u3e74 IS A \u77ee\u811a\u72c4\u6587\u3e74", "label": 0, "tree_id": "663", "term": "\u7231\u5c14\u5170\u8f6f\u6bdb\u3e74", "hypernym": "\u77ee\u811a\u72c4\u6587\u3e74"}, "258c4a146c646713da972ea6a53f67438a98d25f30d1e3f8121dcf41": {"sentence": "\u7231\u5c14\u5170\u8f6f\u6bdb\u3e74 IS A \u535a\u5fb7\u730e\u72d0\u72ac", "label": 0, "tree_id": "663", "term": "\u7231\u5c14\u5170\u8f6f\u6bdb\u3e74", "hypernym": "\u535a\u5fb7\u730e\u72d0\u72ac"}, "64c3fa2dba283649b75a314dc7f8412d73e477439ea396d89d19dd55": {"sentence": "\u7231\u5c14\u5170\u8f6f\u6bdb\u3e74 IS A \u827e\u5c14\u8fbe\u72ac", "label": 0, "tree_id": "663", "term": "\u7231\u5c14\u5170\u8f6f\u6bdb\u3e74", "hypernym": "\u827e\u5c14\u8fbe\u72ac"}, "5551687a37c5c5c4878fec4b14a5deeffb2d7934939a2212ace36939": {"sentence": "\u7231\u5c14\u5170\u8f6f\u6bdb\u3e74 IS A \u51ef\u5229\u84dd\u3e74", "label": 0, "tree_id": "663", "term": "\u7231\u5c14\u5170\u8f6f\u6bdb\u3e74", "hypernym": "\u51ef\u5229\u84dd\u3e74"}, "badc65de06e9b4e44ce148c450a416d6b57706eb4f44c3f4297621cf": {"sentence": "\u7231\u5c14\u5170\u8f6f\u6bdb\u3e74 IS A \u730e\u72d0\u72ac", "label": 0, "tree_id": "663", "term": "\u7231\u5c14\u5170\u8f6f\u6bdb\u3e74", "hypernym": "\u730e\u72d0\u72ac"}, "ea6fc576d055e969915d5942617a11fba04f5d7c4437f77300089bbe": {"sentence": "\u7231\u5c14\u5170\u8f6f\u6bdb\u3e74 IS A \u8d1d\u5fb7\u6797\u987f\u730e\u72d7", "label": 0, "tree_id": "663", "term": "\u7231\u5c14\u5170\u8f6f\u6bdb\u3e74", "hypernym": "\u8d1d\u5fb7\u6797\u987f\u730e\u72d7"}, "a506df672eec9319da95b7ef7665e9cb09352e6b28cf06b359a9acf9": {"sentence": "\u7231\u5c14\u5170\u8f6f\u6bdb\u3e74 IS A \u7ea6\u514b\u90e1\u72ac", "label": 0, "tree_id": "663", "term": "\u7231\u5c14\u5170\u8f6f\u6bdb\u3e74", "hypernym": "\u7ea6\u514b\u90e1\u72ac"}, "baf44b925cd55d72f456ea4c18a5d0a339a38a7241eb5a26ead917ce": {"sentence": "\u7231\u5c14\u5170\u8f6f\u6bdb\u3e74 IS A \u897f\u90e8\u9ad8\u5730\u767d\u3e74", "label": 0, "tree_id": "663", "term": "\u7231\u5c14\u5170\u8f6f\u6bdb\u3e74", "hypernym": "\u897f\u90e8\u9ad8\u5730\u767d\u3e74"}, "7a68ba708a30c38a440917c218c7187ced27e43ad0dd53ce6b615fb6": {"sentence": "\u7231\u5c14\u5170\u8f6f\u6bdb\u3e74 IS A \u53ed\u5587\u72d7", "label": 0, "tree_id": "663", "term": "\u7231\u5c14\u5170\u8f6f\u6bdb\u3e74", "hypernym": "\u53ed\u5587\u72d7"}, "ca5f48e7cea1a537e33387cb8954e85a73470297b9f098e7fe0c2a28": {"sentence": "\u7231\u5c14\u5170\u8f6f\u6bdb\u3e74 IS A \u632a\u5a01\u3e74", "label": 0, "tree_id": "663", "term": "\u7231\u5c14\u5170\u8f6f\u6bdb\u3e74", "hypernym": "\u632a\u5a01\u3e74"}, "f56fdde9c2f82b1cec05b1690559b5c665b382677f41894ea97976d7": {"sentence": "\u7231\u5c14\u5170\u8f6f\u6bdb\u3e74 IS A \u6355\u9f20\u6897\u72ac", "label": 0, "tree_id": "663", "term": "\u7231\u5c14\u5170\u8f6f\u6bdb\u3e74", "hypernym": "\u6355\u9f20\u6897\u72ac"}, "16e20e0e764112800b590bc5538ca70d9345c6d52270ea3fce891984": {"sentence": "\u7231\u5c14\u5170\u8f6f\u6bdb\u3e74 IS A \u51ef\u6069\u3e74\u72d7", "label": 0, "tree_id": "663", "term": "\u7231\u5c14\u5170\u8f6f\u6bdb\u3e74", "hypernym": "\u51ef\u6069\u3e74\u72d7"}, "4ef84161a43799af432116e5a73a3fdb418509729d08a90f21ed86a9": {"sentence": "\u7231\u5c14\u5170\u8f6f\u6bdb\u3e74 IS A \u6ce2\u58eb\u987f\u72d7", "label": 0, "tree_id": "663", "term": "\u7231\u5c14\u5170\u8f6f\u6bdb\u3e74", "hypernym": "\u6ce2\u58eb\u987f\u72d7"}, "6f749e7a37bf72ab3062377edcdc49b39abd83346dae41ade123e7ca": {"sentence": "\u7231\u5c14\u5170\u8f6f\u6bdb\u3e74 IS A \u65af\u51ef\u72d7", "label": 0, "tree_id": "663", "term": "\u7231\u5c14\u5170\u8f6f\u6bdb\u3e74", "hypernym": "\u65af\u51ef\u72d7"}, "9b6090314b05643e67696a5130a06a0d0f4df20d0faa4282885ddd47": {"sentence": "\u7231\u5c14\u5170\u8f6f\u6bdb\u3e74 IS A \u897f\u85cf\u3e74", "label": 0, "tree_id": "663", "term": "\u7231\u5c14\u5170\u8f6f\u6bdb\u3e74", "hypernym": "\u897f\u85cf\u3e74"}, "109652defbc440eb7146231fad05a477b9399fb98fedce73f0ceddcf": {"sentence": "\u7231\u5c14\u5170\u8f6f\u6bdb\u3e74 IS A \u8bfa\u798f\u514b\u3e74", "label": 0, "tree_id": "663", "term": "\u7231\u5c14\u5170\u8f6f\u6bdb\u3e74", "hypernym": "\u8bfa\u798f\u514b\u3e74"}, "d79983825f3da91ef304a6448564fabc16a82b07e103c717c81da3a5": {"sentence": "\u7231\u5c14\u5170\u8f6f\u6bdb\u3e74 IS A \u9aef\u72d7", "label": 0, "tree_id": "663", "term": "\u7231\u5c14\u5170\u8f6f\u6bdb\u3e74", "hypernym": "\u9aef\u72d7"}, "fc14c22dd778b0deeda5f2ad382de06df8c526eca74fb6ef94997945": {"sentence": "\u7231\u5c14\u5170\u8f6f\u6bdb\u3e74 IS A \u4e1d\u6bdb\u3e74", "label": 0, "tree_id": "663", "term": "\u7231\u5c14\u5170\u8f6f\u6bdb\u3e74", "hypernym": "\u4e1d\u6bdb\u3e74"}, "b24b1d4d05f32cd4eb8e45821c7cd97f9b67941966a7df57953b124e": {"sentence": "\u7231\u5c14\u5170\u8f6f\u6bdb\u3e74 IS A \u897f\u85cf\u5c0f\u72d7", "label": 0, "tree_id": "663", "term": "\u7231\u5c14\u5170\u8f6f\u6bdb\u3e74", "hypernym": "\u897f\u85cf\u5c0f\u72d7"}, "e4423ba356672d32ad2872aafdadbf706ba17ac130826eebf06d0e55": {"sentence": "\u7231\u5c14\u5170\u8f6f\u6bdb\u3e74 IS A \u82cf\u683c\u5170\u79cd\u72d7", "label": 0, "tree_id": "663", "term": "\u7231\u5c14\u5170\u8f6f\u6bdb\u3e74", "hypernym": "\u82cf\u683c\u5170\u79cd\u72d7"}, "f12c771139b09658710915a4f871953ca9f77cad2e3b10be089da574": {"sentence": "\u7231\u5c14\u5170\u8f6f\u6bdb\u3e74 IS A \u521a\u6bdb\u730e\u72d0\u3e74", "label": 0, "tree_id": "663", "term": "\u7231\u5c14\u5170\u8f6f\u6bdb\u3e74", "hypernym": "\u521a\u6bdb\u730e\u72d0\u3e74"}, "e220b584303929b5f26d1c28ce9b7bba46f31a455f30f2e5e28cb325": {"sentence": "\u7231\u5c14\u5170\u8f6f\u6bdb\u3e74 IS A \u786c\u6bdb\u730e\u72d0\u3e74", "label": 0, "tree_id": "663", "term": "\u7231\u5c14\u5170\u8f6f\u6bdb\u3e74", "hypernym": "\u786c\u6bdb\u730e\u72d0\u3e74"}, "77d52c0363c702c0e28721cf7577dd9c5ce26a7828018d15987ebcab": {"sentence": "\u7231\u5c14\u5170\u8f6f\u6bdb\u3e74 IS A \u65af\u5854\u798f\u5fb7\u72d7", "label": 0, "tree_id": "663", "term": "\u7231\u5c14\u5170\u8f6f\u6bdb\u3e74", "hypernym": "\u65af\u5854\u798f\u5fb7\u72d7"}, "a15c215809161a071b10c2d59d56728f5bdf15b8ecc7cf71a66d7c2c": {"sentence": "\u7231\u5c14\u5170\u8f6f\u6bdb\u3e74 IS A \u66fc\u5f7b\u65af\u7279\u72d7", "label": 0, "tree_id": "663", "term": "\u7231\u5c14\u5170\u8f6f\u6bdb\u3e74", "hypernym": "\u66fc\u5f7b\u65af\u7279\u72d7"}, "cd78e390f7084a92fa465167294b057b3e1ccae66885684463222d64": {"sentence": "\u7231\u5c14\u5170\u8f6f\u6bdb\u3e74 IS A \u6807\u51c6\u96ea\u7eb3\u745e\u72ac", "label": 0, "tree_id": "663", "term": "\u7231\u5c14\u5170\u8f6f\u6bdb\u3e74", "hypernym": "\u6807\u51c6\u96ea\u7eb3\u745e\u72ac"}, "c073971a1b4a824d4eba041486569ef5b0a6ebce25ae11e08c76f786": {"sentence": "\u7231\u5c14\u5170\u8f6f\u6bdb\u3e74 IS A \u5de8\u65af\u90a3\u7b56\u72fc\u72ac", "label": 0, "tree_id": "663", "term": "\u7231\u5c14\u5170\u8f6f\u6bdb\u3e74", "hypernym": "\u5de8\u65af\u90a3\u7b56\u72fc\u72ac"}, "75e9cf2803347eccbf199f6149060ea992a8ab8a6c9174c973ab45f9": {"sentence": "\u7231\u5c14\u5170\u8f6f\u6bdb\u3e74 IS A \u5c0f\u79cd\u9aef\u72d7", "label": 0, "tree_id": "663", "term": "\u7231\u5c14\u5170\u8f6f\u6bdb\u3e74", "hypernym": "\u5c0f\u79cd\u9aef\u72d7"}, "f4a7e9e75ba072c218318e699940399da491a9d2f592f05fe4c0ad81": {"sentence": "\u7231\u5c14\u5170\u8f6f\u6bdb\u3e74 IS A \u5a01\u5c14\u58eb\u3e74", "label": 0, "tree_id": "663", "term": "\u7231\u5c14\u5170\u8f6f\u6bdb\u3e74", "hypernym": "\u5a01\u5c14\u58eb\u3e74"}, "0a70afa7ee1a108b69337c1bbb01a71d37256128db6639cf9fce4dca": {"sentence": "\u7231\u5c14\u5170\u8f6f\u6bdb\u3e74 IS A \u6e56\u533a\u77ee\u72ac", "label": 0, "tree_id": "663", "term": "\u7231\u5c14\u5170\u8f6f\u6bdb\u3e74", "hypernym": "\u6e56\u533a\u77ee\u72ac"}, "e49c4248bdd370dd33e75ed4d88a189f0b4ec4d916d80d53b06ccdd6": {"sentence": "\u7231\u5c14\u5170\u8f6f\u6bdb\u3e74 IS A \u9521\u5229\u54c8\u59c6\u72ac", "label": 0, "tree_id": "663", "term": "\u7231\u5c14\u5170\u8f6f\u6bdb\u3e74", "hypernym": "\u9521\u5229\u54c8\u59c6\u72ac"}, "51b6de3b16faf2d30d904fe57da36923d26428428f095d30b0e1babd": {"sentence": "\u7231\u5c14\u5170\u8f6f\u6bdb\u3e74 IS A \u65af\u5854\u798f\u90e1\u72d7", "label": 0, "tree_id": "663", "term": "\u7231\u5c14\u5170\u8f6f\u6bdb\u3e74", "hypernym": "\u65af\u5854\u798f\u90e1\u72d7"}, "f7594c471aebdefe44f4c17299e08a3e6cd9d976c36a0c0b63417e64": {"sentence": "\u7231\u5c14\u5170\u8f6f\u6bdb\u3e74 IS A \u77ed\u6bdb\u730e\u72d0\u3e74", "label": 0, "tree_id": "663", "term": "\u7231\u5c14\u5170\u8f6f\u6bdb\u3e74", "hypernym": "\u77ed\u6bdb\u730e\u72d0\u3e74"}, "9d8c4167737d65f44e6e28168e751cb1c2dff9f0b57378e16eef0a37": {"sentence": "\u6ce2\u58eb\u987f\u72d7 IS A \u5c0f\u730e\u72d7", "label": 1, "tree_id": "663", "term": "\u6ce2\u58eb\u987f\u72d7", "hypernym": "\u5c0f\u730e\u72d7"}, "c7fcab413a375a3348ec25a4b0fafe17bdd0526048f3659fbd575c1e": {"sentence": "\u6ce2\u58eb\u987f\u72d7 IS A \u6fb3\u5927\u5229\u4e9a\u3e74", "label": 0, "tree_id": "663", "term": "\u6ce2\u58eb\u987f\u72d7", "hypernym": "\u6fb3\u5927\u5229\u4e9a\u3e74"}, "e31209fb337ba1a7b490c7f315f18a663a41e3934e32ea239bc8fe6e": {"sentence": "\u6ce2\u58eb\u987f\u72d7 IS A \u7231\u5c14\u5170\u3e74", "label": 0, "tree_id": "663", "term": "\u6ce2\u58eb\u987f\u72d7", "hypernym": "\u7231\u5c14\u5170\u3e74"}, "60556f6d259ed2208c8c8e88fa70e4d15a1e015c2967765dee2d0ab3": {"sentence": "\u6ce2\u58eb\u987f\u72d7 IS A \u77ee\u811a\u72c4\u6587\u3e74", "label": 0, "tree_id": "663", "term": "\u6ce2\u58eb\u987f\u72d7", "hypernym": "\u77ee\u811a\u72c4\u6587\u3e74"}, "d46d64c0cbba8bc31060ce6754f428676250081daa928dee5c32fcaa": {"sentence": "\u6ce2\u58eb\u987f\u72d7 IS A \u535a\u5fb7\u730e\u72d0\u72ac", "label": 0, "tree_id": "663", "term": "\u6ce2\u58eb\u987f\u72d7", "hypernym": "\u535a\u5fb7\u730e\u72d0\u72ac"}, "e5b59e65c7db34a182cf72a3e0b1141a4d0c9329ff895d6629a88550": {"sentence": "\u6ce2\u58eb\u987f\u72d7 IS A \u827e\u5c14\u8fbe\u72ac", "label": 0, "tree_id": "663", "term": "\u6ce2\u58eb\u987f\u72d7", "hypernym": "\u827e\u5c14\u8fbe\u72ac"}, "b0388edefa04e02b4690ead3cd5055df0135523970b6c664b09761b1": {"sentence": "\u6ce2\u58eb\u987f\u72d7 IS A \u51ef\u5229\u84dd\u3e74", "label": 0, "tree_id": "663", "term": "\u6ce2\u58eb\u987f\u72d7", "hypernym": "\u51ef\u5229\u84dd\u3e74"}, "b84248c7f0ac8d93f11f220c7974d0a8f465ee77a9077ab543b2d468": {"sentence": "\u6ce2\u58eb\u987f\u72d7 IS A \u730e\u72d0\u72ac", "label": 0, "tree_id": "663", "term": "\u6ce2\u58eb\u987f\u72d7", "hypernym": "\u730e\u72d0\u72ac"}, "09d9c1a05e596f603310609c20d74c9735f27e7e63daf9ad53acacb1": {"sentence": "\u6ce2\u58eb\u987f\u72d7 IS A \u8d1d\u5fb7\u6797\u987f\u730e\u72d7", "label": 0, "tree_id": "663", "term": "\u6ce2\u58eb\u987f\u72d7", "hypernym": "\u8d1d\u5fb7\u6797\u987f\u730e\u72d7"}, "a9d17eed0b657d10a7af1494c9a5a9a4ac79f6072c9b40bb59aa573b": {"sentence": "\u6ce2\u58eb\u987f\u72d7 IS A \u7ea6\u514b\u90e1\u72ac", "label": 0, "tree_id": "663", "term": "\u6ce2\u58eb\u987f\u72d7", "hypernym": "\u7ea6\u514b\u90e1\u72ac"}, "0f04e50a0bce548cc060316efce10d441ca369e061dfc3a3400cf3d7": {"sentence": "\u6ce2\u58eb\u987f\u72d7 IS A \u897f\u90e8\u9ad8\u5730\u767d\u3e74", "label": 0, "tree_id": "663", "term": "\u6ce2\u58eb\u987f\u72d7", "hypernym": "\u897f\u90e8\u9ad8\u5730\u767d\u3e74"}, "ca39fca9b8f3c435a93e970d158c8e19ceec0cc0c9ebae5fa43f4d6c": {"sentence": "\u6ce2\u58eb\u987f\u72d7 IS A \u53ed\u5587\u72d7", "label": 0, "tree_id": "663", "term": "\u6ce2\u58eb\u987f\u72d7", "hypernym": "\u53ed\u5587\u72d7"}, "6ad146af3eed5a85f817b6462ae960bc4f1aa778edadbb0c3537f2e1": {"sentence": "\u6ce2\u58eb\u987f\u72d7 IS A \u632a\u5a01\u3e74", "label": 0, "tree_id": "663", "term": "\u6ce2\u58eb\u987f\u72d7", "hypernym": "\u632a\u5a01\u3e74"}, "3a0472e6aacbd6ed1c13a2f8505b1fee3fa98e9326678f19aeffb5ee": {"sentence": "\u6ce2\u58eb\u987f\u72d7 IS A \u6355\u9f20\u6897\u72ac", "label": 0, "tree_id": "663", "term": "\u6ce2\u58eb\u987f\u72d7", "hypernym": "\u6355\u9f20\u6897\u72ac"}, "f691e4933bb719de21a4467ca2b28df80cdc36563a49c561dd3da7ed": {"sentence": "\u6ce2\u58eb\u987f\u72d7 IS A \u51ef\u6069\u3e74\u72d7", "label": 0, "tree_id": "663", "term": "\u6ce2\u58eb\u987f\u72d7", "hypernym": "\u51ef\u6069\u3e74\u72d7"}, "d1e9b62713cf0aa5533eabae73689cdf1f34f5314dc96d6243d982bf": {"sentence": "\u6ce2\u58eb\u987f\u72d7 IS A \u7231\u5c14\u5170\u8f6f\u6bdb\u3e74", "label": 0, "tree_id": "663", "term": "\u6ce2\u58eb\u987f\u72d7", "hypernym": "\u7231\u5c14\u5170\u8f6f\u6bdb\u3e74"}, "9cbf1b0a6d5c66ac70db21ab254937963826d312e9e1fe7f15e1a86c": {"sentence": "\u6ce2\u58eb\u987f\u72d7 IS A \u65af\u51ef\u72d7", "label": 0, "tree_id": "663", "term": "\u6ce2\u58eb\u987f\u72d7", "hypernym": "\u65af\u51ef\u72d7"}, "7391e1d8861e8146487f23d80250a899e9a941e16fa9a7f806b9240f": {"sentence": "\u6ce2\u58eb\u987f\u72d7 IS A \u897f\u85cf\u3e74", "label": 0, "tree_id": "663", "term": "\u6ce2\u58eb\u987f\u72d7", "hypernym": "\u897f\u85cf\u3e74"}, "c3b3902a17b5e6f002c0ca5e68e15dab03c0f5802a79d6d8c661ba69": {"sentence": "\u6ce2\u58eb\u987f\u72d7 IS A \u8bfa\u798f\u514b\u3e74", "label": 0, "tree_id": "663", "term": "\u6ce2\u58eb\u987f\u72d7", "hypernym": "\u8bfa\u798f\u514b\u3e74"}, "1018fbc79218a5fd3250776f996c34913d55c9ca7c99e4dcc7b31b5c": {"sentence": "\u6ce2\u58eb\u987f\u72d7 IS A \u9aef\u72d7", "label": 0, "tree_id": "663", "term": "\u6ce2\u58eb\u987f\u72d7", "hypernym": "\u9aef\u72d7"}, "e9f3de7d96b6616415d86430507985a4e7f182a02f8ba83dd1a51b5d": {"sentence": "\u6ce2\u58eb\u987f\u72d7 IS A \u4e1d\u6bdb\u3e74", "label": 0, "tree_id": "663", "term": "\u6ce2\u58eb\u987f\u72d7", "hypernym": "\u4e1d\u6bdb\u3e74"}, "98f053df578a0f645ae9fcb678af4fbb443977a32ad99f734feb3cda": {"sentence": "\u6ce2\u58eb\u987f\u72d7 IS A \u897f\u85cf\u5c0f\u72d7", "label": 0, "tree_id": "663", "term": "\u6ce2\u58eb\u987f\u72d7", "hypernym": "\u897f\u85cf\u5c0f\u72d7"}, "b693ad6312d9153f49b50ac54bb1c8e89a76c27e21815e977807c428": {"sentence": "\u6ce2\u58eb\u987f\u72d7 IS A \u82cf\u683c\u5170\u79cd\u72d7", "label": 0, "tree_id": "663", "term": "\u6ce2\u58eb\u987f\u72d7", "hypernym": "\u82cf\u683c\u5170\u79cd\u72d7"}, "f74ab4fd954649343ee7f6d67eb9dae37ce06b28206cd8357caa446a": {"sentence": "\u6ce2\u58eb\u987f\u72d7 IS A \u521a\u6bdb\u730e\u72d0\u3e74", "label": 0, "tree_id": "663", "term": "\u6ce2\u58eb\u987f\u72d7", "hypernym": "\u521a\u6bdb\u730e\u72d0\u3e74"}, "e9bba7ac98aa3dcb83403cb251d7dc7ae8cd7b17102da896345f87c5": {"sentence": "\u6ce2\u58eb\u987f\u72d7 IS A \u786c\u6bdb\u730e\u72d0\u3e74", "label": 0, "tree_id": "663", "term": "\u6ce2\u58eb\u987f\u72d7", "hypernym": "\u786c\u6bdb\u730e\u72d0\u3e74"}, "7252c7eca34e1cf138f4063fbf5dde64df9b11345b95325f287702f7": {"sentence": "\u6ce2\u58eb\u987f\u72d7 IS A \u65af\u5854\u798f\u5fb7\u72d7", "label": 0, "tree_id": "663", "term": "\u6ce2\u58eb\u987f\u72d7", "hypernym": "\u65af\u5854\u798f\u5fb7\u72d7"}, "016ed086d254d52eed692b022bea18ff6f86e588b234105a43364531": {"sentence": "\u6ce2\u58eb\u987f\u72d7 IS A \u66fc\u5f7b\u65af\u7279\u72d7", "label": 0, "tree_id": "663", "term": "\u6ce2\u58eb\u987f\u72d7", "hypernym": "\u66fc\u5f7b\u65af\u7279\u72d7"}, "1b9354dae32263de422a3750f7b1f65904ee6ff0d4c24d49af88a15a": {"sentence": "\u6ce2\u58eb\u987f\u72d7 IS A \u6807\u51c6\u96ea\u7eb3\u745e\u72ac", "label": 0, "tree_id": "663", "term": "\u6ce2\u58eb\u987f\u72d7", "hypernym": "\u6807\u51c6\u96ea\u7eb3\u745e\u72ac"}, "bc599f0a045ae19226ce9df2ed93134b58f352c4016635f0a5bc5169": {"sentence": "\u6ce2\u58eb\u987f\u72d7 IS A \u5de8\u65af\u90a3\u7b56\u72fc\u72ac", "label": 0, "tree_id": "663", "term": "\u6ce2\u58eb\u987f\u72d7", "hypernym": "\u5de8\u65af\u90a3\u7b56\u72fc\u72ac"}, "4868c5fd844dcc6d604e5f20baefc4098c9bcd48dcee07e1c95abb93": {"sentence": "\u6ce2\u58eb\u987f\u72d7 IS A \u5c0f\u79cd\u9aef\u72d7", "label": 0, "tree_id": "663", "term": "\u6ce2\u58eb\u987f\u72d7", "hypernym": "\u5c0f\u79cd\u9aef\u72d7"}, "ccb03d6fb6cd9a5a0cf501c6ca5d8882428eebe123b0d9ec19f53b35": {"sentence": "\u6ce2\u58eb\u987f\u72d7 IS A \u5a01\u5c14\u58eb\u3e74", "label": 0, "tree_id": "663", "term": "\u6ce2\u58eb\u987f\u72d7", "hypernym": "\u5a01\u5c14\u58eb\u3e74"}, "08a0b8cef3ceec9853d9db63f7774b3be694b1d508ef3c43cba53349": {"sentence": "\u6ce2\u58eb\u987f\u72d7 IS A \u6e56\u533a\u77ee\u72ac", "label": 0, "tree_id": "663", "term": "\u6ce2\u58eb\u987f\u72d7", "hypernym": "\u6e56\u533a\u77ee\u72ac"}, "998e6d82349b02f69563429ae7158a99126293809544c820f365d72b": {"sentence": "\u6ce2\u58eb\u987f\u72d7 IS A \u9521\u5229\u54c8\u59c6\u72ac", "label": 0, "tree_id": "663", "term": "\u6ce2\u58eb\u987f\u72d7", "hypernym": "\u9521\u5229\u54c8\u59c6\u72ac"}, "e38d04bfd39781a757434f288b915aa438887593ce207442fa1f4a0d": {"sentence": "\u6ce2\u58eb\u987f\u72d7 IS A \u65af\u5854\u798f\u90e1\u72d7", "label": 0, "tree_id": "663", "term": "\u6ce2\u58eb\u987f\u72d7", "hypernym": "\u65af\u5854\u798f\u90e1\u72d7"}, "2e26fa418b8ec471c6934c074f917bc05f46259485eab63f969abddf": {"sentence": "\u6ce2\u58eb\u987f\u72d7 IS A \u77ed\u6bdb\u730e\u72d0\u3e74", "label": 0, "tree_id": "663", "term": "\u6ce2\u58eb\u987f\u72d7", "hypernym": "\u77ed\u6bdb\u730e\u72d0\u3e74"}, "329f1505459e444c2344c7657de0c94bc54bd9159c37e14e1eecb80a": {"sentence": "\u65af\u51ef\u72d7 IS A \u5c0f\u730e\u72d7", "label": 1, "tree_id": "663", "term": "\u65af\u51ef\u72d7", "hypernym": "\u5c0f\u730e\u72d7"}, "42cd5303fdb731550447e812d413293b70b0ff2b0a8181ad2a6dc08d": {"sentence": "\u65af\u51ef\u72d7 IS A \u6fb3\u5927\u5229\u4e9a\u3e74", "label": 0, "tree_id": "663", "term": "\u65af\u51ef\u72d7", "hypernym": "\u6fb3\u5927\u5229\u4e9a\u3e74"}, "8e3279cceac5426ab1d861ed8cc79f5e7175a1e966029a131cca538d": {"sentence": "\u65af\u51ef\u72d7 IS A \u7231\u5c14\u5170\u3e74", "label": 0, "tree_id": "663", "term": "\u65af\u51ef\u72d7", "hypernym": "\u7231\u5c14\u5170\u3e74"}, "17004b7cb07b783164834d16123e89416e113ecf1342ff757720f80f": {"sentence": "\u65af\u51ef\u72d7 IS A \u77ee\u811a\u72c4\u6587\u3e74", "label": 0, "tree_id": "663", "term": "\u65af\u51ef\u72d7", "hypernym": "\u77ee\u811a\u72c4\u6587\u3e74"}, "c879900c7dd7fc7b74280f6bd3721dac43077a7a46b41b780f8c5f56": {"sentence": "\u65af\u51ef\u72d7 IS A \u535a\u5fb7\u730e\u72d0\u72ac", "label": 0, "tree_id": "663", "term": "\u65af\u51ef\u72d7", "hypernym": "\u535a\u5fb7\u730e\u72d0\u72ac"}, "f92ece0ee23f7bef31cf8c4e5ed411323df5bf146d6c222d90c69950": {"sentence": "\u65af\u51ef\u72d7 IS A \u827e\u5c14\u8fbe\u72ac", "label": 0, "tree_id": "663", "term": "\u65af\u51ef\u72d7", "hypernym": "\u827e\u5c14\u8fbe\u72ac"}, "8145acc3d6672892e813ff86c350eafe1268e086bc0bc7dc540dc765": {"sentence": "\u65af\u51ef\u72d7 IS A \u51ef\u5229\u84dd\u3e74", "label": 0, "tree_id": "663", "term": "\u65af\u51ef\u72d7", "hypernym": "\u51ef\u5229\u84dd\u3e74"}, "82f7167f301ffe7a9c1d3cd2b3404a5d9753c173593b1691d316ce8b": {"sentence": "\u65af\u51ef\u72d7 IS A \u730e\u72d0\u72ac", "label": 0, "tree_id": "663", "term": "\u65af\u51ef\u72d7", "hypernym": "\u730e\u72d0\u72ac"}, "36b164404987ccc60bd0b2a384ebe5cd3833f5381b17acac64a67abc": {"sentence": "\u65af\u51ef\u72d7 IS A \u8d1d\u5fb7\u6797\u987f\u730e\u72d7", "label": 0, "tree_id": "663", "term": "\u65af\u51ef\u72d7", "hypernym": "\u8d1d\u5fb7\u6797\u987f\u730e\u72d7"}, "42236611e6447357af991427e2c5e7861b7285a6525c61483b9e9a6d": {"sentence": "\u65af\u51ef\u72d7 IS A \u7ea6\u514b\u90e1\u72ac", "label": 0, "tree_id": "663", "term": "\u65af\u51ef\u72d7", "hypernym": "\u7ea6\u514b\u90e1\u72ac"}, "cd654f5841736a1d791d95832b97bb1b61c4fd49d5d27c4723d15fd8": {"sentence": "\u65af\u51ef\u72d7 IS A \u897f\u90e8\u9ad8\u5730\u767d\u3e74", "label": 0, "tree_id": "663", "term": "\u65af\u51ef\u72d7", "hypernym": "\u897f\u90e8\u9ad8\u5730\u767d\u3e74"}, "37151d16688bb4250a55906f4472d48e2f7d976eb4ef47f8876fb45e": {"sentence": "\u65af\u51ef\u72d7 IS A \u53ed\u5587\u72d7", "label": 0, "tree_id": "663", "term": "\u65af\u51ef\u72d7", "hypernym": "\u53ed\u5587\u72d7"}, "92623582e92e8978802a267e009258db6750791b40ac227c6a0f0dc6": {"sentence": "\u65af\u51ef\u72d7 IS A \u632a\u5a01\u3e74", "label": 0, "tree_id": "663", "term": "\u65af\u51ef\u72d7", "hypernym": "\u632a\u5a01\u3e74"}, "c75c942772092f026dc3e524378eab05e6f93ee22bc2f7e41c26c190": {"sentence": "\u65af\u51ef\u72d7 IS A \u6355\u9f20\u6897\u72ac", "label": 0, "tree_id": "663", "term": "\u65af\u51ef\u72d7", "hypernym": "\u6355\u9f20\u6897\u72ac"}, "e54c086a60c21df1a6af1945f4647ce07677cbc31250aefb8361d87c": {"sentence": "\u65af\u51ef\u72d7 IS A \u51ef\u6069\u3e74\u72d7", "label": 0, "tree_id": "663", "term": "\u65af\u51ef\u72d7", "hypernym": "\u51ef\u6069\u3e74\u72d7"}, "f1c749dcaa7527b96f83fdae5c759c04dd89c8a5a82cd496bb0ca1a4": {"sentence": "\u65af\u51ef\u72d7 IS A \u7231\u5c14\u5170\u8f6f\u6bdb\u3e74", "label": 0, "tree_id": "663", "term": "\u65af\u51ef\u72d7", "hypernym": "\u7231\u5c14\u5170\u8f6f\u6bdb\u3e74"}, "9713faadf3f99ef466f8d7132c218489172a0655084f8bd8501dac71": {"sentence": "\u65af\u51ef\u72d7 IS A \u6ce2\u58eb\u987f\u72d7", "label": 0, "tree_id": "663", "term": "\u65af\u51ef\u72d7", "hypernym": "\u6ce2\u58eb\u987f\u72d7"}, "2a9f756ceee935ac65dc3608f0a0df153c40289f35c4511bafa3ce06": {"sentence": "\u65af\u51ef\u72d7 IS A \u897f\u85cf\u3e74", "label": 0, "tree_id": "663", "term": "\u65af\u51ef\u72d7", "hypernym": "\u897f\u85cf\u3e74"}, "c9160b27b157c9019f8251142af0aef1a15a365a683527223c3e4fe4": {"sentence": "\u65af\u51ef\u72d7 IS A \u8bfa\u798f\u514b\u3e74", "label": 0, "tree_id": "663", "term": "\u65af\u51ef\u72d7", "hypernym": "\u8bfa\u798f\u514b\u3e74"}, "f1f2e12e6d0f2688b8731102e3e6c61d9858b2295ee667f98cf4b872": {"sentence": "\u65af\u51ef\u72d7 IS A \u9aef\u72d7", "label": 0, "tree_id": "663", "term": "\u65af\u51ef\u72d7", "hypernym": "\u9aef\u72d7"}, "79512b7b101e47f3c8c0a91fb3653bfdcfa6df7949ce1e5f288869b3": {"sentence": "\u65af\u51ef\u72d7 IS A \u4e1d\u6bdb\u3e74", "label": 0, "tree_id": "663", "term": "\u65af\u51ef\u72d7", "hypernym": "\u4e1d\u6bdb\u3e74"}, "b4ec753b61b954befb59641f50ea3906a1565ade9b48c8be3b3c9cc1": {"sentence": "\u65af\u51ef\u72d7 IS A \u897f\u85cf\u5c0f\u72d7", "label": 0, "tree_id": "663", "term": "\u65af\u51ef\u72d7", "hypernym": "\u897f\u85cf\u5c0f\u72d7"}, "0d402df2d3d4989f5024906fac035a9ddd5dc397444f3b7d29348fe8": {"sentence": "\u65af\u51ef\u72d7 IS A \u82cf\u683c\u5170\u79cd\u72d7", "label": 0, "tree_id": "663", "term": "\u65af\u51ef\u72d7", "hypernym": "\u82cf\u683c\u5170\u79cd\u72d7"}, "2b2e805abb22192ba87523448a7fd7219ec218c91756469824d43e1d": {"sentence": "\u65af\u51ef\u72d7 IS A \u521a\u6bdb\u730e\u72d0\u3e74", "label": 0, "tree_id": "663", "term": "\u65af\u51ef\u72d7", "hypernym": "\u521a\u6bdb\u730e\u72d0\u3e74"}, "9745c249691b2be8a19e0bfcf70679e99516541a0fc02b96487636dc": {"sentence": "\u65af\u51ef\u72d7 IS A \u786c\u6bdb\u730e\u72d0\u3e74", "label": 0, "tree_id": "663", "term": "\u65af\u51ef\u72d7", "hypernym": "\u786c\u6bdb\u730e\u72d0\u3e74"}, "adcfdd45894a141ba916163fd5bc188dabb913d00ffd1e30d8e52aca": {"sentence": "\u65af\u51ef\u72d7 IS A \u65af\u5854\u798f\u5fb7\u72d7", "label": 0, "tree_id": "663", "term": "\u65af\u51ef\u72d7", "hypernym": "\u65af\u5854\u798f\u5fb7\u72d7"}, "7646af502220c30a3fcd5ef94d5adcc8ac8c35daaeef21785bc58eb6": {"sentence": "\u65af\u51ef\u72d7 IS A \u66fc\u5f7b\u65af\u7279\u72d7", "label": 0, "tree_id": "663", "term": "\u65af\u51ef\u72d7", "hypernym": "\u66fc\u5f7b\u65af\u7279\u72d7"}, "ea08e86e85c0f825b0504a927228f246bfc8f4fc743da1a279755e1c": {"sentence": "\u65af\u51ef\u72d7 IS A \u6807\u51c6\u96ea\u7eb3\u745e\u72ac", "label": 0, "tree_id": "663", "term": "\u65af\u51ef\u72d7", "hypernym": "\u6807\u51c6\u96ea\u7eb3\u745e\u72ac"}, "700ff625fb16ecadfa17fd33a9b276dd88add53754abe9378c22ff55": {"sentence": "\u65af\u51ef\u72d7 IS A \u5de8\u65af\u90a3\u7b56\u72fc\u72ac", "label": 0, "tree_id": "663", "term": "\u65af\u51ef\u72d7", "hypernym": "\u5de8\u65af\u90a3\u7b56\u72fc\u72ac"}, "7c992e8e0537060d5a041dfffb7513c7678ce752bb19eacf7cbd0182": {"sentence": "\u65af\u51ef\u72d7 IS A \u5c0f\u79cd\u9aef\u72d7", "label": 0, "tree_id": "663", "term": "\u65af\u51ef\u72d7", "hypernym": "\u5c0f\u79cd\u9aef\u72d7"}, "28e2e8f56197e2f37816c099bb6e8eb13fcfd2ef3bb24bf54f68080e": {"sentence": "\u65af\u51ef\u72d7 IS A \u5a01\u5c14\u58eb\u3e74", "label": 0, "tree_id": "663", "term": "\u65af\u51ef\u72d7", "hypernym": "\u5a01\u5c14\u58eb\u3e74"}, "03455c3af9b82f7f7802d661debd3edadac4f40a878d109698a456fa": {"sentence": "\u65af\u51ef\u72d7 IS A \u6e56\u533a\u77ee\u72ac", "label": 0, "tree_id": "663", "term": "\u65af\u51ef\u72d7", "hypernym": "\u6e56\u533a\u77ee\u72ac"}, "94c67914298cc0a46901f54b21d418b73a1e6128bd5ce4a55ab0765a": {"sentence": "\u65af\u51ef\u72d7 IS A \u9521\u5229\u54c8\u59c6\u72ac", "label": 0, "tree_id": "663", "term": "\u65af\u51ef\u72d7", "hypernym": "\u9521\u5229\u54c8\u59c6\u72ac"}, "51a3b47cc37bcdd04ee87b09c5a3b606473a140e4ca5e74574fa88f2": {"sentence": "\u65af\u51ef\u72d7 IS A \u65af\u5854\u798f\u90e1\u72d7", "label": 0, "tree_id": "663", "term": "\u65af\u51ef\u72d7", "hypernym": "\u65af\u5854\u798f\u90e1\u72d7"}, "10265b089c872c85a06963efd29b2bbdfcab5ec824b3860736c325cb": {"sentence": "\u65af\u51ef\u72d7 IS A \u77ed\u6bdb\u730e\u72d0\u3e74", "label": 0, "tree_id": "663", "term": "\u65af\u51ef\u72d7", "hypernym": "\u77ed\u6bdb\u730e\u72d0\u3e74"}, "d65290b794dc6e43af284cc2913831c6f40f5b82e83a174abafd7308": {"sentence": "\u897f\u85cf\u3e74 IS A \u5c0f\u730e\u72d7", "label": 1, "tree_id": "663", "term": "\u897f\u85cf\u3e74", "hypernym": "\u5c0f\u730e\u72d7"}, "485180ac41984b5364ad54fb08b1153bc944fd4e8054b4ffede3fe99": {"sentence": "\u897f\u85cf\u3e74 IS A \u6fb3\u5927\u5229\u4e9a\u3e74", "label": 0, "tree_id": "663", "term": "\u897f\u85cf\u3e74", "hypernym": "\u6fb3\u5927\u5229\u4e9a\u3e74"}, "95f2a5731f474a99f54f23f534fa66478dc132274195b8cfd0188bc6": {"sentence": "\u897f\u85cf\u3e74 IS A \u7231\u5c14\u5170\u3e74", "label": 0, "tree_id": "663", "term": "\u897f\u85cf\u3e74", "hypernym": "\u7231\u5c14\u5170\u3e74"}, "633ed5d1b0f0aaf12698a3b7810bf4a8f3eea82fc8cc04920953d9ae": {"sentence": "\u897f\u85cf\u3e74 IS A \u77ee\u811a\u72c4\u6587\u3e74", "label": 0, "tree_id": "663", "term": "\u897f\u85cf\u3e74", "hypernym": "\u77ee\u811a\u72c4\u6587\u3e74"}, "1d9951a93f0914ebdad9d1d0e4ee7f81799600c74fb7c05ddd8a7924": {"sentence": "\u897f\u85cf\u3e74 IS A \u535a\u5fb7\u730e\u72d0\u72ac", "label": 0, "tree_id": "663", "term": "\u897f\u85cf\u3e74", "hypernym": "\u535a\u5fb7\u730e\u72d0\u72ac"}, "89237935e4d0022b3af83539334a38e0ae0765a44cb0fa4c77d63968": {"sentence": "\u897f\u85cf\u3e74 IS A \u827e\u5c14\u8fbe\u72ac", "label": 0, "tree_id": "663", "term": "\u897f\u85cf\u3e74", "hypernym": "\u827e\u5c14\u8fbe\u72ac"}, "aa453b28d446e90f08f1fbb95ab40af2eeb157147599af740a8efaea": {"sentence": "\u897f\u85cf\u3e74 IS A \u51ef\u5229\u84dd\u3e74", "label": 0, "tree_id": "663", "term": "\u897f\u85cf\u3e74", "hypernym": "\u51ef\u5229\u84dd\u3e74"}, "3e1ca66f674855315f4d8ea80de2339a89ec7a4a7b3f058b527b2a6b": {"sentence": "\u897f\u85cf\u3e74 IS A \u730e\u72d0\u72ac", "label": 0, "tree_id": "663", "term": "\u897f\u85cf\u3e74", "hypernym": "\u730e\u72d0\u72ac"}, "a27abcde06709e8bf5af840fcf5fd44d544028a9e05a32e0a8185c05": {"sentence": "\u897f\u85cf\u3e74 IS A \u8d1d\u5fb7\u6797\u987f\u730e\u72d7", "label": 0, "tree_id": "663", "term": "\u897f\u85cf\u3e74", "hypernym": "\u8d1d\u5fb7\u6797\u987f\u730e\u72d7"}, "f7038507eaa3c85cc3a237ba007264be065e20f74157b5196a2620ca": {"sentence": "\u897f\u85cf\u3e74 IS A \u7ea6\u514b\u90e1\u72ac", "label": 0, "tree_id": "663", "term": "\u897f\u85cf\u3e74", "hypernym": "\u7ea6\u514b\u90e1\u72ac"}, "1a4676c879cb93c330b6b08b2da7fa45fa9eec4e9d9a03b37f598a90": {"sentence": "\u897f\u85cf\u3e74 IS A \u897f\u90e8\u9ad8\u5730\u767d\u3e74", "label": 0, "tree_id": "663", "term": "\u897f\u85cf\u3e74", "hypernym": "\u897f\u90e8\u9ad8\u5730\u767d\u3e74"}, "2f8daa88d27d4357598c081212181a806ab895ca259b49b0987fffd9": {"sentence": "\u897f\u85cf\u3e74 IS A \u53ed\u5587\u72d7", "label": 0, "tree_id": "663", "term": "\u897f\u85cf\u3e74", "hypernym": "\u53ed\u5587\u72d7"}, "a7ffc2766cc6bfdc1cd982f63842ca0f20fa50271c8453662bf47a1b": {"sentence": "\u897f\u85cf\u3e74 IS A \u632a\u5a01\u3e74", "label": 0, "tree_id": "663", "term": "\u897f\u85cf\u3e74", "hypernym": "\u632a\u5a01\u3e74"}, "07311278fa6932f537de07449522670e4b861d272203cc929425bddd": {"sentence": "\u897f\u85cf\u3e74 IS A \u6355\u9f20\u6897\u72ac", "label": 0, "tree_id": "663", "term": "\u897f\u85cf\u3e74", "hypernym": "\u6355\u9f20\u6897\u72ac"}, "0828cf40156b9d92c5b87b9b10c2cf60fc2fd3c7227644925a97396c": {"sentence": "\u897f\u85cf\u3e74 IS A \u51ef\u6069\u3e74\u72d7", "label": 0, "tree_id": "663", "term": "\u897f\u85cf\u3e74", "hypernym": "\u51ef\u6069\u3e74\u72d7"}, "1538936caeb9a0704c27c0f1eff8ffa7601bcd299cd1f519ae90192b": {"sentence": "\u897f\u85cf\u3e74 IS A \u7231\u5c14\u5170\u8f6f\u6bdb\u3e74", "label": 0, "tree_id": "663", "term": "\u897f\u85cf\u3e74", "hypernym": "\u7231\u5c14\u5170\u8f6f\u6bdb\u3e74"}, "6c7fa0110cf250685d6179e06a0d9ee175aed4f0d7752e2755d66244": {"sentence": "\u897f\u85cf\u3e74 IS A \u6ce2\u58eb\u987f\u72d7", "label": 0, "tree_id": "663", "term": "\u897f\u85cf\u3e74", "hypernym": "\u6ce2\u58eb\u987f\u72d7"}, "04f636a44880e974f183174772a025f076c64934a929263eb858bcda": {"sentence": "\u897f\u85cf\u3e74 IS A \u65af\u51ef\u72d7", "label": 0, "tree_id": "663", "term": "\u897f\u85cf\u3e74", "hypernym": "\u65af\u51ef\u72d7"}, "491e587ba0ea85cfb8dac635e3f1d88251e52cb9e978b5ef807b46f3": {"sentence": "\u897f\u85cf\u3e74 IS A \u8bfa\u798f\u514b\u3e74", "label": 0, "tree_id": "663", "term": "\u897f\u85cf\u3e74", "hypernym": "\u8bfa\u798f\u514b\u3e74"}, "2e7126d05d3eec5e26dfb1873ae44efdca36f06dc569b433ba39de90": {"sentence": "\u897f\u85cf\u3e74 IS A \u9aef\u72d7", "label": 0, "tree_id": "663", "term": "\u897f\u85cf\u3e74", "hypernym": "\u9aef\u72d7"}, "1511b9cc7e4064c7bc3a8222c27853a12e7ea020527c7d25e36b82bd": {"sentence": "\u897f\u85cf\u3e74 IS A \u4e1d\u6bdb\u3e74", "label": 0, "tree_id": "663", "term": "\u897f\u85cf\u3e74", "hypernym": "\u4e1d\u6bdb\u3e74"}, "baa5cc35f1bd3b67e1a1b736fa0fa6cc32bc6247f595838a4d96ef6a": {"sentence": "\u897f\u85cf\u3e74 IS A \u897f\u85cf\u5c0f\u72d7", "label": 0, "tree_id": "663", "term": "\u897f\u85cf\u3e74", "hypernym": "\u897f\u85cf\u5c0f\u72d7"}, "76dd98cdb177603c2d893f758862f7e7d95339ff45ace51b7d6cf4f7": {"sentence": "\u897f\u85cf\u3e74 IS A \u82cf\u683c\u5170\u79cd\u72d7", "label": 0, "tree_id": "663", "term": "\u897f\u85cf\u3e74", "hypernym": "\u82cf\u683c\u5170\u79cd\u72d7"}, "e603584b34ad4ae56466b032224c4bfe1750e32ebdfe16170f27c311": {"sentence": "\u897f\u85cf\u3e74 IS A \u521a\u6bdb\u730e\u72d0\u3e74", "label": 0, "tree_id": "663", "term": "\u897f\u85cf\u3e74", "hypernym": "\u521a\u6bdb\u730e\u72d0\u3e74"}, "2fb2a2b208643054f6ab22ff374d8cc993676e403178e613ad9095b9": {"sentence": "\u897f\u85cf\u3e74 IS A \u786c\u6bdb\u730e\u72d0\u3e74", "label": 0, "tree_id": "663", "term": "\u897f\u85cf\u3e74", "hypernym": "\u786c\u6bdb\u730e\u72d0\u3e74"}, "834e7dc243d968b18e3e7261c9c4f9e4fa1f8c849c2a6f3d87de175c": {"sentence": "\u897f\u85cf\u3e74 IS A \u65af\u5854\u798f\u5fb7\u72d7", "label": 0, "tree_id": "663", "term": "\u897f\u85cf\u3e74", "hypernym": "\u65af\u5854\u798f\u5fb7\u72d7"}, "e93e24d68d565a4abd6b21982aa8faae693dba511421538901a88c14": {"sentence": "\u897f\u85cf\u3e74 IS A \u66fc\u5f7b\u65af\u7279\u72d7", "label": 0, "tree_id": "663", "term": "\u897f\u85cf\u3e74", "hypernym": "\u66fc\u5f7b\u65af\u7279\u72d7"}, "db4dfa0714f3f9d11eb2b13e7c21515bbdcb2e6b6241b3292ae3f927": {"sentence": "\u897f\u85cf\u3e74 IS A \u6807\u51c6\u96ea\u7eb3\u745e\u72ac", "label": 0, "tree_id": "663", "term": "\u897f\u85cf\u3e74", "hypernym": "\u6807\u51c6\u96ea\u7eb3\u745e\u72ac"}, "21b1414e6e7772dc5ed8004aa0a63d7eca435d13ef47911d77a45d3d": {"sentence": "\u897f\u85cf\u3e74 IS A \u5de8\u65af\u90a3\u7b56\u72fc\u72ac", "label": 0, "tree_id": "663", "term": "\u897f\u85cf\u3e74", "hypernym": "\u5de8\u65af\u90a3\u7b56\u72fc\u72ac"}, "12894d005ac5f464ddc2d7d0f920bd13a0b5c19759dff222c9164bed": {"sentence": "\u897f\u85cf\u3e74 IS A \u5c0f\u79cd\u9aef\u72d7", "label": 0, "tree_id": "663", "term": "\u897f\u85cf\u3e74", "hypernym": "\u5c0f\u79cd\u9aef\u72d7"}, "b5b43e680790d7621d766f578629562002c43fbfecf990194780add7": {"sentence": "\u897f\u85cf\u3e74 IS A \u5a01\u5c14\u58eb\u3e74", "label": 0, "tree_id": "663", "term": "\u897f\u85cf\u3e74", "hypernym": "\u5a01\u5c14\u58eb\u3e74"}, "1604b209645e6dd68776b21e72f8be587543e73baf9af7c26380029f": {"sentence": "\u897f\u85cf\u3e74 IS A \u6e56\u533a\u77ee\u72ac", "label": 0, "tree_id": "663", "term": "\u897f\u85cf\u3e74", "hypernym": "\u6e56\u533a\u77ee\u72ac"}, "5db7e45f7c82ea4584496dec2b4d3164dc969ae11ed6bea6cd96239b": {"sentence": "\u897f\u85cf\u3e74 IS A \u9521\u5229\u54c8\u59c6\u72ac", "label": 0, "tree_id": "663", "term": "\u897f\u85cf\u3e74", "hypernym": "\u9521\u5229\u54c8\u59c6\u72ac"}, "c0752e8dcc517cce0d824c5af2c711f4bb2c21feb18d542ab4b41d48": {"sentence": "\u897f\u85cf\u3e74 IS A \u65af\u5854\u798f\u90e1\u72d7", "label": 0, "tree_id": "663", "term": "\u897f\u85cf\u3e74", "hypernym": "\u65af\u5854\u798f\u90e1\u72d7"}, "74b4ff727eabf0719a5b005342116426ba1563b4620a9f4aab094106": {"sentence": "\u897f\u85cf\u3e74 IS A \u77ed\u6bdb\u730e\u72d0\u3e74", "label": 0, "tree_id": "663", "term": "\u897f\u85cf\u3e74", "hypernym": "\u77ed\u6bdb\u730e\u72d0\u3e74"}, "8d29fec2207dded1808cac0b9172947042fad484ea262b48585bd470": {"sentence": "\u8bfa\u798f\u514b\u3e74 IS A \u5c0f\u730e\u72d7", "label": 1, "tree_id": "663", "term": "\u8bfa\u798f\u514b\u3e74", "hypernym": "\u5c0f\u730e\u72d7"}, "772ec6f513fe0cd11107b3af28dd0f59105ef98ff300471eac83f40e": {"sentence": "\u8bfa\u798f\u514b\u3e74 IS A \u6fb3\u5927\u5229\u4e9a\u3e74", "label": 0, "tree_id": "663", "term": "\u8bfa\u798f\u514b\u3e74", "hypernym": "\u6fb3\u5927\u5229\u4e9a\u3e74"}, "537e5385ab9d6b27532df36d4443519208c7cccc09bda2f3fd69f2d7": {"sentence": "\u8bfa\u798f\u514b\u3e74 IS A \u7231\u5c14\u5170\u3e74", "label": 0, "tree_id": "663", "term": "\u8bfa\u798f\u514b\u3e74", "hypernym": "\u7231\u5c14\u5170\u3e74"}, "57a1d648c781fa25af9f2e986ac1e3a748615ac90ea83695e05fd60c": {"sentence": "\u8bfa\u798f\u514b\u3e74 IS A \u77ee\u811a\u72c4\u6587\u3e74", "label": 0, "tree_id": "663", "term": "\u8bfa\u798f\u514b\u3e74", "hypernym": "\u77ee\u811a\u72c4\u6587\u3e74"}, "02ddb9f6208ca7bb193903cb74598e539ebdd8ff3442713bff0e1cdb": {"sentence": "\u8bfa\u798f\u514b\u3e74 IS A \u535a\u5fb7\u730e\u72d0\u72ac", "label": 0, "tree_id": "663", "term": "\u8bfa\u798f\u514b\u3e74", "hypernym": "\u535a\u5fb7\u730e\u72d0\u72ac"}, "0cbc28a1d45a711e982d7228a8acda4b436ce955c91460c5e6b65f53": {"sentence": "\u8bfa\u798f\u514b\u3e74 IS A \u827e\u5c14\u8fbe\u72ac", "label": 0, "tree_id": "663", "term": "\u8bfa\u798f\u514b\u3e74", "hypernym": "\u827e\u5c14\u8fbe\u72ac"}, "bb9adc5c8d0509c4f70f2e1feafc74cf28d864d705a45f689eecec81": {"sentence": "\u8bfa\u798f\u514b\u3e74 IS A \u51ef\u5229\u84dd\u3e74", "label": 0, "tree_id": "663", "term": "\u8bfa\u798f\u514b\u3e74", "hypernym": "\u51ef\u5229\u84dd\u3e74"}, "690aab6ade4bce7c151ac5f68a3d37abe0a451071ac2c405bc4429c4": {"sentence": "\u8bfa\u798f\u514b\u3e74 IS A \u730e\u72d0\u72ac", "label": 0, "tree_id": "663", "term": "\u8bfa\u798f\u514b\u3e74", "hypernym": "\u730e\u72d0\u72ac"}, "70721a646f47d43446539f705d295f1819703fc614ec0069e8b92104": {"sentence": "\u8bfa\u798f\u514b\u3e74 IS A \u8d1d\u5fb7\u6797\u987f\u730e\u72d7", "label": 0, "tree_id": "663", "term": "\u8bfa\u798f\u514b\u3e74", "hypernym": "\u8d1d\u5fb7\u6797\u987f\u730e\u72d7"}, "d248d62018e37fc429ed2bc5820859b1ab537445cdc7201c4d1ea9d4": {"sentence": "\u8bfa\u798f\u514b\u3e74 IS A \u7ea6\u514b\u90e1\u72ac", "label": 0, "tree_id": "663", "term": "\u8bfa\u798f\u514b\u3e74", "hypernym": "\u7ea6\u514b\u90e1\u72ac"}, "1deb620ee7329530ed6d24e10625559895e3e8b0c4e3573627bdee4d": {"sentence": "\u8bfa\u798f\u514b\u3e74 IS A \u897f\u90e8\u9ad8\u5730\u767d\u3e74", "label": 0, "tree_id": "663", "term": "\u8bfa\u798f\u514b\u3e74", "hypernym": "\u897f\u90e8\u9ad8\u5730\u767d\u3e74"}, "e4ce9783501f5c3200cb55b791dfcf5439388b0ece2b682cee63e121": {"sentence": "\u8bfa\u798f\u514b\u3e74 IS A \u53ed\u5587\u72d7", "label": 0, "tree_id": "663", "term": "\u8bfa\u798f\u514b\u3e74", "hypernym": "\u53ed\u5587\u72d7"}, "c604d2ec7755f04338379ab054f0b8fdbc14591c272d5354113bf082": {"sentence": "\u8bfa\u798f\u514b\u3e74 IS A \u632a\u5a01\u3e74", "label": 0, "tree_id": "663", "term": "\u8bfa\u798f\u514b\u3e74", "hypernym": "\u632a\u5a01\u3e74"}, "2b867b66ddaf6b50bed1b3af0522222dab038ec63220ea8cd3575400": {"sentence": "\u8bfa\u798f\u514b\u3e74 IS A \u6355\u9f20\u6897\u72ac", "label": 0, "tree_id": "663", "term": "\u8bfa\u798f\u514b\u3e74", "hypernym": "\u6355\u9f20\u6897\u72ac"}, "850b215323cb26589f5a7e06374771ce94037dbd4dc10a8c6e6d00bf": {"sentence": "\u8bfa\u798f\u514b\u3e74 IS A \u51ef\u6069\u3e74\u72d7", "label": 0, "tree_id": "663", "term": "\u8bfa\u798f\u514b\u3e74", "hypernym": "\u51ef\u6069\u3e74\u72d7"}, "3f205d25427e76f1895ac625feae1631658b284679ed578de59db283": {"sentence": "\u8bfa\u798f\u514b\u3e74 IS A \u7231\u5c14\u5170\u8f6f\u6bdb\u3e74", "label": 0, "tree_id": "663", "term": "\u8bfa\u798f\u514b\u3e74", "hypernym": "\u7231\u5c14\u5170\u8f6f\u6bdb\u3e74"}, "4af9a0917aba827723f260085d9907b973e6e977d12734aaa799754e": {"sentence": "\u8bfa\u798f\u514b\u3e74 IS A \u6ce2\u58eb\u987f\u72d7", "label": 0, "tree_id": "663", "term": "\u8bfa\u798f\u514b\u3e74", "hypernym": "\u6ce2\u58eb\u987f\u72d7"}, "6650f7de80369640163119f6916665dd0a34ca642db31922eeb7e186": {"sentence": "\u8bfa\u798f\u514b\u3e74 IS A \u65af\u51ef\u72d7", "label": 0, "tree_id": "663", "term": "\u8bfa\u798f\u514b\u3e74", "hypernym": "\u65af\u51ef\u72d7"}, "fb3d5fd80fdd29b836ee7ed7f4e8e5b8219f5cc488a437a15e5cedd5": {"sentence": "\u8bfa\u798f\u514b\u3e74 IS A \u897f\u85cf\u3e74", "label": 0, "tree_id": "663", "term": "\u8bfa\u798f\u514b\u3e74", "hypernym": "\u897f\u85cf\u3e74"}, "a625d5406ae88318713ffe23a4d652076f8e3a220ae346c0331c01c8": {"sentence": "\u8bfa\u798f\u514b\u3e74 IS A \u9aef\u72d7", "label": 0, "tree_id": "663", "term": "\u8bfa\u798f\u514b\u3e74", "hypernym": "\u9aef\u72d7"}, "eb554c71c0bcd0d40950c26d68f40512d4a3157f5ff7bee3213a3916": {"sentence": "\u8bfa\u798f\u514b\u3e74 IS A \u4e1d\u6bdb\u3e74", "label": 0, "tree_id": "663", "term": "\u8bfa\u798f\u514b\u3e74", "hypernym": "\u4e1d\u6bdb\u3e74"}, "4c79b5b361cb466a8e2ae4b3ba398184633efdb1337d1984e4581ca4": {"sentence": "\u8bfa\u798f\u514b\u3e74 IS A \u897f\u85cf\u5c0f\u72d7", "label": 0, "tree_id": "663", "term": "\u8bfa\u798f\u514b\u3e74", "hypernym": "\u897f\u85cf\u5c0f\u72d7"}, "467278f3a9b055817255b19a470ab4e72f657bf40416578f91564e7d": {"sentence": "\u8bfa\u798f\u514b\u3e74 IS A \u82cf\u683c\u5170\u79cd\u72d7", "label": 0, "tree_id": "663", "term": "\u8bfa\u798f\u514b\u3e74", "hypernym": "\u82cf\u683c\u5170\u79cd\u72d7"}, "1b7977a1f1d05d8a00d61cd0e298c0541a515355d60c03f940cf0fd7": {"sentence": "\u8bfa\u798f\u514b\u3e74 IS A \u521a\u6bdb\u730e\u72d0\u3e74", "label": 0, "tree_id": "663", "term": "\u8bfa\u798f\u514b\u3e74", "hypernym": "\u521a\u6bdb\u730e\u72d0\u3e74"}, "72d31c546df9d125f6d2a676f7ba35f09bcc4501a608baedb3ecf56a": {"sentence": "\u8bfa\u798f\u514b\u3e74 IS A \u786c\u6bdb\u730e\u72d0\u3e74", "label": 0, "tree_id": "663", "term": "\u8bfa\u798f\u514b\u3e74", "hypernym": "\u786c\u6bdb\u730e\u72d0\u3e74"}, "fe82cf625230d2a67463d7dadc3168c7e000ba8f7365e9a0f618a448": {"sentence": "\u8bfa\u798f\u514b\u3e74 IS A \u65af\u5854\u798f\u5fb7\u72d7", "label": 0, "tree_id": "663", "term": "\u8bfa\u798f\u514b\u3e74", "hypernym": "\u65af\u5854\u798f\u5fb7\u72d7"}, "1fe47a24110ac3cf08dead1c08442c1deb2faaa32372a825e43efd50": {"sentence": "\u8bfa\u798f\u514b\u3e74 IS A \u66fc\u5f7b\u65af\u7279\u72d7", "label": 0, "tree_id": "663", "term": "\u8bfa\u798f\u514b\u3e74", "hypernym": "\u66fc\u5f7b\u65af\u7279\u72d7"}, "2b5b5450d2743a8289171fec583e8af2f229e034af69b9450723b233": {"sentence": "\u8bfa\u798f\u514b\u3e74 IS A \u6807\u51c6\u96ea\u7eb3\u745e\u72ac", "label": 0, "tree_id": "663", "term": "\u8bfa\u798f\u514b\u3e74", "hypernym": "\u6807\u51c6\u96ea\u7eb3\u745e\u72ac"}, "24e40dfbf973b0e7180771638abd7015b0ec372054cceb719855b50a": {"sentence": "\u8bfa\u798f\u514b\u3e74 IS A \u5de8\u65af\u90a3\u7b56\u72fc\u72ac", "label": 0, "tree_id": "663", "term": "\u8bfa\u798f\u514b\u3e74", "hypernym": "\u5de8\u65af\u90a3\u7b56\u72fc\u72ac"}, "ca3061da4e3bcbee03c0c98e5607213ceb456369e18c9cca5c8a6693": {"sentence": "\u8bfa\u798f\u514b\u3e74 IS A \u5c0f\u79cd\u9aef\u72d7", "label": 0, "tree_id": "663", "term": "\u8bfa\u798f\u514b\u3e74", "hypernym": "\u5c0f\u79cd\u9aef\u72d7"}, "75054f580b600626792a7afe97ec2a799cce1da11a38f05b4d6c2a77": {"sentence": "\u8bfa\u798f\u514b\u3e74 IS A \u5a01\u5c14\u58eb\u3e74", "label": 0, "tree_id": "663", "term": "\u8bfa\u798f\u514b\u3e74", "hypernym": "\u5a01\u5c14\u58eb\u3e74"}, "76f667f3934b340b21b961851876095ac92e0c8e77048650664a8223": {"sentence": "\u8bfa\u798f\u514b\u3e74 IS A \u6e56\u533a\u77ee\u72ac", "label": 0, "tree_id": "663", "term": "\u8bfa\u798f\u514b\u3e74", "hypernym": "\u6e56\u533a\u77ee\u72ac"}, "d0c6e2c2acb17854af17fd256962312029298e979c492d57785187ce": {"sentence": "\u8bfa\u798f\u514b\u3e74 IS A \u9521\u5229\u54c8\u59c6\u72ac", "label": 0, "tree_id": "663", "term": "\u8bfa\u798f\u514b\u3e74", "hypernym": "\u9521\u5229\u54c8\u59c6\u72ac"}, "9c87797348c539ef7776e417873670dc81455e312365eb8ac9a5670c": {"sentence": "\u8bfa\u798f\u514b\u3e74 IS A \u65af\u5854\u798f\u90e1\u72d7", "label": 0, "tree_id": "663", "term": "\u8bfa\u798f\u514b\u3e74", "hypernym": "\u65af\u5854\u798f\u90e1\u72d7"}, "074828b3c04452e3596e36310094f22b053882d8e44de53ff9cace55": {"sentence": "\u8bfa\u798f\u514b\u3e74 IS A \u77ed\u6bdb\u730e\u72d0\u3e74", "label": 0, "tree_id": "663", "term": "\u8bfa\u798f\u514b\u3e74", "hypernym": "\u77ed\u6bdb\u730e\u72d0\u3e74"}, "cac0f51986645c47fa1282120084903e1f547ff2e88351d88425f0d7": {"sentence": "\u9aef\u72d7 IS A \u5c0f\u730e\u72d7", "label": 1, "tree_id": "663", "term": "\u9aef\u72d7", "hypernym": "\u5c0f\u730e\u72d7"}, "8b84ce827301748aadcd297079ecf884414c2f3d87afcb273b6018ab": {"sentence": "\u9aef\u72d7 IS A \u6fb3\u5927\u5229\u4e9a\u3e74", "label": 0, "tree_id": "663", "term": "\u9aef\u72d7", "hypernym": "\u6fb3\u5927\u5229\u4e9a\u3e74"}, "7258380f8e6a7d1edb52b89b7fd957dfc06e6a906d1bf604322a261d": {"sentence": "\u9aef\u72d7 IS A \u7231\u5c14\u5170\u3e74", "label": 0, "tree_id": "663", "term": "\u9aef\u72d7", "hypernym": "\u7231\u5c14\u5170\u3e74"}, "5938fc95a90754c9ef6f9d0029c3d142fd64f949f2d452f8bc633f42": {"sentence": "\u9aef\u72d7 IS A \u77ee\u811a\u72c4\u6587\u3e74", "label": 0, "tree_id": "663", "term": "\u9aef\u72d7", "hypernym": "\u77ee\u811a\u72c4\u6587\u3e74"}, "227739164cc049f1cbd66d2aa1d6092554fcf8f57be61a046e85fb65": {"sentence": "\u9aef\u72d7 IS A \u535a\u5fb7\u730e\u72d0\u72ac", "label": 0, "tree_id": "663", "term": "\u9aef\u72d7", "hypernym": "\u535a\u5fb7\u730e\u72d0\u72ac"}, "3491d2d451c29226d48b7921deb63369727c6aaaa6facbac3d8c4149": {"sentence": "\u9aef\u72d7 IS A \u827e\u5c14\u8fbe\u72ac", "label": 0, "tree_id": "663", "term": "\u9aef\u72d7", "hypernym": "\u827e\u5c14\u8fbe\u72ac"}, "398f14ac3bc40f93ddc73202ab1dbc2f468e3f3eb401f06bfa9f2734": {"sentence": "\u9aef\u72d7 IS A \u51ef\u5229\u84dd\u3e74", "label": 0, "tree_id": "663", "term": "\u9aef\u72d7", "hypernym": "\u51ef\u5229\u84dd\u3e74"}, "03b3df56308d7a39f4b436ed84bcd04276c7ed8fe6a78a821a25cd25": {"sentence": "\u9aef\u72d7 IS A \u730e\u72d0\u72ac", "label": 0, "tree_id": "663", "term": "\u9aef\u72d7", "hypernym": "\u730e\u72d0\u72ac"}, "82aaa968b447c2a0d6c4e7c977b967d91bcd45500ec38f75da555f4c": {"sentence": "\u9aef\u72d7 IS A \u8d1d\u5fb7\u6797\u987f\u730e\u72d7", "label": 0, "tree_id": "663", "term": "\u9aef\u72d7", "hypernym": "\u8d1d\u5fb7\u6797\u987f\u730e\u72d7"}, "eff923fdbc4a5f1fc100847103649c325f7c6bf82729dbf0a540bfa8": {"sentence": "\u9aef\u72d7 IS A \u7ea6\u514b\u90e1\u72ac", "label": 0, "tree_id": "663", "term": "\u9aef\u72d7", "hypernym": "\u7ea6\u514b\u90e1\u72ac"}, "a11734749970968dcf6288423bbadfa15564b6475daae19d78a662d7": {"sentence": "\u9aef\u72d7 IS A \u897f\u90e8\u9ad8\u5730\u767d\u3e74", "label": 0, "tree_id": "663", "term": "\u9aef\u72d7", "hypernym": "\u897f\u90e8\u9ad8\u5730\u767d\u3e74"}, "0818403329da6134dafbe6a3f8096055609b64d4eba89dcc4955134f": {"sentence": "\u9aef\u72d7 IS A \u53ed\u5587\u72d7", "label": 0, "tree_id": "663", "term": "\u9aef\u72d7", "hypernym": "\u53ed\u5587\u72d7"}, "0ba1ea3190c2dca9b3973e4bd9416935357f273baad664d18da573ad": {"sentence": "\u9aef\u72d7 IS A \u632a\u5a01\u3e74", "label": 0, "tree_id": "663", "term": "\u9aef\u72d7", "hypernym": "\u632a\u5a01\u3e74"}, "200532817de37c0c9928dfbcff06e9b9f46aaffc1e62d8262eac05c5": {"sentence": "\u9aef\u72d7 IS A \u6355\u9f20\u6897\u72ac", "label": 0, "tree_id": "663", "term": "\u9aef\u72d7", "hypernym": "\u6355\u9f20\u6897\u72ac"}, "a21d1e3a01b91ee16c197419c983f507e895b1da5504ee28c1e2607d": {"sentence": "\u9aef\u72d7 IS A \u51ef\u6069\u3e74\u72d7", "label": 0, "tree_id": "663", "term": "\u9aef\u72d7", "hypernym": "\u51ef\u6069\u3e74\u72d7"}, "ecda6d25d6a4e2d881aeb109d20b8191028cc9ef3bba64977a8d8ac0": {"sentence": "\u9aef\u72d7 IS A \u7231\u5c14\u5170\u8f6f\u6bdb\u3e74", "label": 0, "tree_id": "663", "term": "\u9aef\u72d7", "hypernym": "\u7231\u5c14\u5170\u8f6f\u6bdb\u3e74"}, "6bf343c744102fc9cf92aaf5600468b76f8b73f2c06134a8c80889f4": {"sentence": "\u9aef\u72d7 IS A \u6ce2\u58eb\u987f\u72d7", "label": 0, "tree_id": "663", "term": "\u9aef\u72d7", "hypernym": "\u6ce2\u58eb\u987f\u72d7"}, "b203185b08a8d38f746661b3f8bbe5c28aea58bac37bb1a354b65117": {"sentence": "\u9aef\u72d7 IS A \u65af\u51ef\u72d7", "label": 0, "tree_id": "663", "term": "\u9aef\u72d7", "hypernym": "\u65af\u51ef\u72d7"}, "ffcde1bde2afc6dd4af42aebbafcc473faf9390bdea695ab160d3ab8": {"sentence": "\u9aef\u72d7 IS A \u897f\u85cf\u3e74", "label": 0, "tree_id": "663", "term": "\u9aef\u72d7", "hypernym": "\u897f\u85cf\u3e74"}, "90423c6777cc7ce5a5160cfdaa9feb2f774923b3e3412a9462d538fb": {"sentence": "\u9aef\u72d7 IS A \u8bfa\u798f\u514b\u3e74", "label": 0, "tree_id": "663", "term": "\u9aef\u72d7", "hypernym": "\u8bfa\u798f\u514b\u3e74"}, "a0013e1217001af780e9978c960563076ca99f88e65fe3e4de10ccc7": {"sentence": "\u9aef\u72d7 IS A \u4e1d\u6bdb\u3e74", "label": 0, "tree_id": "663", "term": "\u9aef\u72d7", "hypernym": "\u4e1d\u6bdb\u3e74"}, "fe4f64b5a1b5a2c1f79b961204ec5eaa5f3846160a8bdda5bd0c0609": {"sentence": "\u9aef\u72d7 IS A \u897f\u85cf\u5c0f\u72d7", "label": 0, "tree_id": "663", "term": "\u9aef\u72d7", "hypernym": "\u897f\u85cf\u5c0f\u72d7"}, "d662e75641037f0c25753a92141cd35786510159b87b482aae424161": {"sentence": "\u9aef\u72d7 IS A \u82cf\u683c\u5170\u79cd\u72d7", "label": 0, "tree_id": "663", "term": "\u9aef\u72d7", "hypernym": "\u82cf\u683c\u5170\u79cd\u72d7"}, "ca9458c7376ccb83faa07c9f7ddcce7630375f42d9cfd68b0f9c1352": {"sentence": "\u9aef\u72d7 IS A \u521a\u6bdb\u730e\u72d0\u3e74", "label": 0, "tree_id": "663", "term": "\u9aef\u72d7", "hypernym": "\u521a\u6bdb\u730e\u72d0\u3e74"}, "e9ef18f060e8260f592ecb945f50183ee0ad657048a0dbaf41ed1376": {"sentence": "\u9aef\u72d7 IS A \u786c\u6bdb\u730e\u72d0\u3e74", "label": 0, "tree_id": "663", "term": "\u9aef\u72d7", "hypernym": "\u786c\u6bdb\u730e\u72d0\u3e74"}, "d3ca552164d22995f2c15a2f4e13096f9f5f3eb5853f35ce6633c797": {"sentence": "\u9aef\u72d7 IS A \u65af\u5854\u798f\u5fb7\u72d7", "label": 0, "tree_id": "663", "term": "\u9aef\u72d7", "hypernym": "\u65af\u5854\u798f\u5fb7\u72d7"}, "de18946c5b9670a4b8a2232919030f6386a0bda64e421f5cc0951e70": {"sentence": "\u9aef\u72d7 IS A \u66fc\u5f7b\u65af\u7279\u72d7", "label": 0, "tree_id": "663", "term": "\u9aef\u72d7", "hypernym": "\u66fc\u5f7b\u65af\u7279\u72d7"}, "5dc075cc8bd684258f7e9bec205e5d31d05dfdc15ad1f49788c99dab": {"sentence": "\u9aef\u72d7 IS A \u6807\u51c6\u96ea\u7eb3\u745e\u72ac", "label": 0, "tree_id": "663", "term": "\u9aef\u72d7", "hypernym": "\u6807\u51c6\u96ea\u7eb3\u745e\u72ac"}, "04feb71f5428dacb4ba80ec8cd9db0d11c4bba45ce2df1d3342c21b6": {"sentence": "\u9aef\u72d7 IS A \u5de8\u65af\u90a3\u7b56\u72fc\u72ac", "label": 0, "tree_id": "663", "term": "\u9aef\u72d7", "hypernym": "\u5de8\u65af\u90a3\u7b56\u72fc\u72ac"}, "a3d7518c9d0e40ea781554442934c9363403fcd140da25fecb0e5978": {"sentence": "\u9aef\u72d7 IS A \u5c0f\u79cd\u9aef\u72d7", "label": 0, "tree_id": "663", "term": "\u9aef\u72d7", "hypernym": "\u5c0f\u79cd\u9aef\u72d7"}, "4bbc580e9b09867c52a70a120d756a27938759e8b04d98ac379fe025": {"sentence": "\u9aef\u72d7 IS A \u5a01\u5c14\u58eb\u3e74", "label": 0, "tree_id": "663", "term": "\u9aef\u72d7", "hypernym": "\u5a01\u5c14\u58eb\u3e74"}, "109bc468987fd893e9fe1c239f19f45dc110326d1f226e04e9122da4": {"sentence": "\u9aef\u72d7 IS A \u6e56\u533a\u77ee\u72ac", "label": 0, "tree_id": "663", "term": "\u9aef\u72d7", "hypernym": "\u6e56\u533a\u77ee\u72ac"}, "1d9f99ab234f19e46bccd4aabf430e0348d88b2492b87487b7245ca3": {"sentence": "\u9aef\u72d7 IS A \u9521\u5229\u54c8\u59c6\u72ac", "label": 0, "tree_id": "663", "term": "\u9aef\u72d7", "hypernym": "\u9521\u5229\u54c8\u59c6\u72ac"}, "e54f9d4d877dab69317719f4ba2dea617d295a60a31fd998a63ce07d": {"sentence": "\u9aef\u72d7 IS A \u65af\u5854\u798f\u90e1\u72d7", "label": 0, "tree_id": "663", "term": "\u9aef\u72d7", "hypernym": "\u65af\u5854\u798f\u90e1\u72d7"}, "47794b21a4cadb2a664d936ebe1784c9fd7a0f4523eca77f5f5d7986": {"sentence": "\u9aef\u72d7 IS A \u77ed\u6bdb\u730e\u72d0\u3e74", "label": 0, "tree_id": "663", "term": "\u9aef\u72d7", "hypernym": "\u77ed\u6bdb\u730e\u72d0\u3e74"}, "17804ab075dfe30586b8dd63fd46e5f481ed8b63ea7e4faad3419406": {"sentence": "\u4e1d\u6bdb\u3e74 IS A \u5c0f\u730e\u72d7", "label": 1, "tree_id": "663", "term": "\u4e1d\u6bdb\u3e74", "hypernym": "\u5c0f\u730e\u72d7"}, "a2d388e2575a6613e8c3b5035713350ed47cc6d021204ef2d217f1c6": {"sentence": "\u4e1d\u6bdb\u3e74 IS A \u6fb3\u5927\u5229\u4e9a\u3e74", "label": 0, "tree_id": "663", "term": "\u4e1d\u6bdb\u3e74", "hypernym": "\u6fb3\u5927\u5229\u4e9a\u3e74"}, "d324b6715d1776fbdbf600cb46f860c9c5d91fec8db4bc3d9574f3a3": {"sentence": "\u4e1d\u6bdb\u3e74 IS A \u7231\u5c14\u5170\u3e74", "label": 0, "tree_id": "663", "term": "\u4e1d\u6bdb\u3e74", "hypernym": "\u7231\u5c14\u5170\u3e74"}, "41cb669768a590ab4004e7e4459ff306cbbfbddffd4d5afb69513973": {"sentence": "\u4e1d\u6bdb\u3e74 IS A \u77ee\u811a\u72c4\u6587\u3e74", "label": 0, "tree_id": "663", "term": "\u4e1d\u6bdb\u3e74", "hypernym": "\u77ee\u811a\u72c4\u6587\u3e74"}, "4c5ccafdaa1b2dc9c51a21afce48e9d4af0b98d8b597d6c8fec18b67": {"sentence": "\u4e1d\u6bdb\u3e74 IS A \u535a\u5fb7\u730e\u72d0\u72ac", "label": 0, "tree_id": "663", "term": "\u4e1d\u6bdb\u3e74", "hypernym": "\u535a\u5fb7\u730e\u72d0\u72ac"}, "e5983b1cf95b3614b54e918823f2d2e2b82c5e34570ff300b6aa4760": {"sentence": "\u4e1d\u6bdb\u3e74 IS A \u827e\u5c14\u8fbe\u72ac", "label": 0, "tree_id": "663", "term": "\u4e1d\u6bdb\u3e74", "hypernym": "\u827e\u5c14\u8fbe\u72ac"}, "e7814678f8de6709c1217c3ede77f316bbe8544a9be3ae022f726111": {"sentence": "\u4e1d\u6bdb\u3e74 IS A \u51ef\u5229\u84dd\u3e74", "label": 0, "tree_id": "663", "term": "\u4e1d\u6bdb\u3e74", "hypernym": "\u51ef\u5229\u84dd\u3e74"}, "8b013f7abb80c446eed26e80291badbfd36964cb90910148772deb1a": {"sentence": "\u4e1d\u6bdb\u3e74 IS A \u730e\u72d0\u72ac", "label": 0, "tree_id": "663", "term": "\u4e1d\u6bdb\u3e74", "hypernym": "\u730e\u72d0\u72ac"}, "c3c28623daadbe5df04ebb745f86eafb2a88e70522ad3579f2e927f9": {"sentence": "\u4e1d\u6bdb\u3e74 IS A \u8d1d\u5fb7\u6797\u987f\u730e\u72d7", "label": 0, "tree_id": "663", "term": "\u4e1d\u6bdb\u3e74", "hypernym": "\u8d1d\u5fb7\u6797\u987f\u730e\u72d7"}, "e3aa66ebba4b8b0c03961f9028fe61120760ab1cf85b0895e06489e2": {"sentence": "\u4e1d\u6bdb\u3e74 IS A \u7ea6\u514b\u90e1\u72ac", "label": 0, "tree_id": "663", "term": "\u4e1d\u6bdb\u3e74", "hypernym": "\u7ea6\u514b\u90e1\u72ac"}, "bf49c0a36ed42678826c883a4f4d65f797185b6dcefefc2b844f2a17": {"sentence": "\u4e1d\u6bdb\u3e74 IS A \u897f\u90e8\u9ad8\u5730\u767d\u3e74", "label": 0, "tree_id": "663", "term": "\u4e1d\u6bdb\u3e74", "hypernym": "\u897f\u90e8\u9ad8\u5730\u767d\u3e74"}, "5d843d06ca1894d31e185cf239a68acf4f121af5b9703f9ef8f770f3": {"sentence": "\u4e1d\u6bdb\u3e74 IS A \u53ed\u5587\u72d7", "label": 0, "tree_id": "663", "term": "\u4e1d\u6bdb\u3e74", "hypernym": "\u53ed\u5587\u72d7"}, "a2912655a88726fcfc007a7c666b4884da28bb14c338418539f01fbf": {"sentence": "\u4e1d\u6bdb\u3e74 IS A \u632a\u5a01\u3e74", "label": 0, "tree_id": "663", "term": "\u4e1d\u6bdb\u3e74", "hypernym": "\u632a\u5a01\u3e74"}, "654ae1e1e329f9a99c9d14754ab0f8311b23fb2450d81f4bfc03bf09": {"sentence": "\u4e1d\u6bdb\u3e74 IS A \u6355\u9f20\u6897\u72ac", "label": 0, "tree_id": "663", "term": "\u4e1d\u6bdb\u3e74", "hypernym": "\u6355\u9f20\u6897\u72ac"}, "67927e35fe71fc60dd410cd7d3d75aa16471306818216d881bffe38b": {"sentence": "\u4e1d\u6bdb\u3e74 IS A \u51ef\u6069\u3e74\u72d7", "label": 0, "tree_id": "663", "term": "\u4e1d\u6bdb\u3e74", "hypernym": "\u51ef\u6069\u3e74\u72d7"}, "1de1863104d53a6e02915ae4a07af776300df793dbf15ebdbfaeae22": {"sentence": "\u4e1d\u6bdb\u3e74 IS A \u7231\u5c14\u5170\u8f6f\u6bdb\u3e74", "label": 0, "tree_id": "663", "term": "\u4e1d\u6bdb\u3e74", "hypernym": "\u7231\u5c14\u5170\u8f6f\u6bdb\u3e74"}, "ac8172db5ea3f9ebc8acd40430de288cb77750cadc2d09f6e20ef9b7": {"sentence": "\u4e1d\u6bdb\u3e74 IS A \u6ce2\u58eb\u987f\u72d7", "label": 0, "tree_id": "663", "term": "\u4e1d\u6bdb\u3e74", "hypernym": "\u6ce2\u58eb\u987f\u72d7"}, "bde026c2962c2ddf2c2d024c75042c24af98597fb7c7d03d6b58aa46": {"sentence": "\u4e1d\u6bdb\u3e74 IS A \u65af\u51ef\u72d7", "label": 0, "tree_id": "663", "term": "\u4e1d\u6bdb\u3e74", "hypernym": "\u65af\u51ef\u72d7"}, "6ac623f133f26885d703fa01143dc0b6dc9f50bc849efc1509717b99": {"sentence": "\u4e1d\u6bdb\u3e74 IS A \u897f\u85cf\u3e74", "label": 0, "tree_id": "663", "term": "\u4e1d\u6bdb\u3e74", "hypernym": "\u897f\u85cf\u3e74"}, "a5e42fac5569cd67ef407771832af6543d442ab9b1f9f87cb17029e1": {"sentence": "\u4e1d\u6bdb\u3e74 IS A \u8bfa\u798f\u514b\u3e74", "label": 0, "tree_id": "663", "term": "\u4e1d\u6bdb\u3e74", "hypernym": "\u8bfa\u798f\u514b\u3e74"}, "d9735a56514ef227df0001828b5e9fc17a131d5435f35bd1b45a39d8": {"sentence": "\u4e1d\u6bdb\u3e74 IS A \u9aef\u72d7", "label": 0, "tree_id": "663", "term": "\u4e1d\u6bdb\u3e74", "hypernym": "\u9aef\u72d7"}, "15812be28adc79e2438163aac47018fcbf5420b5c9c7f9d6b18f5e60": {"sentence": "\u4e1d\u6bdb\u3e74 IS A \u897f\u85cf\u5c0f\u72d7", "label": 0, "tree_id": "663", "term": "\u4e1d\u6bdb\u3e74", "hypernym": "\u897f\u85cf\u5c0f\u72d7"}, "08c8b8b6404be9d6e364112339cf52f2d98110f12b525b36ff6dbdea": {"sentence": "\u4e1d\u6bdb\u3e74 IS A \u82cf\u683c\u5170\u79cd\u72d7", "label": 0, "tree_id": "663", "term": "\u4e1d\u6bdb\u3e74", "hypernym": "\u82cf\u683c\u5170\u79cd\u72d7"}, "5af56d5a6136475ee98d6a14f6397082fdba22bd2f5c7900b54906fa": {"sentence": "\u4e1d\u6bdb\u3e74 IS A \u521a\u6bdb\u730e\u72d0\u3e74", "label": 0, "tree_id": "663", "term": "\u4e1d\u6bdb\u3e74", "hypernym": "\u521a\u6bdb\u730e\u72d0\u3e74"}, "6f3e451cca8222fa4016179b5ffd1ab85b96e0e4ad8cb72bba0a4c83": {"sentence": "\u4e1d\u6bdb\u3e74 IS A \u786c\u6bdb\u730e\u72d0\u3e74", "label": 0, "tree_id": "663", "term": "\u4e1d\u6bdb\u3e74", "hypernym": "\u786c\u6bdb\u730e\u72d0\u3e74"}, "4959326d84131b07199207fe3b08795171bf65e50492c1fa563d7432": {"sentence": "\u4e1d\u6bdb\u3e74 IS A \u65af\u5854\u798f\u5fb7\u72d7", "label": 0, "tree_id": "663", "term": "\u4e1d\u6bdb\u3e74", "hypernym": "\u65af\u5854\u798f\u5fb7\u72d7"}, "0dec0a043129c4f53f40fd21c146cdb243834228e963f12570bc861c": {"sentence": "\u4e1d\u6bdb\u3e74 IS A \u66fc\u5f7b\u65af\u7279\u72d7", "label": 0, "tree_id": "663", "term": "\u4e1d\u6bdb\u3e74", "hypernym": "\u66fc\u5f7b\u65af\u7279\u72d7"}, "bc92d3165aec59f77339488bf02baaea0567a828ba675205d969291e": {"sentence": "\u4e1d\u6bdb\u3e74 IS A \u6807\u51c6\u96ea\u7eb3\u745e\u72ac", "label": 0, "tree_id": "663", "term": "\u4e1d\u6bdb\u3e74", "hypernym": "\u6807\u51c6\u96ea\u7eb3\u745e\u72ac"}, "c873b98e44992f808b66d3839de74577f898bacf9ab76bbb57c72f1e": {"sentence": "\u4e1d\u6bdb\u3e74 IS A \u5de8\u65af\u90a3\u7b56\u72fc\u72ac", "label": 0, "tree_id": "663", "term": "\u4e1d\u6bdb\u3e74", "hypernym": "\u5de8\u65af\u90a3\u7b56\u72fc\u72ac"}, "bd0b53a1c40115f521770a4390eb47699fa7b3b67c92ed3a97d37e20": {"sentence": "\u4e1d\u6bdb\u3e74 IS A \u5c0f\u79cd\u9aef\u72d7", "label": 0, "tree_id": "663", "term": "\u4e1d\u6bdb\u3e74", "hypernym": "\u5c0f\u79cd\u9aef\u72d7"}, "6bdda7614c404667983da07df45f69d18bea7a39088008c36829b618": {"sentence": "\u4e1d\u6bdb\u3e74 IS A \u5a01\u5c14\u58eb\u3e74", "label": 0, "tree_id": "663", "term": "\u4e1d\u6bdb\u3e74", "hypernym": "\u5a01\u5c14\u58eb\u3e74"}, "58d3bb216d91a5b83201b164c33e6654ae806389dc4674b60292d3e0": {"sentence": "\u4e1d\u6bdb\u3e74 IS A \u6e56\u533a\u77ee\u72ac", "label": 0, "tree_id": "663", "term": "\u4e1d\u6bdb\u3e74", "hypernym": "\u6e56\u533a\u77ee\u72ac"}, "88053cbfe06b25e9a9af3150a80c0f842879fa389430c37f35a29971": {"sentence": "\u4e1d\u6bdb\u3e74 IS A \u9521\u5229\u54c8\u59c6\u72ac", "label": 0, "tree_id": "663", "term": "\u4e1d\u6bdb\u3e74", "hypernym": "\u9521\u5229\u54c8\u59c6\u72ac"}, "04dca54c7090da5cb16cbed296cf49b87bd540eb278ba4ddf850cd2a": {"sentence": "\u4e1d\u6bdb\u3e74 IS A \u65af\u5854\u798f\u90e1\u72d7", "label": 0, "tree_id": "663", "term": "\u4e1d\u6bdb\u3e74", "hypernym": "\u65af\u5854\u798f\u90e1\u72d7"}, "5e2f5969300f828598786b31dce7ea9bdcbcd86836f925d7676ca908": {"sentence": "\u4e1d\u6bdb\u3e74 IS A \u77ed\u6bdb\u730e\u72d0\u3e74", "label": 0, "tree_id": "663", "term": "\u4e1d\u6bdb\u3e74", "hypernym": "\u77ed\u6bdb\u730e\u72d0\u3e74"}, "323ca29ff27f3724372487b7d30587c0e35456d36d9c6172e9cf40be": {"sentence": "\u897f\u85cf\u5c0f\u72d7 IS A \u5c0f\u730e\u72d7", "label": 1, "tree_id": "663", "term": "\u897f\u85cf\u5c0f\u72d7", "hypernym": "\u5c0f\u730e\u72d7"}, "7cd4c65ff08feec51e9c93b8ff5958c3a8fa4d6c75a991ab2323051b": {"sentence": "\u897f\u85cf\u5c0f\u72d7 IS A \u6fb3\u5927\u5229\u4e9a\u3e74", "label": 0, "tree_id": "663", "term": "\u897f\u85cf\u5c0f\u72d7", "hypernym": "\u6fb3\u5927\u5229\u4e9a\u3e74"}, "78fdb977ab51d83c58259673844a0abec7b6258305378afde713d4e7": {"sentence": "\u897f\u85cf\u5c0f\u72d7 IS A \u7231\u5c14\u5170\u3e74", "label": 0, "tree_id": "663", "term": "\u897f\u85cf\u5c0f\u72d7", "hypernym": "\u7231\u5c14\u5170\u3e74"}, "3fd7dbe5432645584005a1e0359a43e9b5a46713618d265072974e53": {"sentence": "\u897f\u85cf\u5c0f\u72d7 IS A \u77ee\u811a\u72c4\u6587\u3e74", "label": 0, "tree_id": "663", "term": "\u897f\u85cf\u5c0f\u72d7", "hypernym": "\u77ee\u811a\u72c4\u6587\u3e74"}, "d0a11273fa2f5f590242ccd4b87422e4b9979e63646f45a9a4f6c94c": {"sentence": "\u897f\u85cf\u5c0f\u72d7 IS A \u535a\u5fb7\u730e\u72d0\u72ac", "label": 0, "tree_id": "663", "term": "\u897f\u85cf\u5c0f\u72d7", "hypernym": "\u535a\u5fb7\u730e\u72d0\u72ac"}, "e74b2d5085c72327102348d736f14bbee9e331b4f3187b4f0194f719": {"sentence": "\u897f\u85cf\u5c0f\u72d7 IS A \u827e\u5c14\u8fbe\u72ac", "label": 0, "tree_id": "663", "term": "\u897f\u85cf\u5c0f\u72d7", "hypernym": "\u827e\u5c14\u8fbe\u72ac"}, "3bddba6c68a8b0034817eb41ad73346fac09f6d20702be311bb4aafd": {"sentence": "\u897f\u85cf\u5c0f\u72d7 IS A \u51ef\u5229\u84dd\u3e74", "label": 0, "tree_id": "663", "term": "\u897f\u85cf\u5c0f\u72d7", "hypernym": "\u51ef\u5229\u84dd\u3e74"}, "e2414a402a290f05c1e19278d7dfe835c56e3553b9ba89c3fed31634": {"sentence": "\u897f\u85cf\u5c0f\u72d7 IS A \u730e\u72d0\u72ac", "label": 0, "tree_id": "663", "term": "\u897f\u85cf\u5c0f\u72d7", "hypernym": "\u730e\u72d0\u72ac"}, "846ae87056c606506145ef44e073cfa3aa13ec298f56b8013e1cd0ad": {"sentence": "\u897f\u85cf\u5c0f\u72d7 IS A \u8d1d\u5fb7\u6797\u987f\u730e\u72d7", "label": 0, "tree_id": "663", "term": "\u897f\u85cf\u5c0f\u72d7", "hypernym": "\u8d1d\u5fb7\u6797\u987f\u730e\u72d7"}, "1621f5620b920aa29d7b7bb671f703c6876c568e100a2bbe7a0245bf": {"sentence": "\u897f\u85cf\u5c0f\u72d7 IS A \u7ea6\u514b\u90e1\u72ac", "label": 0, "tree_id": "663", "term": "\u897f\u85cf\u5c0f\u72d7", "hypernym": "\u7ea6\u514b\u90e1\u72ac"}, "5af3fc4bfa02dcf8aef676e17ee672fc1c1fe15b841ae27ce539d590": {"sentence": "\u897f\u85cf\u5c0f\u72d7 IS A \u897f\u90e8\u9ad8\u5730\u767d\u3e74", "label": 0, "tree_id": "663", "term": "\u897f\u85cf\u5c0f\u72d7", "hypernym": "\u897f\u90e8\u9ad8\u5730\u767d\u3e74"}, "9a0a5dc9506bcdc539d0682728725f76748fd870b590f8f17cf55a7d": {"sentence": "\u897f\u85cf\u5c0f\u72d7 IS A \u53ed\u5587\u72d7", "label": 0, "tree_id": "663", "term": "\u897f\u85cf\u5c0f\u72d7", "hypernym": "\u53ed\u5587\u72d7"}, "1b829e26e0fe86759204faac0e2cedfd19ad47712b9b56df8dffc5f9": {"sentence": "\u897f\u85cf\u5c0f\u72d7 IS A \u632a\u5a01\u3e74", "label": 0, "tree_id": "663", "term": "\u897f\u85cf\u5c0f\u72d7", "hypernym": "\u632a\u5a01\u3e74"}, "11645aed6dc83c96000adb34f6693cc4fcb5fa444d8cfa14eadd301e": {"sentence": "\u897f\u85cf\u5c0f\u72d7 IS A \u6355\u9f20\u6897\u72ac", "label": 0, "tree_id": "663", "term": "\u897f\u85cf\u5c0f\u72d7", "hypernym": "\u6355\u9f20\u6897\u72ac"}, "dd5193d996edff6f4132c7f111031b957e4eb368b63b82348bc49a66": {"sentence": "\u897f\u85cf\u5c0f\u72d7 IS A \u51ef\u6069\u3e74\u72d7", "label": 0, "tree_id": "663", "term": "\u897f\u85cf\u5c0f\u72d7", "hypernym": "\u51ef\u6069\u3e74\u72d7"}, "1b512b8d4f8f873ebd87fea4f281b5d20d2abe15efc62f08c600c627": {"sentence": "\u897f\u85cf\u5c0f\u72d7 IS A \u7231\u5c14\u5170\u8f6f\u6bdb\u3e74", "label": 0, "tree_id": "663", "term": "\u897f\u85cf\u5c0f\u72d7", "hypernym": "\u7231\u5c14\u5170\u8f6f\u6bdb\u3e74"}, "3c17694dac2c175915dc1bc5525a3b403a495d12b7eaabc0eb7e49a6": {"sentence": "\u897f\u85cf\u5c0f\u72d7 IS A \u6ce2\u58eb\u987f\u72d7", "label": 0, "tree_id": "663", "term": "\u897f\u85cf\u5c0f\u72d7", "hypernym": "\u6ce2\u58eb\u987f\u72d7"}, "f0d6457f63bd78216627b7cc4d83a4b90fb04f6cda58f1c059d1e844": {"sentence": "\u897f\u85cf\u5c0f\u72d7 IS A \u65af\u51ef\u72d7", "label": 0, "tree_id": "663", "term": "\u897f\u85cf\u5c0f\u72d7", "hypernym": "\u65af\u51ef\u72d7"}, "b6fbd5768649bc99b1d119b2e5a3b2b526e0b8cffc8e4cfd2eb3ad43": {"sentence": "\u897f\u85cf\u5c0f\u72d7 IS A \u897f\u85cf\u3e74", "label": 0, "tree_id": "663", "term": "\u897f\u85cf\u5c0f\u72d7", "hypernym": "\u897f\u85cf\u3e74"}, "2b3daf4b3cafa99313876376fa59ad115c9f450718ebad1a3060dd0b": {"sentence": "\u897f\u85cf\u5c0f\u72d7 IS A \u8bfa\u798f\u514b\u3e74", "label": 0, "tree_id": "663", "term": "\u897f\u85cf\u5c0f\u72d7", "hypernym": "\u8bfa\u798f\u514b\u3e74"}, "06e91ccf5d00f15910697d52998e54025d15cb1df3344a02079ec2b0": {"sentence": "\u897f\u85cf\u5c0f\u72d7 IS A \u9aef\u72d7", "label": 0, "tree_id": "663", "term": "\u897f\u85cf\u5c0f\u72d7", "hypernym": "\u9aef\u72d7"}, "284fa00a47190f479b6f8c66f32e3be10c2ecd957ff1f8bb903b8712": {"sentence": "\u897f\u85cf\u5c0f\u72d7 IS A \u4e1d\u6bdb\u3e74", "label": 0, "tree_id": "663", "term": "\u897f\u85cf\u5c0f\u72d7", "hypernym": "\u4e1d\u6bdb\u3e74"}, "796452af5cfac63adf17ac93ad9e91a60598104c22e4b478704a9db9": {"sentence": "\u897f\u85cf\u5c0f\u72d7 IS A \u82cf\u683c\u5170\u79cd\u72d7", "label": 0, "tree_id": "663", "term": "\u897f\u85cf\u5c0f\u72d7", "hypernym": "\u82cf\u683c\u5170\u79cd\u72d7"}, "75cae11b2ed85d2761fc372097e73947eb1241054af83b05974b13f2": {"sentence": "\u897f\u85cf\u5c0f\u72d7 IS A \u521a\u6bdb\u730e\u72d0\u3e74", "label": 0, "tree_id": "663", "term": "\u897f\u85cf\u5c0f\u72d7", "hypernym": "\u521a\u6bdb\u730e\u72d0\u3e74"}, "ce38b6a88ff890c4210d8b87656a20bb88970ad50aaac97ca6300e26": {"sentence": "\u897f\u85cf\u5c0f\u72d7 IS A \u786c\u6bdb\u730e\u72d0\u3e74", "label": 0, "tree_id": "663", "term": "\u897f\u85cf\u5c0f\u72d7", "hypernym": "\u786c\u6bdb\u730e\u72d0\u3e74"}, "d045ddc7d37bc9d70ac1e24d6035bf2a7dc9988e39d7499cea78ca37": {"sentence": "\u897f\u85cf\u5c0f\u72d7 IS A \u65af\u5854\u798f\u5fb7\u72d7", "label": 0, "tree_id": "663", "term": "\u897f\u85cf\u5c0f\u72d7", "hypernym": "\u65af\u5854\u798f\u5fb7\u72d7"}, "a6355a1b35b637518ef7808877b5122914d713482cae0bfaf5cdd632": {"sentence": "\u897f\u85cf\u5c0f\u72d7 IS A \u66fc\u5f7b\u65af\u7279\u72d7", "label": 0, "tree_id": "663", "term": "\u897f\u85cf\u5c0f\u72d7", "hypernym": "\u66fc\u5f7b\u65af\u7279\u72d7"}, "202552330c340f5c7930eb63416430c76244e3b9364becd4b00e9381": {"sentence": "\u897f\u85cf\u5c0f\u72d7 IS A \u6807\u51c6\u96ea\u7eb3\u745e\u72ac", "label": 0, "tree_id": "663", "term": "\u897f\u85cf\u5c0f\u72d7", "hypernym": "\u6807\u51c6\u96ea\u7eb3\u745e\u72ac"}, "6b89db2848feffa2851a3741e3762c3642fd241c53a4a457bb3c5d5d": {"sentence": "\u897f\u85cf\u5c0f\u72d7 IS A \u5de8\u65af\u90a3\u7b56\u72fc\u72ac", "label": 0, "tree_id": "663", "term": "\u897f\u85cf\u5c0f\u72d7", "hypernym": "\u5de8\u65af\u90a3\u7b56\u72fc\u72ac"}, "e79817b37a637041630e3e088287682abac7332f8acc0679a5ec434f": {"sentence": "\u897f\u85cf\u5c0f\u72d7 IS A \u5c0f\u79cd\u9aef\u72d7", "label": 0, "tree_id": "663", "term": "\u897f\u85cf\u5c0f\u72d7", "hypernym": "\u5c0f\u79cd\u9aef\u72d7"}, "0cab87fc99d5d4a371091e467fbfdac4ae1dbdc808b475dcbfa0d809": {"sentence": "\u897f\u85cf\u5c0f\u72d7 IS A \u5a01\u5c14\u58eb\u3e74", "label": 0, "tree_id": "663", "term": "\u897f\u85cf\u5c0f\u72d7", "hypernym": "\u5a01\u5c14\u58eb\u3e74"}, "3e7f5b877e79b6f20c8fd5f6ccc69eec0272313a2582134ddd212224": {"sentence": "\u897f\u85cf\u5c0f\u72d7 IS A \u6e56\u533a\u77ee\u72ac", "label": 0, "tree_id": "663", "term": "\u897f\u85cf\u5c0f\u72d7", "hypernym": "\u6e56\u533a\u77ee\u72ac"}, "d25facb4fdbf11ed171d9e7e4c91d0d3e6d40e9e6b5e78e6a6a1b1c5": {"sentence": "\u897f\u85cf\u5c0f\u72d7 IS A \u9521\u5229\u54c8\u59c6\u72ac", "label": 0, "tree_id": "663", "term": "\u897f\u85cf\u5c0f\u72d7", "hypernym": "\u9521\u5229\u54c8\u59c6\u72ac"}, "31beaf21d555de4f9cf954a5ed137b9f2bfa2005ef7e45fced844236": {"sentence": "\u897f\u85cf\u5c0f\u72d7 IS A \u65af\u5854\u798f\u90e1\u72d7", "label": 0, "tree_id": "663", "term": "\u897f\u85cf\u5c0f\u72d7", "hypernym": "\u65af\u5854\u798f\u90e1\u72d7"}, "2992ba32b6c3a96b709a76a7c715f54acae65b8e40fa80b922618bf5": {"sentence": "\u897f\u85cf\u5c0f\u72d7 IS A \u77ed\u6bdb\u730e\u72d0\u3e74", "label": 0, "tree_id": "663", "term": "\u897f\u85cf\u5c0f\u72d7", "hypernym": "\u77ed\u6bdb\u730e\u72d0\u3e74"}, "c1351879765d172ca5650319e39d331a80c75e134e951ac2e2f32a95": {"sentence": "\u82cf\u683c\u5170\u79cd\u72d7 IS A \u5c0f\u730e\u72d7", "label": 1, "tree_id": "663", "term": "\u82cf\u683c\u5170\u79cd\u72d7", "hypernym": "\u5c0f\u730e\u72d7"}, "e6305a6d0bd0d02d159449917a95dff66a0efb0bd77ed219500057ae": {"sentence": "\u82cf\u683c\u5170\u79cd\u72d7 IS A \u6fb3\u5927\u5229\u4e9a\u3e74", "label": 0, "tree_id": "663", "term": "\u82cf\u683c\u5170\u79cd\u72d7", "hypernym": "\u6fb3\u5927\u5229\u4e9a\u3e74"}, "ddf9f0dedeb19ecb37184051891a9ff4ff75f0d2aed62be34978f3f4": {"sentence": "\u82cf\u683c\u5170\u79cd\u72d7 IS A \u7231\u5c14\u5170\u3e74", "label": 0, "tree_id": "663", "term": "\u82cf\u683c\u5170\u79cd\u72d7", "hypernym": "\u7231\u5c14\u5170\u3e74"}, "770ff41bc8efaf9e42024968e2e7638dcf82452ac71c134d55563326": {"sentence": "\u82cf\u683c\u5170\u79cd\u72d7 IS A \u77ee\u811a\u72c4\u6587\u3e74", "label": 0, "tree_id": "663", "term": "\u82cf\u683c\u5170\u79cd\u72d7", "hypernym": "\u77ee\u811a\u72c4\u6587\u3e74"}, "cefcc4fc6f77b3cdd7280399cfbbf5dd1e8dc83ffadd23f37344ed47": {"sentence": "\u82cf\u683c\u5170\u79cd\u72d7 IS A \u535a\u5fb7\u730e\u72d0\u72ac", "label": 0, "tree_id": "663", "term": "\u82cf\u683c\u5170\u79cd\u72d7", "hypernym": "\u535a\u5fb7\u730e\u72d0\u72ac"}, "c23d132664c0bee9a8d69531a4ae0962b3932774b4d33b61b7c34f37": {"sentence": "\u82cf\u683c\u5170\u79cd\u72d7 IS A \u827e\u5c14\u8fbe\u72ac", "label": 0, "tree_id": "663", "term": "\u82cf\u683c\u5170\u79cd\u72d7", "hypernym": "\u827e\u5c14\u8fbe\u72ac"}, "86e46b401519f964337d3b97cacb35b266895e4aea6c6d2c4682e0a4": {"sentence": "\u82cf\u683c\u5170\u79cd\u72d7 IS A \u51ef\u5229\u84dd\u3e74", "label": 0, "tree_id": "663", "term": "\u82cf\u683c\u5170\u79cd\u72d7", "hypernym": "\u51ef\u5229\u84dd\u3e74"}, "cc63a97518c5af0f296e4093c1eb7d8d8c7ae3d3a628db31a7d837af": {"sentence": "\u82cf\u683c\u5170\u79cd\u72d7 IS A \u730e\u72d0\u72ac", "label": 0, "tree_id": "663", "term": "\u82cf\u683c\u5170\u79cd\u72d7", "hypernym": "\u730e\u72d0\u72ac"}, "6eaba3a189b1274b05de79156f78a2a84cd0c05a6afe47ef6f1a953e": {"sentence": "\u82cf\u683c\u5170\u79cd\u72d7 IS A \u8d1d\u5fb7\u6797\u987f\u730e\u72d7", "label": 0, "tree_id": "663", "term": "\u82cf\u683c\u5170\u79cd\u72d7", "hypernym": "\u8d1d\u5fb7\u6797\u987f\u730e\u72d7"}, "b89332707980f31e88759342b3deddaacdec9c4149c7984e67359a7f": {"sentence": "\u82cf\u683c\u5170\u79cd\u72d7 IS A \u7ea6\u514b\u90e1\u72ac", "label": 0, "tree_id": "663", "term": "\u82cf\u683c\u5170\u79cd\u72d7", "hypernym": "\u7ea6\u514b\u90e1\u72ac"}, "5df6cc1a1d28b3f6a26bf3e28dd8b1a20cdb67c3e399ba258152b93c": {"sentence": "\u82cf\u683c\u5170\u79cd\u72d7 IS A \u897f\u90e8\u9ad8\u5730\u767d\u3e74", "label": 0, "tree_id": "663", "term": "\u82cf\u683c\u5170\u79cd\u72d7", "hypernym": "\u897f\u90e8\u9ad8\u5730\u767d\u3e74"}, "bd61fd08e962475b3c8ee4ed41a75fe1f389aea28b281d6fac7dc6ed": {"sentence": "\u82cf\u683c\u5170\u79cd\u72d7 IS A \u53ed\u5587\u72d7", "label": 0, "tree_id": "663", "term": "\u82cf\u683c\u5170\u79cd\u72d7", "hypernym": "\u53ed\u5587\u72d7"}, "b17d3ba7a11a7b2f27d4f58fec1c7878ad477dd40ce82c7a1dff8d74": {"sentence": "\u82cf\u683c\u5170\u79cd\u72d7 IS A \u632a\u5a01\u3e74", "label": 0, "tree_id": "663", "term": "\u82cf\u683c\u5170\u79cd\u72d7", "hypernym": "\u632a\u5a01\u3e74"}, "cd69ab58c59db58d02ec988d252a256ede7258a5c4ee1876642fe6ab": {"sentence": "\u82cf\u683c\u5170\u79cd\u72d7 IS A \u6355\u9f20\u6897\u72ac", "label": 0, "tree_id": "663", "term": "\u82cf\u683c\u5170\u79cd\u72d7", "hypernym": "\u6355\u9f20\u6897\u72ac"}, "10c7144447427ad7e1e0e0bbe339fa11ecaf28b7d647dc9440895175": {"sentence": "\u82cf\u683c\u5170\u79cd\u72d7 IS A \u51ef\u6069\u3e74\u72d7", "label": 0, "tree_id": "663", "term": "\u82cf\u683c\u5170\u79cd\u72d7", "hypernym": "\u51ef\u6069\u3e74\u72d7"}, "ee7a55d325ffcbd70efcce5fe9970a94f75e5673aa6ae22f4f52c39a": {"sentence": "\u82cf\u683c\u5170\u79cd\u72d7 IS A \u7231\u5c14\u5170\u8f6f\u6bdb\u3e74", "label": 0, "tree_id": "663", "term": "\u82cf\u683c\u5170\u79cd\u72d7", "hypernym": "\u7231\u5c14\u5170\u8f6f\u6bdb\u3e74"}, "baacb85f5f8c1168882dd8a51c0a03e0d7d26abf13f103d796a417a1": {"sentence": "\u82cf\u683c\u5170\u79cd\u72d7 IS A \u6ce2\u58eb\u987f\u72d7", "label": 0, "tree_id": "663", "term": "\u82cf\u683c\u5170\u79cd\u72d7", "hypernym": "\u6ce2\u58eb\u987f\u72d7"}, "ab39c99b53e7290723ec91f2cf3731b3a7c24fd2da679ce568f54fc4": {"sentence": "\u82cf\u683c\u5170\u79cd\u72d7 IS A \u65af\u51ef\u72d7", "label": 0, "tree_id": "663", "term": "\u82cf\u683c\u5170\u79cd\u72d7", "hypernym": "\u65af\u51ef\u72d7"}, "2d21c087988a1dad8bd7b282bca4f183c75d3707e8b84eca093b554e": {"sentence": "\u82cf\u683c\u5170\u79cd\u72d7 IS A \u897f\u85cf\u3e74", "label": 0, "tree_id": "663", "term": "\u82cf\u683c\u5170\u79cd\u72d7", "hypernym": "\u897f\u85cf\u3e74"}, "425bb1bf2a2578d64176c6ea3e9f6f3d85ebe23ae23857accbf8516e": {"sentence": "\u82cf\u683c\u5170\u79cd\u72d7 IS A \u8bfa\u798f\u514b\u3e74", "label": 0, "tree_id": "663", "term": "\u82cf\u683c\u5170\u79cd\u72d7", "hypernym": "\u8bfa\u798f\u514b\u3e74"}, "a9a0a5f4d7b8ad3e252bff029ac4ad7668d89133b2751e4f0d559614": {"sentence": "\u82cf\u683c\u5170\u79cd\u72d7 IS A \u9aef\u72d7", "label": 0, "tree_id": "663", "term": "\u82cf\u683c\u5170\u79cd\u72d7", "hypernym": "\u9aef\u72d7"}, "81acb1092e8d7865850a8f21b368d0a74ede08b85e55f46cbe5a28ab": {"sentence": "\u82cf\u683c\u5170\u79cd\u72d7 IS A \u4e1d\u6bdb\u3e74", "label": 0, "tree_id": "663", "term": "\u82cf\u683c\u5170\u79cd\u72d7", "hypernym": "\u4e1d\u6bdb\u3e74"}, "976c98fb92adf9a758b0b191c2f8107fdae3b02c963c87e6d6dcc566": {"sentence": "\u82cf\u683c\u5170\u79cd\u72d7 IS A \u897f\u85cf\u5c0f\u72d7", "label": 0, "tree_id": "663", "term": "\u82cf\u683c\u5170\u79cd\u72d7", "hypernym": "\u897f\u85cf\u5c0f\u72d7"}, "14240a7574b53c1e3dbb45d37f1e1c9e49db718541b741f4f35f9ef9": {"sentence": "\u82cf\u683c\u5170\u79cd\u72d7 IS A \u521a\u6bdb\u730e\u72d0\u3e74", "label": 0, "tree_id": "663", "term": "\u82cf\u683c\u5170\u79cd\u72d7", "hypernym": "\u521a\u6bdb\u730e\u72d0\u3e74"}, "421e03e9e946971719bb2d007544f72b241bdb52bdb536a947aaabd2": {"sentence": "\u82cf\u683c\u5170\u79cd\u72d7 IS A \u786c\u6bdb\u730e\u72d0\u3e74", "label": 0, "tree_id": "663", "term": "\u82cf\u683c\u5170\u79cd\u72d7", "hypernym": "\u786c\u6bdb\u730e\u72d0\u3e74"}, "758655f7da7ca2fe4af2bc20e0837c0a4497a7f9380aaa63fad745c2": {"sentence": "\u82cf\u683c\u5170\u79cd\u72d7 IS A \u65af\u5854\u798f\u5fb7\u72d7", "label": 0, "tree_id": "663", "term": "\u82cf\u683c\u5170\u79cd\u72d7", "hypernym": "\u65af\u5854\u798f\u5fb7\u72d7"}, "2ce6c3b19d9ddbeeda9ee1a56b348466d3086a4d335440ad62a76a0b": {"sentence": "\u82cf\u683c\u5170\u79cd\u72d7 IS A \u66fc\u5f7b\u65af\u7279\u72d7", "label": 0, "tree_id": "663", "term": "\u82cf\u683c\u5170\u79cd\u72d7", "hypernym": "\u66fc\u5f7b\u65af\u7279\u72d7"}, "85ce05dca0c7d4e227fdbd0a2a9d6019fd6e448e5337ae6fd88f2731": {"sentence": "\u82cf\u683c\u5170\u79cd\u72d7 IS A \u6807\u51c6\u96ea\u7eb3\u745e\u72ac", "label": 0, "tree_id": "663", "term": "\u82cf\u683c\u5170\u79cd\u72d7", "hypernym": "\u6807\u51c6\u96ea\u7eb3\u745e\u72ac"}, "5c0be539617b53e4aa7979d5515c651ed39067c422ae8106a95c8d31": {"sentence": "\u82cf\u683c\u5170\u79cd\u72d7 IS A \u5de8\u65af\u90a3\u7b56\u72fc\u72ac", "label": 0, "tree_id": "663", "term": "\u82cf\u683c\u5170\u79cd\u72d7", "hypernym": "\u5de8\u65af\u90a3\u7b56\u72fc\u72ac"}, "3d4f592358506368fb7ae314ae2500067688f91d1abc6059bd9f342e": {"sentence": "\u82cf\u683c\u5170\u79cd\u72d7 IS A \u5c0f\u79cd\u9aef\u72d7", "label": 0, "tree_id": "663", "term": "\u82cf\u683c\u5170\u79cd\u72d7", "hypernym": "\u5c0f\u79cd\u9aef\u72d7"}, "d7811d17628c79599618e6d19936bb24549e6ab05fd55ee44cbb751c": {"sentence": "\u82cf\u683c\u5170\u79cd\u72d7 IS A \u5a01\u5c14\u58eb\u3e74", "label": 0, "tree_id": "663", "term": "\u82cf\u683c\u5170\u79cd\u72d7", "hypernym": "\u5a01\u5c14\u58eb\u3e74"}, "5538d664a73388ac6fd75858e6ca85c5aa5dab862af245805e8f16f7": {"sentence": "\u82cf\u683c\u5170\u79cd\u72d7 IS A \u6e56\u533a\u77ee\u72ac", "label": 0, "tree_id": "663", "term": "\u82cf\u683c\u5170\u79cd\u72d7", "hypernym": "\u6e56\u533a\u77ee\u72ac"}, "dc1b4a64363f18aa42709c04016d6e614b41128f6ab9fe783d51d94a": {"sentence": "\u82cf\u683c\u5170\u79cd\u72d7 IS A \u9521\u5229\u54c8\u59c6\u72ac", "label": 0, "tree_id": "663", "term": "\u82cf\u683c\u5170\u79cd\u72d7", "hypernym": "\u9521\u5229\u54c8\u59c6\u72ac"}, "a39af2882c97899a4c27049791c3c8ef9088f6c47f608698d4a90f79": {"sentence": "\u82cf\u683c\u5170\u79cd\u72d7 IS A \u65af\u5854\u798f\u90e1\u72d7", "label": 0, "tree_id": "663", "term": "\u82cf\u683c\u5170\u79cd\u72d7", "hypernym": "\u65af\u5854\u798f\u90e1\u72d7"}, "0d0d6523e64450e527f8c55b1656ea4b38150c9a8279fe322555815e": {"sentence": "\u82cf\u683c\u5170\u79cd\u72d7 IS A \u77ed\u6bdb\u730e\u72d0\u3e74", "label": 0, "tree_id": "663", "term": "\u82cf\u683c\u5170\u79cd\u72d7", "hypernym": "\u77ed\u6bdb\u730e\u72d0\u3e74"}, "94671514f066d0e956e483bb615696047f239b5ab7584bc4045ae8f9": {"sentence": "\u521a\u6bdb\u730e\u72d0\u3e74 IS A \u5c0f\u730e\u72d7", "label": 1, "tree_id": "663", "term": "\u521a\u6bdb\u730e\u72d0\u3e74", "hypernym": "\u5c0f\u730e\u72d7"}, "18a522485e9f926a500c12030ab0c928704de8d96d68e8d767663420": {"sentence": "\u521a\u6bdb\u730e\u72d0\u3e74 IS A \u6fb3\u5927\u5229\u4e9a\u3e74", "label": 0, "tree_id": "663", "term": "\u521a\u6bdb\u730e\u72d0\u3e74", "hypernym": "\u6fb3\u5927\u5229\u4e9a\u3e74"}, "af7aff7aafc340703bce529116fde48f15b15b2f101eadb2a61b5bcb": {"sentence": "\u521a\u6bdb\u730e\u72d0\u3e74 IS A \u7231\u5c14\u5170\u3e74", "label": 0, "tree_id": "663", "term": "\u521a\u6bdb\u730e\u72d0\u3e74", "hypernym": "\u7231\u5c14\u5170\u3e74"}, "41683a7e283e46031a22b960f11f1585c971a99730e2131a5abf0ec7": {"sentence": "\u521a\u6bdb\u730e\u72d0\u3e74 IS A \u77ee\u811a\u72c4\u6587\u3e74", "label": 0, "tree_id": "663", "term": "\u521a\u6bdb\u730e\u72d0\u3e74", "hypernym": "\u77ee\u811a\u72c4\u6587\u3e74"}, "004df683f06b42087de91d51bbaddcd3eb5ee6ef0102185ce7898af4": {"sentence": "\u521a\u6bdb\u730e\u72d0\u3e74 IS A \u535a\u5fb7\u730e\u72d0\u72ac", "label": 0, "tree_id": "663", "term": "\u521a\u6bdb\u730e\u72d0\u3e74", "hypernym": "\u535a\u5fb7\u730e\u72d0\u72ac"}, "521d1bf828314beefd962884ecf1eaa2431f2961e6f71fc1259f0e19": {"sentence": "\u521a\u6bdb\u730e\u72d0\u3e74 IS A \u827e\u5c14\u8fbe\u72ac", "label": 0, "tree_id": "663", "term": "\u521a\u6bdb\u730e\u72d0\u3e74", "hypernym": "\u827e\u5c14\u8fbe\u72ac"}, "57c1f5f9bae2ef833407bed63ea9dc04fde18828d4bdbf4f031366d9": {"sentence": "\u521a\u6bdb\u730e\u72d0\u3e74 IS A \u51ef\u5229\u84dd\u3e74", "label": 0, "tree_id": "663", "term": "\u521a\u6bdb\u730e\u72d0\u3e74", "hypernym": "\u51ef\u5229\u84dd\u3e74"}, "0a0bae0e0c4ba70c847870f292f1b4d4bf5fbd248f1ef496c5f4b680": {"sentence": "\u521a\u6bdb\u730e\u72d0\u3e74 IS A \u730e\u72d0\u72ac", "label": 0, "tree_id": "663", "term": "\u521a\u6bdb\u730e\u72d0\u3e74", "hypernym": "\u730e\u72d0\u72ac"}, "66c70936b5dcaba082179ef49af32b1b2bd80e1e9cb7ee440944ea34": {"sentence": "\u521a\u6bdb\u730e\u72d0\u3e74 IS A \u8d1d\u5fb7\u6797\u987f\u730e\u72d7", "label": 0, "tree_id": "663", "term": "\u521a\u6bdb\u730e\u72d0\u3e74", "hypernym": "\u8d1d\u5fb7\u6797\u987f\u730e\u72d7"}, "5058e2d09426352e9829b196921ad1cf3cb6b50a38c76c5b29aa3244": {"sentence": "\u521a\u6bdb\u730e\u72d0\u3e74 IS A \u7ea6\u514b\u90e1\u72ac", "label": 0, "tree_id": "663", "term": "\u521a\u6bdb\u730e\u72d0\u3e74", "hypernym": "\u7ea6\u514b\u90e1\u72ac"}, "4e1be3e7e4f053585a7c3a07d10e894c5f654a2096ab379dd83f84ab": {"sentence": "\u521a\u6bdb\u730e\u72d0\u3e74 IS A \u897f\u90e8\u9ad8\u5730\u767d\u3e74", "label": 0, "tree_id": "663", "term": "\u521a\u6bdb\u730e\u72d0\u3e74", "hypernym": "\u897f\u90e8\u9ad8\u5730\u767d\u3e74"}, "c40dcb0261661aeb7512ad34eeaa9d500da939f47cb1cd5a5d482eb2": {"sentence": "\u521a\u6bdb\u730e\u72d0\u3e74 IS A \u53ed\u5587\u72d7", "label": 0, "tree_id": "663", "term": "\u521a\u6bdb\u730e\u72d0\u3e74", "hypernym": "\u53ed\u5587\u72d7"}, "e5fd56b898eeaf320895f1abc6df7303394d4a4122637e43a239a2dd": {"sentence": "\u521a\u6bdb\u730e\u72d0\u3e74 IS A \u632a\u5a01\u3e74", "label": 0, "tree_id": "663", "term": "\u521a\u6bdb\u730e\u72d0\u3e74", "hypernym": "\u632a\u5a01\u3e74"}, "487a857856f8639cbb3dd92dbaf4116b1c56bf459a857dc0b8469837": {"sentence": "\u521a\u6bdb\u730e\u72d0\u3e74 IS A \u6355\u9f20\u6897\u72ac", "label": 0, "tree_id": "663", "term": "\u521a\u6bdb\u730e\u72d0\u3e74", "hypernym": "\u6355\u9f20\u6897\u72ac"}, "75f4ee6f10d03688cd00f9ca9b7627c0d66271e3746b6bb294d4ff45": {"sentence": "\u521a\u6bdb\u730e\u72d0\u3e74 IS A \u51ef\u6069\u3e74\u72d7", "label": 0, "tree_id": "663", "term": "\u521a\u6bdb\u730e\u72d0\u3e74", "hypernym": "\u51ef\u6069\u3e74\u72d7"}, "544eb5be9cd65be2c698fdf2e7e76da00404bac31f60edd418ddba9e": {"sentence": "\u521a\u6bdb\u730e\u72d0\u3e74 IS A \u7231\u5c14\u5170\u8f6f\u6bdb\u3e74", "label": 0, "tree_id": "663", "term": "\u521a\u6bdb\u730e\u72d0\u3e74", "hypernym": "\u7231\u5c14\u5170\u8f6f\u6bdb\u3e74"}, "4b9ee8c20338d221ddcebb9d9195fc64424fbd6cab9ddaf9e9de1a65": {"sentence": "\u521a\u6bdb\u730e\u72d0\u3e74 IS A \u6ce2\u58eb\u987f\u72d7", "label": 0, "tree_id": "663", "term": "\u521a\u6bdb\u730e\u72d0\u3e74", "hypernym": "\u6ce2\u58eb\u987f\u72d7"}, "7280c0c62f6b39671a3dc952799b144c4fcf2232b16ed9b1259012ee": {"sentence": "\u521a\u6bdb\u730e\u72d0\u3e74 IS A \u65af\u51ef\u72d7", "label": 0, "tree_id": "663", "term": "\u521a\u6bdb\u730e\u72d0\u3e74", "hypernym": "\u65af\u51ef\u72d7"}, "c1bbb6538d604eebbce528a78caf603cfb58d83c2bc5355029fd98eb": {"sentence": "\u521a\u6bdb\u730e\u72d0\u3e74 IS A \u897f\u85cf\u3e74", "label": 0, "tree_id": "663", "term": "\u521a\u6bdb\u730e\u72d0\u3e74", "hypernym": "\u897f\u85cf\u3e74"}, "546fe96ce7bf0d00526490aacf90bd3042d27ca6b2020adfed424e91": {"sentence": "\u521a\u6bdb\u730e\u72d0\u3e74 IS A \u8bfa\u798f\u514b\u3e74", "label": 0, "tree_id": "663", "term": "\u521a\u6bdb\u730e\u72d0\u3e74", "hypernym": "\u8bfa\u798f\u514b\u3e74"}, "30d2771e02b2b7e7a15a5b0a65f4e3c8d5010ecf3ad548eb12a76082": {"sentence": "\u521a\u6bdb\u730e\u72d0\u3e74 IS A \u9aef\u72d7", "label": 0, "tree_id": "663", "term": "\u521a\u6bdb\u730e\u72d0\u3e74", "hypernym": "\u9aef\u72d7"}, "584551048f0ed5f1d02ee3d7aa4d1d2ac2447fe5e440e6bfa6c9fc35": {"sentence": "\u521a\u6bdb\u730e\u72d0\u3e74 IS A \u4e1d\u6bdb\u3e74", "label": 0, "tree_id": "663", "term": "\u521a\u6bdb\u730e\u72d0\u3e74", "hypernym": "\u4e1d\u6bdb\u3e74"}, "1abac5200c2e333e7acd958a1df96ac7108d9f3dc4bdc4e3ef97dad0": {"sentence": "\u521a\u6bdb\u730e\u72d0\u3e74 IS A \u897f\u85cf\u5c0f\u72d7", "label": 0, "tree_id": "663", "term": "\u521a\u6bdb\u730e\u72d0\u3e74", "hypernym": "\u897f\u85cf\u5c0f\u72d7"}, "1527e7821a20488663234aa9bd13f71eb44cf0340541c544424d1142": {"sentence": "\u521a\u6bdb\u730e\u72d0\u3e74 IS A \u82cf\u683c\u5170\u79cd\u72d7", "label": 0, "tree_id": "663", "term": "\u521a\u6bdb\u730e\u72d0\u3e74", "hypernym": "\u82cf\u683c\u5170\u79cd\u72d7"}, "0e15db05f484d482410a939c3cb1ee1a5605b5fe83ab39542f2bcbdc": {"sentence": "\u521a\u6bdb\u730e\u72d0\u3e74 IS A \u786c\u6bdb\u730e\u72d0\u3e74", "label": 0, "tree_id": "663", "term": "\u521a\u6bdb\u730e\u72d0\u3e74", "hypernym": "\u786c\u6bdb\u730e\u72d0\u3e74"}, "8830f76e76910c9ad2ad0b3a89dcbcb72dc7c56c2b774939da01080a": {"sentence": "\u521a\u6bdb\u730e\u72d0\u3e74 IS A \u65af\u5854\u798f\u5fb7\u72d7", "label": 0, "tree_id": "663", "term": "\u521a\u6bdb\u730e\u72d0\u3e74", "hypernym": "\u65af\u5854\u798f\u5fb7\u72d7"}, "c478a61bdbb373c1c6a0f2c92d3cba8f1b4bd0158e75f505ee26d98c": {"sentence": "\u521a\u6bdb\u730e\u72d0\u3e74 IS A \u66fc\u5f7b\u65af\u7279\u72d7", "label": 0, "tree_id": "663", "term": "\u521a\u6bdb\u730e\u72d0\u3e74", "hypernym": "\u66fc\u5f7b\u65af\u7279\u72d7"}, "35e3ddc7c5795488c39ec817be5adc0852d37642be2f6f22d65080e0": {"sentence": "\u521a\u6bdb\u730e\u72d0\u3e74 IS A \u6807\u51c6\u96ea\u7eb3\u745e\u72ac", "label": 0, "tree_id": "663", "term": "\u521a\u6bdb\u730e\u72d0\u3e74", "hypernym": "\u6807\u51c6\u96ea\u7eb3\u745e\u72ac"}, "2102c4f2daf1bc45560b180af1fabe79ed4cddf6b810892ee92177f4": {"sentence": "\u521a\u6bdb\u730e\u72d0\u3e74 IS A \u5de8\u65af\u90a3\u7b56\u72fc\u72ac", "label": 0, "tree_id": "663", "term": "\u521a\u6bdb\u730e\u72d0\u3e74", "hypernym": "\u5de8\u65af\u90a3\u7b56\u72fc\u72ac"}, "d5bb330af74ede7457d178be0ddce91005e47cfe15bb52e02a3524f7": {"sentence": "\u521a\u6bdb\u730e\u72d0\u3e74 IS A \u5c0f\u79cd\u9aef\u72d7", "label": 0, "tree_id": "663", "term": "\u521a\u6bdb\u730e\u72d0\u3e74", "hypernym": "\u5c0f\u79cd\u9aef\u72d7"}, "d1d66ca5cbc8fbb8113146467a67d456f053a67fe5f6769d3b2406c0": {"sentence": "\u521a\u6bdb\u730e\u72d0\u3e74 IS A \u5a01\u5c14\u58eb\u3e74", "label": 0, "tree_id": "663", "term": "\u521a\u6bdb\u730e\u72d0\u3e74", "hypernym": "\u5a01\u5c14\u58eb\u3e74"}, "0b64bc23dd794061d768ad3eae7eedf36145e81e1af7da0bcbce18c9": {"sentence": "\u521a\u6bdb\u730e\u72d0\u3e74 IS A \u6e56\u533a\u77ee\u72ac", "label": 0, "tree_id": "663", "term": "\u521a\u6bdb\u730e\u72d0\u3e74", "hypernym": "\u6e56\u533a\u77ee\u72ac"}, "d07c665ef15b99bd6dbcd88405f7b7500382d94e0a002ac8cf919ee7": {"sentence": "\u521a\u6bdb\u730e\u72d0\u3e74 IS A \u9521\u5229\u54c8\u59c6\u72ac", "label": 0, "tree_id": "663", "term": "\u521a\u6bdb\u730e\u72d0\u3e74", "hypernym": "\u9521\u5229\u54c8\u59c6\u72ac"}, "b137169afc74c1ef585fd9295b6f8f8ebd47dc2c8a0de2fb1534802d": {"sentence": "\u521a\u6bdb\u730e\u72d0\u3e74 IS A \u65af\u5854\u798f\u90e1\u72d7", "label": 0, "tree_id": "663", "term": "\u521a\u6bdb\u730e\u72d0\u3e74", "hypernym": "\u65af\u5854\u798f\u90e1\u72d7"}, "9631f435cdd13d80e898edd5e8118ed812374e3e09a2e3cc18c7318c": {"sentence": "\u521a\u6bdb\u730e\u72d0\u3e74 IS A \u77ed\u6bdb\u730e\u72d0\u3e74", "label": 0, "tree_id": "663", "term": "\u521a\u6bdb\u730e\u72d0\u3e74", "hypernym": "\u77ed\u6bdb\u730e\u72d0\u3e74"}, "7fc51212feb7bb2244ba7c2b3b00c68e46122ef66063de5ad41c7181": {"sentence": "\u786c\u6bdb\u730e\u72d0\u3e74 IS A \u5c0f\u730e\u72d7", "label": 0, "tree_id": "663", "term": "\u786c\u6bdb\u730e\u72d0\u3e74", "hypernym": "\u5c0f\u730e\u72d7"}, "de26ad457ea901560ffab2abb1cc30265d69696fa02e450fb247db55": {"sentence": "\u786c\u6bdb\u730e\u72d0\u3e74 IS A \u6fb3\u5927\u5229\u4e9a\u3e74", "label": 0, "tree_id": "663", "term": "\u786c\u6bdb\u730e\u72d0\u3e74", "hypernym": "\u6fb3\u5927\u5229\u4e9a\u3e74"}, "39791abf6c1cfe713b16656f7d334ffda437abeea5c1873e3120c86e": {"sentence": "\u786c\u6bdb\u730e\u72d0\u3e74 IS A \u7231\u5c14\u5170\u3e74", "label": 0, "tree_id": "663", "term": "\u786c\u6bdb\u730e\u72d0\u3e74", "hypernym": "\u7231\u5c14\u5170\u3e74"}, "a4f4802eed0e6bb04b5b94be474965a6b3b96b24827c147b2c448dfb": {"sentence": "\u786c\u6bdb\u730e\u72d0\u3e74 IS A \u77ee\u811a\u72c4\u6587\u3e74", "label": 0, "tree_id": "663", "term": "\u786c\u6bdb\u730e\u72d0\u3e74", "hypernym": "\u77ee\u811a\u72c4\u6587\u3e74"}, "ab653f0e63cfd4e7756cef7c20e9368d89b23f9d889912bd95187461": {"sentence": "\u786c\u6bdb\u730e\u72d0\u3e74 IS A \u535a\u5fb7\u730e\u72d0\u72ac", "label": 0, "tree_id": "663", "term": "\u786c\u6bdb\u730e\u72d0\u3e74", "hypernym": "\u535a\u5fb7\u730e\u72d0\u72ac"}, "8083d2747ed71114b33e40f41564a1a4aff298ebd17818a316bea2ca": {"sentence": "\u786c\u6bdb\u730e\u72d0\u3e74 IS A \u827e\u5c14\u8fbe\u72ac", "label": 0, "tree_id": "663", "term": "\u786c\u6bdb\u730e\u72d0\u3e74", "hypernym": "\u827e\u5c14\u8fbe\u72ac"}, "e5a37ae370c5f9391ddaf1ee00af6167ba777ed1cf2c1d4b3a466685": {"sentence": "\u786c\u6bdb\u730e\u72d0\u3e74 IS A \u51ef\u5229\u84dd\u3e74", "label": 0, "tree_id": "663", "term": "\u786c\u6bdb\u730e\u72d0\u3e74", "hypernym": "\u51ef\u5229\u84dd\u3e74"}, "45c342495bed7343ed48fcf495040578ed4c2b218ccd62e3a7eee622": {"sentence": "\u786c\u6bdb\u730e\u72d0\u3e74 IS A \u730e\u72d0\u72ac", "label": 1, "tree_id": "663", "term": "\u786c\u6bdb\u730e\u72d0\u3e74", "hypernym": "\u730e\u72d0\u72ac"}, "efec48ec3c2443b30dba2a2e7349af9c976e33332303b3fc156edb90": {"sentence": "\u786c\u6bdb\u730e\u72d0\u3e74 IS A \u8d1d\u5fb7\u6797\u987f\u730e\u72d7", "label": 0, "tree_id": "663", "term": "\u786c\u6bdb\u730e\u72d0\u3e74", "hypernym": "\u8d1d\u5fb7\u6797\u987f\u730e\u72d7"}, "5c10fe6f885313110a5f0f60d341ed97b65e0dea779d45d7eab652aa": {"sentence": "\u786c\u6bdb\u730e\u72d0\u3e74 IS A \u7ea6\u514b\u90e1\u72ac", "label": 0, "tree_id": "663", "term": "\u786c\u6bdb\u730e\u72d0\u3e74", "hypernym": "\u7ea6\u514b\u90e1\u72ac"}, "a80245414f62811c2dec6b54127de796c3f469853ceeaed760d8f819": {"sentence": "\u786c\u6bdb\u730e\u72d0\u3e74 IS A \u897f\u90e8\u9ad8\u5730\u767d\u3e74", "label": 0, "tree_id": "663", "term": "\u786c\u6bdb\u730e\u72d0\u3e74", "hypernym": "\u897f\u90e8\u9ad8\u5730\u767d\u3e74"}, "95c55d3f801f12f7ad3b002d7f9d98338f53c0d360c14a23676276f1": {"sentence": "\u786c\u6bdb\u730e\u72d0\u3e74 IS A \u53ed\u5587\u72d7", "label": 0, "tree_id": "663", "term": "\u786c\u6bdb\u730e\u72d0\u3e74", "hypernym": "\u53ed\u5587\u72d7"}, "28b4b51f823e19105b0d7647d8f01e3653aec2ca241737e9950a4996": {"sentence": "\u786c\u6bdb\u730e\u72d0\u3e74 IS A \u632a\u5a01\u3e74", "label": 0, "tree_id": "663", "term": "\u786c\u6bdb\u730e\u72d0\u3e74", "hypernym": "\u632a\u5a01\u3e74"}, "c9a7fe31e43a942cc5b5017e7e695d46f96ce8fb348a316ad2c670b5": {"sentence": "\u786c\u6bdb\u730e\u72d0\u3e74 IS A \u6355\u9f20\u6897\u72ac", "label": 0, "tree_id": "663", "term": "\u786c\u6bdb\u730e\u72d0\u3e74", "hypernym": "\u6355\u9f20\u6897\u72ac"}, "92ffbe306fd8aeeecd58874511c7640e44b50cf78d8b1f16e0ebdaf7": {"sentence": "\u786c\u6bdb\u730e\u72d0\u3e74 IS A \u51ef\u6069\u3e74\u72d7", "label": 0, "tree_id": "663", "term": "\u786c\u6bdb\u730e\u72d0\u3e74", "hypernym": "\u51ef\u6069\u3e74\u72d7"}, "88e1ea9257512b8c9605713bd9594a786ec15088b22062839b83aaf4": {"sentence": "\u786c\u6bdb\u730e\u72d0\u3e74 IS A \u7231\u5c14\u5170\u8f6f\u6bdb\u3e74", "label": 0, "tree_id": "663", "term": "\u786c\u6bdb\u730e\u72d0\u3e74", "hypernym": "\u7231\u5c14\u5170\u8f6f\u6bdb\u3e74"}, "fedb042a3ee53098a645ec4852c5e1631820c0978848ef72dbf0b78f": {"sentence": "\u786c\u6bdb\u730e\u72d0\u3e74 IS A \u6ce2\u58eb\u987f\u72d7", "label": 0, "tree_id": "663", "term": "\u786c\u6bdb\u730e\u72d0\u3e74", "hypernym": "\u6ce2\u58eb\u987f\u72d7"}, "0581e8dadfe110f5cfd66d6017c339ffc08e88d484128a43a7e6b4b6": {"sentence": "\u786c\u6bdb\u730e\u72d0\u3e74 IS A \u65af\u51ef\u72d7", "label": 0, "tree_id": "663", "term": "\u786c\u6bdb\u730e\u72d0\u3e74", "hypernym": "\u65af\u51ef\u72d7"}, "bbbaf5df0f3a5401a72065a1d97572da06fbf2f8795a82b9f3f88880": {"sentence": "\u786c\u6bdb\u730e\u72d0\u3e74 IS A \u897f\u85cf\u3e74", "label": 0, "tree_id": "663", "term": "\u786c\u6bdb\u730e\u72d0\u3e74", "hypernym": "\u897f\u85cf\u3e74"}, "01e734da450503c848e7fa1a0c3c96eba5437faa95cb8bc48ac2d901": {"sentence": "\u786c\u6bdb\u730e\u72d0\u3e74 IS A \u8bfa\u798f\u514b\u3e74", "label": 0, "tree_id": "663", "term": "\u786c\u6bdb\u730e\u72d0\u3e74", "hypernym": "\u8bfa\u798f\u514b\u3e74"}, "2d3a1f9a79cf36c3ccd88325082373255ca4ccd75de9ead67f6ba029": {"sentence": "\u786c\u6bdb\u730e\u72d0\u3e74 IS A \u9aef\u72d7", "label": 0, "tree_id": "663", "term": "\u786c\u6bdb\u730e\u72d0\u3e74", "hypernym": "\u9aef\u72d7"}, "d6ab433fe620318692cc99adb273ada09b2909413561ac180e635271": {"sentence": "\u786c\u6bdb\u730e\u72d0\u3e74 IS A \u4e1d\u6bdb\u3e74", "label": 0, "tree_id": "663", "term": "\u786c\u6bdb\u730e\u72d0\u3e74", "hypernym": "\u4e1d\u6bdb\u3e74"}, "84fa56b2402cd02c19d794526f76f9eb77ca286e22c654dba8edfef2": {"sentence": "\u786c\u6bdb\u730e\u72d0\u3e74 IS A \u897f\u85cf\u5c0f\u72d7", "label": 0, "tree_id": "663", "term": "\u786c\u6bdb\u730e\u72d0\u3e74", "hypernym": "\u897f\u85cf\u5c0f\u72d7"}, "1c35fb2a2fa05c87e42af429f6775e1d152ee52c1012276bfb6d21d1": {"sentence": "\u786c\u6bdb\u730e\u72d0\u3e74 IS A \u82cf\u683c\u5170\u79cd\u72d7", "label": 0, "tree_id": "663", "term": "\u786c\u6bdb\u730e\u72d0\u3e74", "hypernym": "\u82cf\u683c\u5170\u79cd\u72d7"}, "2905cd94f0981129f39866bad48330f2c0b0787e06c6ba39764124c2": {"sentence": "\u786c\u6bdb\u730e\u72d0\u3e74 IS A \u521a\u6bdb\u730e\u72d0\u3e74", "label": 0, "tree_id": "663", "term": "\u786c\u6bdb\u730e\u72d0\u3e74", "hypernym": "\u521a\u6bdb\u730e\u72d0\u3e74"}, "2b116168d5183d71664e04a1a5263b3b5903378c00ff81384abeb7cd": {"sentence": "\u786c\u6bdb\u730e\u72d0\u3e74 IS A \u65af\u5854\u798f\u5fb7\u72d7", "label": 0, "tree_id": "663", "term": "\u786c\u6bdb\u730e\u72d0\u3e74", "hypernym": "\u65af\u5854\u798f\u5fb7\u72d7"}, "89e184032366bdc43e86310e70f4612eb630a9e0fa99d09c91fd8b3e": {"sentence": "\u786c\u6bdb\u730e\u72d0\u3e74 IS A \u66fc\u5f7b\u65af\u7279\u72d7", "label": 0, "tree_id": "663", "term": "\u786c\u6bdb\u730e\u72d0\u3e74", "hypernym": "\u66fc\u5f7b\u65af\u7279\u72d7"}, "77d57d1be8acb4d52ff16d2627a951f6ba74835ec32016c591c7db76": {"sentence": "\u786c\u6bdb\u730e\u72d0\u3e74 IS A \u6807\u51c6\u96ea\u7eb3\u745e\u72ac", "label": 0, "tree_id": "663", "term": "\u786c\u6bdb\u730e\u72d0\u3e74", "hypernym": "\u6807\u51c6\u96ea\u7eb3\u745e\u72ac"}, "32dc701d457a5a6ebde95477a38480ff78509a64c2b536498ba74cac": {"sentence": "\u786c\u6bdb\u730e\u72d0\u3e74 IS A \u5de8\u65af\u90a3\u7b56\u72fc\u72ac", "label": 0, "tree_id": "663", "term": "\u786c\u6bdb\u730e\u72d0\u3e74", "hypernym": "\u5de8\u65af\u90a3\u7b56\u72fc\u72ac"}, "245d7713e7fda4e91fc0817f0d287f11f5b7a29093a2a16e77de1578": {"sentence": "\u786c\u6bdb\u730e\u72d0\u3e74 IS A \u5c0f\u79cd\u9aef\u72d7", "label": 0, "tree_id": "663", "term": "\u786c\u6bdb\u730e\u72d0\u3e74", "hypernym": "\u5c0f\u79cd\u9aef\u72d7"}, "3e29e5abe4c7fb04c168c8c3dd3a59ab8ce6950108785035e5d8ba78": {"sentence": "\u786c\u6bdb\u730e\u72d0\u3e74 IS A \u5a01\u5c14\u58eb\u3e74", "label": 0, "tree_id": "663", "term": "\u786c\u6bdb\u730e\u72d0\u3e74", "hypernym": "\u5a01\u5c14\u58eb\u3e74"}, "535741eba49f41d2001443bb3c8b73cdd4576c92540ebc312736ae8b": {"sentence": "\u786c\u6bdb\u730e\u72d0\u3e74 IS A \u6e56\u533a\u77ee\u72ac", "label": 0, "tree_id": "663", "term": "\u786c\u6bdb\u730e\u72d0\u3e74", "hypernym": "\u6e56\u533a\u77ee\u72ac"}, "702126a1397a4ec5a8023a680ef6318a6c1f9b86e1bb955223af992a": {"sentence": "\u786c\u6bdb\u730e\u72d0\u3e74 IS A \u9521\u5229\u54c8\u59c6\u72ac", "label": 0, "tree_id": "663", "term": "\u786c\u6bdb\u730e\u72d0\u3e74", "hypernym": "\u9521\u5229\u54c8\u59c6\u72ac"}, "21b2a00bfb68fe179e9808999ec1d7b0b53935a2df97ae0e5a477ed6": {"sentence": "\u786c\u6bdb\u730e\u72d0\u3e74 IS A \u65af\u5854\u798f\u90e1\u72d7", "label": 0, "tree_id": "663", "term": "\u786c\u6bdb\u730e\u72d0\u3e74", "hypernym": "\u65af\u5854\u798f\u90e1\u72d7"}, "550737853f3c61d4e3845eed7def100a47b09281e05e6371414a703b": {"sentence": "\u786c\u6bdb\u730e\u72d0\u3e74 IS A \u77ed\u6bdb\u730e\u72d0\u3e74", "label": 0, "tree_id": "663", "term": "\u786c\u6bdb\u730e\u72d0\u3e74", "hypernym": "\u77ed\u6bdb\u730e\u72d0\u3e74"}, "516587c6e9de1c0a681ec6d5330b124bb7e776710a39f50350c1e905": {"sentence": "\u65af\u5854\u798f\u5fb7\u72d7 IS A \u5c0f\u730e\u72d7", "label": 0, "tree_id": "663", "term": "\u65af\u5854\u798f\u5fb7\u72d7", "hypernym": "\u5c0f\u730e\u72d7"}, "b64a121d8a47ea828eca692ae631a9feabd8fefef14697b6d8661e06": {"sentence": "\u65af\u5854\u798f\u5fb7\u72d7 IS A \u6fb3\u5927\u5229\u4e9a\u3e74", "label": 0, "tree_id": "663", "term": "\u65af\u5854\u798f\u5fb7\u72d7", "hypernym": "\u6fb3\u5927\u5229\u4e9a\u3e74"}, "31b24065e1307823b4bcf097dd80ad0ee2d072774018056ec7830226": {"sentence": "\u65af\u5854\u798f\u5fb7\u72d7 IS A \u7231\u5c14\u5170\u3e74", "label": 0, "tree_id": "663", "term": "\u65af\u5854\u798f\u5fb7\u72d7", "hypernym": "\u7231\u5c14\u5170\u3e74"}, "34d94241da71f9c3458c9464a0564b202862c56462e17405def3599a": {"sentence": "\u65af\u5854\u798f\u5fb7\u72d7 IS A \u77ee\u811a\u72c4\u6587\u3e74", "label": 0, "tree_id": "663", "term": "\u65af\u5854\u798f\u5fb7\u72d7", "hypernym": "\u77ee\u811a\u72c4\u6587\u3e74"}, "e8d168117ed12e43e39bc3a238d795402f18a62f1af30d9fd0722679": {"sentence": "\u65af\u5854\u798f\u5fb7\u72d7 IS A \u535a\u5fb7\u730e\u72d0\u72ac", "label": 0, "tree_id": "663", "term": "\u65af\u5854\u798f\u5fb7\u72d7", "hypernym": "\u535a\u5fb7\u730e\u72d0\u72ac"}, "e1d3005e5b787610ff283c3c785c248b7860034285487e978deacda4": {"sentence": "\u65af\u5854\u798f\u5fb7\u72d7 IS A \u827e\u5c14\u8fbe\u72ac", "label": 0, "tree_id": "663", "term": "\u65af\u5854\u798f\u5fb7\u72d7", "hypernym": "\u827e\u5c14\u8fbe\u72ac"}, "8f8e784378a6d5c04d3ade9ebf7e17a108a7dfee9a7f1a570b614282": {"sentence": "\u65af\u5854\u798f\u5fb7\u72d7 IS A \u51ef\u5229\u84dd\u3e74", "label": 0, "tree_id": "663", "term": "\u65af\u5854\u798f\u5fb7\u72d7", "hypernym": "\u51ef\u5229\u84dd\u3e74"}, "a0a21c5bd0e87d2e9530562adb2ed659fa61810fce7355ff32d5d72e": {"sentence": "\u65af\u5854\u798f\u5fb7\u72d7 IS A \u730e\u72d0\u72ac", "label": 0, "tree_id": "663", "term": "\u65af\u5854\u798f\u5fb7\u72d7", "hypernym": "\u730e\u72d0\u72ac"}, "4f6390fd90e731296d5901d06b9bef600518aec5983789fb3aca109f": {"sentence": "\u65af\u5854\u798f\u5fb7\u72d7 IS A \u8d1d\u5fb7\u6797\u987f\u730e\u72d7", "label": 0, "tree_id": "663", "term": "\u65af\u5854\u798f\u5fb7\u72d7", "hypernym": "\u8d1d\u5fb7\u6797\u987f\u730e\u72d7"}, "f5cd557b02d04e6fd9802477ea5c1e27aab9532f0cd39d5582d02169": {"sentence": "\u65af\u5854\u798f\u5fb7\u72d7 IS A \u7ea6\u514b\u90e1\u72ac", "label": 0, "tree_id": "663", "term": "\u65af\u5854\u798f\u5fb7\u72d7", "hypernym": "\u7ea6\u514b\u90e1\u72ac"}, "d0d4b32c61e16484a6d3af9423c0c0b0992f583c6511cb8714996f82": {"sentence": "\u65af\u5854\u798f\u5fb7\u72d7 IS A \u897f\u90e8\u9ad8\u5730\u767d\u3e74", "label": 0, "tree_id": "663", "term": "\u65af\u5854\u798f\u5fb7\u72d7", "hypernym": "\u897f\u90e8\u9ad8\u5730\u767d\u3e74"}, "e408117cc896d76b633fd6b54af295a62b864f009cc98d573fa95050": {"sentence": "\u65af\u5854\u798f\u5fb7\u72d7 IS A \u53ed\u5587\u72d7", "label": 1, "tree_id": "663", "term": "\u65af\u5854\u798f\u5fb7\u72d7", "hypernym": "\u53ed\u5587\u72d7"}, "09100ea2ee26fbb947d748a07b031d8c4c079b460b350b4be570d7a0": {"sentence": "\u65af\u5854\u798f\u5fb7\u72d7 IS A \u632a\u5a01\u3e74", "label": 0, "tree_id": "663", "term": "\u65af\u5854\u798f\u5fb7\u72d7", "hypernym": "\u632a\u5a01\u3e74"}, "f0014c62f441f8c04bbc2db3ae9c66d5bdbfb6aa130a0627cb434e69": {"sentence": "\u65af\u5854\u798f\u5fb7\u72d7 IS A \u6355\u9f20\u6897\u72ac", "label": 0, "tree_id": "663", "term": "\u65af\u5854\u798f\u5fb7\u72d7", "hypernym": "\u6355\u9f20\u6897\u72ac"}, "955c5d2de200f1e17eca143a9f66df42c75f05fd0f2b951489600f54": {"sentence": "\u65af\u5854\u798f\u5fb7\u72d7 IS A \u51ef\u6069\u3e74\u72d7", "label": 0, "tree_id": "663", "term": "\u65af\u5854\u798f\u5fb7\u72d7", "hypernym": "\u51ef\u6069\u3e74\u72d7"}, "27993ed71cd15cc539ea6d4bad9ef79b910bc1d9ef405ec81d32d564": {"sentence": "\u65af\u5854\u798f\u5fb7\u72d7 IS A \u7231\u5c14\u5170\u8f6f\u6bdb\u3e74", "label": 0, "tree_id": "663", "term": "\u65af\u5854\u798f\u5fb7\u72d7", "hypernym": "\u7231\u5c14\u5170\u8f6f\u6bdb\u3e74"}, "a25e84c9229aa19881e761e1173702145f04ccc33551dabb23f0e39a": {"sentence": "\u65af\u5854\u798f\u5fb7\u72d7 IS A \u6ce2\u58eb\u987f\u72d7", "label": 0, "tree_id": "663", "term": "\u65af\u5854\u798f\u5fb7\u72d7", "hypernym": "\u6ce2\u58eb\u987f\u72d7"}, "5d8e4335760a98ef16263166275f3de22d7351ff4ebe539d9d26629e": {"sentence": "\u65af\u5854\u798f\u5fb7\u72d7 IS A \u65af\u51ef\u72d7", "label": 0, "tree_id": "663", "term": "\u65af\u5854\u798f\u5fb7\u72d7", "hypernym": "\u65af\u51ef\u72d7"}, "88aaf229f0afc0664b9b032bb707a357e388aebc3e1ca7840da24f78": {"sentence": "\u65af\u5854\u798f\u5fb7\u72d7 IS A \u897f\u85cf\u3e74", "label": 0, "tree_id": "663", "term": "\u65af\u5854\u798f\u5fb7\u72d7", "hypernym": "\u897f\u85cf\u3e74"}, "e0f79d05d78a5fa5297b12426a58d24189401f758697d0617eb2aafc": {"sentence": "\u65af\u5854\u798f\u5fb7\u72d7 IS A \u8bfa\u798f\u514b\u3e74", "label": 0, "tree_id": "663", "term": "\u65af\u5854\u798f\u5fb7\u72d7", "hypernym": "\u8bfa\u798f\u514b\u3e74"}, "c34797c246536cc722846111ed7cd76e4438922b6f062e771386b4f0": {"sentence": "\u65af\u5854\u798f\u5fb7\u72d7 IS A \u9aef\u72d7", "label": 0, "tree_id": "663", "term": "\u65af\u5854\u798f\u5fb7\u72d7", "hypernym": "\u9aef\u72d7"}, "4bcfb40462e39fdd882a7ecd15241860c3d4150e15d96d91a26b2766": {"sentence": "\u65af\u5854\u798f\u5fb7\u72d7 IS A \u4e1d\u6bdb\u3e74", "label": 0, "tree_id": "663", "term": "\u65af\u5854\u798f\u5fb7\u72d7", "hypernym": "\u4e1d\u6bdb\u3e74"}, "948f44a98ef503f89e5d6ad078e10f5d3113c177c82367ae7f518679": {"sentence": "\u65af\u5854\u798f\u5fb7\u72d7 IS A \u897f\u85cf\u5c0f\u72d7", "label": 0, "tree_id": "663", "term": "\u65af\u5854\u798f\u5fb7\u72d7", "hypernym": "\u897f\u85cf\u5c0f\u72d7"}, "8c5b20b37a907c8bd3d75a3a775ac2fd0ac3d08af4430cfb8f5cb509": {"sentence": "\u65af\u5854\u798f\u5fb7\u72d7 IS A \u82cf\u683c\u5170\u79cd\u72d7", "label": 0, "tree_id": "663", "term": "\u65af\u5854\u798f\u5fb7\u72d7", "hypernym": "\u82cf\u683c\u5170\u79cd\u72d7"}, "c0ad058edb7f36b55158bb4883339ee5d9fec793a979e376d73a2cf1": {"sentence": "\u65af\u5854\u798f\u5fb7\u72d7 IS A \u521a\u6bdb\u730e\u72d0\u3e74", "label": 0, "tree_id": "663", "term": "\u65af\u5854\u798f\u5fb7\u72d7", "hypernym": "\u521a\u6bdb\u730e\u72d0\u3e74"}, "a3e948b284c8d9bec729a12279e263fb845dbda71052bbb4bbf5e558": {"sentence": "\u65af\u5854\u798f\u5fb7\u72d7 IS A \u786c\u6bdb\u730e\u72d0\u3e74", "label": 0, "tree_id": "663", "term": "\u65af\u5854\u798f\u5fb7\u72d7", "hypernym": "\u786c\u6bdb\u730e\u72d0\u3e74"}, "cbbeec76c1296da019fc0932f1a00ec006b2c981832549e8f8f6a7f1": {"sentence": "\u65af\u5854\u798f\u5fb7\u72d7 IS A \u66fc\u5f7b\u65af\u7279\u72d7", "label": 0, "tree_id": "663", "term": "\u65af\u5854\u798f\u5fb7\u72d7", "hypernym": "\u66fc\u5f7b\u65af\u7279\u72d7"}, "972ff799896bbe6699f28e07a98d7e02eec99a355c30bb987a834bf6": {"sentence": "\u65af\u5854\u798f\u5fb7\u72d7 IS A \u6807\u51c6\u96ea\u7eb3\u745e\u72ac", "label": 0, "tree_id": "663", "term": "\u65af\u5854\u798f\u5fb7\u72d7", "hypernym": "\u6807\u51c6\u96ea\u7eb3\u745e\u72ac"}, "d6a84b334392aa17e75d008b3789d250cd41b77305b089027e9fff1e": {"sentence": "\u65af\u5854\u798f\u5fb7\u72d7 IS A \u5de8\u65af\u90a3\u7b56\u72fc\u72ac", "label": 0, "tree_id": "663", "term": "\u65af\u5854\u798f\u5fb7\u72d7", "hypernym": "\u5de8\u65af\u90a3\u7b56\u72fc\u72ac"}, "150d48e6f30b0fbd331bb1321c180fa09a1eed538800177ebcc47e29": {"sentence": "\u65af\u5854\u798f\u5fb7\u72d7 IS A \u5c0f\u79cd\u9aef\u72d7", "label": 0, "tree_id": "663", "term": "\u65af\u5854\u798f\u5fb7\u72d7", "hypernym": "\u5c0f\u79cd\u9aef\u72d7"}, "f77a0a0c475335c66ada82ad0feb6f9d25b8bc63680fb3c021a93458": {"sentence": "\u65af\u5854\u798f\u5fb7\u72d7 IS A \u5a01\u5c14\u58eb\u3e74", "label": 0, "tree_id": "663", "term": "\u65af\u5854\u798f\u5fb7\u72d7", "hypernym": "\u5a01\u5c14\u58eb\u3e74"}, "26190ee7bc38611a2bf1208b79a094f96c21416d06c186d6d4c078cf": {"sentence": "\u65af\u5854\u798f\u5fb7\u72d7 IS A \u6e56\u533a\u77ee\u72ac", "label": 0, "tree_id": "663", "term": "\u65af\u5854\u798f\u5fb7\u72d7", "hypernym": "\u6e56\u533a\u77ee\u72ac"}, "99db98fcca89b8d6130b9a541050279e7c2890b27e9f6cc764982f5d": {"sentence": "\u65af\u5854\u798f\u5fb7\u72d7 IS A \u9521\u5229\u54c8\u59c6\u72ac", "label": 0, "tree_id": "663", "term": "\u65af\u5854\u798f\u5fb7\u72d7", "hypernym": "\u9521\u5229\u54c8\u59c6\u72ac"}, "82be227cd08e5a546c045afc3deba9f4ea21b24114dcb2114c4c3b4b": {"sentence": "\u65af\u5854\u798f\u5fb7\u72d7 IS A \u65af\u5854\u798f\u90e1\u72d7", "label": 0, "tree_id": "663", "term": "\u65af\u5854\u798f\u5fb7\u72d7", "hypernym": "\u65af\u5854\u798f\u90e1\u72d7"}, "a676e3820b320ab5dbf4083f981c0e925a2edd7abc86d649667b089e": {"sentence": "\u65af\u5854\u798f\u5fb7\u72d7 IS A \u77ed\u6bdb\u730e\u72d0\u3e74", "label": 0, "tree_id": "663", "term": "\u65af\u5854\u798f\u5fb7\u72d7", "hypernym": "\u77ed\u6bdb\u730e\u72d0\u3e74"}, "471c547cb2eeda1edb021bcabc409a3496e813858f67242307f71b98": {"sentence": "\u66fc\u5f7b\u65af\u7279\u72d7 IS A \u5c0f\u730e\u72d7", "label": 0, "tree_id": "663", "term": "\u66fc\u5f7b\u65af\u7279\u72d7", "hypernym": "\u5c0f\u730e\u72d7"}, "abadf73465cb72389aa5005fa616eafeaa0c21e4ca89060235569f98": {"sentence": "\u66fc\u5f7b\u65af\u7279\u72d7 IS A \u6fb3\u5927\u5229\u4e9a\u3e74", "label": 0, "tree_id": "663", "term": "\u66fc\u5f7b\u65af\u7279\u72d7", "hypernym": "\u6fb3\u5927\u5229\u4e9a\u3e74"}, "56cc9ceb11a22adfcf56878d76bc2b316800551eb0e2544f3a5759c2": {"sentence": "\u66fc\u5f7b\u65af\u7279\u72d7 IS A \u7231\u5c14\u5170\u3e74", "label": 0, "tree_id": "663", "term": "\u66fc\u5f7b\u65af\u7279\u72d7", "hypernym": "\u7231\u5c14\u5170\u3e74"}, "ac23cb9454f0a0b1f6f17137ee0f693adfbc9f34026f56a081792256": {"sentence": "\u66fc\u5f7b\u65af\u7279\u72d7 IS A \u77ee\u811a\u72c4\u6587\u3e74", "label": 0, "tree_id": "663", "term": "\u66fc\u5f7b\u65af\u7279\u72d7", "hypernym": "\u77ee\u811a\u72c4\u6587\u3e74"}, "2347b59470cd55bfb7833a4f0454788f7f6a396b77d5bf107b93cfdd": {"sentence": "\u66fc\u5f7b\u65af\u7279\u72d7 IS A \u535a\u5fb7\u730e\u72d0\u72ac", "label": 0, "tree_id": "663", "term": "\u66fc\u5f7b\u65af\u7279\u72d7", "hypernym": "\u535a\u5fb7\u730e\u72d0\u72ac"}, "2e87dab8a600469022d55d2ae66352ae75ec55da4a608add076a7839": {"sentence": "\u66fc\u5f7b\u65af\u7279\u72d7 IS A \u827e\u5c14\u8fbe\u72ac", "label": 0, "tree_id": "663", "term": "\u66fc\u5f7b\u65af\u7279\u72d7", "hypernym": "\u827e\u5c14\u8fbe\u72ac"}, "f616b3d8f225de65730accd76b1a9ae517fd59627c2dc1924ad52d9d": {"sentence": "\u66fc\u5f7b\u65af\u7279\u72d7 IS A \u51ef\u5229\u84dd\u3e74", "label": 0, "tree_id": "663", "term": "\u66fc\u5f7b\u65af\u7279\u72d7", "hypernym": "\u51ef\u5229\u84dd\u3e74"}, "b607f5442d23416064f8e60415fabddcf2b7448d0c987b27c36b98e7": {"sentence": "\u66fc\u5f7b\u65af\u7279\u72d7 IS A \u730e\u72d0\u72ac", "label": 0, "tree_id": "663", "term": "\u66fc\u5f7b\u65af\u7279\u72d7", "hypernym": "\u730e\u72d0\u72ac"}, "a0ca742046085a786095e18aa14975f189ffa4e51d5f27387eb08d2c": {"sentence": "\u66fc\u5f7b\u65af\u7279\u72d7 IS A \u8d1d\u5fb7\u6797\u987f\u730e\u72d7", "label": 0, "tree_id": "663", "term": "\u66fc\u5f7b\u65af\u7279\u72d7", "hypernym": "\u8d1d\u5fb7\u6797\u987f\u730e\u72d7"}, "f33ada52bf618bd4c4c4368012b8ee63ba5fb34ca8b6cd5b8a3a764a": {"sentence": "\u66fc\u5f7b\u65af\u7279\u72d7 IS A \u7ea6\u514b\u90e1\u72ac", "label": 0, "tree_id": "663", "term": "\u66fc\u5f7b\u65af\u7279\u72d7", "hypernym": "\u7ea6\u514b\u90e1\u72ac"}, "02b744944626b97759aa2dda2650a52eb8947522ec1dafb4ec0f7ae4": {"sentence": "\u66fc\u5f7b\u65af\u7279\u72d7 IS A \u897f\u90e8\u9ad8\u5730\u767d\u3e74", "label": 0, "tree_id": "663", "term": "\u66fc\u5f7b\u65af\u7279\u72d7", "hypernym": "\u897f\u90e8\u9ad8\u5730\u767d\u3e74"}, "a577eb53e511290d85f86b6582d10f32960a38da90b9ffd788fecd7a": {"sentence": "\u66fc\u5f7b\u65af\u7279\u72d7 IS A \u53ed\u5587\u72d7", "label": 0, "tree_id": "663", "term": "\u66fc\u5f7b\u65af\u7279\u72d7", "hypernym": "\u53ed\u5587\u72d7"}, "c88ac1bd5452e059ee08603d75d89e86790d85e0e8067d148c93d263": {"sentence": "\u66fc\u5f7b\u65af\u7279\u72d7 IS A \u632a\u5a01\u3e74", "label": 0, "tree_id": "663", "term": "\u66fc\u5f7b\u65af\u7279\u72d7", "hypernym": "\u632a\u5a01\u3e74"}, "6dc4f1da971669420f6ca10838c8b76462ba44ebf4e0d74ea3e6db45": {"sentence": "\u66fc\u5f7b\u65af\u7279\u72d7 IS A \u6355\u9f20\u6897\u72ac", "label": 1, "tree_id": "663", "term": "\u66fc\u5f7b\u65af\u7279\u72d7", "hypernym": "\u6355\u9f20\u6897\u72ac"}, "db167516f15c34fa388112c59c29a63c6a2bff5d8be81c8cee1ad82c": {"sentence": "\u66fc\u5f7b\u65af\u7279\u72d7 IS A \u51ef\u6069\u3e74\u72d7", "label": 0, "tree_id": "663", "term": "\u66fc\u5f7b\u65af\u7279\u72d7", "hypernym": "\u51ef\u6069\u3e74\u72d7"}, "9b136247447d1cf8ee885196f1659a69cce874785ce1ddc4de91636e": {"sentence": "\u66fc\u5f7b\u65af\u7279\u72d7 IS A \u7231\u5c14\u5170\u8f6f\u6bdb\u3e74", "label": 0, "tree_id": "663", "term": "\u66fc\u5f7b\u65af\u7279\u72d7", "hypernym": "\u7231\u5c14\u5170\u8f6f\u6bdb\u3e74"}, "8c7a5f60de35de40b7ba74fe5bfbb9267c5e21de9194d84f74e41c6d": {"sentence": "\u66fc\u5f7b\u65af\u7279\u72d7 IS A \u6ce2\u58eb\u987f\u72d7", "label": 0, "tree_id": "663", "term": "\u66fc\u5f7b\u65af\u7279\u72d7", "hypernym": "\u6ce2\u58eb\u987f\u72d7"}, "5ec96efeee142d7b62a88506369f02c50e08cfb020cdc8e87d955643": {"sentence": "\u66fc\u5f7b\u65af\u7279\u72d7 IS A \u65af\u51ef\u72d7", "label": 0, "tree_id": "663", "term": "\u66fc\u5f7b\u65af\u7279\u72d7", "hypernym": "\u65af\u51ef\u72d7"}, "c760c3b11b685479980f9395237f828a311a3320c0ae6a9a18a586bc": {"sentence": "\u66fc\u5f7b\u65af\u7279\u72d7 IS A \u897f\u85cf\u3e74", "label": 0, "tree_id": "663", "term": "\u66fc\u5f7b\u65af\u7279\u72d7", "hypernym": "\u897f\u85cf\u3e74"}, "0bf33e97987fdad018e4cdef80f4a8639bbf2ed8b9662cbd8c0b9a65": {"sentence": "\u66fc\u5f7b\u65af\u7279\u72d7 IS A \u8bfa\u798f\u514b\u3e74", "label": 0, "tree_id": "663", "term": "\u66fc\u5f7b\u65af\u7279\u72d7", "hypernym": "\u8bfa\u798f\u514b\u3e74"}, "a0d6d404ba43de9620fa2705bb6acad74f54a26504716e6a9835af37": {"sentence": "\u66fc\u5f7b\u65af\u7279\u72d7 IS A \u9aef\u72d7", "label": 0, "tree_id": "663", "term": "\u66fc\u5f7b\u65af\u7279\u72d7", "hypernym": "\u9aef\u72d7"}, "a76e584639c57fa1951838f45fc59a46a5d1e99b663c2e9ebf6a69a2": {"sentence": "\u66fc\u5f7b\u65af\u7279\u72d7 IS A \u4e1d\u6bdb\u3e74", "label": 0, "tree_id": "663", "term": "\u66fc\u5f7b\u65af\u7279\u72d7", "hypernym": "\u4e1d\u6bdb\u3e74"}, "333cbefa723e31060a4251a277819e2eb610fce6f2dbfa6228ec21ab": {"sentence": "\u66fc\u5f7b\u65af\u7279\u72d7 IS A \u897f\u85cf\u5c0f\u72d7", "label": 0, "tree_id": "663", "term": "\u66fc\u5f7b\u65af\u7279\u72d7", "hypernym": "\u897f\u85cf\u5c0f\u72d7"}, "3e6deeaf13fe908be16bc50d52e7ecdba5c750aaa2061602eb86d51c": {"sentence": "\u66fc\u5f7b\u65af\u7279\u72d7 IS A \u82cf\u683c\u5170\u79cd\u72d7", "label": 0, "tree_id": "663", "term": "\u66fc\u5f7b\u65af\u7279\u72d7", "hypernym": "\u82cf\u683c\u5170\u79cd\u72d7"}, "e7b33100e2bcd760229b52863d478a95aa851bac6cbcbd93b885578a": {"sentence": "\u66fc\u5f7b\u65af\u7279\u72d7 IS A \u521a\u6bdb\u730e\u72d0\u3e74", "label": 0, "tree_id": "663", "term": "\u66fc\u5f7b\u65af\u7279\u72d7", "hypernym": "\u521a\u6bdb\u730e\u72d0\u3e74"}, "6daac1d7a6ab76cdeb58ea3ddf8fe412fb5d9d27805d7b90a337728f": {"sentence": "\u66fc\u5f7b\u65af\u7279\u72d7 IS A \u786c\u6bdb\u730e\u72d0\u3e74", "label": 0, "tree_id": "663", "term": "\u66fc\u5f7b\u65af\u7279\u72d7", "hypernym": "\u786c\u6bdb\u730e\u72d0\u3e74"}, "e270cc35fcfa75871789f00c8eee3703b860858092d39d4d76f81651": {"sentence": "\u66fc\u5f7b\u65af\u7279\u72d7 IS A \u65af\u5854\u798f\u5fb7\u72d7", "label": 0, "tree_id": "663", "term": "\u66fc\u5f7b\u65af\u7279\u72d7", "hypernym": "\u65af\u5854\u798f\u5fb7\u72d7"}, "90df485869d611f4819d198c512fd3e2971a8769a3a369e628a82356": {"sentence": "\u66fc\u5f7b\u65af\u7279\u72d7 IS A \u6807\u51c6\u96ea\u7eb3\u745e\u72ac", "label": 0, "tree_id": "663", "term": "\u66fc\u5f7b\u65af\u7279\u72d7", "hypernym": "\u6807\u51c6\u96ea\u7eb3\u745e\u72ac"}, "0dfebd1e05ecce98a463f3d30462a4433930a19de92f142b27ad38ba": {"sentence": "\u66fc\u5f7b\u65af\u7279\u72d7 IS A \u5de8\u65af\u90a3\u7b56\u72fc\u72ac", "label": 0, "tree_id": "663", "term": "\u66fc\u5f7b\u65af\u7279\u72d7", "hypernym": "\u5de8\u65af\u90a3\u7b56\u72fc\u72ac"}, "099b2f9a4cd4ed591c1466436f91d599a6af5f3bd3d88655e68c113f": {"sentence": "\u66fc\u5f7b\u65af\u7279\u72d7 IS A \u5c0f\u79cd\u9aef\u72d7", "label": 0, "tree_id": "663", "term": "\u66fc\u5f7b\u65af\u7279\u72d7", "hypernym": "\u5c0f\u79cd\u9aef\u72d7"}, "df1f8f9d95615fc8e32eae45bc522668c09d7bf09e78cdde83760f2f": {"sentence": "\u66fc\u5f7b\u65af\u7279\u72d7 IS A \u5a01\u5c14\u58eb\u3e74", "label": 0, "tree_id": "663", "term": "\u66fc\u5f7b\u65af\u7279\u72d7", "hypernym": "\u5a01\u5c14\u58eb\u3e74"}, "2cadd6075583a59042aebec2aebc0bf6e4d3ec45d462bc3f0c56c2ed": {"sentence": "\u66fc\u5f7b\u65af\u7279\u72d7 IS A \u6e56\u533a\u77ee\u72ac", "label": 0, "tree_id": "663", "term": "\u66fc\u5f7b\u65af\u7279\u72d7", "hypernym": "\u6e56\u533a\u77ee\u72ac"}, "990dc6ffa7eebe6cc62d4409068dc6c7bd11c840b16def2fe22b6bac": {"sentence": "\u66fc\u5f7b\u65af\u7279\u72d7 IS A \u9521\u5229\u54c8\u59c6\u72ac", "label": 0, "tree_id": "663", "term": "\u66fc\u5f7b\u65af\u7279\u72d7", "hypernym": "\u9521\u5229\u54c8\u59c6\u72ac"}, "0918289d9f53155941745534f02de0e86f556993a8ea4076840c7f26": {"sentence": "\u66fc\u5f7b\u65af\u7279\u72d7 IS A \u65af\u5854\u798f\u90e1\u72d7", "label": 0, "tree_id": "663", "term": "\u66fc\u5f7b\u65af\u7279\u72d7", "hypernym": "\u65af\u5854\u798f\u90e1\u72d7"}, "0aa75f1218524993095eca73aa5af41bfd7ba8d2bdec8c2f5e5eadee": {"sentence": "\u66fc\u5f7b\u65af\u7279\u72d7 IS A \u77ed\u6bdb\u730e\u72d0\u3e74", "label": 0, "tree_id": "663", "term": "\u66fc\u5f7b\u65af\u7279\u72d7", "hypernym": "\u77ed\u6bdb\u730e\u72d0\u3e74"}, "0e8eb32aa0767f0893ad6448287fe3ca6dd7d7a0dc1f5e7f668ca3ef": {"sentence": "\u6807\u51c6\u96ea\u7eb3\u745e\u72ac IS A \u5c0f\u730e\u72d7", "label": 0, "tree_id": "663", "term": "\u6807\u51c6\u96ea\u7eb3\u745e\u72ac", "hypernym": "\u5c0f\u730e\u72d7"}, "3063d9cb90b0d23fcd4ba56bd79ee545e5817cfa28ccfdc2fb52b760": {"sentence": "\u6807\u51c6\u96ea\u7eb3\u745e\u72ac IS A \u6fb3\u5927\u5229\u4e9a\u3e74", "label": 0, "tree_id": "663", "term": "\u6807\u51c6\u96ea\u7eb3\u745e\u72ac", "hypernym": "\u6fb3\u5927\u5229\u4e9a\u3e74"}, "81d079e7a5cfa69b653131bd833d73ad99c9bdcd4e2c5f2f583a55e1": {"sentence": "\u6807\u51c6\u96ea\u7eb3\u745e\u72ac IS A \u7231\u5c14\u5170\u3e74", "label": 0, "tree_id": "663", "term": "\u6807\u51c6\u96ea\u7eb3\u745e\u72ac", "hypernym": "\u7231\u5c14\u5170\u3e74"}, "4c014284dc486e39b8e843f715f40801555edd50167b8e9510c63585": {"sentence": "\u6807\u51c6\u96ea\u7eb3\u745e\u72ac IS A \u77ee\u811a\u72c4\u6587\u3e74", "label": 0, "tree_id": "663", "term": "\u6807\u51c6\u96ea\u7eb3\u745e\u72ac", "hypernym": "\u77ee\u811a\u72c4\u6587\u3e74"}, "f10a5de535920e564e2e11e3564115cf943192d38e282db94d79606a": {"sentence": "\u6807\u51c6\u96ea\u7eb3\u745e\u72ac IS A \u535a\u5fb7\u730e\u72d0\u72ac", "label": 0, "tree_id": "663", "term": "\u6807\u51c6\u96ea\u7eb3\u745e\u72ac", "hypernym": "\u535a\u5fb7\u730e\u72d0\u72ac"}, "d2b9e188e97067be89a32701d3a1630e666482c679efeafb2065e807": {"sentence": "\u6807\u51c6\u96ea\u7eb3\u745e\u72ac IS A \u827e\u5c14\u8fbe\u72ac", "label": 0, "tree_id": "663", "term": "\u6807\u51c6\u96ea\u7eb3\u745e\u72ac", "hypernym": "\u827e\u5c14\u8fbe\u72ac"}, "41db29112718487b246415b0e61ab166c79ae10231b2153f0cd31390": {"sentence": "\u6807\u51c6\u96ea\u7eb3\u745e\u72ac IS A \u51ef\u5229\u84dd\u3e74", "label": 0, "tree_id": "663", "term": "\u6807\u51c6\u96ea\u7eb3\u745e\u72ac", "hypernym": "\u51ef\u5229\u84dd\u3e74"}, "c89d9b6e6d2f60eb67faa1e9da8b426b4fb8b28734fd58c6c71a87e5": {"sentence": "\u6807\u51c6\u96ea\u7eb3\u745e\u72ac IS A \u730e\u72d0\u72ac", "label": 0, "tree_id": "663", "term": "\u6807\u51c6\u96ea\u7eb3\u745e\u72ac", "hypernym": "\u730e\u72d0\u72ac"}, "0de3bd3264f5d34c510740c31aa28d90632e29251e27982cc663c484": {"sentence": "\u6807\u51c6\u96ea\u7eb3\u745e\u72ac IS A \u8d1d\u5fb7\u6797\u987f\u730e\u72d7", "label": 0, "tree_id": "663", "term": "\u6807\u51c6\u96ea\u7eb3\u745e\u72ac", "hypernym": "\u8d1d\u5fb7\u6797\u987f\u730e\u72d7"}, "cad85e2e46fb8a71c37a8dd5dbf62c0040728b836029d152dda8f71a": {"sentence": "\u6807\u51c6\u96ea\u7eb3\u745e\u72ac IS A \u7ea6\u514b\u90e1\u72ac", "label": 0, "tree_id": "663", "term": "\u6807\u51c6\u96ea\u7eb3\u745e\u72ac", "hypernym": "\u7ea6\u514b\u90e1\u72ac"}, "75c25759dc0e0e47eeaa23768a19eef4f7e5273d63ef88c26ffc6885": {"sentence": "\u6807\u51c6\u96ea\u7eb3\u745e\u72ac IS A \u897f\u90e8\u9ad8\u5730\u767d\u3e74", "label": 0, "tree_id": "663", "term": "\u6807\u51c6\u96ea\u7eb3\u745e\u72ac", "hypernym": "\u897f\u90e8\u9ad8\u5730\u767d\u3e74"}, "4c016bce8bd7860dc4967467060675bd962b039e6543516f484f64f6": {"sentence": "\u6807\u51c6\u96ea\u7eb3\u745e\u72ac IS A \u53ed\u5587\u72d7", "label": 0, "tree_id": "663", "term": "\u6807\u51c6\u96ea\u7eb3\u745e\u72ac", "hypernym": "\u53ed\u5587\u72d7"}, "3ddf150a5e79e507352d88cb99b0e32a2e40a265a9c2b39a4f786c04": {"sentence": "\u6807\u51c6\u96ea\u7eb3\u745e\u72ac IS A \u632a\u5a01\u3e74", "label": 0, "tree_id": "663", "term": "\u6807\u51c6\u96ea\u7eb3\u745e\u72ac", "hypernym": "\u632a\u5a01\u3e74"}, "4e67a394fdac35958ddc8c452803125c489e3d21779fca953989a57b": {"sentence": "\u6807\u51c6\u96ea\u7eb3\u745e\u72ac IS A \u6355\u9f20\u6897\u72ac", "label": 0, "tree_id": "663", "term": "\u6807\u51c6\u96ea\u7eb3\u745e\u72ac", "hypernym": "\u6355\u9f20\u6897\u72ac"}, "ea99ef54be6157f27533798562ab3c30666fbd6324bacf3d393099ea": {"sentence": "\u6807\u51c6\u96ea\u7eb3\u745e\u72ac IS A \u51ef\u6069\u3e74\u72d7", "label": 0, "tree_id": "663", "term": "\u6807\u51c6\u96ea\u7eb3\u745e\u72ac", "hypernym": "\u51ef\u6069\u3e74\u72d7"}, "e2b757072e5b89b34a6877f2d2fa770720449d83326bbe558be75f0f": {"sentence": "\u6807\u51c6\u96ea\u7eb3\u745e\u72ac IS A \u7231\u5c14\u5170\u8f6f\u6bdb\u3e74", "label": 0, "tree_id": "663", "term": "\u6807\u51c6\u96ea\u7eb3\u745e\u72ac", "hypernym": "\u7231\u5c14\u5170\u8f6f\u6bdb\u3e74"}, "2de3a76ab3c014a4af673560ef82f1d53a84e0714cda2583cd105eb4": {"sentence": "\u6807\u51c6\u96ea\u7eb3\u745e\u72ac IS A \u6ce2\u58eb\u987f\u72d7", "label": 0, "tree_id": "663", "term": "\u6807\u51c6\u96ea\u7eb3\u745e\u72ac", "hypernym": "\u6ce2\u58eb\u987f\u72d7"}, "a986735f6b523c02dfbda58f60ca820e778f2d9f56844533a59a62a9": {"sentence": "\u6807\u51c6\u96ea\u7eb3\u745e\u72ac IS A \u65af\u51ef\u72d7", "label": 0, "tree_id": "663", "term": "\u6807\u51c6\u96ea\u7eb3\u745e\u72ac", "hypernym": "\u65af\u51ef\u72d7"}, "7987f13065725305c8291599827681f68412b9488ea671e07cf87aba": {"sentence": "\u6807\u51c6\u96ea\u7eb3\u745e\u72ac IS A \u897f\u85cf\u3e74", "label": 0, "tree_id": "663", "term": "\u6807\u51c6\u96ea\u7eb3\u745e\u72ac", "hypernym": "\u897f\u85cf\u3e74"}, "45c1f7a4b92e257e214450e2481cb8f57af1f10dfd06e4d05568c47b": {"sentence": "\u6807\u51c6\u96ea\u7eb3\u745e\u72ac IS A \u8bfa\u798f\u514b\u3e74", "label": 0, "tree_id": "663", "term": "\u6807\u51c6\u96ea\u7eb3\u745e\u72ac", "hypernym": "\u8bfa\u798f\u514b\u3e74"}, "c2de5b52b50b30e1f28781a567e2de479031b4d8d6c7bf799d596272": {"sentence": "\u6807\u51c6\u96ea\u7eb3\u745e\u72ac IS A \u9aef\u72d7", "label": 1, "tree_id": "663", "term": "\u6807\u51c6\u96ea\u7eb3\u745e\u72ac", "hypernym": "\u9aef\u72d7"}, "80eeb0f5515f73718099c0488595e3f77906cb56ebc45ce44fc3e5d1": {"sentence": "\u6807\u51c6\u96ea\u7eb3\u745e\u72ac IS A \u4e1d\u6bdb\u3e74", "label": 0, "tree_id": "663", "term": "\u6807\u51c6\u96ea\u7eb3\u745e\u72ac", "hypernym": "\u4e1d\u6bdb\u3e74"}, "1e28c53f3a5995f356f078515098dada61c9153420fcca56949aefde": {"sentence": "\u6807\u51c6\u96ea\u7eb3\u745e\u72ac IS A \u897f\u85cf\u5c0f\u72d7", "label": 0, "tree_id": "663", "term": "\u6807\u51c6\u96ea\u7eb3\u745e\u72ac", "hypernym": "\u897f\u85cf\u5c0f\u72d7"}, "c59fbf243b42d6bda99efc3cd211c7d3b336792ccd5bf03cb3e925a8": {"sentence": "\u6807\u51c6\u96ea\u7eb3\u745e\u72ac IS A \u82cf\u683c\u5170\u79cd\u72d7", "label": 0, "tree_id": "663", "term": "\u6807\u51c6\u96ea\u7eb3\u745e\u72ac", "hypernym": "\u82cf\u683c\u5170\u79cd\u72d7"}, "20adb4fcc1250d1a843a1c5210bbbfb218a4f406c4e71ef35039faef": {"sentence": "\u6807\u51c6\u96ea\u7eb3\u745e\u72ac IS A \u521a\u6bdb\u730e\u72d0\u3e74", "label": 0, "tree_id": "663", "term": "\u6807\u51c6\u96ea\u7eb3\u745e\u72ac", "hypernym": "\u521a\u6bdb\u730e\u72d0\u3e74"}, "e1d4691f7cea70154a4fb858b7175cf940442da4e8f8959be6936e81": {"sentence": "\u6807\u51c6\u96ea\u7eb3\u745e\u72ac IS A \u786c\u6bdb\u730e\u72d0\u3e74", "label": 0, "tree_id": "663", "term": "\u6807\u51c6\u96ea\u7eb3\u745e\u72ac", "hypernym": "\u786c\u6bdb\u730e\u72d0\u3e74"}, "520846b942dc8699cd3e61a9e6da97aa2dfe14c9824a7c994ccb4a32": {"sentence": "\u6807\u51c6\u96ea\u7eb3\u745e\u72ac IS A \u65af\u5854\u798f\u5fb7\u72d7", "label": 0, "tree_id": "663", "term": "\u6807\u51c6\u96ea\u7eb3\u745e\u72ac", "hypernym": "\u65af\u5854\u798f\u5fb7\u72d7"}, "5c29557ad33ebdd32abcf939d264a643835981423e629c6f07df7f39": {"sentence": "\u6807\u51c6\u96ea\u7eb3\u745e\u72ac IS A \u66fc\u5f7b\u65af\u7279\u72d7", "label": 0, "tree_id": "663", "term": "\u6807\u51c6\u96ea\u7eb3\u745e\u72ac", "hypernym": "\u66fc\u5f7b\u65af\u7279\u72d7"}, "0b141ffb66f803e6308f1ade09a7b78c3649957d170c1a751a9c202b": {"sentence": "\u6807\u51c6\u96ea\u7eb3\u745e\u72ac IS A \u5de8\u65af\u90a3\u7b56\u72fc\u72ac", "label": 0, "tree_id": "663", "term": "\u6807\u51c6\u96ea\u7eb3\u745e\u72ac", "hypernym": "\u5de8\u65af\u90a3\u7b56\u72fc\u72ac"}, "cf68ddaddfe713f9f6611222262de562eecefe2671d41531c554d2c8": {"sentence": "\u6807\u51c6\u96ea\u7eb3\u745e\u72ac IS A \u5c0f\u79cd\u9aef\u72d7", "label": 0, "tree_id": "663", "term": "\u6807\u51c6\u96ea\u7eb3\u745e\u72ac", "hypernym": "\u5c0f\u79cd\u9aef\u72d7"}, "a61d7b8d74db1702bb27660fc34a73ce5a411010fc56fe8802d68b2f": {"sentence": "\u6807\u51c6\u96ea\u7eb3\u745e\u72ac IS A \u5a01\u5c14\u58eb\u3e74", "label": 0, "tree_id": "663", "term": "\u6807\u51c6\u96ea\u7eb3\u745e\u72ac", "hypernym": "\u5a01\u5c14\u58eb\u3e74"}, "4d9d88a483f3a98db4dd7465368d221fcb229be200e61451cc13fd8e": {"sentence": "\u6807\u51c6\u96ea\u7eb3\u745e\u72ac IS A \u6e56\u533a\u77ee\u72ac", "label": 0, "tree_id": "663", "term": "\u6807\u51c6\u96ea\u7eb3\u745e\u72ac", "hypernym": "\u6e56\u533a\u77ee\u72ac"}, "4436c24946fb6e377662e8b378128b1faee13a8820a0f43aefde76a5": {"sentence": "\u6807\u51c6\u96ea\u7eb3\u745e\u72ac IS A \u9521\u5229\u54c8\u59c6\u72ac", "label": 0, "tree_id": "663", "term": "\u6807\u51c6\u96ea\u7eb3\u745e\u72ac", "hypernym": "\u9521\u5229\u54c8\u59c6\u72ac"}, "17f65d6675df80467a4ae4d47a2171863d0f3d3374b9db96c96ade02": {"sentence": "\u6807\u51c6\u96ea\u7eb3\u745e\u72ac IS A \u65af\u5854\u798f\u90e1\u72d7", "label": 0, "tree_id": "663", "term": "\u6807\u51c6\u96ea\u7eb3\u745e\u72ac", "hypernym": "\u65af\u5854\u798f\u90e1\u72d7"}, "3e54aafc2af01527ea2c6785e9549f3c6583d5d9a4df48088a580fde": {"sentence": "\u6807\u51c6\u96ea\u7eb3\u745e\u72ac IS A \u77ed\u6bdb\u730e\u72d0\u3e74", "label": 0, "tree_id": "663", "term": "\u6807\u51c6\u96ea\u7eb3\u745e\u72ac", "hypernym": "\u77ed\u6bdb\u730e\u72d0\u3e74"}, "6c663a76a6424ad0a015656a69c2b658c86b323598e7c3516cc166fe": {"sentence": "\u5de8\u65af\u90a3\u7b56\u72fc\u72ac IS A \u5c0f\u730e\u72d7", "label": 0, "tree_id": "663", "term": "\u5de8\u65af\u90a3\u7b56\u72fc\u72ac", "hypernym": "\u5c0f\u730e\u72d7"}, "597fdd364977d01ac07b0b83a5722c4dbf0f90ab7cf5b4ecc3378aa3": {"sentence": "\u5de8\u65af\u90a3\u7b56\u72fc\u72ac IS A \u6fb3\u5927\u5229\u4e9a\u3e74", "label": 0, "tree_id": "663", "term": "\u5de8\u65af\u90a3\u7b56\u72fc\u72ac", "hypernym": "\u6fb3\u5927\u5229\u4e9a\u3e74"}, "c7da911d7627c7d4accd31994b3b13bfdc0dd006bfc3684077caafbf": {"sentence": "\u5de8\u65af\u90a3\u7b56\u72fc\u72ac IS A \u7231\u5c14\u5170\u3e74", "label": 0, "tree_id": "663", "term": "\u5de8\u65af\u90a3\u7b56\u72fc\u72ac", "hypernym": "\u7231\u5c14\u5170\u3e74"}, "33f7d9ad896ffafcd19fa0a7c7fa11a0645973ea03b5a881979a325d": {"sentence": "\u5de8\u65af\u90a3\u7b56\u72fc\u72ac IS A \u77ee\u811a\u72c4\u6587\u3e74", "label": 0, "tree_id": "663", "term": "\u5de8\u65af\u90a3\u7b56\u72fc\u72ac", "hypernym": "\u77ee\u811a\u72c4\u6587\u3e74"}, "3c4ce3ce3234a42beefeff8104dcc683951858a52baee17564053e4f": {"sentence": "\u5de8\u65af\u90a3\u7b56\u72fc\u72ac IS A \u535a\u5fb7\u730e\u72d0\u72ac", "label": 0, "tree_id": "663", "term": "\u5de8\u65af\u90a3\u7b56\u72fc\u72ac", "hypernym": "\u535a\u5fb7\u730e\u72d0\u72ac"}, "a497b62bd59780b1598cd023e7f7ac97ba0bae08a8f70d52ce58a7d1": {"sentence": "\u5de8\u65af\u90a3\u7b56\u72fc\u72ac IS A \u827e\u5c14\u8fbe\u72ac", "label": 0, "tree_id": "663", "term": "\u5de8\u65af\u90a3\u7b56\u72fc\u72ac", "hypernym": "\u827e\u5c14\u8fbe\u72ac"}, "9eda2e880170a16b2e55a01225d16dcdcf20a12c20275c831f954928": {"sentence": "\u5de8\u65af\u90a3\u7b56\u72fc\u72ac IS A \u51ef\u5229\u84dd\u3e74", "label": 0, "tree_id": "663", "term": "\u5de8\u65af\u90a3\u7b56\u72fc\u72ac", "hypernym": "\u51ef\u5229\u84dd\u3e74"}, "c59fb3e705581f7800cb5ed74fc893038cc6e3aeaaf52ddafe2828cf": {"sentence": "\u5de8\u65af\u90a3\u7b56\u72fc\u72ac IS A \u730e\u72d0\u72ac", "label": 0, "tree_id": "663", "term": "\u5de8\u65af\u90a3\u7b56\u72fc\u72ac", "hypernym": "\u730e\u72d0\u72ac"}, "9644455cd1ea1ead613b15a454013895d8dfcf037802e221e23ed35e": {"sentence": "\u5de8\u65af\u90a3\u7b56\u72fc\u72ac IS A \u8d1d\u5fb7\u6797\u987f\u730e\u72d7", "label": 0, "tree_id": "663", "term": "\u5de8\u65af\u90a3\u7b56\u72fc\u72ac", "hypernym": "\u8d1d\u5fb7\u6797\u987f\u730e\u72d7"}, "1f8f76f406812025546a1969802a6d75b240692ecc35e671643d46ae": {"sentence": "\u5de8\u65af\u90a3\u7b56\u72fc\u72ac IS A \u7ea6\u514b\u90e1\u72ac", "label": 0, "tree_id": "663", "term": "\u5de8\u65af\u90a3\u7b56\u72fc\u72ac", "hypernym": "\u7ea6\u514b\u90e1\u72ac"}, "45910f8b46bbb7509d6552e5e272c7f275cd95377ef450786aae4339": {"sentence": "\u5de8\u65af\u90a3\u7b56\u72fc\u72ac IS A \u897f\u90e8\u9ad8\u5730\u767d\u3e74", "label": 0, "tree_id": "663", "term": "\u5de8\u65af\u90a3\u7b56\u72fc\u72ac", "hypernym": "\u897f\u90e8\u9ad8\u5730\u767d\u3e74"}, "2f51384aa40f9cf4da43b897579d62c6658bb15959e5312819d16cd5": {"sentence": "\u5de8\u65af\u90a3\u7b56\u72fc\u72ac IS A \u53ed\u5587\u72d7", "label": 0, "tree_id": "663", "term": "\u5de8\u65af\u90a3\u7b56\u72fc\u72ac", "hypernym": "\u53ed\u5587\u72d7"}, "b8df1a5f4d3e723360fbd42bad68a7c40e6ba4002d83b72b0bd5f5a9": {"sentence": "\u5de8\u65af\u90a3\u7b56\u72fc\u72ac IS A \u632a\u5a01\u3e74", "label": 0, "tree_id": "663", "term": "\u5de8\u65af\u90a3\u7b56\u72fc\u72ac", "hypernym": "\u632a\u5a01\u3e74"}, "f012a2974e987d0efcf153e6088debddb99a7a0975e3d9171cb7f7f2": {"sentence": "\u5de8\u65af\u90a3\u7b56\u72fc\u72ac IS A \u6355\u9f20\u6897\u72ac", "label": 0, "tree_id": "663", "term": "\u5de8\u65af\u90a3\u7b56\u72fc\u72ac", "hypernym": "\u6355\u9f20\u6897\u72ac"}, "d23266d1b42ed49862e90232f2ccab261fe81297c761c29cda99c5cb": {"sentence": "\u5de8\u65af\u90a3\u7b56\u72fc\u72ac IS A \u51ef\u6069\u3e74\u72d7", "label": 0, "tree_id": "663", "term": "\u5de8\u65af\u90a3\u7b56\u72fc\u72ac", "hypernym": "\u51ef\u6069\u3e74\u72d7"}, "51978a2f33da121933311b2edd86ea65201614f16a06561170746dd6": {"sentence": "\u5de8\u65af\u90a3\u7b56\u72fc\u72ac IS A \u7231\u5c14\u5170\u8f6f\u6bdb\u3e74", "label": 0, "tree_id": "663", "term": "\u5de8\u65af\u90a3\u7b56\u72fc\u72ac", "hypernym": "\u7231\u5c14\u5170\u8f6f\u6bdb\u3e74"}, "3d33b7ed74a7d78bdda39cd68cc63ca81dc53d0985f6204e99696e93": {"sentence": "\u5de8\u65af\u90a3\u7b56\u72fc\u72ac IS A \u6ce2\u58eb\u987f\u72d7", "label": 0, "tree_id": "663", "term": "\u5de8\u65af\u90a3\u7b56\u72fc\u72ac", "hypernym": "\u6ce2\u58eb\u987f\u72d7"}, "c8afa46d9d3623bcf7a4ff60afc7bcfaf19250ea3a6541064191ede9": {"sentence": "\u5de8\u65af\u90a3\u7b56\u72fc\u72ac IS A \u65af\u51ef\u72d7", "label": 0, "tree_id": "663", "term": "\u5de8\u65af\u90a3\u7b56\u72fc\u72ac", "hypernym": "\u65af\u51ef\u72d7"}, "d02db6623f5c2fe2f99fa1122d804d8e7ca5493c5cb1295d066e2e56": {"sentence": "\u5de8\u65af\u90a3\u7b56\u72fc\u72ac IS A \u897f\u85cf\u3e74", "label": 0, "tree_id": "663", "term": "\u5de8\u65af\u90a3\u7b56\u72fc\u72ac", "hypernym": "\u897f\u85cf\u3e74"}, "49dafe79a1ff1d16817f55b7d1bb2d820b98008fcc9b373ab7a475ec": {"sentence": "\u5de8\u65af\u90a3\u7b56\u72fc\u72ac IS A \u8bfa\u798f\u514b\u3e74", "label": 0, "tree_id": "663", "term": "\u5de8\u65af\u90a3\u7b56\u72fc\u72ac", "hypernym": "\u8bfa\u798f\u514b\u3e74"}, "cc9665ccfa3c77efba33d0839c9ca68ef8a507a3cf53b9b010b34e18": {"sentence": "\u5de8\u65af\u90a3\u7b56\u72fc\u72ac IS A \u9aef\u72d7", "label": 1, "tree_id": "663", "term": "\u5de8\u65af\u90a3\u7b56\u72fc\u72ac", "hypernym": "\u9aef\u72d7"}, "b3c45b0c8da74617227a34c5210fee55d4c85d04fe5e5dd80bdde668": {"sentence": "\u5de8\u65af\u90a3\u7b56\u72fc\u72ac IS A \u4e1d\u6bdb\u3e74", "label": 0, "tree_id": "663", "term": "\u5de8\u65af\u90a3\u7b56\u72fc\u72ac", "hypernym": "\u4e1d\u6bdb\u3e74"}, "5307489ba22168a20468065db1309ef7b28b112537aaf4520b6e7773": {"sentence": "\u5de8\u65af\u90a3\u7b56\u72fc\u72ac IS A \u897f\u85cf\u5c0f\u72d7", "label": 0, "tree_id": "663", "term": "\u5de8\u65af\u90a3\u7b56\u72fc\u72ac", "hypernym": "\u897f\u85cf\u5c0f\u72d7"}, "4b36c212db177f77010999fa0594432028d49c8c45abe78af5e96449": {"sentence": "\u5de8\u65af\u90a3\u7b56\u72fc\u72ac IS A \u82cf\u683c\u5170\u79cd\u72d7", "label": 0, "tree_id": "663", "term": "\u5de8\u65af\u90a3\u7b56\u72fc\u72ac", "hypernym": "\u82cf\u683c\u5170\u79cd\u72d7"}, "19e7c5e05f823e70cac9e9d6c16e97c83af71ed456c1762e0c56bfbc": {"sentence": "\u5de8\u65af\u90a3\u7b56\u72fc\u72ac IS A \u521a\u6bdb\u730e\u72d0\u3e74", "label": 0, "tree_id": "663", "term": "\u5de8\u65af\u90a3\u7b56\u72fc\u72ac", "hypernym": "\u521a\u6bdb\u730e\u72d0\u3e74"}, "0ca5710e5ed609a7f128c581af57d451f8e1aea059fa1b83d1e81d51": {"sentence": "\u5de8\u65af\u90a3\u7b56\u72fc\u72ac IS A \u786c\u6bdb\u730e\u72d0\u3e74", "label": 0, "tree_id": "663", "term": "\u5de8\u65af\u90a3\u7b56\u72fc\u72ac", "hypernym": "\u786c\u6bdb\u730e\u72d0\u3e74"}, "2406a8dbe27c993c98e653795904f8a3e64844c967d5162337fa94ac": {"sentence": "\u5de8\u65af\u90a3\u7b56\u72fc\u72ac IS A \u65af\u5854\u798f\u5fb7\u72d7", "label": 0, "tree_id": "663", "term": "\u5de8\u65af\u90a3\u7b56\u72fc\u72ac", "hypernym": "\u65af\u5854\u798f\u5fb7\u72d7"}, "f7048392d8e6d62212cc76011a1183363da5c36777a56d9fc97e8bc3": {"sentence": "\u5de8\u65af\u90a3\u7b56\u72fc\u72ac IS A \u66fc\u5f7b\u65af\u7279\u72d7", "label": 0, "tree_id": "663", "term": "\u5de8\u65af\u90a3\u7b56\u72fc\u72ac", "hypernym": "\u66fc\u5f7b\u65af\u7279\u72d7"}, "2b7e2dd719bfd53c2b6ea9efba7b902a46eaa4ef63e8e745c2420e83": {"sentence": "\u5de8\u65af\u90a3\u7b56\u72fc\u72ac IS A \u6807\u51c6\u96ea\u7eb3\u745e\u72ac", "label": 0, "tree_id": "663", "term": "\u5de8\u65af\u90a3\u7b56\u72fc\u72ac", "hypernym": "\u6807\u51c6\u96ea\u7eb3\u745e\u72ac"}, "7a3c527e3c0a09d04c8263572a12d2fc95b29754c224cb59c21b00fb": {"sentence": "\u5de8\u65af\u90a3\u7b56\u72fc\u72ac IS A \u5c0f\u79cd\u9aef\u72d7", "label": 0, "tree_id": "663", "term": "\u5de8\u65af\u90a3\u7b56\u72fc\u72ac", "hypernym": "\u5c0f\u79cd\u9aef\u72d7"}, "0ce46b92c72dffb617f1cdb6cec9aa078a2410f51f9cb539dde0c65e": {"sentence": "\u5de8\u65af\u90a3\u7b56\u72fc\u72ac IS A \u5a01\u5c14\u58eb\u3e74", "label": 0, "tree_id": "663", "term": "\u5de8\u65af\u90a3\u7b56\u72fc\u72ac", "hypernym": "\u5a01\u5c14\u58eb\u3e74"}, "16fe3f58371664252d7438dfed399a7f4cdad0e28d006b10e9579dcd": {"sentence": "\u5de8\u65af\u90a3\u7b56\u72fc\u72ac IS A \u6e56\u533a\u77ee\u72ac", "label": 0, "tree_id": "663", "term": "\u5de8\u65af\u90a3\u7b56\u72fc\u72ac", "hypernym": "\u6e56\u533a\u77ee\u72ac"}, "bb03e00e1e64b9a4896bcca3f5cd11e520b5706c37631afe6dbf2988": {"sentence": "\u5de8\u65af\u90a3\u7b56\u72fc\u72ac IS A \u9521\u5229\u54c8\u59c6\u72ac", "label": 0, "tree_id": "663", "term": "\u5de8\u65af\u90a3\u7b56\u72fc\u72ac", "hypernym": "\u9521\u5229\u54c8\u59c6\u72ac"}, "114d483306c4293c262c3d3db0705e24f6fa8928ad6afd61100411c6": {"sentence": "\u5de8\u65af\u90a3\u7b56\u72fc\u72ac IS A \u65af\u5854\u798f\u90e1\u72d7", "label": 0, "tree_id": "663", "term": "\u5de8\u65af\u90a3\u7b56\u72fc\u72ac", "hypernym": "\u65af\u5854\u798f\u90e1\u72d7"}, "07630dadfebec9c9b97ce6d90f1158fbf992e9cdd24178c839233c2d": {"sentence": "\u5de8\u65af\u90a3\u7b56\u72fc\u72ac IS A \u77ed\u6bdb\u730e\u72d0\u3e74", "label": 0, "tree_id": "663", "term": "\u5de8\u65af\u90a3\u7b56\u72fc\u72ac", "hypernym": "\u77ed\u6bdb\u730e\u72d0\u3e74"}, "d2da1ad2f862b794d534168ef9995d349120ddf90a3aae8a24e2c588": {"sentence": "\u5c0f\u79cd\u9aef\u72d7 IS A \u5c0f\u730e\u72d7", "label": 0, "tree_id": "663", "term": "\u5c0f\u79cd\u9aef\u72d7", "hypernym": "\u5c0f\u730e\u72d7"}, "faea022fdbe20f6535ba2311db92864e187ea300636240fadc5db69d": {"sentence": "\u5c0f\u79cd\u9aef\u72d7 IS A \u6fb3\u5927\u5229\u4e9a\u3e74", "label": 0, "tree_id": "663", "term": "\u5c0f\u79cd\u9aef\u72d7", "hypernym": "\u6fb3\u5927\u5229\u4e9a\u3e74"}, "2b1ef8686c65a41e3433f68b38909cd2f02e3cd0f447bfd774767b4e": {"sentence": "\u5c0f\u79cd\u9aef\u72d7 IS A \u7231\u5c14\u5170\u3e74", "label": 0, "tree_id": "663", "term": "\u5c0f\u79cd\u9aef\u72d7", "hypernym": "\u7231\u5c14\u5170\u3e74"}, "6168764fb1d2b6ae9d209a03ea30513b2243f20f0532f0533e0f4ee5": {"sentence": "\u5c0f\u79cd\u9aef\u72d7 IS A \u77ee\u811a\u72c4\u6587\u3e74", "label": 0, "tree_id": "663", "term": "\u5c0f\u79cd\u9aef\u72d7", "hypernym": "\u77ee\u811a\u72c4\u6587\u3e74"}, "7aafd3fd36a4467218830b387f79c23b1c48531f8804e6e3bfacaef6": {"sentence": "\u5c0f\u79cd\u9aef\u72d7 IS A \u535a\u5fb7\u730e\u72d0\u72ac", "label": 0, "tree_id": "663", "term": "\u5c0f\u79cd\u9aef\u72d7", "hypernym": "\u535a\u5fb7\u730e\u72d0\u72ac"}, "6e58f8be1a54a6c45dc673aad85a5515979157e4077a6b5e4f831cf4": {"sentence": "\u5c0f\u79cd\u9aef\u72d7 IS A \u827e\u5c14\
[truncated: 1,773,588 more chars]
