# Supplementary material for: Constructing Chinese taxonomy trees from understanding and generative pretrained language models
Source: PeerJ Comput Sci. 2024 Oct 3;10:e2358. doi: 10.7717/peerj-cs.2358 (PMC11623115; doi:10.7717/peerj-cs.2358)
Supplement: Supplemental Information 2 — The dataset contains Chinese WORDNET hypernym relationships for taxonomy construction. [file peerj-cs-10-2358-s002.zip › wordnet_bansal_anc_0_sib_0_desc_0_rand_0_parent_1_train_cmn_cleaned.json]

{"251f51ee0015c1642523ce422ccfebdf9625c91b83c922b85708ed3e": {"sentence": "\u5f79\u7528\u72ac IS A \u770b\u5bb6\u72d7", "label": 0, "tree_id": "0", "term": "\u5f79\u7528\u72ac", "hypernym": "\u770b\u5bb6\u72d7"}, "ee1b4285b5e6cc1a53930f3f6f3eb4b60dfe74f2205d8acaebce20db": {"sentence": "\u5f79\u7528\u72ac IS A \u7a81\u53d1\u75c7\u8b66\u793a\u72ac", "label": 0, "tree_id": "0", "term": "\u5f79\u7528\u72ac", "hypernym": "\u7a81\u53d1\u75c7\u8b66\u793a\u72ac"}, "c17aaa03d8c7afba23c467cc3d41bfc00b9c3681e4f21c7db89a2919": {"sentence": "\u5f79\u7528\u72ac IS A \u7231\u65af\u57fa\u6469\u72ac", "label": 0, "tree_id": "0", "term": "\u5f79\u7528\u72ac", "hypernym": "\u7231\u65af\u57fa\u6469\u72ac"}, "46bd59a789f5eccdae88192b03397e34a7211efa7aa5dd26a8c21939": {"sentence": "\u5f79\u7528\u72ac IS A \u4e39\u9ea6\u5927\u72d7", "label": 0, "tree_id": "0", "term": "\u5f79\u7528\u72ac", "hypernym": "\u4e39\u9ea6\u5927\u72d7"}, "51b82a933990ae971b78c0dd3b4b0abc39460f91aa2b6073cf788390": {"sentence": "\u5f79\u7528\u72ac IS A \u6597\u725b\u7352\u72ac", "label": 0, "tree_id": "0", "term": "\u5f79\u7528\u72ac", "hypernym": "\u6597\u725b\u7352\u72ac"}, "bf3140a70f1f116ef4b2032f317a27d7c3067301a811aab5d1e362c1": {"sentence": "\u5f79\u7528\u72ac IS A \u5bfc\u76f2\u72ac", "label": 0, "tree_id": "0", "term": "\u5f79\u7528\u72ac", "hypernym": "\u5bfc\u76f2\u72ac"}, "09d3905415b53f96200c12459d4cc284811d9e729705a94805394115": {"sentence": "\u5f79\u7528\u72ac IS A \u62f3\u5e08\u72d7", "label": 0, "tree_id": "0", "term": "\u5f79\u7528\u72ac", "hypernym": "\u62f3\u5e08\u72d7"}, "dac21c3b6337500dd4151c5384c326692635daf10b450ce54a9b47cc": {"sentence": "\u5f79\u7528\u72ac IS A \u53ed\u5587\u72d7", "label": 0, "tree_id": "0", "term": "\u5f79\u7528\u72ac", "hypernym": "\u53ed\u5587\u72d7"}, "62e3caecb166566b19b20661897565e012e5653ad969c6fce6ffb97b": {"sentence": "\u5f79\u7528\u72ac IS A \u5927\u9a6f\u72ac", "label": 0, "tree_id": "0", "term": "\u5f79\u7528\u72ac", "hypernym": "\u5927\u9a6f\u72ac"}, "acfb86d4a69008821e6b075dc423f3c9a4efaf5a6bd628afb1260d8d": {"sentence": "\u5f79\u7528\u72ac IS A \u8b66\u72ac", "label": 0, "tree_id": "0", "term": "\u5f79\u7528\u72ac", "hypernym": "\u8b66\u72ac"}, "f81609c4d26598f1709d3bd00d76843ec5dcb3f288d2578c32df9b1b": {"sentence": "\u5f79\u7528\u72ac IS A \u7267\u7f8a\u72ac", "label": 0, "tree_id": "0", "term": "\u5f79\u7528\u72ac", "hypernym": "\u7267\u7f8a\u72ac"}, "b7785c5bd88a3c03c187f41b2778c9364210e396bc3c6e4a44e33074": {"sentence": "\u5f79\u7528\u72ac IS A \u5bfc\u804b\u72ac", "label": 0, "tree_id": "0", "term": "\u5f79\u7528\u72ac", "hypernym": "\u5bfc\u804b\u72ac"}, "4fe0139d575266ca301f6d8c429b8bba65aaf79d531334091e1b1eb5": {"sentence": "\u5f79\u7528\u72ac IS A \u62c9\u96ea\u6a47\u7684\u72d7", "label": 0, "tree_id": "0", "term": "\u5f79\u7528\u72ac", "hypernym": "\u62c9\u96ea\u6a47\u7684\u72d7"}, "136125a84ab61e4e1e7b308fc9b926b797ac1c55793020c31fab0505": {"sentence": "\u5f79\u7528\u72ac IS A \u519b\u72ac", "label": 0, "tree_id": "0", "term": "\u5f79\u7528\u72ac", "hypernym": "\u519b\u72ac"}, "f1111137cc25563143740a42819d523fdc79324ab40555670fe5451a": {"sentence": "\u5f79\u7528\u72ac IS A \u6bd4\u5229\u65f6\u79cd\u5c0f\u72d7", "label": 0, "tree_id": "0", "term": "\u5f79\u7528\u72ac", "hypernym": "\u6bd4\u5229\u65f6\u79cd\u5c0f\u72d7"}, "1f7835e1c097daa1e0b3f7ce8c53ef134f1a651080ce2a904df381d6": {"sentence": "\u5f79\u7528\u72ac IS A \u5bb6\u72ac", "label": 0, "tree_id": "0", "term": "\u5f79\u7528\u72ac", "hypernym": "\u5bb6\u72ac"}, "7c1753f59e5041567065c964f74b93b29e6255632d57f9150cd7ff15": {"sentence": "\u5f79\u7528\u72ac IS A \u767d\u8b66\u72ac", "label": 0, "tree_id": "0", "term": "\u5f79\u7528\u72ac", "hypernym": "\u767d\u8b66\u72ac"}, "06f46d8dccc133c98a8213816950d83d46ab4bbc0ba1d258a01d1836": {"sentence": "\u5f79\u7528\u72ac IS A \u675c\u5bbe\u72ac", "label": 0, "tree_id": "0", "term": "\u5f79\u7528\u72ac", "hypernym": "\u675c\u5bbe\u72ac"}, "9fb555e054d76f58e2a19f0dad171ba472c0ed601f360748dc957698": {"sentence": "\u5f79\u7528\u72ac IS A \u5c0f\u79cd\u54c1\u820d\u72d7", "label": 0, "tree_id": "0", "term": "\u5f79\u7528\u72ac", "hypernym": "\u5c0f\u79cd\u54c1\u820d\u72d7"}, "7d9c2c4e63833dabb8102cf814e691613e8f444c25500b940f78cee2": {"sentence": "\u5f79\u7528\u72ac IS A \u827e\u82ac\u54c1\u7334\u6897", "label": 0, "tree_id": "0", "term": "\u5f79\u7528\u72ac", "hypernym": "\u827e\u82ac\u54c1\u7334\u6897"}, "f42280bbe19820c05f7b8018d166c2ee993e6649f4a73920f5cb0a03": {"sentence": "\u5f79\u7528\u72ac IS A \u6cd5\u56fd\u53ed\u5587\u72d7", "label": 0, "tree_id": "0", "term": "\u5f79\u7528\u72ac", "hypernym": "\u6cd5\u56fd\u53ed\u5587\u72d7"}, "1e3a88bf858945d3f0961b61a3462fa8ea884c264cf3d6d8e8812a26": {"sentence": "\u5f79\u7528\u72ac IS A \u85cf\u7352", "label": 0, "tree_id": "0", "term": "\u5f79\u7528\u72ac", "hypernym": "\u85cf\u7352"}, "577fc3a81a403c28ca5ecdfcca140b824d79ecb9aef968930d81ca6a": {"sentence": "\u5f79\u7528\u72ac IS A \u7f57\u7279\u97e6\u5c14\u72d7", "label": 0, "tree_id": "0", "term": "\u5f79\u7528\u72ac", "hypernym": "\u7f57\u7279\u97e6\u5c14\u72d7"}, "7b94b198179972747a58e6fe3208d276ff14375935c5c17bf7115c37": {"sentence": "\u5f79\u7528\u72ac IS A \u535a\u5f97\u7267\u7f8a\u72ac", "label": 0, "tree_id": "0", "term": "\u5f79\u7528\u72ac", "hypernym": "\u535a\u5f97\u7267\u7f8a\u72ac"}, "7622fafbad8e19d3aa978a72699156648e67a09cd69adbb69aabfe64": {"sentence": "\u5f79\u7528\u72ac IS A \u4f2f\u745e\u7267\u7f8a\u72ac", "label": 0, "tree_id": "0", "term": "\u5f79\u7528\u72ac", "hypernym": "\u4f2f\u745e\u7267\u7f8a\u72ac"}, "82ed9143ac2152cc259146bf4830fb57be9e1bbcdc98b7de7e9911e6": {"sentence": "\u5f79\u7528\u72ac IS A \u6bd4\u5229\u65f6\u7267\u7f8a\u72ac", "label": 0, "tree_id": "0", "term": "\u5f79\u7528\u72ac", "hypernym": "\u6bd4\u5229\u65f6\u7267\u7f8a\u72ac"}, "c619bc8c8ab02cb3b6c3e6964aafc674dd36012a04460b6ca700b440": {"sentence": "\u5f79\u7528\u72ac IS A \u8bbe\u5f97\u5170\u7267\u7f8a\u72ac", "label": 0, "tree_id": "0", "term": "\u5f79\u7528\u72ac", "hypernym": "\u8bbe\u5f97\u5170\u7267\u7f8a\u72ac"}, "461761275d28cb38a1d7c7e07ad001a1be9558dd585a940c32c28737": {"sentence": "\u5f79\u7528\u72ac IS A \u67ef\u5229\u72d7", "label": 0, "tree_id": "0", "term": "\u5f79\u7528\u72ac", "hypernym": "\u67ef\u5229\u72d7"}, "a632c7de7d69bd3c2bd98e161bd9c5f2a65bb1a36055ac7c95e984db": {"sentence": "\u5f79\u7528\u72ac IS A \u5fb7\u79cd\u7267\u7f8a\u72d7", "label": 0, "tree_id": "0", "term": "\u5f79\u7528\u72ac", "hypernym": "\u5fb7\u79cd\u7267\u7f8a\u72d7"}, "a8182b28f2e7db1fa15d5a16897af0e8e0a46ebff4a0c2e8e6f0c8c8": {"sentence": "\u5f79\u7528\u72ac IS A \u739b\u4f26\u7267\u7f8a\u72ac", "label": 0, "tree_id": "0", "term": "\u5f79\u7528\u72ac", "hypernym": "\u739b\u4f26\u7267\u7f8a\u72ac"}, "2a01e65acf01981b884a65ac84b76b3aa89c2f5fd357f20f097d9962": {"sentence": "\u5f79\u7528\u72ac IS A \u5317\u6781\u72ac", "label": 0, "tree_id": "0", "term": "\u5f79\u7528\u72ac", "hypernym": "\u5317\u6781\u72ac"}, "d705e9856bfc7f6570fc8e0efe37a95bff47e63b772c37728fdfa9b0": {"sentence": "\u5f79\u7528\u72ac IS A \u6bd4\u5229\u65f6\u7267\u7f8a\u72d7", "label": 0, "tree_id": "0", "term": "\u5f79\u7528\u72ac", "hypernym": "\u6bd4\u5229\u65f6\u7267\u7f8a\u72d7"}, "bbaa8af4e600ebfe1a4553f9df89f4c6ba3e3d67ea8a4137b0614ca9": {"sentence": "\u770b\u5bb6\u72d7 IS A \u5f79\u7528\u72ac", "label": 1, "tree_id": "0", "term": "\u770b\u5bb6\u72d7", "hypernym": "\u5f79\u7528\u72ac"}, "52dbc2056dae00fc2028ca29b235e91a4563d044b4d8fab2321e7b12": {"sentence": "\u770b\u5bb6\u72d7 IS A \u7a81\u53d1\u75c7\u8b66\u793a\u72ac", "label": 0, "tree_id": "0", "term": "\u770b\u5bb6\u72d7", "hypernym": "\u7a81\u53d1\u75c7\u8b66\u793a\u72ac"}, "1124921f2952b24a1981c5568cab7c5f6d412386f7c3db3cfc31117c": {"sentence": "\u770b\u5bb6\u72d7 IS A \u7231\u65af\u57fa\u6469\u72ac", "label": 0, "tree_id": "0", "term": "\u770b\u5bb6\u72d7", "hypernym": "\u7231\u65af\u57fa\u6469\u72ac"}, "1688f0280268fd77e30f70954589eb36185e3246360ea9c2ab69e1e1": {"sentence": "\u770b\u5bb6\u72d7 IS A \u4e39\u9ea6\u5927\u72d7", "label": 0, "tree_id": "0", "term": "\u770b\u5bb6\u72d7", "hypernym": "\u4e39\u9ea6\u5927\u72d7"}, "014558a02246f402ee065a2de3509a71444859d2ad24818a92d510ae": {"sentence": "\u770b\u5bb6\u72d7 IS A \u6597\u725b\u7352\u72ac", "label": 0, "tree_id": "0", "term": "\u770b\u5bb6\u72d7", "hypernym": "\u6597\u725b\u7352\u72ac"}, "9c229052adadbc0bfb2e18916bdf0aa7be42ede0495ed47752bf2325": {"sentence": "\u770b\u5bb6\u72d7 IS A \u5bfc\u76f2\u72ac", "label": 0, "tree_id": "0", "term": "\u770b\u5bb6\u72d7", "hypernym": "\u5bfc\u76f2\u72ac"}, "fe1be283e8e62569871c7ca88e1759d1bad0755ad07b77e257632778": {"sentence": "\u770b\u5bb6\u72d7 IS A \u62f3\u5e08\u72d7", "label": 0, "tree_id": "0", "term": "\u770b\u5bb6\u72d7", "hypernym": "\u62f3\u5e08\u72d7"}, "2a5c3f7d01e9baf2769716ebe6f21e2ff162ddd8dcdb34022c98d276": {"sentence": "\u770b\u5bb6\u72d7 IS A \u53ed\u5587\u72d7", "label": 0, "tree_id": "0", "term": "\u770b\u5bb6\u72d7", "hypernym": "\u53ed\u5587\u72d7"}, "44d85417ef6378d932898fa64d9139ba351c9b2b27856b631a2dcd30": {"sentence": "\u770b\u5bb6\u72d7 IS A \u5927\u9a6f\u72ac", "label": 0, "tree_id": "0", "term": "\u770b\u5bb6\u72d7", "hypernym": "\u5927\u9a6f\u72ac"}, "f47ab03becd0197931c42815dae6f088e7d8746e89018a58e5bf24a9": {"sentence": "\u770b\u5bb6\u72d7 IS A \u8b66\u72ac", "label": 0, "tree_id": "0", "term": "\u770b\u5bb6\u72d7", "hypernym": "\u8b66\u72ac"}, "0aa7d8a1578bb60e1640ba8c2b51afb39f4908f6667a1c8689ca5c56": {"sentence": "\u770b\u5bb6\u72d7 IS A \u7267\u7f8a\u72ac", "label": 0, "tree_id": "0", "term": "\u770b\u5bb6\u72d7", "hypernym": "\u7267\u7f8a\u72ac"}, "e17a6d1d6b03afb796a4501d79622c7bcce5cab1db7877b73b862d02": {"sentence": "\u770b\u5bb6\u72d7 IS A \u5bfc\u804b\u72ac", "label": 0, "tree_id": "0", "term": "\u770b\u5bb6\u72d7", "hypernym": "\u5bfc\u804b\u72ac"}, "ce774a8185aafde50ae5d3bb73ba5faea66c64efd58bc8f14dd04181": {"sentence": "\u770b\u5bb6\u72d7 IS A \u62c9\u96ea\u6a47\u7684\u72d7", "label": 0, "tree_id": "0", "term": "\u770b\u5bb6\u72d7", "hypernym": "\u62c9\u96ea\u6a47\u7684\u72d7"}, "fa4545e80d2fb99e51463c83c650ad2fd2f099dc25c6a7e8264b8895": {"sentence": "\u770b\u5bb6\u72d7 IS A \u519b\u72ac", "label": 0, "tree_id": "0", "term": "\u770b\u5bb6\u72d7", "hypernym": "\u519b\u72ac"}, "84eca057a77a74602367d6d900e604e0b250af07a3d42b9df2957750": {"sentence": "\u770b\u5bb6\u72d7 IS A \u6bd4\u5229\u65f6\u79cd\u5c0f\u72d7", "label": 0, "tree_id": "0", "term": "\u770b\u5bb6\u72d7", "hypernym": "\u6bd4\u5229\u65f6\u79cd\u5c0f\u72d7"}, "701ff3cc3b1462868bdee8f5bc796575a2b5d76718700ac3d16a03c4": {"sentence": "\u770b\u5bb6\u72d7 IS A \u5bb6\u72ac", "label": 0, "tree_id": "0", "term": "\u770b\u5bb6\u72d7", "hypernym": "\u5bb6\u72ac"}, "680a44af5281a72d091c2abc96227aab15efe833c610bfb1ab7d24f2": {"sentence": "\u770b\u5bb6\u72d7 IS A \u767d\u8b66\u72ac", "label": 0, "tree_id": "0", "term": "\u770b\u5bb6\u72d7", "hypernym": "\u767d\u8b66\u72ac"}, "ba41e45669150caf610e96193aad4e02cb69ffd6b194b21295ba100c": {"sentence": "\u770b\u5bb6\u72d7 IS A \u675c\u5bbe\u72ac", "label": 0, "tree_id": "0", "term": "\u770b\u5bb6\u72d7", "hypernym": "\u675c\u5bbe\u72ac"}, "2ab369dd5c9325ffe720764c4356d7bebf19d02030ce5821217b49f7": {"sentence": "\u770b\u5bb6\u72d7 IS A \u5c0f\u79cd\u54c1\u820d\u72d7", "label": 0, "tree_id": "0", "term": "\u770b\u5bb6\u72d7", "hypernym": "\u5c0f\u79cd\u54c1\u820d\u72d7"}, "caaa8f41530431a5e8147dd37df0cb1a833a8aaba5cf789fd519d7dc": {"sentence": "\u770b\u5bb6\u72d7 IS A \u827e\u82ac\u54c1\u7334\u6897", "label": 0, "tree_id": "0", "term": "\u770b\u5bb6\u72d7", "hypernym": "\u827e\u82ac\u54c1\u7334\u6897"}, "6412bb14b47c8887ddbba05db4e5ae90f2de8b7c2d8cbc5a422ec0b6": {"sentence": "\u770b\u5bb6\u72d7 IS A \u6cd5\u56fd\u53ed\u5587\u72d7", "label": 0, "tree_id": "0", "term": "\u770b\u5bb6\u72d7", "hypernym": "\u6cd5\u56fd\u53ed\u5587\u72d7"}, "230ff7e7e88c9b09f277dd80117839d0493d67ea5a814b5176454d00": {"sentence": "\u770b\u5bb6\u72d7 IS A \u85cf\u7352", "label": 0, "tree_id": "0", "term": "\u770b\u5bb6\u72d7", "hypernym": "\u85cf\u7352"}, "e15c9f78ea4376dbabaca5d2e00f9c6d8fc8334dacb8697f352282e1": {"sentence": "\u770b\u5bb6\u72d7 IS A \u7f57\u7279\u97e6\u5c14\u72d7", "label": 0, "tree_id": "0", "term": "\u770b\u5bb6\u72d7", "hypernym": "\u7f57\u7279\u97e6\u5c14\u72d7"}, "6408306640296281600028b9f5c587435c684c3588357da8f38c0624": {"sentence": "\u770b\u5bb6\u72d7 IS A \u535a\u5f97\u7267\u7f8a\u72ac", "label": 0, "tree_id": "0", "term": "\u770b\u5bb6\u72d7", "hypernym": "\u535a\u5f97\u7267\u7f8a\u72ac"}, "84ebfbe61a7c36a13c24ef19550d290eee312c0b73823d01225d43f2": {"sentence": "\u770b\u5bb6\u72d7 IS A \u4f2f\u745e\u7267\u7f8a\u72ac", "label": 0, "tree_id": "0", "term": "\u770b\u5bb6\u72d7", "hypernym": "\u4f2f\u745e\u7267\u7f8a\u72ac"}, "4f75d62cc9c23760fcce4299bb663bc894da4799ce6f3419e46ef423": {"sentence": "\u770b\u5bb6\u72d7 IS A \u6bd4\u5229\u65f6\u7267\u7f8a\u72ac", "label": 0, "tree_id": "0", "term": "\u770b\u5bb6\u72d7", "hypernym": "\u6bd4\u5229\u65f6\u7267\u7f8a\u72ac"}, "9490100a60576f144bcf07b14668d9b33b77de2520ec82ce0b973f35": {"sentence": "\u770b\u5bb6\u72d7 IS A \u8bbe\u5f97\u5170\u7267\u7f8a\u72ac", "label": 0, "tree_id": "0", "term": "\u770b\u5bb6\u72d7", "hypernym": "\u8bbe\u5f97\u5170\u7267\u7f8a\u72ac"}, "81b923fd013205589eb770e32d9b36af8d67efd6852c0db2465e2120": {"sentence": "\u770b\u5bb6\u72d7 IS A \u67ef\u5229\u72d7", "label": 0, "tree_id": "0", "term": "\u770b\u5bb6\u72d7", "hypernym": "\u67ef\u5229\u72d7"}, "8b61c2b9be098029ac5ff44fbac76d240e56774e03de88d4d85e29ff": {"sentence": "\u770b\u5bb6\u72d7 IS A \u5fb7\u79cd\u7267\u7f8a\u72d7", "label": 0, "tree_id": "0", "term": "\u770b\u5bb6\u72d7", "hypernym": "\u5fb7\u79cd\u7267\u7f8a\u72d7"}, "69e3585b98543ac4c5adef0cbe966155880b4a0376734dfea8bab69c": {"sentence": "\u770b\u5bb6\u72d7 IS A \u739b\u4f26\u7267\u7f8a\u72ac", "label": 0, "tree_id": "0", "term": "\u770b\u5bb6\u72d7", "hypernym": "\u739b\u4f26\u7267\u7f8a\u72ac"}, "0f4bc3cb162b20107d0657c0430bd884bdc27c1a184b718143b902a8": {"sentence": "\u770b\u5bb6\u72d7 IS A \u5317\u6781\u72ac", "label": 0, "tree_id": "0", "term": "\u770b\u5bb6\u72d7", "hypernym": "\u5317\u6781\u72ac"}, "fb509f89fdf4a8d1b24ac7ee1f8da9cc9adad5b8ec422073c68a70d8": {"sentence": "\u770b\u5bb6\u72d7 IS A \u6bd4\u5229\u65f6\u7267\u7f8a\u72d7", "label": 0, "tree_id": "0", "term": "\u770b\u5bb6\u72d7", "hypernym": "\u6bd4\u5229\u65f6\u7267\u7f8a\u72d7"}, "8a1ea2547294c13d395ff1874f97cfe0ad2b65d8cdd14fabf30e87db": {"sentence": "\u7a81\u53d1\u75c7\u8b66\u793a\u72ac IS A \u5f79\u7528\u72ac", "label": 1, "tree_id": "0", "term": "\u7a81\u53d1\u75c7\u8b66\u793a\u72ac", "hypernym": "\u5f79\u7528\u72ac"}, "df3998e205b9c3cca752d1c6c22cfb356f3ae6344bf0f8c12d4ed865": {"sentence": "\u7a81\u53d1\u75c7\u8b66\u793a\u72ac IS A \u770b\u5bb6\u72d7", "label": 0, "tree_id": "0", "term": "\u7a81\u53d1\u75c7\u8b66\u793a\u72ac", "hypernym": "\u770b\u5bb6\u72d7"}, "0702d5462489e653bdfe9a36fc545b28c74ce9446c6bb389d1c17a02": {"sentence": "\u7a81\u53d1\u75c7\u8b66\u793a\u72ac IS A \u7231\u65af\u57fa\u6469\u72ac", "label": 0, "tree_id": "0", "term": "\u7a81\u53d1\u75c7\u8b66\u793a\u72ac", "hypernym": "\u7231\u65af\u57fa\u6469\u72ac"}, "d5583223309fe6265a9563167df61556ca9d55ee31dfdef71450e0d0": {"sentence": "\u7a81\u53d1\u75c7\u8b66\u793a\u72ac IS A \u4e39\u9ea6\u5927\u72d7", "label": 0, "tree_id": "0", "term": "\u7a81\u53d1\u75c7\u8b66\u793a\u72ac", "hypernym": "\u4e39\u9ea6\u5927\u72d7"}, "af1cab54eed7a8f2e4f51ca992549edcf78896a9eea6fa0ecb972e4e": {"sentence": "\u7a81\u53d1\u75c7\u8b66\u793a\u72ac IS A \u6597\u725b\u7352\u72ac", "label": 0, "tree_id": "0", "term": "\u7a81\u53d1\u75c7\u8b66\u793a\u72ac", "hypernym": "\u6597\u725b\u7352\u72ac"}, "97190d310c86314b23d96bb5e4f871a52f0680fe1b605e480f45edcc": {"sentence": "\u7a81\u53d1\u75c7\u8b66\u793a\u72ac IS A \u5bfc\u76f2\u72ac", "label": 0, "tree_id": "0", "term": "\u7a81\u53d1\u75c7\u8b66\u793a\u72ac", "hypernym": "\u5bfc\u76f2\u72ac"}, "5dfcc04514c0163c23c83b9e2cdbd81042e39becd621cb5e98aa9230": {"sentence": "\u7a81\u53d1\u75c7\u8b66\u793a\u72ac IS A \u62f3\u5e08\u72d7", "label": 0, "tree_id": "0", "term": "\u7a81\u53d1\u75c7\u8b66\u793a\u72ac", "hypernym": "\u62f3\u5e08\u72d7"}, "98d34db31df515b6e71c815a40d004f1b9014b5d3955c65e6da601b1": {"sentence": "\u7a81\u53d1\u75c7\u8b66\u793a\u72ac IS A \u53ed\u5587\u72d7", "label": 0, "tree_id": "0", "term": "\u7a81\u53d1\u75c7\u8b66\u793a\u72ac", "hypernym": "\u53ed\u5587\u72d7"}, "b6734a6cd7ea744c48027e755c1c8fcfdb5c426405a55a1026925ee4": {"sentence": "\u7a81\u53d1\u75c7\u8b66\u793a\u72ac IS A \u5927\u9a6f\u72ac", "label": 0, "tree_id": "0", "term": "\u7a81\u53d1\u75c7\u8b66\u793a\u72ac", "hypernym": "\u5927\u9a6f\u72ac"}, "27b07c68e9fb8648231e71b41ca4e39274908fb12c282615b65d1fb8": {"sentence": "\u7a81\u53d1\u75c7\u8b66\u793a\u72ac IS A \u8b66\u72ac", "label": 0, "tree_id": "0", "term": "\u7a81\u53d1\u75c7\u8b66\u793a\u72ac", "hypernym": "\u8b66\u72ac"}, "8be6b944d1200ab56756470c0be8d02c4e5b962f37faf1fc2be55705": {"sentence": "\u7a81\u53d1\u75c7\u8b66\u793a\u72ac IS A \u7267\u7f8a\u72ac", "label": 0, "tree_id": "0", "term": "\u7a81\u53d1\u75c7\u8b66\u793a\u72ac", "hypernym": "\u7267\u7f8a\u72ac"}, "01db58c93066f5e8a1ca340581271ed009bf5212584ac44a1291ff92": {"sentence": "\u7a81\u53d1\u75c7\u8b66\u793a\u72ac IS A \u5bfc\u804b\u72ac", "label": 0, "tree_id": "0", "term": "\u7a81\u53d1\u75c7\u8b66\u793a\u72ac", "hypernym": "\u5bfc\u804b\u72ac"}, "5cd64da195ff97a929c092af5bfae65190a11e9c6c6b15b8c5900a1a": {"sentence": "\u7a81\u53d1\u75c7\u8b66\u793a\u72ac IS A \u62c9\u96ea\u6a47\u7684\u72d7", "label": 0, "tree_id": "0", "term": "\u7a81\u53d1\u75c7\u8b66\u793a\u72ac", "hypernym": "\u62c9\u96ea\u6a47\u7684\u72d7"}, "52acd61f5c339acc1859f9a700948da7b9d2c2dea321fc492b9610ef": {"sentence": "\u7a81\u53d1\u75c7\u8b66\u793a\u72ac IS A \u519b\u72ac", "label": 0, "tree_id": "0", "term": "\u7a81\u53d1\u75c7\u8b66\u793a\u72ac", "hypernym": "\u519b\u72ac"}, "ac5ab5b50ad650bcf6628b2a1d13164d679aa0ac2d03f8b14bd6221d": {"sentence": "\u7a81\u53d1\u75c7\u8b66\u793a\u72ac IS A \u6bd4\u5229\u65f6\u79cd\u5c0f\u72d7", "label": 0, "tree_id": "0", "term": "\u7a81\u53d1\u75c7\u8b66\u793a\u72ac", "hypernym": "\u6bd4\u5229\u65f6\u79cd\u5c0f\u72d7"}, "c497b157b67a6f69db01f7b53a0e1a5eb40fa77025657a755bee4982": {"sentence": "\u7a81\u53d1\u75c7\u8b66\u793a\u72ac IS A \u5bb6\u72ac", "label": 0, "tree_id": "0", "term": "\u7a81\u53d1\u75c7\u8b66\u793a\u72ac", "hypernym": "\u5bb6\u72ac"}, "6a744493c86d21c06da7e6df29c69b96a8af564460aaf8e7736c53ae": {"sentence": "\u7a81\u53d1\u75c7\u8b66\u793a\u72ac IS A \u767d\u8b66\u72ac", "label": 0, "tree_id": "0", "term": "\u7a81\u53d1\u75c7\u8b66\u793a\u72ac", "hypernym": "\u767d\u8b66\u72ac"}, "d1ff2d66be4f6aabbb9ec54682e3ee5a78813f5ed828eaf1d5a7ebd7": {"sentence": "\u7a81\u53d1\u75c7\u8b66\u793a\u72ac IS A \u675c\u5bbe\u72ac", "label": 0, "tree_id": "0", "term": "\u7a81\u53d1\u75c7\u8b66\u793a\u72ac", "hypernym": "\u675c\u5bbe\u72ac"}, "a41a0fd15ab8a33209494de0bfd1900761dd8d36b33daf2af7932559": {"sentence": "\u7a81\u53d1\u75c7\u8b66\u793a\u72ac IS A \u5c0f\u79cd\u54c1\u820d\u72d7", "label": 0, "tree_id": "0", "term": "\u7a81\u53d1\u75c7\u8b66\u793a\u72ac", "hypernym": "\u5c0f\u79cd\u54c1\u820d\u72d7"}, "96b2119b3ecbec3711df4eb6dd3fd77069b97c0041b316e5288a86ed": {"sentence": "\u7a81\u53d1\u75c7\u8b66\u793a\u72ac IS A \u827e\u82ac\u54c1\u7334\u6897", "label": 0, "tree_id": "0", "term": "\u7a81\u53d1\u75c7\u8b66\u793a\u72ac", "hypernym": "\u827e\u82ac\u54c1\u7334\u6897"}, "ba1699e091a8f4fff41b9882002ddb3d212f71b5a52184ff4186059f": {"sentence": "\u7a81\u53d1\u75c7\u8b66\u793a\u72ac IS A \u6cd5\u56fd\u53ed\u5587\u72d7", "label": 0, "tree_id": "0", "term": "\u7a81\u53d1\u75c7\u8b66\u793a\u72ac", "hypernym": "\u6cd5\u56fd\u53ed\u5587\u72d7"}, "2c025bd3a445cf4083136f3267c7c92b5104453e07f6da6d7c07e669": {"sentence": "\u7a81\u53d1\u75c7\u8b66\u793a\u72ac IS A \u85cf\u7352", "label": 0, "tree_id": "0", "term": "\u7a81\u53d1\u75c7\u8b66\u793a\u72ac", "hypernym": "\u85cf\u7352"}, "b4c3924fbeffaf7ee420bde1f8ca36a86c4887ac8b73424b657a978d": {"sentence": "\u7a81\u53d1\u75c7\u8b66\u793a\u72ac IS A \u7f57\u7279\u97e6\u5c14\u72d7", "label": 0, "tree_id": "0", "term": "\u7a81\u53d1\u75c7\u8b66\u793a\u72ac", "hypernym": "\u7f57\u7279\u97e6\u5c14\u72d7"}, "61fd20b67d6b2ab3aee3d914f53549718449e5e0bab96a5d0bd11b84": {"sentence": "\u7a81\u53d1\u75c7\u8b66\u793a\u72ac IS A \u535a\u5f97\u7267\u7f8a\u72ac", "label": 0, "tree_id": "0", "term": "\u7a81\u53d1\u75c7\u8b66\u793a\u72ac", "hypernym": "\u535a\u5f97\u7267\u7f8a\u72ac"}, "237b13e047a733236b4c268b464aa3fa1d6d65d325e0f7ba6c8e24ed": {"sentence": "\u7a81\u53d1\u75c7\u8b66\u793a\u72ac IS A \u4f2f\u745e\u7267\u7f8a\u72ac", "label": 0, "tree_id": "0", "term": "\u7a81\u53d1\u75c7\u8b66\u793a\u72ac", "hypernym": "\u4f2f\u745e\u7267\u7f8a\u72ac"}, "4883a03a1ad27670918c3868bfb885b443d3f5586b40f0ae41544d7f": {"sentence": "\u7a81\u53d1\u75c7\u8b66\u793a\u72ac IS A \u6bd4\u5229\u65f6\u7267\u7f8a\u72ac", "label": 0, "tree_id": "0", "term": "\u7a81\u53d1\u75c7\u8b66\u793a\u72ac", "hypernym": "\u6bd4\u5229\u65f6\u7267\u7f8a\u72ac"}, "51f3627b15b55f7d909c5f6c15debd7eaac457fb7bd59d92007559b7": {"sentence": "\u7a81\u53d1\u75c7\u8b66\u793a\u72ac IS A \u8bbe\u5f97\u5170\u7267\u7f8a\u72ac", "label": 0, "tree_id": "0", "term": "\u7a81\u53d1\u75c7\u8b66\u793a\u72ac", "hypernym": "\u8bbe\u5f97\u5170\u7267\u7f8a\u72ac"}, "f97d0555c98ec01333bc4f16cd73c98e8eb3a91605f49a47d13a6cb2": {"sentence": "\u7a81\u53d1\u75c7\u8b66\u793a\u72ac IS A \u67ef\u5229\u72d7", "label": 0, "tree_id": "0", "term": "\u7a81\u53d1\u75c7\u8b66\u793a\u72ac", "hypernym": "\u67ef\u5229\u72d7"}, "dad685275d54585cdd6b19e57f7b8bece029d3acee1fbc501e0f5f4a": {"sentence": "\u7a81\u53d1\u75c7\u8b66\u793a\u72ac IS A \u5fb7\u79cd\u7267\u7f8a\u72d7", "label": 0, "tree_id": "0", "term": "\u7a81\u53d1\u75c7\u8b66\u793a\u72ac", "hypernym": "\u5fb7\u79cd\u7267\u7f8a\u72d7"}, "3a077bd32f358f87c8065c7d2ee7447d44ddc4cf9cff6feb7f0867fe": {"sentence": "\u7a81\u53d1\u75c7\u8b66\u793a\u72ac IS A \u739b\u4f26\u7267\u7f8a\u72ac", "label": 0, "tree_id": "0", "term": "\u7a81\u53d1\u75c7\u8b66\u793a\u72ac", "hypernym": "\u739b\u4f26\u7267\u7f8a\u72ac"}, "d3ef7e4019b7402860c8c56efb7f5e85ccccda922c57d05f07e6cd8f": {"sentence": "\u7a81\u53d1\u75c7\u8b66\u793a\u72ac IS A \u5317\u6781\u72ac", "label": 0, "tree_id": "0", "term": "\u7a81\u53d1\u75c7\u8b66\u793a\u72ac", "hypernym": "\u5317\u6781\u72ac"}, "404cf4a6897da488da5e82cc99c9f100d91ce45dd6cc3e250b6b8dad": {"sentence": "\u7a81\u53d1\u75c7\u8b66\u793a\u72ac IS A \u6bd4\u5229\u65f6\u7267\u7f8a\u72d7", "label": 0, "tree_id": "0", "term": "\u7a81\u53d1\u75c7\u8b66\u793a\u72ac", "hypernym": "\u6bd4\u5229\u65f6\u7267\u7f8a\u72d7"}, "a2f0fab07d97dd8e9c58c1ba9f68c948fe0baa93c2bee8b4488d3db3": {"sentence": "\u7231\u65af\u57fa\u6469\u72ac IS A \u5f79\u7528\u72ac", "label": 1, "tree_id": "0", "term": "\u7231\u65af\u57fa\u6469\u72ac", "hypernym": "\u5f79\u7528\u72ac"}, "6c85fe13eb6b8bc97eadbe85e53c60986697ad8f8724031efc21fd12": {"sentence": "\u7231\u65af\u57fa\u6469\u72ac IS A \u770b\u5bb6\u72d7", "label": 0, "tree_id": "0", "term": "\u7231\u65af\u57fa\u6469\u72ac", "hypernym": "\u770b\u5bb6\u72d7"}, "80764078159c563dbedf6d4d8cfb614fd92b848252e0fee3df0d4967": {"sentence": "\u7231\u65af\u57fa\u6469\u72ac IS A \u7a81\u53d1\u75c7\u8b66\u793a\u72ac", "label": 0, "tree_id": "0", "term": "\u7231\u65af\u57fa\u6469\u72ac", "hypernym": "\u7a81\u53d1\u75c7\u8b66\u793a\u72ac"}, "df8d5b26aa84ac28d48bdcb097d6e40b6c519b0b46107f8a924e544b": {"sentence": "\u7231\u65af\u57fa\u6469\u72ac IS A \u4e39\u9ea6\u5927\u72d7", "label": 0, "tree_id": "0", "term": "\u7231\u65af\u57fa\u6469\u72ac", "hypernym": "\u4e39\u9ea6\u5927\u72d7"}, "d2b0868a9a7a0dbaf94a6968cca7707611f29771c5f3032fe88cfa96": {"sentence": "\u7231\u65af\u57fa\u6469\u72ac IS A \u6597\u725b\u7352\u72ac", "label": 0, "tree_id": "0", "term": "\u7231\u65af\u57fa\u6469\u72ac", "hypernym": "\u6597\u725b\u7352\u72ac"}, "bf66f89171f66fab0810b0280714471e6fea40dc91b32466adf13846": {"sentence": "\u7231\u65af\u57fa\u6469\u72ac IS A \u5bfc\u76f2\u72ac", "label": 0, "tree_id": "0", "term": "\u7231\u65af\u57fa\u6469\u72ac", "hypernym": "\u5bfc\u76f2\u72ac"}, "440213517fd463bc658351233a179b987124c6552b75c837afcaddcd": {"sentence": "\u7231\u65af\u57fa\u6469\u72ac IS A \u62f3\u5e08\u72d7", "label": 0, "tree_id": "0", "term": "\u7231\u65af\u57fa\u6469\u72ac", "hypernym": "\u62f3\u5e08\u72d7"}, "c3d9c236424cb46b337665ccdefb2588de03a8143aa9027df0a956b4": {"sentence": "\u7231\u65af\u57fa\u6469\u72ac IS A \u53ed\u5587\u72d7", "label": 0, "tree_id": "0", "term": "\u7231\u65af\u57fa\u6469\u72ac", "hypernym": "\u53ed\u5587\u72d7"}, "a4655b92d8076418773e4232751455724286620bd48a7927bffe6c8d": {"sentence": "\u7231\u65af\u57fa\u6469\u72ac IS A \u5927\u9a6f\u72ac", "label": 0, "tree_id": "0", "term": "\u7231\u65af\u57fa\u6469\u72ac", "hypernym": "\u5927\u9a6f\u72ac"}, "30bbf7024804b27434dc72d3ff0a27dc8ec6a927e413d0433a70de4a": {"sentence": "\u7231\u65af\u57fa\u6469\u72ac IS A \u8b66\u72ac", "label": 0, "tree_id": "0", "term": "\u7231\u65af\u57fa\u6469\u72ac", "hypernym": "\u8b66\u72ac"}, "112f8dbca1392e8bd2c3feda88e5a5545abb2c39745c2412c325a994": {"sentence": "\u7231\u65af\u57fa\u6469\u72ac IS A \u7267\u7f8a\u72ac", "label": 0, "tree_id": "0", "term": "\u7231\u65af\u57fa\u6469\u72ac", "hypernym": "\u7267\u7f8a\u72ac"}, "059b053db6dcdfe6c09c30dfac294d8e1acfb69e99e434f9f2148581": {"sentence": "\u7231\u65af\u57fa\u6469\u72ac IS A \u5bfc\u804b\u72ac", "label": 0, "tree_id": "0", "term": "\u7231\u65af\u57fa\u6469\u72ac", "hypernym": "\u5bfc\u804b\u72ac"}, "9ca939a5b7e7668728ca6c9eb18ee49e3b3f10f23489b308b749e144": {"sentence": "\u7231\u65af\u57fa\u6469\u72ac IS A \u62c9\u96ea\u6a47\u7684\u72d7", "label": 0, "tree_id": "0", "term": "\u7231\u65af\u57fa\u6469\u72ac", "hypernym": "\u62c9\u96ea\u6a47\u7684\u72d7"}, "5d6434893e679c820e612e59a5bf3468dbd2034e83af9c676f96ea2f": {"sentence": "\u7231\u65af\u57fa\u6469\u72ac IS A \u519b\u72ac", "label": 0, "tree_id": "0", "term": "\u7231\u65af\u57fa\u6469\u72ac", "hypernym": "\u519b\u72ac"}, "b146cde632c2142a11dfd3ed0afaf34435b8b90f9f9091a672fd63be": {"sentence": "\u7231\u65af\u57fa\u6469\u72ac IS A \u6bd4\u5229\u65f6\u79cd\u5c0f\u72d7", "label": 0, "tree_id": "0", "term": "\u7231\u65af\u57fa\u6469\u72ac", "hypernym": "\u6bd4\u5229\u65f6\u79cd\u5c0f\u72d7"}, "e99b41d122b22a26bdccf47b6ceabdf817c6d008270839d1d7bb466c": {"sentence": "\u7231\u65af\u57fa\u6469\u72ac IS A \u5bb6\u72ac", "label": 0, "tree_id": "0", "term": "\u7231\u65af\u57fa\u6469\u72ac", "hypernym": "\u5bb6\u72ac"}, "d01243694c93ed5fcaddc86955c2eac591e3567a7298c8a2b9d7ea5b": {"sentence": "\u7231\u65af\u57fa\u6469\u72ac IS A \u767d\u8b66\u72ac", "label": 0, "tree_id": "0", "term": "\u7231\u65af\u57fa\u6469\u72ac", "hypernym": "\u767d\u8b66\u72ac"}, "f970ae45756cd548f1c786eb2d196bd196a0b38e3aff2d3fca614696": {"sentence": "\u7231\u65af\u57fa\u6469\u72ac IS A \u675c\u5bbe\u72ac", "label": 0, "tree_id": "0", "term": "\u7231\u65af\u57fa\u6469\u72ac", "hypernym": "\u675c\u5bbe\u72ac"}, "198d0482e08254ab92e23ffe0dfd7b16e3fe68def37121d535b04878": {"sentence": "\u7231\u65af\u57fa\u6469\u72ac IS A \u5c0f\u79cd\u54c1\u820d\u72d7", "label": 0, "tree_id": "0", "term": "\u7231\u65af\u57fa\u6469\u72ac", "hypernym": "\u5c0f\u79cd\u54c1\u820d\u72d7"}, "97f0b1cd410e7f4dbde5d017262ef7d04861da65bf5ee7edb37e4efa": {"sentence": "\u7231\u65af\u57fa\u6469\u72ac IS A \u827e\u82ac\u54c1\u7334\u6897", "label": 0, "tree_id": "0", "term": "\u7231\u65af\u57fa\u6469\u72ac", "hypernym": "\u827e\u82ac\u54c1\u7334\u6897"}, "a3f045a636487702324ddae9ddbeb8822d130f9847123579ef1e22a5": {"sentence": "\u7231\u65af\u57fa\u6469\u72ac IS A \u6cd5\u56fd\u53ed\u5587\u72d7", "label": 0, "tree_id": "0", "term": "\u7231\u65af\u57fa\u6469\u72ac", "hypernym": "\u6cd5\u56fd\u53ed\u5587\u72d7"}, "cae909c39ae6d5c214384816bfee90973c5156dbd4f5a23b5e23775c": {"sentence": "\u7231\u65af\u57fa\u6469\u72ac IS A \u85cf\u7352", "label": 0, "tree_id": "0", "term": "\u7231\u65af\u57fa\u6469\u72ac", "hypernym": "\u85cf\u7352"}, "12024bc56660c52fbcb77bbd5de9aa3006e2bfd292e9ef0f2e26290d": {"sentence": "\u7231\u65af\u57fa\u6469\u72ac IS A \u7f57\u7279\u97e6\u5c14\u72d7", "label": 0, "tree_id": "0", "term": "\u7231\u65af\u57fa\u6469\u72ac", "hypernym": "\u7f57\u7279\u97e6\u5c14\u72d7"}, "cd6a4909ef40aafbe1fd996dd05361f5a0adc74157126cdf23f23136": {"sentence": "\u7231\u65af\u57fa\u6469\u72ac IS A \u535a\u5f97\u7267\u7f8a\u72ac", "label": 0, "tree_id": "0", "term": "\u7231\u65af\u57fa\u6469\u72ac", "hypernym": "\u535a\u5f97\u7267\u7f8a\u72ac"}, "1d0b0f4bb27853beddb546d2382e68c1eb4b72e210cca785025bf0ff": {"sentence": "\u7231\u65af\u57fa\u6469\u72ac IS A \u4f2f\u745e\u7267\u7f8a\u72ac", "label": 0, "tree_id": "0", "term": "\u7231\u65af\u57fa\u6469\u72ac", "hypernym": "\u4f2f\u745e\u7267\u7f8a\u72ac"}, "ee27183c6227f1a42802ae25ffb9046d5576614990e5804159641fdd": {"sentence": "\u7231\u65af\u57fa\u6469\u72ac IS A \u6bd4\u5229\u65f6\u7267\u7f8a\u72ac", "label": 0, "tree_id": "0", "term": "\u7231\u65af\u57fa\u6469\u72ac", "hypernym": "\u6bd4\u5229\u65f6\u7267\u7f8a\u72ac"}, "eb74c36bc61abcd199a108417c666b9257da4b60a007393400aac941": {"sentence": "\u7231\u65af\u57fa\u6469\u72ac IS A \u8bbe\u5f97\u5170\u7267\u7f8a\u72ac", "label": 0, "tree_id": "0", "term": "\u7231\u65af\u57fa\u6469\u72ac", "hypernym": "\u8bbe\u5f97\u5170\u7267\u7f8a\u72ac"}, "8e47a787b0cb43765776cbbe06e8e6c1bf4b18eec5d65a33c2067714": {"sentence": "\u7231\u65af\u57fa\u6469\u72ac IS A \u67ef\u5229\u72d7", "label": 0, "tree_id": "0", "term": "\u7231\u65af\u57fa\u6469\u72ac", "hypernym": "\u67ef\u5229\u72d7"}, "c34987b3f431ade8a3499c9a3f3c4677b41da6c2f5eda342cd5f5ec0": {"sentence": "\u7231\u65af\u57fa\u6469\u72ac IS A \u5fb7\u79cd\u7267\u7f8a\u72d7", "label": 0, "tree_id": "0", "term": "\u7231\u65af\u57fa\u6469\u72ac", "hypernym": "\u5fb7\u79cd\u7267\u7f8a\u72d7"}, "1f642c0c8133daf0c9e2ea68f5b2603fecdd54597e35e056b029e4ce": {"sentence": "\u7231\u65af\u57fa\u6469\u72ac IS A \u739b\u4f26\u7267\u7f8a\u72ac", "label": 0, "tree_id": "0", "term": "\u7231\u65af\u57fa\u6469\u72ac", "hypernym": "\u739b\u4f26\u7267\u7f8a\u72ac"}, "8bcdad023169f80298165d3bfe59d01813ed71a950ab9f443a358024": {"sentence": "\u7231\u65af\u57fa\u6469\u72ac IS A \u5317\u6781\u72ac", "label": 0, "tree_id": "0", "term": "\u7231\u65af\u57fa\u6469\u72ac", "hypernym": "\u5317\u6781\u72ac"}, "6e10c1b2ac67f1b7dc57b1c49ccf8fa11cf0c2c0926ce60d4feadf1b": {"sentence": "\u7231\u65af\u57fa\u6469\u72ac IS A \u6bd4\u5229\u65f6\u7267\u7f8a\u72d7", "label": 0, "tree_id": "0", "term": "\u7231\u65af\u57fa\u6469\u72ac", "hypernym": "\u6bd4\u5229\u65f6\u7267\u7f8a\u72d7"}, "86815a786d2ff2993b644babbde1a5e3ed8e830fbd598818466f6b7c": {"sentence": "\u4e39\u9ea6\u5927\u72d7 IS A \u5f79\u7528\u72ac", "label": 1, "tree_id": "0", "term": "\u4e39\u9ea6\u5927\u72d7", "hypernym": "\u5f79\u7528\u72ac"}, "282f0e0fd17d1211db4df6ee9979a287f6d1c8974e631f109943af06": {"sentence": "\u4e39\u9ea6\u5927\u72d7 IS A \u770b\u5bb6\u72d7", "label": 0, "tree_id": "0", "term": "\u4e39\u9ea6\u5927\u72d7", "hypernym": "\u770b\u5bb6\u72d7"}, "b95ae1cc8640488ac94e989b6e9dc47e316db00a038393602f0b5fa3": {"sentence": "\u4e39\u9ea6\u5927\u72d7 IS A \u7a81\u53d1\u75c7\u8b66\u793a\u72ac", "label": 0, "tree_id": "0", "term": "\u4e39\u9ea6\u5927\u72d7", "hypernym": "\u7a81\u53d1\u75c7\u8b66\u793a\u72ac"}, "b0e0744439ba3541c224eec22a8e1204a0d44ca8ed0cec79acc4b589": {"sentence": "\u4e39\u9ea6\u5927\u72d7 IS A \u7231\u65af\u57fa\u6469\u72ac", "label": 0, "tree_id": "0", "term": "\u4e39\u9ea6\u5927\u72d7", "hypernym": "\u7231\u65af\u57fa\u6469\u72ac"}, "e001a0447b29c02f28bb9b608d768ff039c5b9eb6ebf648dd54102b7": {"sentence": "\u4e39\u9ea6\u5927\u72d7 IS A \u6597\u725b\u7352\u72ac", "label": 0, "tree_id": "0", "term": "\u4e39\u9ea6\u5927\u72d7", "hypernym": "\u6597\u725b\u7352\u72ac"}, "2a68a8f02b8a34adffaf41fa305977a1c211cf73c5acdaa62902cce6": {"sentence": "\u4e39\u9ea6\u5927\u72d7 IS A \u5bfc\u76f2\u72ac", "label": 0, "tree_id": "0", "term": "\u4e39\u9ea6\u5927\u72d7", "hypernym": "\u5bfc\u76f2\u72ac"}, "ba939afdb9f96db8ac5546db0dfb7225d677b784f6a69ed30e8d6a4f": {"sentence": "\u4e39\u9ea6\u5927\u72d7 IS A \u62f3\u5e08\u72d7", "label": 0, "tree_id": "0", "term": "\u4e39\u9ea6\u5927\u72d7", "hypernym": "\u62f3\u5e08\u72d7"}, "2c76616c653ce17a3655b852c0b38b4cca621519ff25686fe9f19d1b": {"sentence": "\u4e39\u9ea6\u5927\u72d7 IS A \u53ed\u5587\u72d7", "label": 0, "tree_id": "0", "term": "\u4e39\u9ea6\u5927\u72d7", "hypernym": "\u53ed\u5587\u72d7"}, "b188f306163a50203008f9ef82a92278895ee69670b47e08c425641a": {"sentence": "\u4e39\u9ea6\u5927\u72d7 IS A \u5927\u9a6f\u72ac", "label": 0, "tree_id": "0", "term": "\u4e39\u9ea6\u5927\u72d7", "hypernym": "\u5927\u9a6f\u72ac"}, "4a4b8b8db42a1af45467596c1d3b9cc1398023fa08e0c8949a36dc1a": {"sentence": "\u4e39\u9ea6\u5927\u72d7 IS A \u8b66\u72ac", "label": 0, "tree_id": "0", "term": "\u4e39\u9ea6\u5927\u72d7", "hypernym": "\u8b66\u72ac"}, "9a4f3a3c238a00952a915ae665549fbaa035317257c294def15f63ea": {"sentence": "\u4e39\u9ea6\u5927\u72d7 IS A \u7267\u7f8a\u72ac", "label": 0, "tree_id": "0", "term": "\u4e39\u9ea6\u5927\u72d7", "hypernym": "\u7267\u7f8a\u72ac"}, "e4db948c98c66ab279aecc4f5af97c2f7d9a58d4f5cc97463f09115b": {"sentence": "\u4e39\u9ea6\u5927\u72d7 IS A \u5bfc\u804b\u72ac", "label": 0, "tree_id": "0", "term": "\u4e39\u9ea6\u5927\u72d7", "hypernym": "\u5bfc\u804b\u72ac"}, "64c9391195e731a90d2d9a1672dd24e2d1b6df9e38590991d743cd1a": {"sentence": "\u4e39\u9ea6\u5927\u72d7 IS A \u62c9\u96ea\u6a47\u7684\u72d7", "label": 0, "tree_id": "0", "term": "\u4e39\u9ea6\u5927\u72d7", "hypernym": "\u62c9\u96ea\u6a47\u7684\u72d7"}, "24451fa574445d84329f401c53ceb7264caf20d1eb828e5464b6dd5b": {"sentence": "\u4e39\u9ea6\u5927\u72d7 IS A \u519b\u72ac", "label": 0, "tree_id": "0", "term": "\u4e39\u9ea6\u5927\u72d7", "hypernym": "\u519b\u72ac"}, "93be38fc6d65b9e13b7dd45e09540767c17e6d2c3297842c32f216f7": {"sentence": "\u4e39\u9ea6\u5927\u72d7 IS A \u6bd4\u5229\u65f6\u79cd\u5c0f\u72d7", "label": 0, "tree_id": "0", "term": "\u4e39\u9ea6\u5927\u72d7", "hypernym": "\u6bd4\u5229\u65f6\u79cd\u5c0f\u72d7"}, "f037761a9514f1a98ccd18ffbb60716173d4c0ea1248bd011c829a89": {"sentence": "\u4e39\u9ea6\u5927\u72d7 IS A \u5bb6\u72ac", "label": 0, "tree_id": "0", "term": "\u4e39\u9ea6\u5927\u72d7", "hypernym": "\u5bb6\u72ac"}, "5885fb02342c22c51672d245d3b1ee200c75346689c45249dd700db7": {"sentence": "\u4e39\u9ea6\u5927\u72d7 IS A \u767d\u8b66\u72ac", "label": 0, "tree_id": "0", "term": "\u4e39\u9ea6\u5927\u72d7", "hypernym": "\u767d\u8b66\u72ac"}, "70b4b7ac9b66e0d547ab271f85deadfef5132b652cc607f9d398d122": {"sentence": "\u4e39\u9ea6\u5927\u72d7 IS A \u675c\u5bbe\u72ac", "label": 0, "tree_id": "0", "term": "\u4e39\u9ea6\u5927\u72d7", "hypernym": "\u675c\u5bbe\u72ac"}, "a30041da5b3e2dec72378d37b01167437aaaccffd8ed888baf2c1d77": {"sentence": "\u4e39\u9ea6\u5927\u72d7 IS A \u5c0f\u79cd\u54c1\u820d\u72d7", "label": 0, "tree_id": "0", "term": "\u4e39\u9ea6\u5927\u72d7", "hypernym": "\u5c0f\u79cd\u54c1\u820d\u72d7"}, "acfe3377f60428ee62e74d0e9d6c8ff8225041e7b14c6a845def8fdb": {"sentence": "\u4e39\u9ea6\u5927\u72d7 IS A \u827e\u82ac\u54c1\u7334\u6897", "label": 0, "tree_id": "0", "term": "\u4e39\u9ea6\u5927\u72d7", "hypernym": "\u827e\u82ac\u54c1\u7334\u6897"}, "30bc269bfbe05b6d4d91b1e1062f1c767bcc1fee1bf38d07aa0cf6c0": {"sentence": "\u4e39\u9ea6\u5927\u72d7 IS A \u6cd5\u56fd\u53ed\u5587\u72d7", "label": 0, "tree_id": "0", "term": "\u4e39\u9ea6\u5927\u72d7", "hypernym": "\u6cd5\u56fd\u53ed\u5587\u72d7"}, "cb54fdc70abe7514a13023759e831096aae63c412b79b108be3fdf53": {"sentence": "\u4e39\u9ea6\u5927\u72d7 IS A \u85cf\u7352", "label": 0, "tree_id": "0", "term": "\u4e39\u9ea6\u5927\u72d7", "hypernym": "\u85cf\u7352"}, "4e22e7606dfa565a44bc942c01431fbcf498d37008a0951710623d04": {"sentence": "\u4e39\u9ea6\u5927\u72d7 IS A \u7f57\u7279\u97e6\u5c14\u72d7", "label": 0, "tree_id": "0", "term": "\u4e39\u9ea6\u5927\u72d7", "hypernym": "\u7f57\u7279\u97e6\u5c14\u72d7"}, "55f68008f81159fd6158ac31cb0474c1460745af823535e7e61cba3d": {"sentence": "\u4e39\u9ea6\u5927\u72d7 IS A \u535a\u5f97\u7267\u7f8a\u72ac", "label": 0, "tree_id": "0", "term": "\u4e39\u9ea6\u5927\u72d7", "hypernym": "\u535a\u5f97\u7267\u7f8a\u72ac"}, "91878a56340aa63963668c71cc9e8208ab11bb5df65d1f2710c69c01": {"sentence": "\u4e39\u9ea6\u5927\u72d7 IS A \u4f2f\u745e\u7267\u7f8a\u72ac", "label": 0, "tree_id": "0", "term": "\u4e39\u9ea6\u5927\u72d7", "hypernym": "\u4f2f\u745e\u7267\u7f8a\u72ac"}, "cd7c018fac1ee66f7168dfb0a8cdc2161685c42b13983abb1f43fd7f": {"sentence": "\u4e39\u9ea6\u5927\u72d7 IS A \u6bd4\u5229\u65f6\u7267\u7f8a\u72ac", "label": 0, "tree_id": "0", "term": "\u4e39\u9ea6\u5927\u72d7", "hypernym": "\u6bd4\u5229\u65f6\u7267\u7f8a\u72ac"}, "fc247405852114eec73fcd92dc44d908b7f7029789bc4422f6ec193f": {"sentence": "\u4e39\u9ea6\u5927\u72d7 IS A \u8bbe\u5f97\u5170\u7267\u7f8a\u72ac", "label": 0, "tree_id": "0", "term": "\u4e39\u9ea6\u5927\u72d7", "hypernym": "\u8bbe\u5f97\u5170\u7267\u7f8a\u72ac"}, "bf8c8004279f4b4f7e90270cde2b8ff03c6c2b3ec2763e919ae280e0": {"sentence": "\u4e39\u9ea6\u5927\u72d7 IS A \u67ef\u5229\u72d7", "label": 0, "tree_id": "0", "term": "\u4e39\u9ea6\u5927\u72d7", "hypernym": "\u67ef\u5229\u72d7"}, "7fd9af446dc1199e7c38fa66ddd51d167cfe1376fdc5153d5ffa2705": {"sentence": "\u4e39\u9ea6\u5927\u72d7 IS A \u5fb7\u79cd\u7267\u7f8a\u72d7", "label": 0, "tree_id": "0", "term": "\u4e39\u9ea6\u5927\u72d7", "hypernym": "\u5fb7\u79cd\u7267\u7f8a\u72d7"}, "6013df0c6af7e8a2544e5aa2d880c724cd075042d2785173d3208e12": {"sentence": "\u4e39\u9ea6\u5927\u72d7 IS A \u739b\u4f26\u7267\u7f8a\u72ac", "label": 0, "tree_id": "0", "term": "\u4e39\u9ea6\u5927\u72d7", "hypernym": "\u739b\u4f26\u7267\u7f8a\u72ac"}, "4dcf6281a50d4ea3b9cac508ed451eb866d06e39c9c0700b2fa6c4f5": {"sentence": "\u4e39\u9ea6\u5927\u72d7 IS A \u5317\u6781\u72ac", "label": 0, "tree_id": "0", "term": "\u4e39\u9ea6\u5927\u72d7", "hypernym": "\u5317\u6781\u72ac"}, "4f7d386d79bbd8b5830dc198ca2c41ef0278f63c8d5e991b1124b7ae": {"sentence": "\u4e39\u9ea6\u5927\u72d7 IS A \u6bd4\u5229\u65f6\u7267\u7f8a\u72d7", "label": 0, "tree_id": "0", "term": "\u4e39\u9ea6\u5927\u72d7", "hypernym": "\u6bd4\u5229\u65f6\u7267\u7f8a\u72d7"}, "41ee72f9cffe1de726612984ad29ac9efd9e115840f98e694327c54a": {"sentence": "\u6597\u725b\u7352\u72ac IS A \u5f79\u7528\u72ac", "label": 1, "tree_id": "0", "term": "\u6597\u725b\u7352\u72ac", "hypernym": "\u5f79\u7528\u72ac"}, "15a863f29363bc31f4235c677a4752e9f5f47caec230f466170b3b02": {"sentence": "\u6597\u725b\u7352\u72ac IS A \u770b\u5bb6\u72d7", "label": 0, "tree_id": "0", "term": "\u6597\u725b\u7352\u72ac", "hypernym": "\u770b\u5bb6\u72d7"}, "ca9cf4dd28ae9c39bcd180dc5e61ced476f93a3034eadc22b9716390": {"sentence": "\u6597\u725b\u7352\u72ac IS A \u7a81\u53d1\u75c7\u8b66\u793a\u72ac", "label": 0, "tree_id": "0", "term": "\u6597\u725b\u7352\u72ac", "hypernym": "\u7a81\u53d1\u75c7\u8b66\u793a\u72ac"}, "8842c9f87e0fc144e8f784765cd3d0f8187df28a2fef26ef5ee09c17": {"sentence": "\u6597\u725b\u7352\u72ac IS A \u7231\u65af\u57fa\u6469\u72ac", "label": 0, "tree_id": "0", "term": "\u6597\u725b\u7352\u72ac", "hypernym": "\u7231\u65af\u57fa\u6469\u72ac"}, "c75f59c9e2c835a46bb795954c341e74b8789cca4d79a6ba721080f3": {"sentence": "\u6597\u725b\u7352\u72ac IS A \u4e39\u9ea6\u5927\u72d7", "label": 0, "tree_id": "0", "term": "\u6597\u725b\u7352\u72ac", "hypernym": "\u4e39\u9ea6\u5927\u72d7"}, "3a2be5907581cd4139399ec132e8daea9ebf389ba1fc5dea9040abfb": {"sentence": "\u6597\u725b\u7352\u72ac IS A \u5bfc\u76f2\u72ac", "label": 0, "tree_id": "0", "term": "\u6597\u725b\u7352\u72ac", "hypernym": "\u5bfc\u76f2\u72ac"}, "14eafcba4ee8583c73359eb0fda3339ccd4d3f957fe8aec6b384f8f7": {"sentence": "\u6597\u725b\u7352\u72ac IS A \u62f3\u5e08\u72d7", "label": 0, "tree_id": "0", "term": "\u6597\u725b\u7352\u72ac", "hypernym": "\u62f3\u5e08\u72d7"}, "06d2e8b3b88f09fb76adea1a909c152a882c41342d2fd61bb8f40a16": {"sentence": "\u6597\u725b\u7352\u72ac IS A \u53ed\u5587\u72d7", "label": 0, "tree_id": "0", "term": "\u6597\u725b\u7352\u72ac", "hypernym": "\u53ed\u5587\u72d7"}, "c6890905e5984763f7bdf15b4b6d6437e0aa4235df2d6c00ea2a405c": {"sentence": "\u6597\u725b\u7352\u72ac IS A \u5927\u9a6f\u72ac", "label": 0, "tree_id": "0", "term": "\u6597\u725b\u7352\u72ac", "hypernym": "\u5927\u9a6f\u72ac"}, "bc90b52d9bab6b11e6571b4f5a7de95a5dc3aa34252b1611f938b214": {"sentence": "\u6597\u725b\u7352\u72ac IS A \u8b66\u72ac", "label": 0, "tree_id": "0", "term": "\u6597\u725b\u7352\u72ac", "hypernym": "\u8b66\u72ac"}, "68dc09412d2d611ddf2d695a7aa23372bfb4e31aff42a13a67803a93": {"sentence": "\u6597\u725b\u7352\u72ac IS A \u7267\u7f8a\u72ac", "label": 0, "tree_id": "0", "term": "\u6597\u725b\u7352\u72ac", "hypernym": "\u7267\u7f8a\u72ac"}, "e55db4ee1beee81a660ecb68cdb68fdabb78e8164aa6b7790495c374": {"sentence": "\u6597\u725b\u7352\u72ac IS A \u5bfc\u804b\u72ac", "label": 0, "tree_id": "0", "term": "\u6597\u725b\u7352\u72ac", "hypernym": "\u5bfc\u804b\u72ac"}, "9487b1306566af4723052e1419de7550ddc3d966963d41b4ac244bbd": {"sentence": "\u6597\u725b\u7352\u72ac IS A \u62c9\u96ea\u6a47\u7684\u72d7", "label": 0, "tree_id": "0", "term": "\u6597\u725b\u7352\u72ac", "hypernym": "\u62c9\u96ea\u6a47\u7684\u72d7"}, "20fb85d66c86b40f0ab31d39c5b7e5c7961041442b0a0445cfd9daac": {"sentence": "\u6597\u725b\u7352\u72ac IS A \u519b\u72ac", "label": 0, "tree_id": "0", "term": "\u6597\u725b\u7352\u72ac", "hypernym": "\u519b\u72ac"}, "b996cf49b9c99931a4617b2ef14d3c2ba90db5e3f3b7a68f9c947cda": {"sentence": "\u6597\u725b\u7352\u72ac IS A \u6bd4\u5229\u65f6\u79cd\u5c0f\u72d7", "label": 0, "tree_id": "0", "term": "\u6597\u725b\u7352\u72ac", "hypernym": "\u6bd4\u5229\u65f6\u79cd\u5c0f\u72d7"}, "556b22da9f2380a029b26aa99352ca966397a64006ec484b7b5922a0": {"sentence": "\u6597\u725b\u7352\u72ac IS A \u5bb6\u72ac", "label": 0, "tree_id": "0", "term": "\u6597\u725b\u7352\u72ac", "hypernym": "\u5bb6\u72ac"}, "cf68561808bb8580514b4970959473ba9f01d2c903f8e5eda9e5ba38": {"sentence": "\u6597\u725b\u7352\u72ac IS A \u767d\u8b66\u72ac", "label": 0, "tree_id": "0", "term": "\u6597\u725b\u7352\u72ac", "hypernym": "\u767d\u8b66\u72ac"}, "e73737b4acef44006bffd588539b0e427e987daea02f03147810c1ae": {"sentence": "\u6597\u725b\u7352\u72ac IS A \u675c\u5bbe\u72ac", "label": 0, "tree_id": "0", "term": "\u6597\u725b\u7352\u72ac", "hypernym": "\u675c\u5bbe\u72ac"}, "10eb2315b581723094ca0e742d6367cc721daea65ba768a4b72bb637": {"sentence": "\u6597\u725b\u7352\u72ac IS A \u5c0f\u79cd\u54c1\u820d\u72d7", "label": 0, "tree_id": "0", "term": "\u6597\u725b\u7352\u72ac", "hypernym": "\u5c0f\u79cd\u54c1\u820d\u72d7"}, "0646afe1aee3c7098ad64b90ad3be8d2c0a27a866baf036054cab503": {"sentence": "\u6597\u725b\u7352\u72ac IS A \u827e\u82ac\u54c1\u7334\u6897", "label": 0, "tree_id": "0", "term": "\u6597\u725b\u7352\u72ac", "hypernym": "\u827e\u82ac\u54c1\u7334\u6897"}, "3bfd00df757bb98246497de55dab35dfb971f48abc560dd89c64180b": {"sentence": "\u6597\u725b\u7352\u72ac IS A \u6cd5\u56fd\u53ed\u5587\u72d7", "label": 0, "tree_id": "0", "term": "\u6597\u725b\u7352\u72ac", "hypernym": "\u6cd5\u56fd\u53ed\u5587\u72d7"}, "4c147e384554c4cdcafa3ef535883f1effbb1a92239bdf2af3e46981": {"sentence": "\u6597\u725b\u7352\u72ac IS A \u85cf\u7352", "label": 0, "tree_id": "0", "term": "\u6597\u725b\u7352\u72ac", "hypernym": "\u85cf\u7352"}, "5a57aca508f5c5b2325f0cce237c2ca064a931a9d470ba92a5b14c6c": {"sentence": "\u6597\u725b\u7352\u72ac IS A \u7f57\u7279\u97e6\u5c14\u72d7", "label": 0, "tree_id": "0", "term": "\u6597\u725b\u7352\u72ac", "hypernym": "\u7f57\u7279\u97e6\u5c14\u72d7"}, "be3cfa240d48486aa2ff4ecfe8b034c200e2208b55177839009804c7": {"sentence": "\u6597\u725b\u7352\u72ac IS A \u535a\u5f97\u7267\u7f8a\u72ac", "label": 0, "tree_id": "0", "term": "\u6597\u725b\u7352\u72ac", "hypernym": "\u535a\u5f97\u7267\u7f8a\u72ac"}, "badee3548278bafe6c47112fd39377a1cd873f2d24def6b100222750": {"sentence": "\u6597\u725b\u7352\u72ac IS A \u4f2f\u745e\u7267\u7f8a\u72ac", "label": 0, "tree_id": "0", "term": "\u6597\u725b\u7352\u72ac", "hypernym": "\u4f2f\u745e\u7267\u7f8a\u72ac"}, "d9b13c1b5ad22266d1deb8cd8c6508dd6de01a0c2086abb6b3d40153": {"sentence": "\u6597\u725b\u7352\u72ac IS A \u6bd4\u5229\u65f6\u7267\u7f8a\u72ac", "label": 0, "tree_id": "0", "term": "\u6597\u725b\u7352\u72ac", "hypernym": "\u6bd4\u5229\u65f6\u7267\u7f8a\u72ac"}, "824e42875c7acc4121d3aac8a0c86068291f1e12ebc0e1ea97a4e3d0": {"sentence": "\u6597\u725b\u7352\u72ac IS A \u8bbe\u5f97\u5170\u7267\u7f8a\u72ac", "label": 0, "tree_id": "0", "term": "\u6597\u725b\u7352\u72ac", "hypernym": "\u8bbe\u5f97\u5170\u7267\u7f8a\u72ac"}, "e7e1d26952de6b18260aa8304d70641fdbb69e2e551e32d3328c4bf4": {"sentence": "\u6597\u725b\u7352\u72ac IS A \u67ef\u5229\u72d7", "label": 0, "tree_id": "0", "term": "\u6597\u725b\u7352\u72ac", "hypernym": "\u67ef\u5229\u72d7"}, "7d135fa2c4e2d7c2c0288df92b1df4dff23d56e5536f2efa3a34efbf": {"sentence": "\u6597\u725b\u7352\u72ac IS A \u5fb7\u79cd\u7267\u7f8a\u72d7", "label": 0, "tree_id": "0", "term": "\u6597\u725b\u7352\u72ac", "hypernym": "\u5fb7\u79cd\u7267\u7f8a\u72d7"}, "95111b7710fc1e55826a7c35ac08cde0779e98417cfaa53428b6e161": {"sentence": "\u6597\u725b\u7352\u72ac IS A \u739b\u4f26\u7267\u7f8a\u72ac", "label": 0, "tree_id": "0", "term": "\u6597\u725b\u7352\u72ac", "hypernym": "\u739b\u4f26\u7267\u7f8a\u72ac"}, "0b69328665c52a99ee4d75b5480f0c2b259587eec23ca648b853eb0c": {"sentence": "\u6597\u725b\u7352\u72ac IS A \u5317\u6781\u72ac", "label": 0, "tree_id": "0", "term": "\u6597\u725b\u7352\u72ac", "hypernym": "\u5317\u6781\u72ac"}, "41e3733b027feef8948a1cf8f1a5277d0c4833001862b68e54a49aef": {"sentence": "\u6597\u725b\u7352\u72ac IS A \u6bd4\u5229\u65f6\u7267\u7f8a\u72d7", "label": 0, "tree_id": "0", "term": "\u6597\u725b\u7352\u72ac", "hypernym": "\u6bd4\u5229\u65f6\u7267\u7f8a\u72d7"}, "efc0d0a5c51aa80e2c879cf009127e36492cb18ebe521a25a0598798": {"sentence": "\u5bfc\u76f2\u72ac IS A \u5f79\u7528\u72ac", "label": 1, "tree_id": "0", "term": "\u5bfc\u76f2\u72ac", "hypernym": "\u5f79\u7528\u72ac"}, "5e9587f9287961ba9c6a1544906635da84095494336767504d77b4f5": {"sentence": "\u5bfc\u76f2\u72ac IS A \u770b\u5bb6\u72d7", "label": 0, "tree_id": "0", "term": "\u5bfc\u76f2\u72ac", "hypernym": "\u770b\u5bb6\u72d7"}, "c1bcde9a3d5c24188b53038e6998581e8406cf73e6ca2348e49023dc": {"sentence": "\u5bfc\u76f2\u72ac IS A \u7a81\u53d1\u75c7\u8b66\u793a\u72ac", "label": 0, "tree_id": "0", "term": "\u5bfc\u76f2\u72ac", "hypernym": "\u7a81\u53d1\u75c7\u8b66\u793a\u72ac"}, "c301bb53ca4b2d8b232dcf553f1e671f4d4904e47a935aa36fd57784": {"sentence": "\u5bfc\u76f2\u72ac IS A \u7231\u65af\u57fa\u6469\u72ac", "label": 0, "tree_id": "0", "term": "\u5bfc\u76f2\u72ac", "hypernym": "\u7231\u65af\u57fa\u6469\u72ac"}, "a6f5c0570ea83791f1d0424cbb8174375eddf386c06f80b350c3767a": {"sentence": "\u5bfc\u76f2\u72ac IS A \u4e39\u9ea6\u5927\u72d7", "label": 0, "tree_id": "0", "term": "\u5bfc\u76f2\u72ac", "hypernym": "\u4e39\u9ea6\u5927\u72d7"}, "8ecc85fa5e1371bdd262a8f3f5dbf44ee8318cddc7e0da1e164369a5": {"sentence": "\u5bfc\u76f2\u72ac IS A \u6597\u725b\u7352\u72ac", "label": 0, "tree_id": "0", "term": "\u5bfc\u76f2\u72ac", "hypernym": "\u6597\u725b\u7352\u72ac"}, "0faee6eae2cf26edde636024b7a2699d1de52ed5f7b3c3956838386b": {"sentence": "\u5bfc\u76f2\u72ac IS A \u62f3\u5e08\u72d7", "label": 0, "tree_id": "0", "term": "\u5bfc\u76f2\u72ac", "hypernym": "\u62f3\u5e08\u72d7"}, "b2e3af00be8b60ea5dc986d98da48d0aea751a3ea1596690db740b2f": {"sentence": "\u5bfc\u76f2\u72ac IS A \u53ed\u5587\u72d7", "label": 0, "tree_id": "0", "term": "\u5bfc\u76f2\u72ac", "hypernym": "\u53ed\u5587\u72d7"}, "cc0561064daa483499055f9ee9236d8a1b5f336d2b9184ad12061e5c": {"sentence": "\u5bfc\u76f2\u72ac IS A \u5927\u9a6f\u72ac", "label": 0, "tree_id": "0", "term": "\u5bfc\u76f2\u72ac", "hypernym": "\u5927\u9a6f\u72ac"}, "10b5b95c62dc737f2d13fc8dc70e418c608de7ddddbf686ed90ca501": {"sentence": "\u5bfc\u76f2\u72ac IS A \u8b66\u72ac", "label": 0, "tree_id": "0", "term": "\u5bfc\u76f2\u72ac", "hypernym": "\u8b66\u72ac"}, "f71ff01141c327005432351a16ce44f45f148558a414df2019458888": {"sentence": "\u5bfc\u76f2\u72ac IS A \u7267\u7f8a\u72ac", "label": 0, "tree_id": "0", "term": "\u5bfc\u76f2\u72ac", "hypernym": "\u7267\u7f8a\u72ac"}, "bb2dfdedbdc46929fe29d86a55214136c8a50c7b023400fe77819163": {"sentence": "\u5bfc\u76f2\u72ac IS A \u5bfc\u804b\u72ac", "label": 0, "tree_id": "0", "term": "\u5bfc\u76f2\u72ac", "hypernym": "\u5bfc\u804b\u72ac"}, "dc5add4cd8d6f008a79f8d99b73f66b6602318d602dbc892b5ef58f9": {"sentence": "\u5bfc\u76f2\u72ac IS A \u62c9\u96ea\u6a47\u7684\u72d7", "label": 0, "tree_id": "0", "term": "\u5bfc\u76f2\u72ac", "hypernym": "\u62c9\u96ea\u6a47\u7684\u72d7"}, "b7441b9ca985e006abd2a87240e546322d36b15ccbeebcf39cd80a8a": {"sentence": "\u5bfc\u76f2\u72ac IS A \u519b\u72ac", "label": 0, "tree_id": "0", "term": "\u5bfc\u76f2\u72ac", "hypernym": "\u519b\u72ac"}, "aafe6ff31069bf55c71d7077137aa389aec6cd7e134cf1b5c0d795b9": {"sentence": "\u5bfc\u76f2\u72ac IS A \u6bd4\u5229\u65f6\u79cd\u5c0f\u72d7", "label": 0, "tree_id": "0", "term": "\u5bfc\u76f2\u72ac", "hypernym": "\u6bd4\u5229\u65f6\u79cd\u5c0f\u72d7"}, "030657ea0e2090eb0f5dc86f9240e6417b0b9b40192bc568c8403bd2": {"sentence": "\u5bfc\u76f2\u72ac IS A \u5bb6\u72ac", "label": 0, "tree_id": "0", "term": "\u5bfc\u76f2\u72ac", "hypernym": "\u5bb6\u72ac"}, "dfd120d2b374611501e43b5971a56516b4b529ab1170c9abf9b8e96a": {"sentence": "\u5bfc\u76f2\u72ac IS A \u767d\u8b66\u72ac", "label": 0, "tree_id": "0", "term": "\u5bfc\u76f2\u72ac", "hypernym": "\u767d\u8b66\u72ac"}, "056b2f334ffbb17ad31e3eeede2e0a6dc475cbb68a33c7fabf6ed349": {"sentence": "\u5bfc\u76f2\u72ac IS A \u675c\u5bbe\u72ac", "label": 0, "tree_id": "0", "term": "\u5bfc\u76f2\u72ac", "hypernym": "\u675c\u5bbe\u72ac"}, "52eb098d7fa0056aa26d9044c7f54dfef63528ed6842797cc1fc16af": {"sentence": "\u5bfc\u76f2\u72ac IS A \u5c0f\u79cd\u54c1\u820d\u72d7", "label": 0, "tree_id": "0", "term": "\u5bfc\u76f2\u72ac", "hypernym": "\u5c0f\u79cd\u54c1\u820d\u72d7"}, "0a5fa6ce5915b7ab9df90e47dc187d42cc3fa4a7ad9da83aebc6d979": {"sentence": "\u5bfc\u76f2\u72ac IS A \u827e\u82ac\u54c1\u7334\u6897", "label": 0, "tree_id": "0", "term": "\u5bfc\u76f2\u72ac", "hypernym": "\u827e\u82ac\u54c1\u7334\u6897"}, "23e7a941eeb962bee4964aabc0e11a1657e35f32bf42410b5b211256": {"sentence": "\u5bfc\u76f2\u72ac IS A \u6cd5\u56fd\u53ed\u5587\u72d7", "label": 0, "tree_id": "0", "term": "\u5bfc\u76f2\u72ac", "hypernym": "\u6cd5\u56fd\u53ed\u5587\u72d7"}, "2152336bb5f93868d556f080ff51c4405d5d530f09a120a147ab297b": {"sentence": "\u5bfc\u76f2\u72ac IS A \u85cf\u7352", "label": 0, "tree_id": "0", "term": "\u5bfc\u76f2\u72ac", "hypernym": "\u85cf\u7352"}, "29a91e245381fbb13525a239195342927ae5daea506243163781462b": {"sentence": "\u5bfc\u76f2\u72ac IS A \u7f57\u7279\u97e6\u5c14\u72d7", "label": 0, "tree_id": "0", "term": "\u5bfc\u76f2\u72ac", "hypernym": "\u7f57\u7279\u97e6\u5c14\u72d7"}, "4f01d2b1e4cf25b0422b1c964b67248d7aa89e7ac6e8770e82df77a1": {"sentence": "\u5bfc\u76f2\u72ac IS A \u535a\u5f97\u7267\u7f8a\u72ac", "label": 0, "tree_id": "0", "term": "\u5bfc\u76f2\u72ac", "hypernym": "\u535a\u5f97\u7267\u7f8a\u72ac"}, "667bfabc0938cd156f2ff62fcd2a11e2f6c12c445e4a367916d46a94": {"sentence": "\u5bfc\u76f2\u72ac IS A \u4f2f\u745e\u7267\u7f8a\u72ac", "label": 0, "tree_id": "0", "term": "\u5bfc\u76f2\u72ac", "hypernym": "\u4f2f\u745e\u7267\u7f8a\u72ac"}, "a3662998247ccda4bf6710f3bb804ccd66664f821f18cb4fd4256e91": {"sentence": "\u5bfc\u76f2\u72ac IS A \u6bd4\u5229\u65f6\u7267\u7f8a\u72ac", "label": 0, "tree_id": "0", "term": "\u5bfc\u76f2\u72ac", "hypernym": "\u6bd4\u5229\u65f6\u7267\u7f8a\u72ac"}, "1673764f563ebde81d39f8ac5c02a22890258602981e97136dd9a2a6": {"sentence": "\u5bfc\u76f2\u72ac IS A \u8bbe\u5f97\u5170\u7267\u7f8a\u72ac", "label": 0, "tree_id": "0", "term": "\u5bfc\u76f2\u72ac", "hypernym": "\u8bbe\u5f97\u5170\u7267\u7f8a\u72ac"}, "ac06360b3b2e6466196a092f3a50c4e4681f5070eeba6fdd3a5a4125": {"sentence": "\u5bfc\u76f2\u72ac IS A \u67ef\u5229\u72d7", "label": 0, "tree_id": "0", "term": "\u5bfc\u76f2\u72ac", "hypernym": "\u67ef\u5229\u72d7"}, "fc28fe40138560da0725a9d47a32b8a69728a2193b265e2495b96d3b": {"sentence": "\u5bfc\u76f2\u72ac IS A \u5fb7\u79cd\u7267\u7f8a\u72d7", "label": 0, "tree_id": "0", "term": "\u5bfc\u76f2\u72ac", "hypernym": "\u5fb7\u79cd\u7267\u7f8a\u72d7"}, "e622e0157bd7f5049370ec97276a9d9ccfde61136ec5b101ed7fb128": {"sentence": "\u5bfc\u76f2\u72ac IS A \u739b\u4f26\u7267\u7f8a\u72ac", "label": 0, "tree_id": "0", "term": "\u5bfc\u76f2\u72ac", "hypernym": "\u739b\u4f26\u7267\u7f8a\u72ac"}, "8a712b61c748d9ef540c0699be97eecada033f12fd0d1dc12876d0b9": {"sentence": "\u5bfc\u76f2\u72ac IS A \u5317\u6781\u72ac", "label": 0, "tree_id": "0", "term": "\u5bfc\u76f2\u72ac", "hypernym": "\u5317\u6781\u72ac"}, "5c9886398f9cb36d9e2170e14cf85bc80d4e8522dd09e3d4b541c9e0": {"sentence": "\u5bfc\u76f2\u72ac IS A \u6bd4\u5229\u65f6\u7267\u7f8a\u72d7", "label": 0, "tree_id": "0", "term": "\u5bfc\u76f2\u72ac", "hypernym": "\u6bd4\u5229\u65f6\u7267\u7f8a\u72d7"}, "4209f29ae9f14b88fc8551a0c38d53d47fa209b6ba5046867f885afe": {"sentence": "\u62f3\u5e08\u72d7 IS A \u5f79\u7528\u72ac", "label": 1, "tree_id": "0", "term": "\u62f3\u5e08\u72d7", "hypernym": "\u5f79\u7528\u72ac"}, "db471af4cb5d86a542a253eaa45939bdfc123f2d21a08f23ed7b8933": {"sentence": "\u62f3\u5e08\u72d7 IS A \u770b\u5bb6\u72d7", "label": 0, "tree_id": "0", "term": "\u62f3\u5e08\u72d7", "hypernym": "\u770b\u5bb6\u72d7"}, "e335580c172a193fd885410d2b09174fd0a2a3a920029816169b4aae": {"sentence": "\u62f3\u5e08\u72d7 IS A \u7a81\u53d1\u75c7\u8b66\u793a\u72ac", "label": 0, "tree_id": "0", "term": "\u62f3\u5e08\u72d7", "hypernym": "\u7a81\u53d1\u75c7\u8b66\u793a\u72ac"}, "acf57207dd93390536f6f2761b896bd5c2b197aeb7981ca6ed61ae02": {"sentence": "\u62f3\u5e08\u72d7 IS A \u7231\u65af\u57fa\u6469\u72ac", "label": 0, "tree_id": "0", "term": "\u62f3\u5e08\u72d7", "hypernym": "\u7231\u65af\u57fa\u6469\u72ac"}, "3cb287aea423c3f2152d7d6708fce1b223b509128207831b5bff29d3": {"sentence": "\u62f3\u5e08\u72d7 IS A \u4e39\u9ea6\u5927\u72d7", "label": 0, "tree_id": "0", "term": "\u62f3\u5e08\u72d7", "hypernym": "\u4e39\u9ea6\u5927\u72d7"}, "2ae4d806c2ec73290d0c61bedac0fcfb07974ba67e537622460fa0fa": {"sentence": "\u62f3\u5e08\u72d7 IS A \u6597\u725b\u7352\u72ac", "label": 0, "tree_id": "0", "term": "\u62f3\u5e08\u72d7", "hypernym": "\u6597\u725b\u7352\u72ac"}, "c23fecf8e634546250c1d60f1cd24e579ab47a04881a12bab90d24a2": {"sentence": "\u62f3\u5e08\u72d7 IS A \u5bfc\u76f2\u72ac", "label": 0, "tree_id": "0", "term": "\u62f3\u5e08\u72d7", "hypernym": "\u5bfc\u76f2\u72ac"}, "a20510f4a499189cc789c030962a9e04974254662e8d1b753fd13852": {"sentence": "\u62f3\u5e08\u72d7 IS A \u53ed\u5587\u72d7", "label": 0, "tree_id": "0", "term": "\u62f3\u5e08\u72d7", "hypernym": "\u53ed\u5587\u72d7"}, "a3f3e112a1609d384a47c16b2e279cc88f820dc86dab20d091ff2dab": {"sentence": "\u62f3\u5e08\u72d7 IS A \u5927\u9a6f\u72ac", "label": 0, "tree_id": "0", "term": "\u62f3\u5e08\u72d7", "hypernym": "\u5927\u9a6f\u72ac"}, "a920e0bc63db83530cdb3c54c4e8a5d72b7738287ef5426ca7e1dad1": {"sentence": "\u62f3\u5e08\u72d7 IS A \u8b66\u72ac", "label": 0, "tree_id": "0", "term": "\u62f3\u5e08\u72d7", "hypernym": "\u8b66\u72ac"}, "4f4ff61b3bce7780555bbc3022543aa4f3d6cfaa0644dc3fc9790df5": {"sentence": "\u62f3\u5e08\u72d7 IS A \u7267\u7f8a\u72ac", "label": 0, "tree_id": "0", "term": "\u62f3\u5e08\u72d7", "hypernym": "\u7267\u7f8a\u72ac"}, "4fa91d41b0dae2cdd951f03380e4aa0e64f4abfd22dd22c328f1ec3d": {"sentence": "\u62f3\u5e08\u72d7 IS A \u5bfc\u804b\u72ac", "label": 0, "tree_id": "0", "term": "\u62f3\u5e08\u72d7", "hypernym": "\u5bfc\u804b\u72ac"}, "e55e86ed1b82bd3d6cb35810770e8a0f60a4b7d652a32d37266e052e": {"sentence": "\u62f3\u5e08\u72d7 IS A \u62c9\u96ea\u6a47\u7684\u72d7", "label": 0, "tree_id": "0", "term": "\u62f3\u5e08\u72d7", "hypernym": "\u62c9\u96ea\u6a47\u7684\u72d7"}, "3ae3fd6dd91367a76cfb89031ba0c8ac8b3c815cd9cf37d8ca435668": {"sentence": "\u62f3\u5e08\u72d7 IS A \u519b\u72ac", "label": 0, "tree_id": "0", "term": "\u62f3\u5e08\u72d7", "hypernym": "\u519b\u72ac"}, "2b8cd9cdb05ea6c1b2d8db000ee55c7917712492723b2b6892aea9bd": {"sentence": "\u62f3\u5e08\u72d7 IS A \u6bd4\u5229\u65f6\u79cd\u5c0f\u72d7", "label": 0, "tree_id": "0", "term": "\u62f3\u5e08\u72d7", "hypernym": "\u6bd4\u5229\u65f6\u79cd\u5c0f\u72d7"}, "548a126f3909d18881bb1cb672ed60187a7511b2da34ada96938fa68": {"sentence": "\u62f3\u5e08\u72d7 IS A \u5bb6\u72ac", "label": 0, "tree_id": "0", "term": "\u62f3\u5e08\u72d7", "hypernym": "\u5bb6\u72ac"}, "ac3417f7c4d74ed73b7249fcc85ea7795890120aed94d0154341aa09": {"sentence": "\u62f3\u5e08\u72d7 IS A \u767d\u8b66\u72ac", "label": 0, "tree_id": "0", "term": "\u62f3\u5e08\u72d7", "hypernym": "\u767d\u8b66\u72ac"}, "3c503746f44a05e07a12c604ff2f0ad373b49b8cd18937528ffe97c4": {"sentence": "\u62f3\u5e08\u72d7 IS A \u675c\u5bbe\u72ac", "label": 0, "tree_id": "0", "term": "\u62f3\u5e08\u72d7", "hypernym": "\u675c\u5bbe\u72ac"}, "f0f395cf05f7c33fd306b69a34085288d8c59f834cd04b150c72a22b": {"sentence": "\u62f3\u5e08\u72d7 IS A \u5c0f\u79cd\u54c1\u820d\u72d7", "label": 0, "tree_id": "0", "term": "\u62f3\u5e08\u72d7", "hypernym": "\u5c0f\u79cd\u54c1\u820d\u72d7"}, "96c1064bd2b419dfdf10395a698a9f2552d40555ca61ec9e52cf990f": {"sentence": "\u62f3\u5e08\u72d7 IS A \u827e\u82ac\u54c1\u7334\u6897", "label": 0, "tree_id": "0", "term": "\u62f3\u5e08\u72d7", "hypernym": "\u827e\u82ac\u54c1\u7334\u6897"}, "8e1de8ce2752a1bf5bfa13b7e043aa6b118de300acc4025e21be5c37": {"sentence": "\u62f3\u5e08\u72d7 IS A \u6cd5\u56fd\u53ed\u5587\u72d7", "label": 0, "tree_id": "0", "term": "\u62f3\u5e08\u72d7", "hypernym": "\u6cd5\u56fd\u53ed\u5587\u72d7"}, "2000fe7a06fae226c6ed561a2b21bbf51cdbe6013b76eab1407fee5d": {"sentence": "\u62f3\u5e08\u72d7 IS A \u85cf\u7352", "label": 0, "tree_id": "0", "term": "\u62f3\u5e08\u72d7", "hypernym": "\u85cf\u7352"}, "aaf9eaa73a54ecf1507385a58b9dd212a8173002c52aaf6fbc352281": {"sentence": "\u62f3\u5e08\u72d7 IS A \u7f57\u7279\u97e6\u5c14\u72d7", "label": 0, "tree_id": "0", "term": "\u62f3\u5e08\u72d7", "hypernym": "\u7f57\u7279\u97e6\u5c14\u72d7"}, "694fb16b2715ecc4b2e2e859a241487b4666735fa960534f32a0723f": {"sentence": "\u62f3\u5e08\u72d7 IS A \u535a\u5f97\u7267\u7f8a\u72ac", "label": 0, "tree_id": "0", "term": "\u62f3\u5e08\u72d7", "hypernym": "\u535a\u5f97\u7267\u7f8a\u72ac"}, "e72cdb4b961eb3b0766c4b5adf582861f0f767a2c91295127b9b0a4e": {"sentence": "\u62f3\u5e08\u72d7 IS A \u4f2f\u745e\u7267\u7f8a\u72ac", "label": 0, "tree_id": "0", "term": "\u62f3\u5e08\u72d7", "hypernym": "\u4f2f\u745e\u7267\u7f8a\u72ac"}, "447b3d64c09df6c9ac44b96a262e842a21c26c2fa18879d176c09110": {"sentence": "\u62f3\u5e08\u72d7 IS A \u6bd4\u5229\u65f6\u7267\u7f8a\u72ac", "label": 0, "tree_id": "0", "term": "\u62f3\u5e08\u72d7", "hypernym": "\u6bd4\u5229\u65f6\u7267\u7f8a\u72ac"}, "a4a66dca8848de91fe640ef1f45bf10822085d61f007621149f451bb": {"sentence": "\u62f3\u5e08\u72d7 IS A \u8bbe\u5f97\u5170\u7267\u7f8a\u72ac", "label": 0, "tree_id": "0", "term": "\u62f3\u5e08\u72d7", "hypernym": "\u8bbe\u5f97\u5170\u7267\u7f8a\u72ac"}, "4082736252b15d74b9a9f5a3e0881c490b41a23ddda414639050858f": {"sentence": "\u62f3\u5e08\u72d7 IS A \u67ef\u5229\u72d7", "label": 0, "tree_id": "0", "term": "\u62f3\u5e08\u72d7", "hypernym": "\u67ef\u5229\u72d7"}, "3ca5495ea856bcd42d47a29d861c0c6621bc2e9bfa8ddacde4c41340": {"sentence": "\u62f3\u5e08\u72d7 IS A \u5fb7\u79cd\u7267\u7f8a\u72d7", "label": 0, "tree_id": "0", "term": "\u62f3\u5e08\u72d7", "hypernym": "\u5fb7\u79cd\u7267\u7f8a\u72d7"}, "1d4f7404c8458d37bcc561c491c512310d9f8aa09fac741f5c8136b6": {"sentence": "\u62f3\u5e08\u72d7 IS A \u739b\u4f26\u7267\u7f8a\u72ac", "label": 0, "tree_id": "0", "term": "\u62f3\u5e08\u72d7", "hypernym": "\u739b\u4f26\u7267\u7f8a\u72ac"}, "bbe6f10fa05d8e9adbb47b69c7b7692a592b85d01b7c0f44565d23b4": {"sentence": "\u62f3\u5e08\u72d7 IS A \u5317\u6781\u72ac", "label": 0, "tree_id": "0", "term": "\u62f3\u5e08\u72d7", "hypernym": "\u5317\u6781\u72ac"}, "02ef33208bd158450e9037d08fc87ca025330ba3679d8ddc95f0fbc7": {"sentence": "\u62f3\u5e08\u72d7 IS A \u6bd4\u5229\u65f6\u7267\u7f8a\u72d7", "label": 0, "tree_id": "0", "term": "\u62f3\u5e08\u72d7", "hypernym": "\u6bd4\u5229\u65f6\u7267\u7f8a\u72d7"}, "675067f2503f149955f800b0e8b7dd1fb8f3fb6be67dfdfff1f09cb0": {"sentence": "\u53ed\u5587\u72d7 IS A \u5f79\u7528\u72ac", "label": 1, "tree_id": "0", "term": "\u53ed\u5587\u72d7", "hypernym": "\u5f79\u7528\u72ac"}, "0d49fa958891bea274cb2ba0268f0000fb912cc9ea5a1db81911023f": {"sentence": "\u53ed\u5587\u72d7 IS A \u770b\u5bb6\u72d7", "label": 0, "tree_id": "0", "term": "\u53ed\u5587\u72d7", "hypernym": "\u770b\u5bb6\u72d7"}, "a018721ab5db30a3e839103af4db66237dcd50887c873ada88d7f1aa": {"sentence": "\u53ed\u5587\u72d7 IS A \u7a81\u53d1\u75c7\u8b66\u793a\u72ac", "label": 0, "tree_id": "0", "term": "\u53ed\u5587\u72d7", "hypernym": "\u7a81\u53d1\u75c7\u8b66\u793a\u72ac"}, "95fe58a8ecd93839af8b7241ed2fa1db5f0bb2c98851d3bfc1c0df3f": {"sentence": "\u53ed\u5587\u72d7 IS A \u7231\u65af\u57fa\u6469\u72ac", "label": 0, "tree_id": "0", "term": "\u53ed\u5587\u72d7", "hypernym": "\u7231\u65af\u57fa\u6469\u72ac"}, "c47b12348d0006bf4cf22fe1907cee1963ab7ada53b83f9a2a6ef631": {"sentence": "\u53ed\u5587\u72d7 IS A \u4e39\u9ea6\u5927\u72d7", "label": 0, "tree_id": "0", "term": "\u53ed\u5587\u72d7", "hypernym": "\u4e39\u9ea6\u5927\u72d7"}, "2b68725494008c85eb6b3aa565c0a27ec04e6bd4c85f3dfa00dae3bb": {"sentence": "\u53ed\u5587\u72d7 IS A \u6597\u725b\u7352\u72ac", "label": 0, "tree_id": "0", "term": "\u53ed\u5587\u72d7", "hypernym": "\u6597\u725b\u7352\u72ac"}, "e85f1bb48849e9505fbed0caf2f67d287b42dd588f075244d9b4c174": {"sentence": "\u53ed\u5587\u72d7 IS A \u5bfc\u76f2\u72ac", "label": 0, "tree_id": "0", "term": "\u53ed\u5587\u72d7", "hypernym": "\u5bfc\u76f2\u72ac"}, "3d57f6ed7648a38c627d1a805dc0f36ba6523183abf298cca68e0b68": {"sentence": "\u53ed\u5587\u72d7 IS A \u62f3\u5e08\u72d7", "label": 0, "tree_id": "0", "term": "\u53ed\u5587\u72d7", "hypernym": "\u62f3\u5e08\u72d7"}, "ec83abca632ab3d9dce55b069120981c5d0dd5827cfa3af8c912bbd1": {"sentence": "\u53ed\u5587\u72d7 IS A \u5927\u9a6f\u72ac", "label": 0, "tree_id": "0", "term": "\u53ed\u5587\u72d7", "hypernym": "\u5927\u9a6f\u72ac"}, "8df98cc6e7f4aab3550d4bd2b6a5ba77f1d3a40a3f07f920be67c9cf": {"sentence": "\u53ed\u5587\u72d7 IS A \u8b66\u72ac", "label": 0, "tree_id": "0", "term": "\u53ed\u5587\u72d7", "hypernym": "\u8b66\u72ac"}, "a23ed049eb83006a031e15a1b555b3f76f18884d919edc97ee6a262f": {"sentence": "\u53ed\u5587\u72d7 IS A \u7267\u7f8a\u72ac", "label": 0, "tree_id": "0", "term": "\u53ed\u5587\u72d7", "hypernym": "\u7267\u7f8a\u72ac"}, "bc7a9aa93f5247928b6be378998b6db5354cb682a418c02faa2d0e67": {"sentence": "\u53ed\u5587\u72d7 IS A \u5bfc\u804b\u72ac", "label": 0, "tree_id": "0", "term": "\u53ed\u5587\u72d7", "hypernym": "\u5bfc\u804b\u72ac"}, "ddbfb349d2a9efb55740558665e9b808096c6b206f2b7ecf92ed61ea": {"sentence": "\u53ed\u5587\u72d7 IS A \u62c9\u96ea\u6a47\u7684\u72d7", "label": 0, "tree_id": "0", "term": "\u53ed\u5587\u72d7", "hypernym": "\u62c9\u96ea\u6a47\u7684\u72d7"}, "9ad790513dcc55ec669899454ceedb252ddef163698ec307c0ce8453": {"sentence": "\u53ed\u5587\u72d7 IS A \u519b\u72ac", "label": 0, "tree_id": "0", "term": "\u53ed\u5587\u72d7", "hypernym": "\u519b\u72ac"}, "dcab6dafe23937e8f8c93f01800a6b8f79de3986a4e61d47d65f1cde": {"sentence": "\u53ed\u5587\u72d7 IS A \u6bd4\u5229\u65f6\u79cd\u5c0f\u72d7", "label": 0, "tree_id": "0", "term": "\u53ed\u5587\u72d7", "hypernym": "\u6bd4\u5229\u65f6\u79cd\u5c0f\u72d7"}, "eb6d8d7295b8acdaa8fe726a90d451928e3874b982f72429e7308d04": {"sentence": "\u53ed\u5587\u72d7 IS A \u5bb6\u72ac", "label": 0, "tree_id": "0", "term": "\u53ed\u5587\u72d7", "hypernym": "\u5bb6\u72ac"}, "fb511a41eefbc5e2fa2985dcd0eaa376693ae9350d4d8e0dd73c3dda": {"sentence": "\u53ed\u5587\u72d7 IS A \u767d\u8b66\u72ac", "label": 0, "tree_id": "0", "term": "\u53ed\u5587\u72d7", "hypernym": "\u767d\u8b66\u72ac"}, "fef797c50ff8fe2955398ec46ca6cbf2ccfb418d79f7a0892fabf96c": {"sentence": "\u53ed\u5587\u72d7 IS A \u675c\u5bbe\u72ac", "label": 0, "tree_id": "0", "term": "\u53ed\u5587\u72d7", "hypernym": "\u675c\u5bbe\u72ac"}, "979679b494366259ccc55ad0695f62da52b0c281d9a4332f46cd9122": {"sentence": "\u53ed\u5587\u72d7 IS A \u5c0f\u79cd\u54c1\u820d\u72d7", "label": 0, "tree_id": "0", "term": "\u53ed\u5587\u72d7", "hypernym": "\u5c0f\u79cd\u54c1\u820d\u72d7"}, "d06044283e7d6fe3066c77b0ffe22d8d06309ca6d59d5b4f169998a6": {"sentence": "\u53ed\u5587\u72d7 IS A \u827e\u82ac\u54c1\u7334\u6897", "label": 0, "tree_id": "0", "term": "\u53ed\u5587\u72d7", "hypernym": "\u827e\u82ac\u54c1\u7334\u6897"}, "b7c4913f5c1861b4926499f481945af691c74599c50a9591c880d104": {"sentence": "\u53ed\u5587\u72d7 IS A \u6cd5\u56fd\u53ed\u5587\u72d7", "label": 0, "tree_id": "0", "term": "\u53ed\u5587\u72d7", "hypernym": "\u6cd5\u56fd\u53ed\u5587\u72d7"}, "94264286c481e3d249464b9e8a4230284b294faf08929442637a0654": {"sentence": "\u53ed\u5587\u72d7 IS A \u85cf\u7352", "label": 0, "tree_id": "0", "term": "\u53ed\u5587\u72d7", "hypernym": "\u85cf\u7352"}, "ee419adab7d3495a9ac66971c85b231a897af3c2a860ab35cf9d60ae": {"sentence": "\u53ed\u5587\u72d7 IS A \u7f57\u7279\u97e6\u5c14\u72d7", "label": 0, "tree_id": "0", "term": "\u53ed\u5587\u72d7", "hypernym": "\u7f57\u7279\u97e6\u5c14\u72d7"}, "15f115a48779b8b37725825e137617cbea7dfb9226febad298bf5f1d": {"sentence": "\u53ed\u5587\u72d7 IS A \u535a\u5f97\u7267\u7f8a\u72ac", "label": 0, "tree_id": "0", "term": "\u53ed\u5587\u72d7", "hypernym": "\u535a\u5f97\u7267\u7f8a\u72ac"}, "ad364248f61a3d04fea8f5d8cc858cfaa1f148961b8836cae35a0918": {"sentence": "\u53ed\u5587\u72d7 IS A \u4f2f\u745e\u7267\u7f8a\u72ac", "label": 0, "tree_id": "0", "term": "\u53ed\u5587\u72d7", "hypernym": "\u4f2f\u745e\u7267\u7f8a\u72ac"}, "aa85df16618db90776cde626b57e7ff085462b133fac00980ba85569": {"sentence": "\u53ed\u5587\u72d7 IS A \u6bd4\u5229\u65f6\u7267\u7f8a\u72ac", "label": 0, "tree_id": "0", "term": "\u53ed\u5587\u72d7", "hypernym": "\u6bd4\u5229\u65f6\u7267\u7f8a\u72ac"}, "d71a649a62306e6fa4c2015b782142591c810c58d12d633773361c4e": {"sentence": "\u53ed\u5587\u72d7 IS A \u8bbe\u5f97\u5170\u7267\u7f8a\u72ac", "label": 0, "tree_id": "0", "term": "\u53ed\u5587\u72d7", "hypernym": "\u8bbe\u5f97\u5170\u7267\u7f8a\u72ac"}, "1a3b8960a41ce67d7d109862e842e28731ca363de67cd1f131a7c329": {"sentence": "\u53ed\u5587\u72d7 IS A \u67ef\u5229\u72d7", "label": 0, "tree_id": "0", "term": "\u53ed\u5587\u72d7", "hypernym": "\u67ef\u5229\u72d7"}, "458992a22bd14acecd0b910d50f8cec3bc7de9c0f70de13c65404ea9": {"sentence": "\u53ed\u5587\u72d7 IS A \u5fb7\u79cd\u7267\u7f8a\u72d7", "label": 0, "tree_id": "0", "term": "\u53ed\u5587\u72d7", "hypernym": "\u5fb7\u79cd\u7267\u7f8a\u72d7"}, "78cab130fe679bb23aa2d87c34f10d68461436b72ea783074f92e2c8": {"sentence": "\u53ed\u5587\u72d7 IS A \u739b\u4f26\u7267\u7f8a\u72ac", "label": 0, "tree_id": "0", "term": "\u53ed\u5587\u72d7", "hypernym": "\u739b\u4f26\u7267\u7f8a\u72ac"}, "8cae0168f57788201474c292409d8c15fa1ef9fd8d46e0d4ca7cb329": {"sentence": "\u53ed\u5587\u72d7 IS A \u5317\u6781\u72ac", "label": 0, "tree_id": "0", "term": "\u53ed\u5587\u72d7", "hypernym": "\u5317\u6781\u72ac"}, "76beb261a890b3a1575cb7191604058a5f9e6428efec475bdb81ca71": {"sentence": "\u53ed\u5587\u72d7 IS A \u6bd4\u5229\u65f6\u7267\u7f8a\u72d7", "label": 0, "tree_id": "0", "term": "\u53ed\u5587\u72d7", "hypernym": "\u6bd4\u5229\u65f6\u7267\u7f8a\u72d7"}, "26171f3e44efb2ca680fea55037c2dd864928bf796b9df8d98bb307e": {"sentence": "\u5927\u9a6f\u72ac IS A \u5f79\u7528\u72ac", "label": 1, "tree_id": "0", "term": "\u5927\u9a6f\u72ac", "hypernym": "\u5f79\u7528\u72ac"}, "3a73521077e6b45fd883a25a9659c75dcdb317526fb9da783653120f": {"sentence": "\u5927\u9a6f\u72ac IS A \u770b\u5bb6\u72d7", "label": 0, "tree_id": "0", "term": "\u5927\u9a6f\u72ac", "hypernym": "\u770b\u5bb6\u72d7"}, "27bb9c61494cfe4b7fded63739f78efe9b6a920e0afab09f47b71e48": {"sentence": "\u5927\u9a6f\u72ac IS A \u7a81\u53d1\u75c7\u8b66\u793a\u72ac", "label": 0, "tree_id": "0", "term": "\u5927\u9a6f\u72ac", "hypernym": "\u7a81\u53d1\u75c7\u8b66\u793a\u72ac"}, "5a630523d4058fc8844935831a0bb2f45e8165cd01c5d16d46314f9c": {"sentence": "\u5927\u9a6f\u72ac IS A \u7231\u65af\u57fa\u6469\u72ac", "label": 0, "tree_id": "0", "term": "\u5927\u9a6f\u72ac", "hypernym": "\u7231\u65af\u57fa\u6469\u72ac"}, "74ad88cb44ebabaffe88cd089208ae6251dd342ec199eb521d5e45b5": {"sentence": "\u5927\u9a6f\u72ac IS A \u4e39\u9ea6\u5927\u72d7", "label": 0, "tree_id": "0", "term": "\u5927\u9a6f\u72ac", "hypernym": "\u4e39\u9ea6\u5927\u72d7"}, "77fec880861123c9c0ab884c57f4ea1c4f3637b377151c936866ef10": {"sentence": "\u5927\u9a6f\u72ac IS A \u6597\u725b\u7352\u72ac", "label": 0, "tree_id": "0", "term": "\u5927\u9a6f\u72ac", "hypernym": "\u6597\u725b\u7352\u72ac"}, "86481732e3c0a56d6d33388694429dc95384108418c0c8e2164d7327": {"sentence": "\u5927\u9a6f\u72ac IS A \u5bfc\u76f2\u72ac", "label": 0, "tree_id": "0", "term": "\u5927\u9a6f\u72ac", "hypernym": "\u5bfc\u76f2\u72ac"}, "66c473a728c3ec73458c829d647a6938bc94a34e70577252166a3194": {"sentence": "\u5927\u9a6f\u72ac IS A \u62f3\u5e08\u72d7", "label": 0, "tree_id": "0", "term": "\u5927\u9a6f\u72ac", "hypernym": "\u62f3\u5e08\u72d7"}, "69102a4a9bf018c544205975cda3fd4b22c4a63b3b44265c055426d4": {"sentence": "\u5927\u9a6f\u72ac IS A \u53ed\u5587\u72d7", "label": 0, "tree_id": "0", "term": "\u5927\u9a6f\u72ac", "hypernym": "\u53ed\u5587\u72d7"}, "db94c7edc2bea7676dcda4af24cbaf8ec5aa6936abd224de8d489dfc": {"sentence": "\u5927\u9a6f\u72ac IS A \u8b66\u72ac", "label": 0, "tree_id": "0", "term": "\u5927\u9a6f\u72ac", "hypernym": "\u8b66\u72ac"}, "6251c47483c74f94f7c348812c40e91a8b07d9b85360dfcd8b0950e9": {"sentence": "\u5927\u9a6f\u72ac IS A \u7267\u7f8a\u72ac", "label": 0, "tree_id": "0", "term": "\u5927\u9a6f\u72ac", "hypernym": "\u7267\u7f8a\u72ac"}, "3c7739c2d03787bc6c1efe1ca752d022dce429266c1a5685e9a0157a": {"sentence": "\u5927\u9a6f\u72ac IS A \u5bfc\u804b\u72ac", "label": 0, "tree_id": "0", "term": "\u5927\u9a6f\u72ac", "hypernym": "\u5bfc\u804b\u72ac"}, "14af6779bb893ffb443458a8cde6af86f5915d5b9d13110b8cd23689": {"sentence": "\u5927\u9a6f\u72ac IS A \u62c9\u96ea\u6a47\u7684\u72d7", "label": 0, "tree_id": "0", "term": "\u5927\u9a6f\u72ac", "hypernym": "\u62c9\u96ea\u6a47\u7684\u72d7"}, "45c45fb8019b209c5caae833056b8c4c015a1c75a98287404a31ee0f": {"sentence": "\u5927\u9a6f\u72ac IS A \u519b\u72ac", "label": 0, "tree_id": "0", "term": "\u5927\u9a6f\u72ac", "hypernym": "\u519b\u72ac"}, "0ab42fdea46ac706aa3c353921c25363dab7e869426d83db30ea5c10": {"sentence": "\u5927\u9a6f\u72ac IS A \u6bd4\u5229\u65f6\u79cd\u5c0f\u72d7", "label": 0, "tree_id": "0", "term": "\u5927\u9a6f\u72ac", "hypernym": "\u6bd4\u5229\u65f6\u79cd\u5c0f\u72d7"}, "8d2e01b07b6ab186f193c566d1d45bcb700eab60e4fb385f06745353": {"sentence": "\u5927\u9a6f\u72ac IS A \u5bb6\u72ac", "label": 0, "tree_id": "0", "term": "\u5927\u9a6f\u72ac", "hypernym": "\u5bb6\u72ac"}, "e03655ab5b778f92cacdca6db54fbe808390e63c8b27ff91f4bc870c": {"sentence": "\u5927\u9a6f\u72ac IS A \u767d\u8b66\u72ac", "label": 0, "tree_id": "0", "term": "\u5927\u9a6f\u72ac", "hypernym": "\u767d\u8b66\u72ac"}, "132d99269821b599476b25d852c494a5e337a689811f3e5499f5d8f7": {"sentence": "\u5927\u9a6f\u72ac IS A \u675c\u5bbe\u72ac", "label": 0, "tree_id": "0", "term": "\u5927\u9a6f\u72ac", "hypernym": "\u675c\u5bbe\u72ac"}, "f75f87b42f51d62b355fe044b5333c65b9724725b5b15bf067c83dbd": {"sentence": "\u5927\u9a6f\u72ac IS A \u5c0f\u79cd\u54c1\u820d\u72d7", "label": 0, "tree_id": "0", "term": "\u5927\u9a6f\u72ac", "hypernym": "\u5c0f\u79cd\u54c1\u820d\u72d7"}, "8d97c3b2788aa305e11be292b7ec85c7fe5584328e02d1b7129f7221": {"sentence": "\u5927\u9a6f\u72ac IS A \u827e\u82ac\u54c1\u7334\u6897", "label": 0, "tree_id": "0", "term": "\u5927\u9a6f\u72ac", "hypernym": "\u827e\u82ac\u54c1\u7334\u6897"}, "d9668347e470aa40af6bbb746c944784e9f22ff57d026827ca6bfdc2": {"sentence": "\u5927\u9a6f\u72ac IS A \u6cd5\u56fd\u53ed\u5587\u72d7", "label": 0, "tree_id": "0", "term": "\u5927\u9a6f\u72ac", "hypernym": "\u6cd5\u56fd\u53ed\u5587\u72d7"}, "b6d79f8bbc001eeb2f166b191a28ce4627166ea9fd208008be21ad41": {"sentence": "\u5927\u9a6f\u72ac IS A \u85cf\u7352", "label": 0, "tree_id": "0", "term": "\u5927\u9a6f\u72ac", "hypernym": "\u85cf\u7352"}, "2844c5103d7e62ef3a06323ac5aa7404698808d3e27228eda83dcb21": {"sentence": "\u5927\u9a6f\u72ac IS A \u7f57\u7279\u97e6\u5c14\u72d7", "label": 0, "tree_id": "0", "term": "\u5927\u9a6f\u72ac", "hypernym": "\u7f57\u7279\u97e6\u5c14\u72d7"}, "b6bb6565d49ee26a959b77802cffb5749168bcc904f3880d26d93448": {"sentence": "\u5927\u9a6f\u72ac IS A \u535a\u5f97\u7267\u7f8a\u72ac", "label": 0, "tree_id": "0", "term": "\u5927\u9a6f\u72ac", "hypernym": "\u535a\u5f97\u7267\u7f8a\u72ac"}, "0718a6ab77421b2f5e0ba6b286f4e2495d0145d7f6510cbba971248a": {"sentence": "\u5927\u9a6f\u72ac IS A \u4f2f\u745e\u7267\u7f8a\u72ac", "label": 0, "tree_id": "0", "term": "\u5927\u9a6f\u72ac", "hypernym": "\u4f2f\u745e\u7267\u7f8a\u72ac"}, "2dbb6b16531b1c23ad7eed3899dd017660404df5792b1bfe01f665ab": {"sentence": "\u5927\u9a6f\u72ac IS A \u6bd4\u5229\u65f6\u7267\u7f8a\u72ac", "label": 0, "tree_id": "0", "term": "\u5927\u9a6f\u72ac", "hypernym": "\u6bd4\u5229\u65f6\u7267\u7f8a\u72ac"}, "5ffe1278dbeb8a830a31e1ea140d451b4f63bd091ffa36e4110334f8": {"sentence": "\u5927\u9a6f\u72ac IS A \u8bbe\u5f97\u5170\u7267\u7f8a\u72ac", "label": 0, "tree_id": "0", "term": "\u5927\u9a6f\u72ac", "hypernym": "\u8bbe\u5f97\u5170\u7267\u7f8a\u72ac"}, "0f7f6b2006de682e376cf6e19acfc4dde2f42fdc45be75317318c29f": {"sentence": "\u5927\u9a6f\u72ac IS A \u67ef\u5229\u72d7", "label": 0, "tree_id": "0", "term": "\u5927\u9a6f\u72ac", "hypernym": "\u67ef\u5229\u72d7"}, "f6146c2b48fc22219ae3af199b25d4fe11e8e8ca27d818d4e8c7ae36": {"sentence": "\u5927\u9a6f\u72ac IS A \u5fb7\u79cd\u7267\u7f8a\u72d7", "label": 0, "tree_id": "0", "term": "\u5927\u9a6f\u72ac", "hypernym": "\u5fb7\u79cd\u7267\u7f8a\u72d7"}, "f29c1280e60e5d8323700f4e9bf43fdcf2ab8121993e006d5e621385": {"sentence": "\u5927\u9a6f\u72ac IS A \u739b\u4f26\u7267\u7f8a\u72ac", "label": 0, "tree_id": "0", "term": "\u5927\u9a6f\u72ac", "hypernym": "\u739b\u4f26\u7267\u7f8a\u72ac"}, "d4523db0f5bd53d750a89b527fa6535d35633f7bcf03b15e4450da21": {"sentence": "\u5927\u9a6f\u72ac IS A \u5317\u6781\u72ac", "label": 0, "tree_id": "0", "term": "\u5927\u9a6f\u72ac", "hypernym": "\u5317\u6781\u72ac"}, "7188fccfa0ea633f576c8976aa17aeebdb78a567991ceaf22a8d61c0": {"sentence": "\u5927\u9a6f\u72ac IS A \u6bd4\u5229\u65f6\u7267\u7f8a\u72d7", "label": 0, "tree_id": "0", "term": "\u5927\u9a6f\u72ac", "hypernym": "\u6bd4\u5229\u65f6\u7267\u7f8a\u72d7"}, "40b5a8e3435342ffef3f0c25e8c151af411fa1193e7e425ffb29eaaf": {"sentence": "\u8b66\u72ac IS A \u5f79\u7528\u72ac", "label": 1, "tree_id": "0", "term": "\u8b66\u72ac", "hypernym": "\u5f79\u7528\u72ac"}, "bb4bbee0a5623ae0296b25063964e775b8c35213b1a64e1bcb5432c3": {"sentence": "\u8b66\u72ac IS A \u770b\u5bb6\u72d7", "label": 0, "tree_id": "0", "term": "\u8b66\u72ac", "hypernym": "\u770b\u5bb6\u72d7"}, "edb7671cfa66dcbdee8b65e8c0f92e72c701b171cf4996f8479bc706": {"sentence": "\u8b66\u72ac IS A \u7a81\u53d1\u75c7\u8b66\u793a\u72ac", "label": 0, "tree_id": "0", "term": "\u8b66\u72ac", "hypernym": "\u7a81\u53d1\u75c7\u8b66\u793a\u72ac"}, "46cfdbc1c59ced2f929e0b33eb8b0803ee8b2101e45e08a3270cb51c": {"sentence": "\u8b66\u72ac IS A \u7231\u65af\u57fa\u6469\u72ac", "label": 0, "tree_id": "0", "term": "\u8b66\u72ac", "hypernym": "\u7231\u65af\u57fa\u6469\u72ac"}, "0640a4d48422a748902b76912ce68e4a84c5f25553dbd658b6b2f6bd": {"sentence": "\u8b66\u72ac IS A \u4e39\u9ea6\u5927\u72d7", "label": 0, "tree_id": "0", "term": "\u8b66\u72ac", "hypernym": "\u4e39\u9ea6\u5927\u72d7"}, "9bda99b74f7af18baadd5b6450386b6f4e1f18f901f9b723f80d0dd7": {"sentence": "\u8b66\u72ac IS A \u6597\u725b\u7352\u72ac", "label": 0, "tree_id": "0", "term": "\u8b66\u72ac", "hypernym": "\u6597\u725b\u7352\u72ac"}, "0ebf8e5c47f298c83c6d2c24055ecaa96e7521fe97c028dea64e38fb": {"sentence": "\u8b66\u72ac IS A \u5bfc\u76f2\u72ac", "label": 0, "tree_id": "0", "term": "\u8b66\u72ac", "hypernym": "\u5bfc\u76f2\u72ac"}, "f52b1431157b7faa3ca5db7e431443a17034a533b27f94163243eaad": {"sentence": "\u8b66\u72ac IS A \u62f3\u5e08\u72d7", "label": 0, "tree_id": "0", "term": "\u8b66\u72ac", "hypernym": "\u62f3\u5e08\u72d7"}, "dccb9e984d2ee83e6dd16ef43b7d07316cd1225e1a81e1411529e566": {"sentence": "\u8b66\u72ac IS A \u53ed\u5587\u72d7", "label": 0, "tree_id": "0", "term": "\u8b66\u72ac", "hypernym": "\u53ed\u5587\u72d7"}, "7e75d4d6a17c809bbdf8934df11fd581f8d1a61a4835c2a4cfd93701": {"sentence": "\u8b66\u72ac IS A \u5927\u9a6f\u72ac", "label": 0, "tree_id": "0", "term": "\u8b66\u72ac", "hypernym": "\u5927\u9a6f\u72ac"}, "cb9420321a24828799783970876bcf29b6d9dedc429cd09bfecb91c8": {"sentence": "\u8b66\u72ac IS A \u7267\u7f8a\u72ac", "label": 0, "tree_id": "0", "term": "\u8b66\u72ac", "hypernym": "\u7267\u7f8a\u72ac"}, "f7dd19edddc45b65b9dd1fd765359d010cbfde74aad7c853034ab9ef": {"sentence": "\u8b66\u72ac IS A \u5bfc\u804b\u72ac", "label": 0, "tree_id": "0", "term": "\u8b66\u72ac", "hypernym": "\u5bfc\u804b\u72ac"}, "d5eaff911cd8d154bd4f432268373c2acb90619a759fc90b9be4f966": {"sentence": "\u8b66\u72ac IS A \u62c9\u96ea\u6a47\u7684\u72d7", "label": 0, "tree_id": "0", "term": "\u8b66\u72ac", "hypernym": "\u62c9\u96ea\u6a47\u7684\u72d7"}, "fce5959e2d2b251a49e18b4e1b9a3c09f738376975150c2303c215a5": {"sentence": "\u8b66\u72ac IS A \u519b\u72ac", "label": 0, "tree_id": "0", "term": "\u8b66\u72ac", "hypernym": "\u519b\u72ac"}, "581a81cab1d51259133b947ae7057a4033117f2194c34cc7407694ff": {"sentence": "\u8b66\u72ac IS A \u6bd4\u5229\u65f6\u79cd\u5c0f\u72d7", "label": 0, "tree_id": "0", "term": "\u8b66\u72ac", "hypernym": "\u6bd4\u5229\u65f6\u79cd\u5c0f\u72d7"}, "d669665fcab86fac24fa99e9fd07940b44935647073b089e21c3fd66": {"sentence": "\u8b66\u72ac IS A \u5bb6\u72ac", "label": 0, "tree_id": "0", "term": "\u8b66\u72ac", "hypernym": "\u5bb6\u72ac"}, "729934f94e251015be662ced17410068fd1e1819202978d20cee91db": {"sentence": "\u8b66\u72ac IS A \u767d\u8b66\u72ac", "label": 0, "tree_id": "0", "term": "\u8b66\u72ac", "hypernym": "\u767d\u8b66\u72ac"}, "99f3038d951258772e510aebecf2554973ad79ce3e1b503a70c4a528": {"sentence": "\u8b66\u72ac IS A \u675c\u5bbe\u72ac", "label": 0, "tree_id": "0", "term": "\u8b66\u72ac", "hypernym": "\u675c\u5bbe\u72ac"}, "ec84bf38a526f870a240086a216f749d0866eebd0b631f1d072db6ca": {"sentence": "\u8b66\u72ac IS A \u5c0f\u79cd\u54c1\u820d\u72d7", "label": 0, "tree_id": "0", "term": "\u8b66\u72ac", "hypernym": "\u5c0f\u79cd\u54c1\u820d\u72d7"}, "a8dd103ba775fdff1cf2b964735e68324fef362a1f9cb77a78cdf02d": {"sentence": "\u8b66\u72ac IS A \u827e\u82ac\u54c1\u7334\u6897", "label": 0, "tree_id": "0", "term": "\u8b66\u72ac", "hypernym": "\u827e\u82ac\u54c1\u7334\u6897"}, "57cd5529ae1aa89c8c753feba5ae1450c63042bad139afee406ecbdb": {"sentence": "\u8b66\u72ac IS A \u6cd5\u56fd\u53ed\u5587\u72d7", "label": 0, "tree_id": "0", "term": "\u8b66\u72ac", "hypernym": "\u6cd5\u56fd\u53ed\u5587\u72d7"}, "e69f55f639db39b164c07074ccc0689f179b311fcc4be410a65a1251": {"sentence": "\u8b66\u72ac IS A \u85cf\u7352", "label": 0, "tree_id": "0", "term": "\u8b66\u72ac", "hypernym": "\u85cf\u7352"}, "0f4281559ea74d63de95a4202fae1a86132540dc483896cba536c16c": {"sentence": "\u8b66\u72ac IS A \u7f57\u7279\u97e6\u5c14\u72d7", "label": 0, "tree_id": "0", "term": "\u8b66\u72ac", "hypernym": "\u7f57\u7279\u97e6\u5c14\u72d7"}, "1c6c13a5b92f4f921094ed3417219b1a7119c424470721742e91fcd6": {"sentence": "\u8b66\u72ac IS A \u535a\u5f97\u7267\u7f8a\u72ac", "label": 0, "tree_id": "0", "term": "\u8b66\u72ac", "hypernym": "\u535a\u5f97\u7267\u7f8a\u72ac"}, "150a93996adc559bb6b8b18e6214f01bb729bd7bc3ad7dca5818048b": {"sentence": "\u8b66\u72ac IS A \u4f2f\u745e\u7267\u7f8a\u72ac", "label": 0, "tree_id": "0", "term": "\u8b66\u72ac", "hypernym": "\u4f2f\u745e\u7267\u7f8a\u72ac"}, "379d81d54988e22ea4ef9f1efdbbfc7a4161312bedcac465c9292e0f": {"sentence": "\u8b66\u72ac IS A \u6bd4\u5229\u65f6\u7267\u7f8a\u72ac", "label": 0, "tree_id": "0", "term": "\u8b66\u72ac", "hypernym": "\u6bd4\u5229\u65f6\u7267\u7f8a\u72ac"}, "713047da999064d43783287c515a0ce86f6f0c0874058fefb710fbc3": {"sentence": "\u8b66\u72ac IS A \u8bbe\u5f97\u5170\u7267\u7f8a\u72ac", "label": 0, "tree_id": "0", "term": "\u8b66\u72ac", "hypernym": "\u8bbe\u5f97\u5170\u7267\u7f8a\u72ac"}, "7293b6d542af78a43c2c165e1d0cbc6e97dfff4676a7abacecdeb0e8": {"sentence": "\u8b66\u72ac IS A \u67ef\u5229\u72d7", "label": 0, "tree_id": "0", "term": "\u8b66\u72ac", "hypernym": "\u67ef\u5229\u72d7"}, "18f98278e3c47bf8b7314738d37ad7112a8dc21f33082710f0c16585": {"sentence": "\u8b66\u72ac IS A \u5fb7\u79cd\u7267\u7f8a\u72d7", "label": 0, "tree_id": "0", "term": "\u8b66\u72ac", "hypernym": "\u5fb7\u79cd\u7267\u7f8a\u72d7"}, "5a0d55a0d4277f399b1f04015dc518071b90396a08d08c65e63b88ad": {"sentence": "\u8b66\u72ac IS A \u739b\u4f26\u7267\u7f8a\u72ac", "label": 0, "tree_id": "0", "term": "\u8b66\u72ac", "hypernym": "\u739b\u4f26\u7267\u7f8a\u72ac"}, "0eea84693797e00ef75aafb42058a1f3026e9f4ec7bff2793f7a2d27": {"sentence": "\u8b66\u72ac IS A \u5317\u6781\u72ac", "label": 0, "tree_id": "0", "term": "\u8b66\u72ac", "hypernym": "\u5317\u6781\u72ac"}, "e0aa500894053736f921dea32813ba5971c3a578bf4c168ce0cb26ad": {"sentence": "\u8b66\u72ac IS A \u6bd4\u5229\u65f6\u7267\u7f8a\u72d7", "label": 0, "tree_id": "0", "term": "\u8b66\u72ac", "hypernym": "\u6bd4\u5229\u65f6\u7267\u7f8a\u72d7"}, "f54ed795adaac23cfe0bf4f5c142acc89f927200e42b22d680df0a64": {"sentence": "\u7267\u7f8a\u72ac IS A \u5f79\u7528\u72ac", "label": 1, "tree_id": "0", "term": "\u7267\u7f8a\u72ac", "hypernym": "\u5f79\u7528\u72ac"}, "1ab4c275672d774f57ce804d721c756e76e296466fcc3d725ca983e6": {"sentence": "\u7267\u7f8a\u72ac IS A \u770b\u5bb6\u72d7", "label": 0, "tree_id": "0", "term": "\u7267\u7f8a\u72ac", "hypernym": "\u770b\u5bb6\u72d7"}, "494164d444761f76230ea1d0294e79847a099dc591495af3f70ecabf": {"sentence": "\u7267\u7f8a\u72ac IS A \u7a81\u53d1\u75c7\u8b66\u793a\u72ac", "label": 0, "tree_id": "0", "term": "\u7267\u7f8a\u72ac", "hypernym": "\u7a81\u53d1\u75c7\u8b66\u793a\u72ac"}, "12323c621d105d79c89961675b11e2fbbd7de8826179cba1eaffbeec": {"sentence": "\u7267\u7f8a\u72ac IS A \u7231\u65af\u57fa\u6469\u72ac", "label": 0, "tree_id": "0", "term": "\u7267\u7f8a\u72ac", "hypernym": "\u7231\u65af\u57fa\u6469\u72ac"}, "53f09096a8a5fcf1f9d9a040d7e40c3d78b60069afc6e816ea291236": {"sentence": "\u7267\u7f8a\u72ac IS A \u4e39\u9ea6\u5927\u72d7", "label": 0, "tree_id": "0", "term": "\u7267\u7f8a\u72ac", "hypernym": "\u4e39\u9ea6\u5927\u72d7"}, "9f20f496758e823d20206c6aa31fd0975f50e9b793f375f9f09dc72f": {"sentence": "\u7267\u7f8a\u72ac IS A \u6597\u725b\u7352\u72ac", "label": 0, "tree_id": "0", "term": "\u7267\u7f8a\u72ac", "hypernym": "\u6597\u725b\u7352\u72ac"}, "fa194f1b75d570210c1acb3dc95a9634f7504b49b2ec617558e54eb7": {"sentence": "\u7267\u7f8a\u72ac IS A \u5bfc\u76f2\u72ac", "label": 0, "tree_id": "0", "term": "\u7267\u7f8a\u72ac", "hypernym": "\u5bfc\u76f2\u72ac"}, "af1801d9048e3249f549b360fe03384bf72fb92b0f403df71d840f0d": {"sentence": "\u7267\u7f8a\u72ac IS A \u62f3\u5e08\u72d7", "label": 0, "tree_id": "0", "term": "\u7267\u7f8a\u72ac", "hypernym": "\u62f3\u5e08\u72d7"}, "5f9655d6dfe7e9183f59d71bb3b5ab534a620724fafd7b1ba6f5010f": {"sentence": "\u7267\u7f8a\u72ac IS A \u53ed\u5587\u72d7", "label": 0, "tree_id": "0", "term": "\u7267\u7f8a\u72ac", "hypernym": "\u53ed\u5587\u72d7"}, "a731476b7ba8a2f549fee28a63f8e4c06dc0ca8ec1de336eb3d5fc0b": {"sentence": "\u7267\u7f8a\u72ac IS A \u5927\u9a6f\u72ac", "label": 0, "tree_id": "0", "term": "\u7267\u7f8a\u72ac", "hypernym": "\u5927\u9a6f\u72ac"}, "8fcd83c5d95b0eaef7e0b43efbb754363abd7695794c45f8dd209b10": {"sentence": "\u7267\u7f8a\u72ac IS A \u8b66\u72ac", "label": 0, "tree_id": "0", "term": "\u7267\u7f8a\u72ac", "hypernym": "\u8b66\u72ac"}, "ca501ade78df0023e7e45ef7be25304706f2c68b9dfa8b30feed8145": {"sentence": "\u7267\u7f8a\u72ac IS A \u5bfc\u804b\u72ac", "label": 0, "tree_id": "0", "term": "\u7267\u7f8a\u72ac", "hypernym": "\u5bfc\u804b\u72ac"}, "3b57548fc635e9e9e0acf8971b56f4fa0124bef4bd0296db6d255a62": {"sentence": "\u7267\u7f8a\u72ac IS A \u62c9\u96ea\u6a47\u7684\u72d7", "label": 0, "tree_id": "0", "term": "\u7267\u7f8a\u72ac", "hypernym": "\u62c9\u96ea\u6a47\u7684\u72d7"}, "c26f29da907f224053af1806d23608876ccd8ad7007eb4bc0bacb142": {"sentence": "\u7267\u7f8a\u72ac IS A \u519b\u72ac", "label": 0, "tree_id": "0", "term": "\u7267\u7f8a\u72ac", "hypernym": "\u519b\u72ac"}, "bf7ae4b7612f2e9765486f5957d52d09da84519ef74d40d1a5e8783f": {"sentence": "\u7267\u7f8a\u72ac IS A \u6bd4\u5229\u65f6\u79cd\u5c0f\u72d7", "label": 0, "tree_id": "0", "term": "\u7267\u7f8a\u72ac", "hypernym": "\u6bd4\u5229\u65f6\u79cd\u5c0f\u72d7"}, "3ffebf248e3b7440f9af40d574887c881a9fd5636a9278dd0ada3ea1": {"sentence": "\u7267\u7f8a\u72ac IS A \u5bb6\u72ac", "label": 0, "tree_id": "0", "term": "\u7267\u7f8a\u72ac", "hypernym": "\u5bb6\u72ac"}, "b53627489c187a46c81edca27b9f7928af0d124a6ea39df710650510": {"sentence": "\u7267\u7f8a\u72ac IS A \u767d\u8b66\u72ac", "label": 0, "tree_id": "0", "term": "\u7267\u7f8a\u72ac", "hypernym": "\u767d\u8b66\u72ac"}, "329816c11d41965cd427b90b80bd20ead458d2cac4bcf6d521c7b355": {"sentence": "\u7267\u7f8a\u72ac IS A \u675c\u5bbe\u72ac", "label": 0, "tree_id": "0", "term": "\u7267\u7f8a\u72ac", "hypernym": "\u675c\u5bbe\u72ac"}, "d7dc1091760899e410effa037d9650c16ad32b8bf76bf4d01a907769": {"sentence": "\u7267\u7f8a\u72ac IS A \u5c0f\u79cd\u54c1\u820d\u72d7", "label": 0, "tree_id": "0", "term": "\u7267\u7f8a\u72ac", "hypernym": "\u5c0f\u79cd\u54c1\u820d\u72d7"}, "22ec435ecde021b1fafa622c9f33788a9825fb2ae873e09dd99130a8": {"sentence": "\u7267\u7f8a\u72ac IS A \u827e\u82ac\u54c1\u7334\u6897", "label": 0, "tree_id": "0", "term": "\u7267\u7f8a\u72ac", "hypernym": "\u827e\u82ac\u54c1\u7334\u6897"}, "d75d08ddd715e8ea73900a47b037a19161ff4f658e09262bcecbcd99": {"sentence": "\u7267\u7f8a\u72ac IS A \u6cd5\u56fd\u53ed\u5587\u72d7", "label": 0, "tree_id": "0", "term": "\u7267\u7f8a\u72ac", "hypernym": "\u6cd5\u56fd\u53ed\u5587\u72d7"}, "529c53eb2f41b90ab6faffd3dd78b652329f40f11f2584d22698b8d3": {"sentence": "\u7267\u7f8a\u72ac IS A \u85cf\u7352", "label": 0, "tree_id": "0", "term": "\u7267\u7f8a\u72ac", "hypernym": "\u85cf\u7352"}, "78cc0d4c9eca773f170a4c529f6732d56359be3a7ebfe9a49dc154c6": {"sentence": "\u7267\u7f8a\u72ac IS A \u7f57\u7279\u97e6\u5c14\u72d7", "label": 0, "tree_id": "0", "term": "\u7267\u7f8a\u72ac", "hypernym": "\u7f57\u7279\u97e6\u5c14\u72d7"}, "e688dd9f2875541f9d6615aa1d72c8736ba64515fbecc18462ec0bfa": {"sentence": "\u7267\u7f8a\u72ac IS A \u535a\u5f97\u7267\u7f8a\u72ac", "label": 0, "tree_id": "0", "term": "\u7267\u7f8a\u72ac", "hypernym": "\u535a\u5f97\u7267\u7f8a\u72ac"}, "0533f820a5e5e066d6b298904d967198e0ed58c79f463730a5dec5f3": {"sentence": "\u7267\u7f8a\u72ac IS A \u4f2f\u745e\u7267\u7f8a\u72ac", "label": 0, "tree_id": "0", "term": "\u7267\u7f8a\u72ac", "hypernym": "\u4f2f\u745e\u7267\u7f8a\u72ac"}, "8d3c579ba7f39394ba65de2762912a52d30b414f2269d7127827b3d3": {"sentence": "\u7267\u7f8a\u72ac IS A \u6bd4\u5229\u65f6\u7267\u7f8a\u72ac", "label": 0, "tree_id": "0", "term": "\u7267\u7f8a\u72ac", "hypernym": "\u6bd4\u5229\u65f6\u7267\u7f8a\u72ac"}, "b48b77c586461e53a359df5a8bcf18924fa5fa58cb0175de292d51bd": {"sentence": "\u7267\u7f8a\u72ac IS A \u8bbe\u5f97\u5170\u7267\u7f8a\u72ac", "label": 0, "tree_id": "0", "term": "\u7267\u7f8a\u72ac", "hypernym": "\u8bbe\u5f97\u5170\u7267\u7f8a\u72ac"}, "56d6957c71b912f9af92c08d5255c6623e8c9919aae84ea7781a4397": {"sentence": "\u7267\u7f8a\u72ac IS A \u67ef\u5229\u72d7", "label": 0, "tree_id": "0", "term": "\u7267\u7f8a\u72ac", "hypernym": "\u67ef\u5229\u72d7"}, "cee482faac43fe767cc35786b1d315639d08cd08a71aa5980a31d388": {"sentence": "\u7267\u7f8a\u72ac IS A \u5fb7\u79cd\u7267\u7f8a\u72d7", "label": 0, "tree_id": "0", "term": "\u7267\u7f8a\u72ac", "hypernym": "\u5fb7\u79cd\u7267\u7f8a\u72d7"}, "f1423603aac6ab159f929e5fbefdda245aa4512c3d6badb7aa309cf0": {"sentence": "\u7267\u7f8a\u72ac IS A \u739b\u4f26\u7267\u7f8a\u72ac", "label": 0, "tree_id": "0", "term": "\u7267\u7f8a\u72ac", "hypernym": "\u739b\u4f26\u7267\u7f8a\u72ac"}, "fbea4a531057bb741257a05d42d04f53e9c774387fa873ba86cd765c": {"sentence": "\u7267\u7f8a\u72ac IS A \u5317\u6781\u72ac", "label": 0, "tree_id": "0", "term": "\u7267\u7f8a\u72ac", "hypernym": "\u5317\u6781\u72ac"}, "f60afb4d0d03f846e92bd2a771431d11ace57aa1e944600682dbaf59": {"sentence": "\u7267\u7f8a\u72ac IS A \u6bd4\u5229\u65f6\u7267\u7f8a\u72d7", "label": 0, "tree_id": "0", "term": "\u7267\u7f8a\u72ac", "hypernym": "\u6bd4\u5229\u65f6\u7267\u7f8a\u72d7"}, "8db8eddbd77e1bd536086c41503b41facd1e0dc8141e7064f5a8e9f3": {"sentence": "\u5bfc\u804b\u72ac IS A \u5f79\u7528\u72ac", "label": 1, "tree_id": "0", "term": "\u5bfc\u804b\u72ac", "hypernym": "\u5f79\u7528\u72ac"}, "950eea651ff9c3d30b97c848318b3add5ca5523d68d7c48f73cee477": {"sentence": "\u5bfc\u804b\u72ac IS A \u770b\u5bb6\u72d7", "label": 0, "tree_id": "0", "term": "\u5bfc\u804b\u72ac", "hypernym": "\u770b\u5bb6\u72d7"}, "e6dadb053e8547e45e0db3bac461461e2e6d3dd57d3cb179f6d6b53d": {"sentence": "\u5bfc\u804b\u72ac IS A \u7a81\u53d1\u75c7\u8b66\u793a\u72ac", "label": 0, "tree_id": "0", "term": "\u5bfc\u804b\u72ac", "hypernym": "\u7a81\u53d1\u75c7\u8b66\u793a\u72ac"}, "87f718eabef0b21f052882ea9e06ef7df1ce5bd502e8cbe68b0651fb": {"sentence": "\u5bfc\u804b\u72ac IS A \u7231\u65af\u57fa\u6469\u72ac", "label": 0, "tree_id": "0", "term": "\u5bfc\u804b\u72ac", "hypernym": "\u7231\u65af\u57fa\u6469\u72ac"}, "9f592c0ffd83e477a6ba2ef96a0b7c369b7ef1f4635e840fe8e77ae9": {"sentence": "\u5bfc\u804b\u72ac IS A \u4e39\u9ea6\u5927\u72d7", "label": 0, "tree_id": "0", "term": "\u5bfc\u804b\u72ac", "hypernym": "\u4e39\u9ea6\u5927\u72d7"}, "7174fb4099be269ce75a2cd8dbd4422c0698240a844ae24e3910c537": {"sentence": "\u5bfc\u804b\u72ac IS A \u6597\u725b\u7352\u72ac", "label": 0, "tree_id": "0", "term": "\u5bfc\u804b\u72ac", "hypernym": "\u6597\u725b\u7352\u72ac"}, "86c13bac6eee4929fc8b1d07238678443346148f79e6aaf8afde25a1": {"sentence": "\u5bfc\u804b\u72ac IS A \u5bfc\u76f2\u72ac", "label": 0, "tree_id": "0", "term": "\u5bfc\u804b\u72ac", "hypernym": "\u5bfc\u76f2\u72ac"}, "0b463e0a42c1956ea6265ab703c1e127892daeed5546e3910f5f03a5": {"sentence": "\u5bfc\u804b\u72ac IS A \u62f3\u5e08\u72d7", "label": 0, "tree_id": "0", "term": "\u5bfc\u804b\u72ac", "hypernym": "\u62f3\u5e08\u72d7"}, "a1b5db3f86c9f2a647e580b4331536a35ab78abc2dcbdc692e680a64": {"sentence": "\u5bfc\u804b\u72ac IS A \u53ed\u5587\u72d7", "label": 0, "tree_id": "0", "term": "\u5bfc\u804b\u72ac", "hypernym": "\u53ed\u5587\u72d7"}, "a931b5f786022419a0d8babd2499aa444b99430c9cedc97e4a3a81a2": {"sentence": "\u5bfc\u804b\u72ac IS A \u5927\u9a6f\u72ac", "label": 0, "tree_id": "0", "term": "\u5bfc\u804b\u72ac", "hypernym": "\u5927\u9a6f\u72ac"}, "432a1a0591b4da7723372705aa2505656b5d5f31ee854ad0bc233b09": {"sentence": "\u5bfc\u804b\u72ac IS A \u8b66\u72ac", "label": 0, "tree_id": "0", "term": "\u5bfc\u804b\u72ac", "hypernym": "\u8b66\u72ac"}, "170907e3696c866199ae528b71e29600f653ca183be193cf668f6fd6": {"sentence": "\u5bfc\u804b\u72ac IS A \u7267\u7f8a\u72ac", "label": 0, "tree_id": "0", "term": "\u5bfc\u804b\u72ac", "hypernym": "\u7267\u7f8a\u72ac"}, "89fb2b228ec965e6ebde57851b36b427f54bfc62b01d57333dd39539": {"sentence": "\u5bfc\u804b\u72ac IS A \u62c9\u96ea\u6a47\u7684\u72d7", "label": 0, "tree_id": "0", "term": "\u5bfc\u804b\u72ac", "hypernym": "\u62c9\u96ea\u6a47\u7684\u72d7"}, "96c56415e6a4842022dfdbb3e7bb771ccddcd9e5b99f6ffa8f60f405": {"sentence": "\u5bfc\u804b\u72ac IS A \u519b\u72ac", "label": 0, "tree_id": "0", "term": "\u5bfc\u804b\u72ac", "hypernym": "\u519b\u72ac"}, "4e1617ac453b2991bf97dca4a7d6eeee961000180299bb14b2632bf1": {"sentence": "\u5bfc\u804b\u72ac IS A \u6bd4\u5229\u65f6\u79cd\u5c0f\u72d7", "label": 0, "tree_id": "0", "term": "\u5bfc\u804b\u72ac", "hypernym": "\u6bd4\u5229\u65f6\u79cd\u5c0f\u72d7"}, "1ee62b15472f2f279f82ee13b1044e44ca60653743dab0ac91cedd67": {"sentence": "\u5bfc\u804b\u72ac IS A \u5bb6\u72ac", "label": 0, "tree_id": "0", "term": "\u5bfc\u804b\u72ac", "hypernym": "\u5bb6\u72ac"}, "8cddfeedc39a378ed2bb83d06618af0d9c4ad7117af12a8216b6baf5": {"sentence": "\u5bfc\u804b\u72ac IS A \u767d\u8b66\u72ac", "label": 0, "tree_id": "0", "term": "\u5bfc\u804b\u72ac", "hypernym": "\u767d\u8b66\u72ac"}, "5f34dced7157cfb3f76fe444a7cef87dfecb813ae523060b24661d49": {"sentence": "\u5bfc\u804b\u72ac IS A \u675c\u5bbe\u72ac", "label": 0, "tree_id": "0", "term": "\u5bfc\u804b\u72ac", "hypernym": "\u675c\u5bbe\u72ac"}, "d9a25135911e23399e9fad8f9eb63984320b5584c69adf1589bfc030": {"sentence": "\u5bfc\u804b\u72ac IS A \u5c0f\u79cd\u54c1\u820d\u72d7", "label": 0, "tree_id": "0", "term": "\u5bfc\u804b\u72ac", "hypernym": "\u5c0f\u79cd\u54c1\u820d\u72d7"}, "c5697ff940f36d75a7c9451b02a7ecbf748e0fc0c8edd06f030441f2": {"sentence": "\u5bfc\u804b\u72ac IS A \u827e\u82ac\u54c1\u7334\u6897", "label": 0, "tree_id": "0", "term": "\u5bfc\u804b\u72ac", "hypernym": "\u827e\u82ac\u54c1\u7334\u6897"}, "7b863d9a891459f08c02236820080bb5488ed8b99c4431d65db4155a": {"sentence": "\u5bfc\u804b\u72ac IS A \u6cd5\u56fd\u53ed\u5587\u72d7", "label": 0, "tree_id": "0", "term": "\u5bfc\u804b\u72ac", "hypernym": "\u6cd5\u56fd\u53ed\u5587\u72d7"}, "2f8e67fbbcb884a94fabf7b78a07b55c3ee0064c87ba652de2e5fb13": {"sentence": "\u5bfc\u804b\u72ac IS A \u85cf\u7352", "label": 0, "tree_id": "0", "term": "\u5bfc\u804b\u72ac", "hypernym": "\u85cf\u7352"}, "060efe3a1010de4b25927cab66857c8989409b9c65fb1c8fac2be5a4": {"sentence": "\u5bfc\u804b\u72ac IS A \u7f57\u7279\u97e6\u5c14\u72d7", "label": 0, "tree_id": "0", "term": "\u5bfc\u804b\u72ac", "hypernym": "\u7f57\u7279\u97e6\u5c14\u72d7"}, "0f628ac2c4289c245bfe36f08c375881b846de35dd0b077d1e236df3": {"sentence": "\u5bfc\u804b\u72ac IS A \u535a\u5f97\u7267\u7f8a\u72ac", "label": 0, "tree_id": "0", "term": "\u5bfc\u804b\u72ac", "hypernym": "\u535a\u5f97\u7267\u7f8a\u72ac"}, "0aad7e9c3480b61193953aaced71903d709033e4c97fc783127eb09e": {"sentence": "\u5bfc\u804b\u72ac IS A \u4f2f\u745e\u7267\u7f8a\u72ac", "label": 0, "tree_id": "0", "term": "\u5bfc\u804b\u72ac", "hypernym": "\u4f2f\u745e\u7267\u7f8a\u72ac"}, "9bb0a24f23d3e1fe4a7e313a3ac0062a028f685986233a21a3403033": {"sentence": "\u5bfc\u804b\u72ac IS A \u6bd4\u5229\u65f6\u7267\u7f8a\u72ac", "label": 0, "tree_id": "0", "term": "\u5bfc\u804b\u72ac", "hypernym": "\u6bd4\u5229\u65f6\u7267\u7f8a\u72ac"}, "b5b2acdfdc373fdc98a7917f61b81d72d2bbe6d7afc382ec03ba9bd8": {"sentence": "\u5bfc\u804b\u72ac IS A \u8bbe\u5f97\u5170\u7267\u7f8a\u72ac", "label": 0, "tree_id": "0", "term": "\u5bfc\u804b\u72ac", "hypernym": "\u8bbe\u5f97\u5170\u7267\u7f8a\u72ac"}, "3993933d32b6e94bf0e369982cbb1d281c98608db2e1124b047a794d": {"sentence": "\u5bfc\u804b\u72ac IS A \u67ef\u5229\u72d7", "label": 0, "tree_id": "0", "term": "\u5bfc\u804b\u72ac", "hypernym": "\u67ef\u5229\u72d7"}, "e1a6baacf13bbb8473c55324fe139fd407616d022c8272f0b64c1ef7": {"sentence": "\u5bfc\u804b\u72ac IS A \u5fb7\u79cd\u7267\u7f8a\u72d7", "label": 0, "tree_id": "0", "term": "\u5bfc\u804b\u72ac", "hypernym": "\u5fb7\u79cd\u7267\u7f8a\u72d7"}, "88e8140f496b378cc1dd94dfbfac103726693cdca7f9ee959bd54bd2": {"sentence": "\u5bfc\u804b\u72ac IS A \u739b\u4f26\u7267\u7f8a\u72ac", "label": 0, "tree_id": "0", "term": "\u5bfc\u804b\u72ac", "hypernym": "\u739b\u4f26\u7267\u7f8a\u72ac"}, "f82253eedc44090e1f3389ea9e7b790d2a95e888345dc5b1a0deb344": {"sentence": "\u5bfc\u804b\u72ac IS A \u5317\u6781\u72ac", "label": 0, "tree_id": "0", "term": "\u5bfc\u804b\u72ac", "hypernym": "\u5317\u6781\u72ac"}, "08e1ae03f0c38c302c32c14f72eb6122b386e70cec99e19b54756ba9": {"sentence": "\u5bfc\u804b\u72ac IS A \u6bd4\u5229\u65f6\u7267\u7f8a\u72d7", "label": 0, "tree_id": "0", "term": "\u5bfc\u804b\u72ac", "hypernym": "\u6bd4\u5229\u65f6\u7267\u7f8a\u72d7"}, "93d7e4bfb77c5b0262f7acbe1c08c48aab9c6447a9d1f18cbbac08cf": {"sentence": "\u62c9\u96ea\u6a47\u7684\u72d7 IS A \u5f79\u7528\u72ac", "label": 1, "tree_id": "0", "term": "\u62c9\u96ea\u6a47\u7684\u72d7", "hypernym": "\u5f79\u7528\u72ac"}, "9c740cfe8ceb039333107d41c3f4133d7000ce9ffb43d5a2a978c24b": {"sentence": "\u62c9\u96ea\u6a47\u7684\u72d7 IS A \u770b\u5bb6\u72d7", "label": 0, "tree_id": "0", "term": "\u62c9\u96ea\u6a47\u7684\u72d7", "hypernym": "\u770b\u5bb6\u72d7"}, "89b49fce518f32bc1c6961d468710d6ad52aadc3bec809f1b761cb0b": {"sentence": "\u62c9\u96ea\u6a47\u7684\u72d7 IS A \u7a81\u53d1\u75c7\u8b66\u793a\u72ac", "label": 0, "tree_id": "0", "term": "\u62c9\u96ea\u6a47\u7684\u72d7", "hypernym": "\u7a81\u53d1\u75c7\u8b66\u793a\u72ac"}, "012323e596d5ce9897a416124854aaa6729c035bbb89dc253cb64c52": {"sentence": "\u62c9\u96ea\u6a47\u7684\u72d7 IS A \u7231\u65af\u57fa\u6469\u72ac", "label": 0, "tree_id": "0", "term": "\u62c9\u96ea\u6a47\u7684\u72d7", "hypernym": "\u7231\u65af\u57fa\u6469\u72ac"}, "88a3c2b740e2b708e1fbb9c3f333c51b19d9fad32a2ec4cee0abe7b5": {"sentence": "\u62c9\u96ea\u6a47\u7684\u72d7 IS A \u4e39\u9ea6\u5927\u72d7", "label": 0, "tree_id": "0", "term": "\u62c9\u96ea\u6a47\u7684\u72d7", "hypernym": "\u4e39\u9ea6\u5927\u72d7"}, "5625c7bfc115caf24c1623e080f4affb783cebf5b377819f57ed20ad": {"sentence": "\u62c9\u96ea\u6a47\u7684\u72d7 IS A \u6597\u725b\u7352\u72ac", "label": 0, "tree_id": "0", "term": "\u62c9\u96ea\u6a47\u7684\u72d7", "hypernym": "\u6597\u725b\u7352\u72ac"}, "70d65b3b3a5cfbc71eaede2642cf6734d2882f1619ff4ff190e03798": {"sentence": "\u62c9\u96ea\u6a47\u7684\u72d7 IS A \u5bfc\u76f2\u72ac", "label": 0, "tree_id": "0", "term": "\u62c9\u96ea\u6a47\u7684\u72d7", "hypernym": "\u5bfc\u76f2\u72ac"}, "e23b2e589215d747c4a88a9bfa65e8cbae95034e0ccb813c7be97fa9": {"sentence": "\u62c9\u96ea\u6a47\u7684\u72d7 IS A \u62f3\u5e08\u72d7", "label": 0, "tree_id": "0", "term": "\u62c9\u96ea\u6a47\u7684\u72d7", "hypernym": "\u62f3\u5e08\u72d7"}, "6aa16274c5c0a90af018deef1f536d4cc982c9b822e6d82cf0e1125a": {"sentence": "\u62c9\u96ea\u6a47\u7684\u72d7 IS A \u53ed\u5587\u72d7", "label": 0, "tree_id": "0", "term": "\u62c9\u96ea\u6a47\u7684\u72d7", "hypernym": "\u53ed\u5587\u72d7"}, "066b28f979e7e5b38c64d2f8a6d6acc4f1c1a06459792b299ea615f9": {"sentence": "\u62c9\u96ea\u6a47\u7684\u72d7 IS A \u5927\u9a6f\u72ac", "label": 0, "tree_id": "0", "term": "\u62c9\u96ea\u6a47\u7684\u72d7", "hypernym": "\u5927\u9a6f\u72ac"}, "d44f27a57c1ace307f23e803a8ee9d0743b1215e28245955699d23a9": {"sentence": "\u62c9\u96ea\u6a47\u7684\u72d7 IS A \u8b66\u72ac", "label": 0, "tree_id": "0", "term": "\u62c9\u96ea\u6a47\u7684\u72d7", "hypernym": "\u8b66\u72ac"}, "96842f42c9fec8fe756a5aa24b09b39bffd94af8ff2aec01964c0188": {"sentence": "\u62c9\u96ea\u6a47\u7684\u72d7 IS A \u7267\u7f8a\u72ac", "label": 0, "tree_id": "0", "term": "\u62c9\u96ea\u6a47\u7684\u72d7", "hypernym": "\u7267\u7f8a\u72ac"}, "e67ecad061303c7028844d576aa8270c75bb9487308b65146cb55ec4": {"sentence": "\u62c9\u96ea\u6a47\u7684\u72d7 IS A \u5bfc\u804b\u72ac", "label": 0, "tree_id": "0", "term": "\u62c9\u96ea\u6a47\u7684\u72d7", "hypernym": "\u5bfc\u804b\u72ac"}, "88f049264c3d7ffb911541c7edc946513d19c470a0856245847b674b": {"sentence": "\u62c9\u96ea\u6a47\u7684\u72d7 IS A \u519b\u72ac", "label": 0, "tree_id": "0", "term": "\u62c9\u96ea\u6a47\u7684\u72d7", "hypernym": "\u519b\u72ac"}, "ea8fa935309869ae7035292efb55ede40853b0788755e868faa13461": {"sentence": "\u62c9\u96ea\u6a47\u7684\u72d7 IS A \u6bd4\u5229\u65f6\u79cd\u5c0f\u72d7", "label": 0, "tree_id": "0", "term": "\u62c9\u96ea\u6a47\u7684\u72d7", "hypernym": "\u6bd4\u5229\u65f6\u79cd\u5c0f\u72d7"}, "7de22030cfca8acae141ea65597c251e86ae485467071dddfc8c0625": {"sentence": "\u62c9\u96ea\u6a47\u7684\u72d7 IS A \u5bb6\u72ac", "label": 0, "tree_id": "0", "term": "\u62c9\u96ea\u6a47\u7684\u72d7", "hypernym": "\u5bb6\u72ac"}, "8aaf8b2bed2920797564979ef2262cc914dd0420af1ddd7dbd5f4d6e": {"sentence": "\u62c9\u96ea\u6a47\u7684\u72d7 IS A \u767d\u8b66\u72ac", "label": 0, "tree_id": "0", "term": "\u62c9\u96ea\u6a47\u7684\u72d7", "hypernym": "\u767d\u8b66\u72ac"}, "3024b34ed15dfae003b21cd0879349978b8144e0af3ee0bb1173052e": {"sentence": "\u62c9\u96ea\u6a47\u7684\u72d7 IS A \u675c\u5bbe\u72ac", "label": 0, "tree_id": "0", "term": "\u62c9\u96ea\u6a47\u7684\u72d7", "hypernym": "\u675c\u5bbe\u72ac"}, "dbf8e514c901b0bfbdda42441a99ae4eb40200819be8a8479dded88a": {"sentence": "\u62c9\u96ea\u6a47\u7684\u72d7 IS A \u5c0f\u79cd\u54c1\u820d\u72d7", "label": 0, "tree_id": "0", "term": "\u62c9\u96ea\u6a47\u7684\u72d7", "hypernym": "\u5c0f\u79cd\u54c1\u820d\u72d7"}, "2afae2a18036238fdb5f9ff9c585e2899f1a04f797f9765aa8d4f1d5": {"sentence": "\u62c9\u96ea\u6a47\u7684\u72d7 IS A \u827e\u82ac\u54c1\u7334\u6897", "label": 0, "tree_id": "0", "term": "\u62c9\u96ea\u6a47\u7684\u72d7", "hypernym": "\u827e\u82ac\u54c1\u7334\u6897"}, "b1cc799f9eb6bd13b0a2518dc3944d77e674ea4cdf77071c3b28b821": {"sentence": "\u62c9\u96ea\u6a47\u7684\u72d7 IS A \u6cd5\u56fd\u53ed\u5587\u72d7", "label": 0, "tree_id": "0", "term": "\u62c9\u96ea\u6a47\u7684\u72d7", "hypernym": "\u6cd5\u56fd\u53ed\u5587\u72d7"}, "a7ec17c41c958031186b3d3069719a2f6e2ae2a77c9470af13f0edce": {"sentence": "\u62c9\u96ea\u6a47\u7684\u72d7 IS A \u85cf\u7352", "label": 0, "tree_id": "0", "term": "\u62c9\u96ea\u6a47\u7684\u72d7", "hypernym": "\u85cf\u7352"}, "d30b5622bb6d50237f6ddcad4d596dabac72e44ebee1d12a0c6856a5": {"sentence": "\u62c9\u96ea\u6a47\u7684\u72d7 IS A \u7f57\u7279\u97e6\u5c14\u72d7", "label": 0, "tree_id": "0", "term": "\u62c9\u96ea\u6a47\u7684\u72d7", "hypernym": "\u7f57\u7279\u97e6\u5c14\u72d7"}, "cc45859de29314562f7c1c4facbc24bd3c7bffa6a482237f995afba1": {"sentence": "\u62c9\u96ea\u6a47\u7684\u72d7 IS A \u535a\u5f97\u7267\u7f8a\u72ac", "label": 0, "tree_id": "0", "term": "\u62c9\u96ea\u6a47\u7684\u72d7", "hypernym": "\u535a\u5f97\u7267\u7f8a\u72ac"}, "2c21a69552fe67857ad2c044a6b88672851bd173c1cbbb3e060b2cef": {"sentence": "\u62c9\u96ea\u6a47\u7684\u72d7 IS A \u4f2f\u745e\u7267\u7f8a\u72ac", "label": 0, "tree_id": "0", "term": "\u62c9\u96ea\u6a47\u7684\u72d7", "hypernym": "\u4f2f\u745e\u7267\u7f8a\u72ac"}, "3138a073d23bb60964ac84ae663da5d747c63427ce7dfe80d176940f": {"sentence": "\u62c9\u96ea\u6a47\u7684\u72d7 IS A \u6bd4\u5229\u65f6\u7267\u7f8a\u72ac", "label": 0, "tree_id": "0", "term": "\u62c9\u96ea\u6a47\u7684\u72d7", "hypernym": "\u6bd4\u5229\u65f6\u7267\u7f8a\u72ac"}, "a1cc9141ef6f25efacbfc9e65b0efb2662dcdeea2741917fb0d450d5": {"sentence": "\u62c9\u96ea\u6a47\u7684\u72d7 IS A \u8bbe\u5f97\u5170\u7267\u7f8a\u72ac", "label": 0, "tree_id": "0", "term": "\u62c9\u96ea\u6a47\u7684\u72d7", "hypernym": "\u8bbe\u5f97\u5170\u7267\u7f8a\u72ac"}, "aba9837e3df12aa70603d673da4d0b0c8e543951a35eacd72bbb8e3a": {"sentence": "\u62c9\u96ea\u6a47\u7684\u72d7 IS A \u67ef\u5229\u72d7", "label": 0, "tree_id": "0", "term": "\u62c9\u96ea\u6a47\u7684\u72d7", "hypernym": "\u67ef\u5229\u72d7"}, "7c9742bdd425b140c2583a75a5b60dd6783f1c3a02a5674fe8e4b07a": {"sentence": "\u62c9\u96ea\u6a47\u7684\u72d7 IS A \u5fb7\u79cd\u7267\u7f8a\u72d7", "label": 0, "tree_id": "0", "term": "\u62c9\u96ea\u6a47\u7684\u72d7", "hypernym": "\u5fb7\u79cd\u7267\u7f8a\u72d7"}, "033364ca47666df5ed59caf658bbc530e7e4d04559a7b9a6f3d59633": {"sentence": "\u62c9\u96ea\u6a47\u7684\u72d7 IS A \u739b\u4f26\u7267\u7f8a\u72ac", "label": 0, "tree_id": "0", "term": "\u62c9\u96ea\u6a47\u7684\u72d7", "hypernym": "\u739b\u4f26\u7267\u7f8a\u72ac"}, "3c2e39a2624e5b58d3596764bd276bedc5f0838454e939a0a4089dc9": {"sentence": "\u62c9\u96ea\u6a47\u7684\u72d7 IS A \u5317\u6781\u72ac", "label": 0, "tree_id": "0", "term": "\u62c9\u96ea\u6a47\u7684\u72d7", "hypernym": "\u5317\u6781\u72ac"}, "ab880dc033476cbfead5b41ec325622132a894c81882880edc24da5d": {"sentence": "\u62c9\u96ea\u6a47\u7684\u72d7 IS A \u6bd4\u5229\u65f6\u7267\u7f8a\u72d7", "label": 0, "tree_id": "0", "term": "\u62c9\u96ea\u6a47\u7684\u72d7", "hypernym": "\u6bd4\u5229\u65f6\u7267\u7f8a\u72d7"}, "b8d0a9223e55b595ac98dfdb4ab2786d49c2202070e37965deaee2c5": {"sentence": "\u519b\u72ac IS A \u5f79\u7528\u72ac", "label": 0, "tree_id": "0", "term": "\u519b\u72ac", "hypernym": "\u5f79\u7528\u72ac"}, "131da394de8c6a4084ebffe34d5aa575ce4a08e4c09c21ba1f5d732e": {"sentence": "\u519b\u72ac IS A \u770b\u5bb6\u72d7", "label": 1, "tree_id": "0", "term": "\u519b\u72ac", "hypernym": "\u770b\u5bb6\u72d7"}, "ded6f65c993f5c1ef5b4d592e18489a52b6d56d455cc8f1503c03db3": {"sentence": "\u519b\u72ac IS A \u7a81\u53d1\u75c7\u8b66\u793a\u72ac", "label": 0, "tree_id": "0", "term": "\u519b\u72ac", "hypernym": "\u7a81\u53d1\u75c7\u8b66\u793a\u72ac"}, "5db3ffb1e6f30e048c4a144e54541b0239643da4d095c67c9b0982df": {"sentence": "\u519b\u72ac IS A \u7231\u65af\u57fa\u6469\u72ac", "label": 0, "tree_id": "0", "term": "\u519b\u72ac", "hypernym": "\u7231\u65af\u57fa\u6469\u72ac"}, "004bce9eb3197b7d873e2474389086e4f766d9f0ccae40efb0f83cad": {"sentence": "\u519b\u72ac IS A \u4e39\u9ea6\u5927\u72d7", "label": 0, "tree_id": "0", "term": "\u519b\u72ac", "hypernym": "\u4e39\u9ea6\u5927\u72d7"}, "ba1c639cfa10a22766b0490a67a363cbddb2e8405c8961a5b220ee05": {"sentence": "\u519b\u72ac IS A \u6597\u725b\u7352\u72ac", "label": 0, "tree_id": "0", "term": "\u519b\u72ac", "hypernym": "\u6597\u725b\u7352\u72ac"}, "16eae73d9747ad4b19e07f266af21bb420343043097e0f9cc639fa48": {"sentence": "\u519b\u72ac IS A \u5bfc\u76f2\u72ac", "label": 0, "tree_id": "0", "term": "\u519b\u72ac", "hypernym": "\u5bfc\u76f2\u72ac"}, "40339936d4d83e2f72e30faec45a0fab239df1119d15627e1de37e3e": {"sentence": "\u519b\u72ac IS A \u62f3\u5e08\u72d7", "label": 0, "tree_id": "0", "term": "\u519b\u72ac", "hypernym": "\u62f3\u5e08\u72d7"}, "f156d8dcacd54b0792a7d96e7bb73d9c8a2ac4ad0ce2e323ad09331b": {"sentence": "\u519b\u72ac IS A \u53ed\u5587\u72d7", "label": 0, "tree_id": "0", "term": "\u519b\u72ac", "hypernym": "\u53ed\u5587\u72d7"}, "032620757018d56cefddb881e9cb07af44fe4223503995af4b3280c2": {"sentence": "\u519b\u72ac IS A \u5927\u9a6f\u72ac", "label": 0, "tree_id": "0", "term": "\u519b\u72ac", "hypernym": "\u5927\u9a6f\u72ac"}, "3e0b53bb7929ddeed7798a5edb6073a255ddc8b69a4a8ea20dd35e4a": {"sentence": "\u519b\u72ac IS A \u8b66\u72ac", "label": 0, "tree_id": "0", "term": "\u519b\u72ac", "hypernym": "\u8b66\u72ac"}, "0beb546df1e376255725854e9b071dbe88221c7a7981894295cf2660": {"sentence": "\u519b\u72ac IS A \u7267\u7f8a\u72ac", "label": 0, "tree_id": "0", "term": "\u519b\u72ac", "hypernym": "\u7267\u7f8a\u72ac"}, "a6abda13441440a2a774fde6d34d540bb6218203028506777832b0ab": {"sentence": "\u519b\u72ac IS A \u5bfc\u804b\u72ac", "label": 0, "tree_id": "0", "term": "\u519b\u72ac", "hypernym": "\u5bfc\u804b\u72ac"}, "928f89e50605b8e354bbe6a05b972f317bfaf1f927e8f8319524c089": {"sentence": "\u519b\u72ac IS A \u62c9\u96ea\u6a47\u7684\u72d7", "label": 0, "tree_id": "0", "term": "\u519b\u72ac", "hypernym": "\u62c9\u96ea\u6a47\u7684\u72d7"}, "dfe57debefd0d687b5cfd649be508b8b74b2a98d3b219ead3a13ce0e": {"sentence": "\u519b\u72ac IS A \u6bd4\u5229\u65f6\u79cd\u5c0f\u72d7", "label": 0, "tree_id": "0", "term": "\u519b\u72ac", "hypernym": "\u6bd4\u5229\u65f6\u79cd\u5c0f\u72d7"}, "171c901c5af4f6bf816bc924a8e1e0e7fa30bfb7f7fb3a6c2311de72": {"sentence": "\u519b\u72ac IS A \u5bb6\u72ac", "label": 0, "tree_id": "0", "term": "\u519b\u72ac", "hypernym": "\u5bb6\u72ac"}, "3a61811ed8c8ecfd9dea601a4edf0649d0165e3266662400320423bc": {"sentence": "\u519b\u72ac IS A \u767d\u8b66\u72ac", "label": 0, "tree_id": "0", "term": "\u519b\u72ac", "hypernym": "\u767d\u8b66\u72ac"}, "6d7680492d6cc7f4420d446afd78939c83b3e4e56721072c9b9dae4b": {"sentence": "\u519b\u72ac IS A \u675c\u5bbe\u72ac", "label": 0, "tree_id": "0", "term": "\u519b\u72ac", "hypernym": "\u675c\u5bbe\u72ac"}, "282d4fe00c4c7a66ea4fe594de44c1424cb8fbb03c0f3baac2a3ab61": {"sentence": "\u519b\u72ac IS A \u5c0f\u79cd\u54c1\u820d\u72d7", "label": 0, "tree_id": "0", "term": "\u519b\u72ac", "hypernym": "\u5c0f\u79cd\u54c1\u820d\u72d7"}, "24d0e18fb2f784b1b228af63f7ecd2e72e0c779a75a822f6c7fd9384": {"sentence": "\u519b\u72ac IS A \u827e\u82ac\u54c1\u7334\u6897", "label": 0, "tree_id": "0", "term": "\u519b\u72ac", "hypernym": "\u827e\u82ac\u54c1\u7334\u6897"}, "70a8f75cadcc19fdcf17b115be209d892a5d3921bf93bec52f6f30a7": {"sentence": "\u519b\u72ac IS A \u6cd5\u56fd\u53ed\u5587\u72d7", "label": 0, "tree_id": "0", "term": "\u519b\u72ac", "hypernym": "\u6cd5\u56fd\u53ed\u5587\u72d7"}, "6775bd8797b15a0961435e724654aaee318c90c703f4d81ac9ebd992": {"sentence": "\u519b\u72ac IS A \u85cf\u7352", "label": 0, "tree_id": "0", "term": "\u519b\u72ac", "hypernym": "\u85cf\u7352"}, "a478320df54e1aebc9cb71791efdc6a9d11399670bcdda628d228f66": {"sentence": "\u519b\u72ac IS A \u7f57\u7279\u97e6\u5c14\u72d7", "label": 0, "tree_id": "0", "term": "\u519b\u72ac", "hypernym": "\u7f57\u7279\u97e6\u5c14\u72d7"}, "b08762a9897e713aab2e4e927ba7a6c61a4752bc98c58c0e56f361fe": {"sentence": "\u519b\u72ac IS A \u535a\u5f97\u7267\u7f8a\u72ac", "label": 0, "tree_id": "0", "term": "\u519b\u72ac", "hypernym": "\u535a\u5f97\u7267\u7f8a\u72ac"}, "dbda3aab8895d236863df744b9887bf9ab430468c7aa6f97c37bb076": {"sentence": "\u519b\u72ac IS A \u4f2f\u745e\u7267\u7f8a\u72ac", "label": 0, "tree_id": "0", "term": "\u519b\u72ac", "hypernym": "\u4f2f\u745e\u7267\u7f8a\u72ac"}, "7903bbf890f7a348e31c9aaf41a567312b37cf8f8b94e661810454b0": {"sentence": "\u519b\u72ac IS A \u6bd4\u5229\u65f6\u7267\u7f8a\u72ac", "label": 0, "tree_id": "0", "term": "\u519b\u72ac", "hypernym": "\u6bd4\u5229\u65f6\u7267\u7f8a\u72ac"}, "fc12620c5c3950abdde1b2f4bd9c5b8e816eb79eaf38d30c5e94af88": {"sentence": "\u519b\u72ac IS A \u8bbe\u5f97\u5170\u7267\u7f8a\u72ac", "label": 0, "tree_id": "0", "term": "\u519b\u72ac", "hypernym": "\u8bbe\u5f97\u5170\u7267\u7f8a\u72ac"}, "4a438aa53ece7585da29467af9dc27ba567bb04d24db663c36cb0415": {"sentence": "\u519b\u72ac IS A \u67ef\u5229\u72d7", "label": 0, "tree_id": "0", "term": "\u519b\u72ac", "hypernym": "\u67ef\u5229\u72d7"}, "0acf24e534ba564b925da15e4ed882d600b84d568e505c6e424a9c65": {"sentence": "\u519b\u72ac IS A \u5fb7\u79cd\u7267\u7f8a\u72d7", "label": 0, "tree_id": "0", "term": "\u519b\u72ac", "hypernym": "\u5fb7\u79cd\u7267\u7f8a\u72d7"}, "59046c5da10591d0ecce270e9cdbe722914dac90ac3871eb66d819c3": {"sentence": "\u519b\u72ac IS A \u739b\u4f26\u7267\u7f8a\u72ac", "label": 0, "tree_id": "0", "term": "\u519b\u72ac", "hypernym": "\u739b\u4f26\u7267\u7f8a\u72ac"}, "2928b2ed4192a963321779afba3bebe754b64b2793c3f59096adf414": {"sentence": "\u519b\u72ac IS A \u5317\u6781\u72ac", "label": 0, "tree_id": "0", "term": "\u519b\u72ac", "hypernym": "\u5317\u6781\u72ac"}, "0aa13f5567195479721f0dce5aa21a86c9af60be35feb70a7905c2da": {"sentence": "\u519b\u72ac IS A \u6bd4\u5229\u65f6\u7267\u7f8a\u72d7", "label": 0, "tree_id": "0", "term": "\u519b\u72ac", "hypernym": "\u6bd4\u5229\u65f6\u7267\u7f8a\u72d7"}, "29b126679934dd5a9d0bef65903cb77b312e61b2afa4f66b2fd8026e": {"sentence": "\u6bd4\u5229\u65f6\u79cd\u5c0f\u72d7 IS A \u5f79\u7528\u72ac", "label": 0, "tree_id": "0", "term": "\u6bd4\u5229\u65f6\u79cd\u5c0f\u72d7", "hypernym": "\u5f79\u7528\u72ac"}, "414d11e6d7001ea08955dd5e11139bd3af6c40c86ae2cafa3bbc00c3": {"sentence": "\u6bd4\u5229\u65f6\u79cd\u5c0f\u72d7 IS A \u770b\u5bb6\u72d7", "label": 1, "tree_id": "0", "term": "\u6bd4\u5229\u65f6\u79cd\u5c0f\u72d7", "hypernym": "\u770b\u5bb6\u72d7"}, "528997f908ac1358ff2d11829d458952b111064e874f6d35f8a1edf8": {"sentence": "\u6bd4\u5229\u65f6\u79cd\u5c0f\u72d7 IS A \u7a81\u53d1\u75c7\u8b66\u793a\u72ac", "label": 0, "tree_id": "0", "term": "\u6bd4\u5229\u65f6\u79cd\u5c0f\u72d7", "hypernym": "\u7a81\u53d1\u75c7\u8b66\u793a\u72ac"}, "c4e0e64bf24e1ebd460334c546206de67b86b2684d5ecf7531dc86f8": {"sentence": "\u6bd4\u5229\u65f6\u79cd\u5c0f\u72d7 IS A \u7231\u65af\u57fa\u6469\u72ac", "label": 0, "tree_id": "0", "term": "\u6bd4\u5229\u65f6\u79cd\u5c0f\u72d7", "hypernym": "\u7231\u65af\u57fa\u6469\u72ac"}, "fe797595c78e04bd49887dd171e579d6b33d7cb574c9a4ac268c1f70": {"sentence": "\u6bd4\u5229\u65f6\u79cd\u5c0f\u72d7 IS A \u4e39\u9ea6\u5927\u72d7", "label": 0, "tree_id": "0", "term": "\u6bd4\u5229\u65f6\u79cd\u5c0f\u72d7", "hypernym": "\u4e39\u9ea6\u5927\u72d7"}, "5a6413af1c3790687272b0dbba8b5b2fb2660cbdd42e8a68b87e8546": {"sentence": "\u6bd4\u5229\u65f6\u79cd\u5c0f\u72d7 IS A \u6597\u725b\u7352\u72ac", "label": 0, "tree_id": "0", "term": "\u6bd4\u5229\u65f6\u79cd\u5c0f\u72d7", "hypernym": "\u6597\u725b\u7352\u72ac"}, "4e4b44bfd1c4b73cce268e83fa2bb0c21d9ed1a535f1cb29c859e32e": {"sentence": "\u6bd4\u5229\u65f6\u79cd\u5c0f\u72d7 IS A \u5bfc\u76f2\u72ac", "label": 0, "tree_id": "0", "term": "\u6bd4\u5229\u65f6\u79cd\u5c0f\u72d7", "hypernym": "\u5bfc\u76f2\u72ac"}, "edb4ff0d23411f57f389b1d504e070928cbfdda9a9c0d0ed2b8a1e53": {"sentence": "\u6bd4\u5229\u65f6\u79cd\u5c0f\u72d7 IS A \u62f3\u5e08\u72d7", "label": 0, "tree_id": "0", "term": "\u6bd4\u5229\u65f6\u79cd\u5c0f\u72d7", "hypernym": "\u62f3\u5e08\u72d7"}, "973956c35095a07e2517bf8696096fd77969416d9dc0316242865d1f": {"sentence": "\u6bd4\u5229\u65f6\u79cd\u5c0f\u72d7 IS A \u53ed\u5587\u72d7", "label": 0, "tree_id": "0", "term": "\u6bd4\u5229\u65f6\u79cd\u5c0f\u72d7", "hypernym": "\u53ed\u5587\u72d7"}, "022a06c70c12973e4f154ac3551723a74fe398cca551b486be3c2335": {"sentence": "\u6bd4\u5229\u65f6\u79cd\u5c0f\u72d7 IS A \u5927\u9a6f\u72ac", "label": 0, "tree_id": "0", "term": "\u6bd4\u5229\u65f6\u79cd\u5c0f\u72d7", "hypernym": "\u5927\u9a6f\u72ac"}, "3e7b1c7687550c3d86ee24d6e122a349a725bd53466cddba0a86d871": {"sentence": "\u6bd4\u5229\u65f6\u79cd\u5c0f\u72d7 IS A \u8b66\u72ac", "label": 0, "tree_id": "0", "term": "\u6bd4\u5229\u65f6\u79cd\u5c0f\u72d7", "hypernym": "\u8b66\u72ac"}, "78e9e30bb1931b74b3e6defda3f92885da9f8a23f749e055d846d740": {"sentence": "\u6bd4\u5229\u65f6\u79cd\u5c0f\u72d7 IS A \u7267\u7f8a\u72ac", "label": 0, "tree_id": "0", "term": "\u6bd4\u5229\u65f6\u79cd\u5c0f\u72d7", "hypernym": "\u7267\u7f8a\u72ac"}, "db60ec559e571139ab75d03573de0a880bcf5300b0ef12131740a4be": {"sentence": "\u6bd4\u5229\u65f6\u79cd\u5c0f\u72d7 IS A \u5bfc\u804b\u72ac", "label": 0, "tree_id": "0", "term": "\u6bd4\u5229\u65f6\u79cd\u5c0f\u72d7", "hypernym": "\u5bfc\u804b\u72ac"}, "1e78ea4d354ea3e8503bf3c69465b1fd4d580ec5fdc0cede29f7a5e5": {"sentence": "\u6bd4\u5229\u65f6\u79cd\u5c0f\u72d7 IS A \u62c9\u96ea\u6a47\u7684\u72d7", "label": 0, "tree_id": "0", "term": "\u6bd4\u5229\u65f6\u79cd\u5c0f\u72d7", "hypernym": "\u62c9\u96ea\u6a47\u7684\u72d7"}, "a0b264843271a5146557672ebf22f5bb1b49d9b83ecde3950c3db8a3": {"sentence": "\u6bd4\u5229\u65f6\u79cd\u5c0f\u72d7 IS A \u519b\u72ac", "label": 0, "tree_id": "0", "term": "\u6bd4\u5229\u65f6\u79cd\u5c0f\u72d7", "hypernym": "\u519b\u72ac"}, "135a195675531113b969820134743d9b07466600c5ec52f432cf8dfa": {"sentence": "\u6bd4\u5229\u65f6\u79cd\u5c0f\u72d7 IS A \u5bb6\u72ac", "label": 0, "tree_id": "0", "term": "\u6bd4\u5229\u65f6\u79cd\u5c0f\u72d7", "hypernym": "\u5bb6\u72ac"}, "f5004170efcd0c2f0e207ae43e3d5392492a407cdef22df653f46956": {"sentence": "\u6bd4\u5229\u65f6\u79cd\u5c0f\u72d7 IS A \u767d\u8b66\u72ac", "label": 0, "tree_id": "0", "term": "\u6bd4\u5229\u65f6\u79cd\u5c0f\u72d7", "hypernym": "\u767d\u8b66\u72ac"}, "e6c383d7a4960548e5d28febae5d7c44fe9cb5b9d3c4d09f2f66fb5a": {"sentence": "\u6bd4\u5229\u65f6\u79cd\u5c0f\u72d7 IS A \u675c\u5bbe\u72ac", "label": 0, "tree_id": "0", "term": "\u6bd4\u5229\u65f6\u79cd\u5c0f\u72d7", "hypernym": "\u675c\u5bbe\u72ac"}, "4f8a7a7c9f69b2620d15287adca8d43f15dffb4d50f7b74c297d9da3": {"sentence": "\u6bd4\u5229\u65f6\u79cd\u5c0f\u72d7 IS A \u5c0f\u79cd\u54c1\u820d\u72d7", "label": 0, "tree_id": "0", "term": "\u6bd4\u5229\u65f6\u79cd\u5c0f\u72d7", "hypernym": "\u5c0f\u79cd\u54c1\u820d\u72d7"}, "eb5d020ee6b1fb466d79f0f6a4f711a3a3ffba3146df41ed33d1df11": {"sentence": "\u6bd4\u5229\u65f6\u79cd\u5c0f\u72d7 IS A \u827e\u82ac\u54c1\u7334\u6897", "label": 0, "tree_id": "0", "term": "\u6bd4\u5229\u65f6\u79cd\u5c0f\u72d7", "hypernym": "\u827e\u82ac\u54c1\u7334\u6897"}, "2bf71b767ce294c36a15dc8d7fd0e25b40b2ed31df5b889fe4d514d5": {"sentence": "\u6bd4\u5229\u65f6\u79cd\u5c0f\u72d7 IS A \u6cd5\u56fd\u53ed\u5587\u72d7", "label": 0, "tree_id": "0", "term": "\u6bd4\u5229\u65f6\u79cd\u5c0f\u72d7", "hypernym": "\u6cd5\u56fd\u53ed\u5587\u72d7"}, "9206e62f3b3685a0d961bb0d75cd209262a14d571ffb00c6a1de2c9f": {"sentence": "\u6bd4\u5229\u65f6\u79cd\u5c0f\u72d7 IS A \u85cf\u7352", "label": 0, "tree_id": "0", "term": "\u6bd4\u5229\u65f6\u79cd\u5c0f\u72d7", "hypernym": "\u85cf\u7352"}, "7c9a8f8141ec5e9192bc469bc5a0186e4cde1157d2a841dd1b9ac482": {"sentence": "\u6bd4\u5229\u65f6\u79cd\u5c0f\u72d7 IS A \u7f57\u7279\u97e6\u5c14\u72d7", "label": 0, "tree_id": "0", "term": "\u6bd4\u5229\u65f6\u79cd\u5c0f\u72d7", "hypernym": "\u7f57\u7279\u97e6\u5c14\u72d7"}, "9a7e1db5b112822d862c9a2cd9edf51d250a3a3dde0fed9679421332": {"sentence": "\u6bd4\u5229\u65f6\u79cd\u5c0f\u72d7 IS A \u535a\u5f97\u7267\u7f8a\u72ac", "label": 0, "tree_id": "0", "term": "\u6bd4\u5229\u65f6\u79cd\u5c0f\u72d7", "hypernym": "\u535a\u5f97\u7267\u7f8a\u72ac"}, "e559167a40fa644443582d3431523932524d55f80781403b77b3ed6e": {"sentence": "\u6bd4\u5229\u65f6\u79cd\u5c0f\u72d7 IS A \u4f2f\u745e\u7267\u7f8a\u72ac", "label": 0, "tree_id": "0", "term": "\u6bd4\u5229\u65f6\u79cd\u5c0f\u72d7", "hypernym": "\u4f2f\u745e\u7267\u7f8a\u72ac"}, "4eaa7c86c8c06e2417c55004eee5e6e9e3d2a78f6fad15e71afde9e3": {"sentence": "\u6bd4\u5229\u65f6\u79cd\u5c0f\u72d7 IS A \u6bd4\u5229\u65f6\u7267\u7f8a\u72ac", "label": 0, "tree_id": "0", "term": "\u6bd4\u5229\u65f6\u79cd\u5c0f\u72d7", "hypernym": "\u6bd4\u5229\u65f6\u7267\u7f8a\u72ac"}, "4632de388d2040ef9164901c3d86febf42f36407a2f23f2d5cb6789e": {"sentence": "\u6bd4\u5229\u65f6\u79cd\u5c0f\u72d7 IS A \u8bbe\u5f97\u5170\u7267\u7f8a\u72ac", "label": 0, "tree_id": "0", "term": "\u6bd4\u5229\u65f6\u79cd\u5c0f\u72d7", "hypernym": "\u8bbe\u5f97\u5170\u7267\u7f8a\u72ac"}, "24f2f3e4e75d838cb96adbe45423bc1104c5cb2320cc5d60e094ba14": {"sentence": "\u6bd4\u5229\u65f6\u79cd\u5c0f\u72d7 IS A \u67ef\u5229\u72d7", "label": 0, "tree_id": "0", "term": "\u6bd4\u5229\u65f6\u79cd\u5c0f\u72d7", "hypernym": "\u67ef\u5229\u72d7"}, "eb8fd74b5a90fabbe62342429c0a401796d9e03adf37e60a05a33049": {"sentence": "\u6bd4\u5229\u65f6\u79cd\u5c0f\u72d7 IS A \u5fb7\u79cd\u7267\u7f8a\u72d7", "label": 0, "tree_id": "0", "term": "\u6bd4\u5229\u65f6\u79cd\u5c0f\u72d7", "hypernym": "\u5fb7\u79cd\u7267\u7f8a\u72d7"}, "24e19621e0e8a8c2208191d85489516a1d0b686f45280e55c85fef29": {"sentence": "\u6bd4\u5229\u65f6\u79cd\u5c0f\u72d7 IS A \u739b\u4f26\u7267\u7f8a\u72ac", "label": 0, "tree_id": "0", "term": "\u6bd4\u5229\u65f6\u79cd\u5c0f\u72d7", "hypernym": "\u739b\u4f26\u7267\u7f8a\u72ac"}, "52ea97f832acfd0932e79504db305054f7a0b2034ebf8e7788126988": {"sentence": "\u6bd4\u5229\u65f6\u79cd\u5c0f\u72d7 IS A \u5317\u6781\u72ac", "label": 0, "tree_id": "0", "term": "\u6bd4\u5229\u65f6\u79cd\u5c0f\u72d7", "hypernym": "\u5317\u6781\u72ac"}, "6a54a0b6112d3052bafb333e76d9cebb5e94197bec1cd50eba8662d8": {"sentence": "\u6bd4\u5229\u65f6\u79cd\u5c0f\u72d7 IS A \u6bd4\u5229\u65f6\u7267\u7f8a\u72d7", "label": 0, "tree_id": "0", "term": "\u6bd4\u5229\u65f6\u79cd\u5c0f\u72d7", "hypernym": "\u6bd4\u5229\u65f6\u7267\u7f8a\u72d7"}, "f483280ac93b21dfe21c5d2bf0f1f703de9e38bd7bb86c238e77b86e": {"sentence": "\u5bb6\u72ac IS A \u5f79\u7528\u72ac", "label": 0, "tree_id": "0", "term": "\u5bb6\u72ac", "hypernym": "\u5f79\u7528\u72ac"}, "993b6158acb9665f69764994ad8e28783fb5e7736854f7c2ee89c526": {"sentence": "\u5bb6\u72ac IS A \u770b\u5bb6\u72d7", "label": 1, "tree_id": "0", "term": "\u5bb6\u72ac", "hypernym": "\u770b\u5bb6\u72d7"}, "9f684b697170600b5f64d32f132fa071458b32c1b2741e9e13c458e9": {"sentence": "\u5bb6\u72ac IS A \u7a81\u53d1\u75c7\u8b66\u793a\u72ac", "label": 0, "tree_id": "0", "term": "\u5bb6\u72ac", "hypernym": "\u7a81\u53d1\u75c7\u8b66\u793a\u72ac"}, "bd5df20f561231dfc58a1dc181a0593437eb6092e9fd349cbea26065": {"sentence": "\u5bb6\u72ac IS A \u7231\u65af\u57fa\u6469\u72ac", "label": 0, "tree_id": "0", "term": "\u5bb6\u72ac", "hypernym": "\u7231\u65af\u57fa\u6469\u72ac"}, "362610f7386d127045a4c73c587b8b4e36c66d9c13ad2c924728b512": {"sentence": "\u5bb6\u72ac IS A \u4e39\u9ea6\u5927\u72d7", "label": 0, "tree_id": "0", "term": "\u5bb6\u72ac", "hypernym": "\u4e39\u9ea6\u5927\u72d7"}, "9e98a0776a34637c62f57e8ecc443aff23f6309ac601e9bd66b1e650": {"sentence": "\u5bb6\u72ac IS A \u6597\u725b\u7352\u72ac", "label": 0, "tree_id": "0", "term": "\u5bb6\u72ac", "hypernym": "\u6597\u725b\u7352\u72ac"}, "51401067b6ba21f862ab844fae35506527bfd87f72faa9724d9e0560": {"sentence": "\u5bb6\u72ac IS A \u5bfc\u76f2\u72ac", "label": 0, "tree_id": "0", "term": "\u5bb6\u72ac", "hypernym": "\u5bfc\u76f2\u72ac"}, "f96570f87620ad3222ebc40bd90dd71811ea2043ac99e7804d206c0c": {"sentence": "\u5bb6\u72ac IS A \u62f3\u5e08\u72d7", "label": 0, "tree_id": "0", "term": "\u5bb6\u72ac", "hypernym": "\u62f3\u5e08\u72d7"}, "a70b7a6bda5e3b2bc26f0599a235331a168bd66c57784aeff5f711e5": {"sentence": "\u5bb6\u72ac IS A \u53ed\u5587\u72d7", "label": 0, "tree_id": "0", "term": "\u5bb6\u72ac", "hypernym": "\u53ed\u5587\u72d7"}, "cb4d4efb635c7838fe1c8b2bf6ca304f2817782099302ee168d435f1": {"sentence": "\u5bb6\u72ac IS A \u5927\u9a6f\u72ac", "label": 0, "tree_id": "0", "term": "\u5bb6\u72ac", "hypernym": "\u5927\u9a6f\u72ac"}, "51116ca838cb54f4f607a83ac65e39ac8bedb04c28daef90fb2b219c": {"sentence": "\u5bb6\u72ac IS A \u8b66\u72ac", "label": 0, "tree_id": "0", "term": "\u5bb6\u72ac", "hypernym": "\u8b66\u72ac"}, "8ccb49ee6443dcfe5d7545902018340819e145bdee0c5e5644a55637": {"sentence": "\u5bb6\u72ac IS A \u7267\u7f8a\u72ac", "label": 0, "tree_id": "0", "term": "\u5bb6\u72ac", "hypernym": "\u7267\u7f8a\u72ac"}, "df485ac41d243b5c960caa0049a4942dcf7d6226e5aa5712f82428cb": {"sentence": "\u5bb6\u72ac IS A \u5bfc\u804b\u72ac", "label": 0, "tree_id": "0", "term": "\u5bb6\u72ac", "hypernym": "\u5bfc\u804b\u72ac"}, "d8eb72519de642bbab951bc48e5b30d4ab60d76382c2108208bce7b2": {"sentence": "\u5bb6\u72ac IS A \u62c9\u96ea\u6a47\u7684\u72d7", "label": 0, "tree_id": "0", "term": "\u5bb6\u72ac", "hypernym": "\u62c9\u96ea\u6a47\u7684\u72d7"}, "0607d9752b2b264bd4120a1b7fdeb6c68cdf349cbab789ba1166e018": {"sentence": "\u5bb6\u72ac IS A \u519b\u72ac", "label": 0, "tree_id": "0", "term": "\u5bb6\u72ac", "hypernym": "\u519b\u72ac"}, "13041b96d1d4d857ca5d1a987e26a30c28650754d24b129b96c04dee": {"sentence": "\u5bb6\u72ac IS A \u6bd4\u5229\u65f6\u79cd\u5c0f\u72d7", "label": 0, "tree_id": "0", "term": "\u5bb6\u72ac", "hypernym": "\u6bd4\u5229\u65f6\u79cd\u5c0f\u72d7"}, "2bac4bceb843464070cbf78b0e1f96b9c091d7e7f0f6668d98ee1e32": {"sentence": "\u5bb6\u72ac IS A \u767d\u8b66\u72ac", "label": 0, "tree_id": "0", "term": "\u5bb6\u72ac", "hypernym": "\u767d\u8b66\u72ac"}, "0a5c4a7bd22f8e55460cde6fec1272661bf008313bc55ba3d80a76b6": {"sentence": "\u5bb6\u72ac IS A \u675c\u5bbe\u72ac", "label": 0, "tree_id": "0", "term": "\u5bb6\u72ac", "hypernym": "\u675c\u5bbe\u72ac"}, "63f0d2d6d373c1ef3f407e004c571428f168b6d515045fd0c044cf1e": {"sentence": "\u5bb6\u72ac IS A \u5c0f\u79cd\u54c1\u820d\u72d7", "label": 0, "tree_id": "0", "term": "\u5bb6\u72ac", "hypernym": "\u5c0f\u79cd\u54c1\u820d\u72d7"}, "c0fc9800029e3b89789f402c32945e277067efdb1348e43f68d36454": {"sentence": "\u5bb6\u72ac IS A \u827e\u82ac\u54c1\u7334\u6897", "label": 0, "tree_id": "0", "term": "\u5bb6\u72ac", "hypernym": "\u827e\u82ac\u54c1\u7334\u6897"}, "484844e9ea03d69709bd8b2fadaed814c82b3ef46a147891a4e9126b": {"sentence": "\u5bb6\u72ac IS A \u6cd5\u56fd\u53ed\u5587\u72d7", "label": 0, "tree_id": "0", "term": "\u5bb6\u72ac", "hypernym": "\u6cd5\u56fd\u53ed\u5587\u72d7"}, "e703b57f48ae8b7bf6358c66d66823badafe93ecd19ce9af4b99f7ba": {"sentence": "\u5bb6\u72ac IS A \u85cf\u7352", "label": 0, "tree_id": "0", "term": "\u5bb6\u72ac", "hypernym": "\u85cf\u7352"}, "f01e72d433f479d2de9b900b9210e72ba0fb59e72b9ef63fb35763df": {"sentence": "\u5bb6\u72ac IS A \u7f57\u7279\u97e6\u5c14\u72d7", "label": 0, "tree_id": "0", "term": "\u5bb6\u72ac", "hypernym": "\u7f57\u7279\u97e6\u5c14\u72d7"}, "750f414cc486f94cd33be400220eb1ed5371fefa9acf8a4a261ebc7b": {"sentence": "\u5bb6\u72ac IS A \u535a\u5f97\u7267\u7f8a\u72ac", "label": 0, "tree_id": "0", "term": "\u5bb6\u72ac", "hypernym": "\u535a\u5f97\u7267\u7f8a\u72ac"}, "b1e33369d541023b432dbd6e30614dee29828ddd5cbfdb06caedda69": {"sentence": "\u5bb6\u72ac IS A \u4f2f\u745e\u7267\u7f8a\u72ac", "label": 0, "tree_id": "0", "term": "\u5bb6\u72ac", "hypernym": "\u4f2f\u745e\u7267\u7f8a\u72ac"}, "125a5e8f2f7dd98f6ef4151c7370c260b32b50bade3189e0fce6fa47": {"sentence": "\u5bb6\u72ac IS A \u6bd4\u5229\u65f6\u7267\u7f8a\u72ac", "label": 0, "tree_id": "0", "term": "\u5bb6\u72ac", "hypernym": "\u6bd4\u5229\u65f6\u7267\u7f8a\u72ac"}, "2658526db31a7fdead6d09d19443cd3d23988c5a2772de9fd6d73bf7": {"sentence": "\u5bb6\u72ac IS A \u8bbe\u5f97\u5170\u7267\u7f8a\u72ac", "label": 0, "tree_id": "0", "term": "\u5bb6\u72ac", "hypernym": "\u8bbe\u5f97\u5170\u7267\u7f8a\u72ac"}, "9413e27cc97da78cc2d0d15fcad8c4a1d6dedda6d62464654d815187": {"sentence": "\u5bb6\u72ac IS A \u67ef\u5229\u72d7", "label": 0, "tree_id": "0", "term": "\u5bb6\u72ac", "hypernym": "\u67ef\u5229\u72d7"}, "7456272770f80fc9b804576a745b991b63f7aba4c8b201289de93a96": {"sentence": "\u5bb6\u72ac IS A \u5fb7\u79cd\u7267\u7f8a\u72d7", "label": 0, "tree_id": "0", "term": "\u5bb6\u72ac", "hypernym": "\u5fb7\u79cd\u7267\u7f8a\u72d7"}, "355b6e7a0c675c7868c6906ea7116ba48feb8145896a47d3f459a8e7": {"sentence": "\u5bb6\u72ac IS A \u739b\u4f26\u7267\u7f8a\u72ac", "label": 0, "tree_id": "0", "term": "\u5bb6\u72ac", "hypernym": "\u739b\u4f26\u7267\u7f8a\u72ac"}, "d266b879cfd24c38cf42a020f78ccb718adcfc76ddb31c41b0e3402f": {"sentence": "\u5bb6\u72ac IS A \u5317\u6781\u72ac", "label": 0, "tree_id": "0", "term": "\u5bb6\u72ac", "hypernym": "\u5317\u6781\u72ac"}, "10b0137da635ee6e8b5806f9d177f1ccbc4cfea32924fdd426395354": {"sentence": "\u5bb6\u72ac IS A \u6bd4\u5229\u65f6\u7267\u7f8a\u72d7", "label": 0, "tree_id": "0", "term": "\u5bb6\u72ac", "hypernym": "\u6bd4\u5229\u65f6\u7267\u7f8a\u72d7"}, "8e8d9bc6739d1c5bbe94c9f3d99965d7b24d715698408839e328192c": {"sentence": "\u767d\u8b66\u72ac IS A \u5f79\u7528\u72ac", "label": 0, "tree_id": "0", "term": "\u767d\u8b66\u72ac", "hypernym": "\u5f79\u7528\u72ac"}, "752c298c86018cc8118430e28f989b570a2d72d3c7125eca8dd30440": {"sentence": "\u767d\u8b66\u72ac IS A \u770b\u5bb6\u72d7", "label": 1, "tree_id": "0", "term": "\u767d\u8b66\u72ac", "hypernym": "\u770b\u5bb6\u72d7"}, "49611f4ce543c9c2b22b80751835d4b85adb01571fdefd59a158e64a": {"sentence": "\u767d\u8b66\u72ac IS A \u7a81\u53d1\u75c7\u8b66\u793a\u72ac", "label": 0, "tree_id": "0", "term": "\u767d\u8b66\u72ac", "hypernym": "\u7a81\u53d1\u75c7\u8b66\u793a\u72ac"}, "340e076e7bfa94a0aa9c2f78fb1e6cc5fb4e8b7611b1a48a42ca17de": {"sentence": "\u767d\u8b66\u72ac IS A \u7231\u65af\u57fa\u6469\u72ac", "label": 0, "tree_id": "0", "term": "\u767d\u8b66\u72ac", "hypernym": "\u7231\u65af\u57fa\u6469\u72ac"}, "bcaf7a8ac0340b8c5f89b81cc97af27633c6497e946dab6b18faa6b4": {"sentence": "\u767d\u8b66\u72ac IS A \u4e39\u9ea6\u5927\u72d7", "label": 0, "tree_id": "0", "term": "\u767d\u8b66\u72ac", "hypernym": "\u4e39\u9ea6\u5927\u72d7"}, "0f38f4e9051f088a5c333476c14d40cbca118583df70d98afbfdd177": {"sentence": "\u767d\u8b66\u72ac IS A \u6597\u725b\u7352\u72ac", "label": 0, "tree_id": "0", "term": "\u767d\u8b66\u72ac", "hypernym": "\u6597\u725b\u7352\u72ac"}, "0cf6c1b6648d052dee2992be5fb698b6dd47d27ec5bc5d15a7235382": {"sentence": "\u767d\u8b66\u72ac IS A \u5bfc\u76f2\u72ac", "label": 0, "tree_id": "0", "term": "\u767d\u8b66\u72ac", "hypernym": "\u5bfc\u76f2\u72ac"}, "d80e18556de02d541df20b048f2b997f32e66b8ec9010ece1fea9ddf": {"sentence": "\u767d\u8b66\u72ac IS A \u62f3\u5e08\u72d7", "label": 0, "tree_id": "0", "term": "\u767d\u8b66\u72ac", "hypernym": "\u62f3\u5e08\u72d7"}, "764e4e6b07342fa12a3d3f09440067e992e3cf5b4694829c1295ce1c": {"sentence": "\u767d\u8b66\u72ac IS A \u53ed\u5587\u72d7", "label": 0, "tree_id": "0", "term": "\u767d\u8b66\u72ac", "hypernym": "\u53ed\u5587\u72d7"}, "626064ddd65edb98c3e0fa391e8928868c9c918fa491a04861a1ba72": {"sentence": "\u767d\u8b66\u72ac IS A \u5927\u9a6f\u72ac", "label": 0, "tree_id": "0", "term": "\u767d\u8b66\u72ac", "hypernym": "\u5927\u9a6f\u72ac"}, "2a2b0d6a750a6ad5c6f5ae5c6387dc7a6ae7570de23a436798b07720": {"sentence": "\u767d\u8b66\u72ac IS A \u8b66\u72ac", "label": 0, "tree_id": "0", "term": "\u767d\u8b66\u72ac", "hypernym": "\u8b66\u72ac"}, "177b5fb41241c557b0840bc70be02386fd999759936cc8c3e1c25c29": {"sentence": "\u767d\u8b66\u72ac IS A \u7267\u7f8a\u72ac", "label": 0, "tree_id": "0", "term": "\u767d\u8b66\u72ac", "hypernym": "\u7267\u7f8a\u72ac"}, "c3489a2e0daf97a8ef8d9ae72c7e866baccee27e6ba0b191ccfba39f": {"sentence": "\u767d\u8b66\u72ac IS A \u5bfc\u804b\u72ac", "label": 0, "tree_id": "0", "term": "\u767d\u8b66\u72ac", "hypernym": "\u5bfc\u804b\u72ac"}, "a3f6a445ab0a7831429979c06cdd6344c351f1e571632f60e6ce4dbd": {"sentence": "\u767d\u8b66\u72ac IS A \u62c9\u96ea\u6a47\u7684\u72d7", "label": 0, "tree_id": "0", "term": "\u767d\u8b66\u72ac", "hypernym": "\u62c9\u96ea\u6a47\u7684\u72d7"}, "13d02db63178467dfc2fe42bf3330d2a00db81ba51f85b73e1179f4e": {"sentence": "\u767d\u8b66\u72ac IS A \u519b\u72ac", "label": 0, "tree_id": "0", "term": "\u767d\u8b66\u72ac", "hypernym": "\u519b\u72ac"}, "06460cee3423dbb8398cbff629211fc4f9a7ab75d8966431a916008a": {"sentence": "\u767d\u8b66\u72ac IS A \u6bd4\u5229\u65f6\u79cd\u5c0f\u72d7", "label": 0, "tree_id": "0", "term": "\u767d\u8b66\u72ac", "hypernym": "\u6bd4\u5229\u65f6\u79cd\u5c0f\u72d7"}, "26e9045a70b3c655c202a919cb4fa85ffc9b7eea612142c773e95cf3": {"sentence": "\u767d\u8b66\u72ac IS A \u5bb6\u72ac", "label": 0, "tree_id": "0", "term": "\u767d\u8b66\u72ac", "hypernym": "\u5bb6\u72ac"}, "26bbec7fd3d52afe730120fd2ab00fd5335fc132c4a9d89d09158ca2": {"sentence": "\u767d\u8b66\u72ac IS A \u675c\u5bbe\u72ac", "label": 0, "tree_id": "0", "term": "\u767d\u8b66\u72ac", "hypernym": "\u675c\u5bbe\u72ac"}, "55f21f71e55de703c474fafb0f3d953166d53e73312e5989907abd62": {"sentence": "\u767d\u8b66\u72ac IS A \u5c0f\u79cd\u54c1\u820d\u72d7", "label": 0, "tree_id": "0", "term": "\u767d\u8b66\u72ac", "hypernym": "\u5c0f\u79cd\u54c1\u820d\u72d7"}, "4ba429cd88091bc32c42f4caa83f21fbee31552e40149f296ce2cedb": {"sentence": "\u767d\u8b66\u72ac IS A \u827e\u82ac\u54c1\u7334\u6897", "label": 0, "tree_id": "0", "term": "\u767d\u8b66\u72ac", "hypernym": "\u827e\u82ac\u54c1\u7334\u6897"}, "88acc6e043e1bc208912cf1e5d7154d2fe101ca1b2f69a427ba5edde": {"sentence": "\u767d\u8b66\u72ac IS A \u6cd5\u56fd\u53ed\u5587\u72d7", "label": 0, "tree_id": "0", "term": "\u767d\u8b66\u72ac", "hypernym": "\u6cd5\u56fd\u53ed\u5587\u72d7"}, "bebbc456c7010084724da7f3a987b69a910e29ebd18df705b6516217": {"sentence": "\u767d\u8b66\u72ac IS A \u85cf\u7352", "label": 0, "tree_id": "0", "term": "\u767d\u8b66\u72ac", "hypernym": "\u85cf\u7352"}, "6ec37023f5f3c510c325c4b687f49659435dfade74bd1071d933387c": {"sentence": "\u767d\u8b66\u72ac IS A \u7f57\u7279\u97e6\u5c14\u72d7", "label": 0, "tree_id": "0", "term": "\u767d\u8b66\u72ac", "hypernym": "\u7f57\u7279\u97e6\u5c14\u72d7"}, "fa24481a45788c21547328ddcb0fbfc2e7860e1d99e204b7d462cda0": {"sentence": "\u767d\u8b66\u72ac IS A \u535a\u5f97\u7267\u7f8a\u72ac", "label": 0, "tree_id": "0", "term": "\u767d\u8b66\u72ac", "hypernym": "\u535a\u5f97\u7267\u7f8a\u72ac"}, "7b20c9b3524cc3189fb2be1bfe0ce2457f95552aa8b15ca571b3c50a": {"sentence": "\u767d\u8b66\u72ac IS A \u4f2f\u745e\u7267\u7f8a\u72ac", "label": 0, "tree_id": "0", "term": "\u767d\u8b66\u72ac", "hypernym": "\u4f2f\u745e\u7267\u7f8a\u72ac"}, "e5fb8bef575fc8871c4717c948e5ec71a327cf3cbbf8c1cf89075dd1": {"sentence": "\u767d\u8b66\u72ac IS A \u6bd4\u5229\u65f6\u7267\u7f8a\u72ac", "label": 0, "tree_id": "0", "term": "\u767d\u8b66\u72ac", "hypernym": "\u6bd4\u5229\u65f6\u7267\u7f8a\u72ac"}, "f56c60566f174161834c586046a67808d8edf1560873a9d830a308f7": {"sentence": "\u767d\u8b66\u72ac IS A \u8bbe\u5f97\u5170\u7267\u7f8a\u72ac", "label": 0, "tree_id": "0", "term": "\u767d\u8b66\u72ac", "hypernym": "\u8bbe\u5f97\u5170\u7267\u7f8a\u72ac"}, "47ca05bf5f1d4c9cf229422769af5f99d06e669981997059f4717498": {"sentence": "\u767d\u8b66\u72ac IS A \u67ef\u5229\u72d7", "label": 0, "tree_id": "0", "term": "\u767d\u8b66\u72ac", "hypernym": "\u67ef\u5229\u72d7"}, "a2fd5315011e96ea3307bd0c60a24b09b8f374fe9b5485de1a7b64cb": {"sentence": "\u767d\u8b66\u72ac IS A \u5fb7\u79cd\u7267\u7f8a\u72d7", "label": 0, "tree_id": "0", "term": "\u767d\u8b66\u72ac", "hypernym": "\u5fb7\u79cd\u7267\u7f8a\u72d7"}, "0bf57625efa5458204288ccb2cfa8c3cb21ef06903efe12126b34bea": {"sentence": "\u767d\u8b66\u72ac IS A \u739b\u4f26\u7267\u7f8a\u72ac", "label": 0, "tree_id": "0", "term": "\u767d\u8b66\u72ac", "hypernym": "\u739b\u4f26\u7267\u7f8a\u72ac"}, "4439f240ec116f35d2cfd3060db721e77d88c8905d70e68aec56254b": {"sentence": "\u767d\u8b66\u72ac IS A \u5317\u6781\u72ac", "label": 0, "tree_id": "0", "term": "\u767d\u8b66\u72ac", "hypernym": "\u5317\u6781\u72ac"}, "50a9f9c77e08c447f0f58f66445607aaa921eb6e10415020f0a5b947": {"sentence": "\u767d\u8b66\u72ac IS A \u6bd4\u5229\u65f6\u7267\u7f8a\u72d7", "label": 0, "tree_id": "0", "term": "\u767d\u8b66\u72ac", "hypernym": "\u6bd4\u5229\u65f6\u7267\u7f8a\u72d7"}, "c5ab28fdcc359cb71981151563447733da6874b839d5177ace3a1ea7": {"sentence": "\u675c\u5bbe\u72ac IS A \u5f79\u7528\u72ac", "label": 0, "tree_id": "0", "term": "\u675c\u5bbe\u72ac", "hypernym": "\u5f79\u7528\u72ac"}, "2b656334b59d8ec8bec12b1ababb801d9f5e802e5fbd6bc21a43a793": {"sentence": "\u675c\u5bbe\u72ac IS A \u770b\u5bb6\u72d7", "label": 1, "tree_id": "0", "term": "\u675c\u5bbe\u72ac", "hypernym": "\u770b\u5bb6\u72d7"}, "1c50db13fcf95a0572edbfb80de889a01ee7e20dbc7fbe5148a7c7d8": {"sentence": "\u675c\u5bbe\u72ac IS A \u7a81\u53d1\u75c7\u8b66\u793a\u72ac", "label": 0, "tree_id": "0", "term": "\u675c\u5bbe\u72ac", "hypernym": "\u7a81\u53d1\u75c7\u8b66\u793a\u72ac"}, "7dfe1f15ff54324e59a390fafea818f025bc56efccb01953301b9dbf": {"sentence": "\u675c\u5bbe\u72ac IS A \u7231\u65af\u57fa\u6469\u72ac", "label": 0, "tree_id": "0", "term": "\u675c\u5bbe\u72ac", "hypernym": "\u7231\u65af\u57fa\u6469\u72ac"}, "7cadcea2279c59730c64f8d2f65084ae8adac87db0626b70623f5b05": {"sentence": "\u675c\u5bbe\u72ac IS A \u4e39\u9ea6\u5927\u72d7", "label": 0, "tree_id": "0", "term": "\u675c\u5bbe\u72ac", "hypernym": "\u4e39\u9ea6\u5927\u72d7"}, "c0a812d04445a221bdf89c68d9565eef6ad1452acec4a8476035bcc1": {"sentence": "\u675c\u5bbe\u72ac IS A \u6597\u725b\u7352\u72ac", "label": 0, "tree_id": "0", "term": "\u675c\u5bbe\u72ac", "hypernym": "\u6597\u725b\u7352\u72ac"}, "f3f3ac5f12bcb204b2c3e2214f2776e949dd3ca862a79bb01f97b6ec": {"sentence": "\u675c\u5bbe\u72ac IS A \u5bfc\u76f2\u72ac", "label": 0, "tree_id": "0", "term": "\u675c\u5bbe\u72ac", "hypernym": "\u5bfc\u76f2\u72ac"}, "42a2c8044a2553606f18a8030d828de8f81a86fba6500a63224317d7": {"sentence": "\u675c\u5bbe\u72ac IS A \u62f3\u5e08\u72d7", "label": 0, "tree_id": "0", "term": "\u675c\u5bbe\u72ac", "hypernym": "\u62f3\u5e08\u72d7"}, "5d7949d2ff3c9d67d073ecc89fd43ca5ef6f04d1fe5f11a401c68291": {"sentence": "\u675c\u5bbe\u72ac IS A \u53ed\u5587\u72d7", "label": 0, "tree_id": "0", "term": "\u675c\u5bbe\u72ac", "hypernym": "\u53ed\u5587\u72d7"}, "f8e2250263eeb8e8de38ff63bd62a23f1ae41712ed5a3d506a2affbc": {"sentence": "\u675c\u5bbe\u72ac IS A \u5927\u9a6f\u72ac", "label": 0, "tree_id": "0", "term": "\u675c\u5bbe\u72ac", "hypernym": "\u5927\u9a6f\u72ac"}, "925db7d1826e957fb881efc28ab78461cda512c22fbf79df48569ccd": {"sentence": "\u675c\u5bbe\u72ac IS A \u8b66\u72ac", "label": 0, "tree_id": "0", "term": "\u675c\u5bbe\u72ac", "hypernym": "\u8b66\u72ac"}, "cef6598052d4e6c091a57f99324fbc576d1a33a51088b0259f1d558c": {"sentence": "\u675c\u5bbe\u72ac IS A \u7267\u7f8a\u72ac", "label": 0, "tree_id": "0", "term": "\u675c\u5bbe\u72ac", "hypernym": "\u7267\u7f8a\u72ac"}, "0cc6880c20314b90858e98c26e499ce5974253f8b8e424d91d6e3d0d": {"sentence": "\u675c\u5bbe\u72ac IS A \u5bfc\u804b\u72ac", "label": 0, "tree_id": "0", "term": "\u675c\u5bbe\u72ac", "hypernym": "\u5bfc\u804b\u72ac"}, "2b0debecff8e84806b39a52821d5c9c6bb3841aff39c240dc4e9be94": {"sentence": "\u675c\u5bbe\u72ac IS A \u62c9\u96ea\u6a47\u7684\u72d7", "label": 0, "tree_id": "0", "term": "\u675c\u5bbe\u72ac", "hypernym": "\u62c9\u96ea\u6a47\u7684\u72d7"}, "9f831b06a48a4f487ef26a17ab8b5b5f6058a0773f3e0d52369fcf20": {"sentence": "\u675c\u5bbe\u72ac IS A \u519b\u72ac", "label": 0, "tree_id": "0", "term": "\u675c\u5bbe\u72ac", "hypernym": "\u519b\u72ac"}, "579ce2d1f40504ce96d66a4b37e80a035b7f37a64ce4b128aa811c59": {"sentence": "\u675c\u5bbe\u72ac IS A \u6bd4\u5229\u65f6\u79cd\u5c0f\u72d7", "label": 0, "tree_id": "0", "term": "\u675c\u5bbe\u72ac", "hypernym": "\u6bd4\u5229\u65f6\u79cd\u5c0f\u72d7"}, "2bb278c60004f8d1c657262ee30ad86c4948f1f57b2372a054cfbfd1": {"sentence": "\u675c\u5bbe\u72ac IS A \u5bb6\u72ac", "label": 0, "tree_id": "0", "term": "\u675c\u5bbe\u72ac", "hypernym": "\u5bb6\u72ac"}, "fb516fbf92b5e2c49b825d71b3b58c00c0b2d5756ec3cd0829e0430e": {"sentence": "\u675c\u5bbe\u72ac IS A \u767d\u8b66\u72ac", "label": 0, "tree_id": "0", "term": "\u675c\u5bbe\u72ac", "hypernym": "\u767d\u8b66\u72ac"}, "8ef603b6419ebc8fd74ed6618bab27ace65cae1100ca00b1879ad0b9": {"sentence": "\u675c\u5bbe\u72ac IS A \u5c0f\u79cd\u54c1\u820d\u72d7", "label": 0, "tree_id": "0", "term": "\u675c\u5bbe\u72ac", "hypernym": "\u5c0f\u79cd\u54c1\u820d\u72d7"}, "106d24fab8fdeed8e75ffb3319a10c54128fce3a0da2adb2ec93b54a": {"sentence": "\u675c\u5bbe\u72ac IS A \u827e\u82ac\u54c1\u7334\u6897", "label": 0, "tree_id": "0", "term": "\u675c\u5bbe\u72ac", "hypernym": "\u827e\u82ac\u54c1\u7334\u6897"}, "8838e502857263a0c27f22f7878eccae8321fddd7254096b5911e585": {"sentence": "\u675c\u5bbe\u72ac IS A \u6cd5\u56fd\u53ed\u5587\u72d7", "label": 0, "tree_id": "0", "term": "\u675c\u5bbe\u72ac", "hypernym": "\u6cd5\u56fd\u53ed\u5587\u72d7"}, "ed60a2b32177494fd3fff085231cb8534d1f139a48f5d8029a6a3051": {"sentence": "\u675c\u5bbe\u72ac IS A \u85cf\u7352", "label": 0, "tree_id": "0", "term": "\u675c\u5bbe\u72ac", "hypernym": "\u85cf\u7352"}, "59225c93da078b9f161376373f763f580300e020cd72b89f884a7cd3": {"sentence": "\u675c\u5bbe\u72ac IS A \u7f57\u7279\u97e6\u5c14\u72d7", "label": 0, "tree_id": "0", "term": "\u675c\u5bbe\u72ac", "hypernym": "\u7f57\u7279\u97e6\u5c14\u72d7"}, "fa73174da2933863675cde1387e1c5f54af0e53f87d17ec7c22c7115": {"sentence": "\u675c\u5bbe\u72ac IS A \u535a\u5f97\u7267\u7f8a\u72ac", "label": 0, "tree_id": "0", "term": "\u675c\u5bbe\u72ac", "hypernym": "\u535a\u5f97\u7267\u7f8a\u72ac"}, "fd2a85a398be5017a14486bb37f1ba02203f7612170e6b80a5f987f0": {"sentence": "\u675c\u5bbe\u72ac IS A \u4f2f\u745e\u7267\u7f8a\u72ac", "label": 0, "tree_id": "0", "term": "\u675c\u5bbe\u72ac", "hypernym": "\u4f2f\u745e\u7267\u7f8a\u72ac"}, "3f01325140de4845c0cdafe244ee55e36a6bc160c8778071e21a836c": {"sentence": "\u675c\u5bbe\u72ac IS A \u6bd4\u5229\u65f6\u7267\u7f8a\u72ac", "label": 0, "tree_id": "0", "term": "\u675c\u5bbe\u72ac", "hypernym": "\u6bd4\u5229\u65f6\u7267\u7f8a\u72ac"}, "87ad809a8a0f2598059261be447c8be80175a13770c2212ae8f64352": {"sentence": "\u675c\u5bbe\u72ac IS A \u8bbe\u5f97\u5170\u7267\u7f8a\u72ac", "label": 0, "tree_id": "0", "term": "\u675c\u5bbe\u72ac", "hypernym": "\u8bbe\u5f97\u5170\u7267\u7f8a\u72ac"}, "bac93c909003c8cbe047823a824e275074b62a272aaa82d99fb4fcc7": {"sentence": "\u675c\u5bbe\u72ac IS A \u67ef\u5229\u72d7", "label": 0, "tree_id": "0", "term": "\u675c\u5bbe\u72ac", "hypernym": "\u67ef\u5229\u72d7"}, "54de98eb3a24d15dd1f65ac82798e7f93887548fd1ed8df97c4ad19b": {"sentence": "\u675c\u5bbe\u72ac IS A \u5fb7\u79cd\u7267\u7f8a\u72d7", "label": 0, "tree_id": "0", "term": "\u675c\u5bbe\u72ac", "hypernym": "\u5fb7\u79cd\u7267\u7f8a\u72d7"}, "93c640812d7806b38ea6804d470665fd9dd5adb28931b59e6c558829": {"sentence": "\u675c\u5bbe\u72ac IS A \u739b\u4f26\u7267\u7f8a\u72ac", "label": 0, "tree_id": "0", "term": "\u675c\u5bbe\u72ac", "hypernym": "\u739b\u4f26\u7267\u7f8a\u72ac"}, "890494a444d502ba554abf4d97e2444bb48e7e1f83b38337bf0fc154": {"sentence": "\u675c\u5bbe\u72ac IS A \u5317\u6781\u72ac", "label": 0, "tree_id": "0", "term": "\u675c\u5bbe\u72ac", "hypernym": "\u5317\u6781\u72ac"}, "76c315a1e5b2bacb12530d2a29ee1daba974cd2a269c25c77d6a882c": {"sentence": "\u675c\u5bbe\u72ac IS A \u6bd4\u5229\u65f6\u7267\u7f8a\u72d7", "label": 0, "tree_id": "0", "term": "\u675c\u5bbe\u72ac", "hypernym": "\u6bd4\u5229\u65f6\u7267\u7f8a\u72d7"}, "b74cd65ad90c4ed1ea7110f5c66342876c2e3c535a9b1e37edcb7ad1": {"sentence": "\u5c0f\u79cd\u54c1\u820d\u72d7 IS A \u5f79\u7528\u72ac", "label": 0, "tree_id": "0", "term": "\u5c0f\u79cd\u54c1\u820d\u72d7", "hypernym": "\u5f79\u7528\u72ac"}, "ec09d1b976718d620a3ef9c6184e42479a0e15de6a53101474fa3fa6": {"sentence": "\u5c0f\u79cd\u54c1\u820d\u72d7 IS A \u770b\u5bb6\u72d7", "label": 0, "tree_id": "0", "term": "\u5c0f\u79cd\u54c1\u820d\u72d7", "hypernym": "\u770b\u5bb6\u72d7"}, "26b37b4231de38aa253d9035adb7f3a26bfd9e258f8c051da07f715b": {"sentence": "\u5c0f\u79cd\u54c1\u820d\u72d7 IS A \u7a81\u53d1\u75c7\u8b66\u793a\u72ac", "label": 0, "tree_id": "0", "term": "\u5c0f\u79cd\u54c1\u820d\u72d7", "hypernym": "\u7a81\u53d1\u75c7\u8b66\u793a\u72ac"}, "208afb8306da0025e95bf465df59466d3e946e4b57a01a2512be1611": {"sentence": "\u5c0f\u79cd\u54c1\u820d\u72d7 IS A \u7231\u65af\u57fa\u6469\u72ac", "label": 0, "tree_id": "0", "term": "\u5c0f\u79cd\u54c1\u820d\u72d7", "hypernym": "\u7231\u65af\u57fa\u6469\u72ac"}, "27467b51121ec3eab29882e6ee9a54511ea92b003a39448ea4edcaf9": {"sentence": "\u5c0f\u79cd\u54c1\u820d\u72d7 IS A \u4e39\u9ea6\u5927\u72d7", "label": 0, "tree_id": "0", "term": "\u5c0f\u79cd\u54c1\u820d\u72d7", "hypernym": "\u4e39\u9ea6\u5927\u72d7"}, "3327bb66fcfabd874d12931aa37507316ba0f74ee5d4f39c7f085091": {"sentence": "\u5c0f\u79cd\u54c1\u820d\u72d7 IS A \u6597\u725b\u7352\u72ac", "label": 0, "tree_id": "0", "term": "\u5c0f\u79cd\u54c1\u820d\u72d7", "hypernym": "\u6597\u725b\u7352\u72ac"}, "2277f62b23f28b00953282dfabbd7c6f9550dfd7a0e7a6a5c8e70452": {"sentence": "\u5c0f\u79cd\u54c1\u820d\u72d7 IS A \u5bfc\u76f2\u72ac", "label": 0, "tree_id": "0", "term": "\u5c0f\u79cd\u54c1\u820d\u72d7", "hypernym": "\u5bfc\u76f2\u72ac"}, "b3aa2ef759c19abe73bd99ad0e68a9547aa523518fd42162ab2270de": {"sentence": "\u5c0f\u79cd\u54c1\u820d\u72d7 IS A \u62f3\u5e08\u72d7", "label": 0, "tree_id": "0", "term": "\u5c0f\u79cd\u54c1\u820d\u72d7", "hypernym": "\u62f3\u5e08\u72d7"}, "4a55ad8cb0d68cbaa1d7ee1dd5cdacc6fb32bcf8256de0330819a9e6": {"sentence": "\u5c0f\u79cd\u54c1\u820d\u72d7 IS A \u53ed\u5587\u72d7", "label": 0, "tree_id": "0", "term": "\u5c0f\u79cd\u54c1\u820d\u72d7", "hypernym": "\u53ed\u5587\u72d7"}, "25e2a0717c017df3fa945fdd4613ced268f42d52e568139512ef9606": {"sentence": "\u5c0f\u79cd\u54c1\u820d\u72d7 IS A \u5927\u9a6f\u72ac", "label": 0, "tree_id": "0", "term": "\u5c0f\u79cd\u54c1\u820d\u72d7", "hypernym": "\u5927\u9a6f\u72ac"}, "9989de6b3410da26984d6d9a4e2c24764d4ecdf37fc1f62013825bc7": {"sentence": "\u5c0f\u79cd\u54c1\u820d\u72d7 IS A \u8b66\u72ac", "label": 0, "tree_id": "0", "term": "\u5c0f\u79cd\u54c1\u820d\u72d7", "hypernym": "\u8b66\u72ac"}, "e13ebca93d032b86a62091f3956e97ec12ad6664556dd347341777f3": {"sentence": "\u5c0f\u79cd\u54c1\u820d\u72d7 IS A \u7267\u7f8a\u72ac", "label": 0, "tree_id": "0", "term": "\u5c0f\u79cd\u54c1\u820d\u72d7", "hypernym": "\u7267\u7f8a\u72ac"}, "f182ddb57e10542e61a06793a1c3b970a4dcafcec28f2e5cd6465b5a": {"sentence": "\u5c0f\u79cd\u54c1\u820d\u72d7 IS A \u5bfc\u804b\u72ac", "label": 0, "tree_id": "0", "term": "\u5c0f\u79cd\u54c1\u820d\u72d7", "hypernym": "\u5bfc\u804b\u72ac"}, "a7d049a25a283aca1609835fe8a751082866a6d3a78e7f99029ae00c": {"sentence": "\u5c0f\u79cd\u54c1\u820d\u72d7 IS A \u62c9\u96ea\u6a47\u7684\u72d7", "label": 0, "tree_id": "0", "term": "\u5c0f\u79cd\u54c1\u820d\u72d7", "hypernym": "\u62c9\u96ea\u6a47\u7684\u72d7"}, "a2b30e786e9f86eca197876065fe4b451eb5d6b771b620cf686a6457": {"sentence": "\u5c0f\u79cd\u54c1\u820d\u72d7 IS A \u519b\u72ac", "label": 0, "tree_id": "0", "term": "\u5c0f\u79cd\u54c1\u820d\u72d7", "hypernym": "\u519b\u72ac"}, "042393445cb02a6deefb735f92d303168a61ea062144670709ac884e": {"sentence": "\u5c0f\u79cd\u54c1\u820d\u72d7 IS A \u6bd4\u5229\u65f6\u79cd\u5c0f\u72d7", "label": 0, "tree_id": "0", "term": "\u5c0f\u79cd\u54c1\u820d\u72d7", "hypernym": "\u6bd4\u5229\u65f6\u79cd\u5c0f\u72d7"}, "f7fe3d4564b0ed9abaf1166139df543937069bd37a87bb1859fd5fa4": {"sentence": "\u5c0f\u79cd\u54c1\u820d\u72d7 IS A \u5bb6\u72ac", "label": 0, "tree_id": "0", "term": "\u5c0f\u79cd\u54c1\u820d\u72d7", "hypernym": "\u5bb6\u72ac"}, "0041e196a534818993bb5d62564840d641b49df0d47285bbe068da1c": {"sentence": "\u5c0f\u79cd\u54c1\u820d\u72d7 IS A \u767d\u8b66\u72ac", "label": 0, "tree_id": "0", "term": "\u5c0f\u79cd\u54c1\u820d\u72d7", "hypernym": "\u767d\u8b66\u72ac"}, "74b8b561a0c1e28efe205e8fa40d260b2737f06bc785962d2f5229b2": {"sentence": "\u5c0f\u79cd\u54c1\u820d\u72d7 IS A \u675c\u5bbe\u72ac", "label": 1, "tree_id": "0", "term": "\u5c0f\u79cd\u54c1\u820d\u72d7", "hypernym": "\u675c\u5bbe\u72ac"}, "15ed8a488a0fd4cbbbf8ed4c391327b90ad5ad6f2db26e08a6158f8b": {"sentence": "\u5c0f\u79cd\u54c1\u820d\u72d7 IS A \u827e\u82ac\u54c1\u7334\u6897", "label": 0, "tree_id": "0", "term": "\u5c0f\u79cd\u54c1\u820d\u72d7", "hypernym": "\u827e\u82ac\u54c1\u7334\u6897"}, "1a76ed53caf27734106969d10976e17cf356b3cc4d5391d034add2e3": {"sentence": "\u5c0f\u79cd\u54c1\u820d\u72d7 IS A \u6cd5\u56fd\u53ed\u5587\u72d7", "label": 0, "tree_id": "0", "term": "\u5c0f\u79cd\u54c1\u820d\u72d7", "hypernym": "\u6cd5\u56fd\u53ed\u5587\u72d7"}, "eb37e8b73e3c90021dfc155ebdff6d4fe4e311775e8f59a025d88e91": {"sentence": "\u5c0f\u79cd\u54c1\u820d\u72d7 IS A \u85cf\u7352", "label": 0, "tree_id": "0", "term": "\u5c0f\u79cd\u54c1\u820d\u72d7", "hypernym": "\u85cf\u7352"}, "b51a038157a9d0df5302b4b0e1f965fdde9e854176313482a76bb53d": {"sentence": "\u5c0f\u79cd\u54c1\u820d\u72d7 IS A \u7f57\u7279\u97e6\u5c14\u72d7", "label": 0, "tree_id": "0", "term": "\u5c0f\u79cd\u54c1\u820d\u72d7", "hypernym": "\u7f57\u7279\u97e6\u5c14\u72d7"}, "82c83f901d68f177c8f445805d5116651a6de256d450596ae118cc07": {"sentence": "\u5c0f\u79cd\u54c1\u820d\u72d7 IS A \u535a\u5f97\u7267\u7f8a\u72ac", "label": 0, "tree_id": "0", "term": "\u5c0f\u79cd\u54c1\u820d\u72d7", "hypernym": "\u535a\u5f97\u7267\u7f8a\u72ac"}, "896fab0b217d06c96e2cb680280c472f4b13308d3fd89209aca3ce33": {"sentence": "\u5c0f\u79cd\u54c1\u820d\u72d7 IS A \u4f2f\u745e\u7267\u7f8a\u72ac", "label": 0, "tree_id": "0", "term": "\u5c0f\u79cd\u54c1\u820d\u72d7", "hypernym": "\u4f2f\u745e\u7267\u7f8a\u72ac"}, "2a548823381934ef76a15c6f652f017c744abbe180204406c5a7465f": {"sentence": "\u5c0f\u79cd\u54c1\u820d\u72d7 IS A \u6bd4\u5229\u65f6\u7267\u7f8a\u72ac", "label": 0, "tree_id": "0", "term": "\u5c0f\u79cd\u54c1\u820d\u72d7", "hypernym": "\u6bd4\u5229\u65f6\u7267\u7f8a\u72ac"}, "f98a38235fe59a2ee65e546cfccf5ab1a5972bb48bb5decdac8546a8": {"sentence": "\u5c0f\u79cd\u54c1\u820d\u72d7 IS A \u8bbe\u5f97\u5170\u7267\u7f8a\u72ac", "label": 0, "tree_id": "0", "term": "\u5c0f\u79cd\u54c1\u820d\u72d7", "hypernym": "\u8bbe\u5f97\u5170\u7267\u7f8a\u72ac"}, "b53730227f9eb7c211036d9465785b285e76825d4b9ffb0f32cc2656": {"sentence": "\u5c0f\u79cd\u54c1\u820d\u72d7 IS A \u67ef\u5229\u72d7", "label": 0, "tree_id": "0", "term": "\u5c0f\u79cd\u54c1\u820d\u72d7", "hypernym": "\u67ef\u5229\u72d7"}, "6e572552fbed27df6287bf568648b77e037fc9f7d7ca4d2f642bfe8b": {"sentence": "\u5c0f\u79cd\u54c1\u820d\u72d7 IS A \u5fb7\u79cd\u7267\u7f8a\u72d7", "label": 0, "tree_id": "0", "term": "\u5c0f\u79cd\u54c1\u820d\u72d7", "hypernym": "\u5fb7\u79cd\u7267\u7f8a\u72d7"}, "499c90b6c73eaab0933da6564c7a17492657a137f647a3c469ad690f": {"sentence": "\u5c0f\u79cd\u54c1\u820d\u72d7 IS A \u739b\u4f26\u7267\u7f8a\u72ac", "label": 0, "tree_id": "0", "term": "\u5c0f\u79cd\u54c1\u820d\u72d7", "hypernym": "\u739b\u4f26\u7267\u7f8a\u72ac"}, "fc9cda4de28ceb51754f6277335520b35a0b97c214261757f2fc14ab": {"sentence": "\u5c0f\u79cd\u54c1\u820d\u72d7 IS A \u5317\u6781\u72ac", "label": 0, "tree_id": "0", "term": "\u5c0f\u79cd\u54c1\u820d\u72d7", "hypernym": "\u5317\u6781\u72ac"}, "d886790bc82dd78bd227f934cb71fdd662d377c35fd795d8b728bdd7": {"sentence": "\u5c0f\u79cd\u54c1\u820d\u72d7 IS A \u6bd4\u5229\u65f6\u7267\u7f8a\u72d7", "label": 0, "tree_id": "0", "term": "\u5c0f\u79cd\u54c1\u820d\u72d7", "hypernym": "\u6bd4\u5229\u65f6\u7267\u7f8a\u72d7"}, "8c81853d009a3f056f2597b5d34799397ef0a5ff080823d0c0a77e3c": {"sentence": "\u827e\u82ac\u54c1\u7334\u6897 IS A \u5f79\u7528\u72ac", "label": 0, "tree_id": "0", "term": "\u827e\u82ac\u54c1\u7334\u6897", "hypernym": "\u5f79\u7528\u72ac"}, "b6b155cc14bbed3e3fc15023031c460e7528711cf91ef488f436553c": {"sentence": "\u827e\u82ac\u54c1\u7334\u6897 IS A \u770b\u5bb6\u72d7", "label": 0, "tree_id": "0", "term": "\u827e\u82ac\u54c1\u7334\u6897", "hypernym": "\u770b\u5bb6\u72d7"}, "6dc6d2373b1a0f1f3693901c706ffa26b406a1e4259c0a02e99e9b8c": {"sentence": "\u827e\u82ac\u54c1\u7334\u6897 IS A \u7a81\u53d1\u75c7\u8b66\u793a\u72ac", "label": 0, "tree_id": "0", "term": "\u827e\u82ac\u54c1\u7334\u6897", "hypernym": "\u7a81\u53d1\u75c7\u8b66\u793a\u72ac"}, "466ff82f76889f792eabb668eb0fbe36a2ebf36a3ba227d082319806": {"sentence": "\u827e\u82ac\u54c1\u7334\u6897 IS A \u7231\u65af\u57fa\u6469\u72ac", "label": 0, "tree_id": "0", "term": "\u827e\u82ac\u54c1\u7334\u6897", "hypernym": "\u7231\u65af\u57fa\u6469\u72ac"}, "7169dea88af168bd2fab44b15e411f85370c2b7a1b98d4d0175561d8": {"sentence": "\u827e\u82ac\u54c1\u7334\u6897 IS A \u4e39\u9ea6\u5927\u72d7", "label": 0, "tree_id": "0", "term": "\u827e\u82ac\u54c1\u7334\u6897", "hypernym": "\u4e39\u9ea6\u5927\u72d7"}, "ae3cc463a51f2e2979bc0f62f1e84e9aea352fc4e956b8c0ce986fea": {"sentence": "\u827e\u82ac\u54c1\u7334\u6897 IS A \u6597\u725b\u7352\u72ac", "label": 0, "tree_id": "0", "term": "\u827e\u82ac\u54c1\u7334\u6897", "hypernym": "\u6597\u725b\u7352\u72ac"}, "9586d4a87097695c4bc9669222884416c1743fc31373f52c441c6a6b": {"sentence": "\u827e\u82ac\u54c1\u7334\u6897 IS A \u5bfc\u76f2\u72ac", "label": 0, "tree_id": "0", "term": "\u827e\u82ac\u54c1\u7334\u6897", "hypernym": "\u5bfc\u76f2\u72ac"}, "a56dd57ebfe5806a501b75324467d26a3d6f684a73e7b75841c2c961": {"sentence": "\u827e\u82ac\u54c1\u7334\u6897 IS A \u62f3\u5e08\u72d7", "label": 0, "tree_id": "0", "term": "\u827e\u82ac\u54c1\u7334\u6897", "hypernym": "\u62f3\u5e08\u72d7"}, "09ffa98bbaeb644f1b8d124b13e201ac4f932168c3c014d934d608ad": {"sentence": "\u827e\u82ac\u54c1\u7334\u6897 IS A \u53ed\u5587\u72d7", "label": 0, "tree_id": "0", "term": "\u827e\u82ac\u54c1\u7334\u6897", "hypernym": "\u53ed\u5587\u72d7"}, "314d69c63463eb3ae4fe8190e6b603486ab997447554692a9fcd61d7": {"sentence": "\u827e\u82ac\u54c1\u7334\u6897 IS A \u5927\u9a6f\u72ac", "label": 0, "tree_id": "0", "term": "\u827e\u82ac\u54c1\u7334\u6897", "hypernym": "\u5927\u9a6f\u72ac"}, "aa79220bd9d05c71277ce4c4aa81e210832e9ce10646f2b83ca10ab0": {"sentence": "\u827e\u82ac\u54c1\u7334\u6897 IS A \u8b66\u72ac", "label": 0, "tree_id": "0", "term": "\u827e\u82ac\u54c1\u7334\u6897", "hypernym": "\u8b66\u72ac"}, "8de852a8fd29256dcca010e835fcf9b1a58c5744726a17ac1c9ce7e1": {"sentence": "\u827e\u82ac\u54c1\u7334\u6897 IS A \u7267\u7f8a\u72ac", "label": 0, "tree_id": "0", "term": "\u827e\u82ac\u54c1\u7334\u6897", "hypernym": "\u7267\u7f8a\u72ac"}, "47a993634d193f5872247b99a952f831fd17b44fd4cbd0f3dc267f59": {"sentence": "\u827e\u82ac\u54c1\u7334\u6897 IS A \u5bfc\u804b\u72ac", "label": 0, "tree_id": "0", "term": "\u827e\u82ac\u54c1\u7334\u6897", "hypernym": "\u5bfc\u804b\u72ac"}, "d7a6854bbca98806aff0e31c68f256b0643d60a1356233bd93dc0369": {"sentence": "\u827e\u82ac\u54c1\u7334\u6897 IS A \u62c9\u96ea\u6a47\u7684\u72d7", "label": 0, "tree_id": "0", "term": "\u827e\u82ac\u54c1\u7334\u6897", "hypernym": "\u62c9\u96ea\u6a47\u7684\u72d7"}, "dacb2729fa75d368a9ab3622d6f07592655dd1882a50edf3ba5bde1c": {"sentence": "\u827e\u82ac\u54c1\u7334\u6897 IS A \u519b\u72ac", "label": 0, "tree_id": "0", "term": "\u827e\u82ac\u54c1\u7334\u6897", "hypernym": "\u519b\u72ac"}, "49cde64e869992f59a21f4d668f985a1a76123b1820c2cddad788930": {"sentence": "\u827e\u82ac\u54c1\u7334\u6897 IS A \u6bd4\u5229\u65f6\u79cd\u5c0f\u72d7", "label": 0, "tree_id": "0", "term": "\u827e\u82ac\u54c1\u7334\u6897", "hypernym": "\u6bd4\u5229\u65f6\u79cd\u5c0f\u72d7"}, "778090cb07d26f7c182ad144f2fb81a113b4fefc89e4ffc230b18026": {"sentence": "\u827e\u82ac\u54c1\u7334\u6897 IS A \u5bb6\u72ac", "label": 0, "tree_id": "0", "term": "\u827e\u82ac\u54c1\u7334\u6897", "hypernym": "\u5bb6\u72ac"}, "e23604fe9b97ecedd3f53f1b914d073d1c8c6fd7db8dd1fa7383dded": {"sentence": "\u827e\u82ac\u54c1\u7334\u6897 IS A \u767d\u8b66\u72ac", "label": 0, "tree_id": "0", "term": "\u827e\u82ac\u54c1\u7334\u6897", "hypernym": "\u767d\u8b66\u72ac"}, "d918916fe480ad31b1fea220b086df45f9d1de756b8798114a2ec3c7": {"sentence": "\u827e\u82ac\u54c1\u7334\u6897 IS A \u675c\u5bbe\u72ac", "label": 1, "tree_id": "0", "term": "\u827e\u82ac\u54c1\u7334\u6897", "hypernym": "\u675c\u5bbe\u72ac"}, "df3fe5bd67523a8851b757c964ad91dda2457becb95a24f5895ea3cf": {"sentence": "\u827e\u82ac\u54c1\u7334\u6897 IS A \u5c0f\u79cd\u54c1\u820d\u72d7", "label": 0, "tree_id": "0", "term": "\u827e\u82ac\u54c1\u7334\u6897", "hypernym": "\u5c0f\u79cd\u54c1\u820d\u72d7"}, "002f90b44055f956610688dfbce7aedbbfcf883fb9a91332b27c9bd8": {"sentence": "\u827e\u82ac\u54c1\u7334\u6897 IS A \u6cd5\u56fd\u53ed\u5587\u72d7", "label": 0, "tree_id": "0", "term": "\u827e\u82ac\u54c1\u7334\u6897", "hypernym": "\u6cd5\u56fd\u53ed\u5587\u72d7"}, "9d966908ed6f954430703698f8722b1257fcf29c3224bea09750e06d": {"sentence": "\u827e\u82ac\u54c1\u7334\u6897 IS A \u85cf\u7352", "label": 0, "tree_id": "0", "term": "\u827e\u82ac\u54c1\u7334\u6897", "hypernym": "\u85cf\u7352"}, "8775712fb85849f5eba41dba8a4954331f69d5769c22fccc5c111d59": {"sentence": "\u827e\u82ac\u54c1\u7334\u6897 IS A \u7f57\u7279\u97e6\u5c14\u72d7", "label": 0, "tree_id": "0", "term": "\u827e\u82ac\u54c1\u7334\u6897", "hypernym": "\u7f57\u7279\u97e6\u5c14\u72d7"}, "e6329d9f8e36cc9876fedf1c93a896251bb9383410101ac2177b531b": {"sentence": "\u827e\u82ac\u54c1\u7334\u6897 IS A \u535a\u5f97\u7267\u7f8a\u72ac", "label": 0, "tree_id": "0", "term": "\u827e\u82ac\u54c1\u7334\u6897", "hypernym": "\u535a\u5f97\u7267\u7f8a\u72ac"}, "4e9412f26ba248f8b4ba8c37e1053ae23e4b6b2ff45161b50cd68e2c": {"sentence": "\u827e\u82ac\u54c1\u7334\u6897 IS A \u4f2f\u745e\u7267\u7f8a\u72ac", "label": 0, "tree_id": "0", "term": "\u827e\u82ac\u54c1\u7334\u6897", "hypernym": "\u4f2f\u745e\u7267\u7f8a\u72ac"}, "8da5d93b7f87e092b83e9896c834e50ef598080b48730fc46e22dabb": {"sentence": "\u827e\u82ac\u54c1\u7334\u6897 IS A \u6bd4\u5229\u65f6\u7267\u7f8a\u72ac", "label": 0, "tree_id": "0", "term": "\u827e\u82ac\u54c1\u7334\u6897", "hypernym": "\u6bd4\u5229\u65f6\u7267\u7f8a\u72ac"}, "480a270a6d9c8e053ee68220011c5af01f18148130a500594736aa49": {"sentence": "\u827e\u82ac\u54c1\u7334\u6897 IS A \u8bbe\u5f97\u5170\u7267\u7f8a\u72ac", "label": 0, "tree_id": "0", "term": "\u827e\u82ac\u54c1\u7334\u6897", "hypernym": "\u8bbe\u5f97\u5170\u7267\u7f8a\u72ac"}, "c418f331900ac62c4381e6d45fac98a9f900a2c3d7d08a81eb7117cd": {"sentence": "\u827e\u82ac\u54c1\u7334\u6897 IS A \u67ef\u5229\u72d7", "label": 0, "tree_id": "0", "term": "\u827e\u82ac\u54c1\u7334\u6897", "hypernym": "\u67ef\u5229\u72d7"}, "9dabd77602f203b5c2bbc24655f37bdb390e32f1715b3183c29848f0": {"sentence": "\u827e\u82ac\u54c1\u7334\u6897 IS A \u5fb7\u79cd\u7267\u7f8a\u72d7", "label": 0, "tree_id": "0", "term": "\u827e\u82ac\u54c1\u7334\u6897", "hypernym": "\u5fb7\u79cd\u7267\u7f8a\u72d7"}, "2c9024340a0256b87b8ffb41d353a7ceb5854ca57486788696b11b8a": {"sentence": "\u827e\u82ac\u54c1\u7334\u6897 IS A \u739b\u4f26\u7267\u7f8a\u72ac", "label": 0, "tree_id": "0", "term": "\u827e\u82ac\u54c1\u7334\u6897", "hypernym": "\u739b\u4f26\u7267\u7f8a\u72ac"}, "441d20edbcbd1a4343fb6dfe3b09f9ffcde7644786d6b97cac6a87ca": {"sentence": "\u827e\u82ac\u54c1\u7334\u6897 IS A \u5317\u6781\u72ac", "label": 0, "tree_id": "0", "term": "\u827e\u82ac\u54c1\u7334\u6897", "hypernym": "\u5317\u6781\u72ac"}, "37499a29711f3a690fe621307c52c0f822df7b50cfe5eef212384bf9": {"sentence": "\u827e\u82ac\u54c1\u7334\u6897 IS A \u6bd4\u5229\u65f6\u7267\u7f8a\u72d7", "label": 0, "tree_id": "0", "term": "\u827e\u82ac\u54c1\u7334\u6897", "hypernym": "\u6bd4\u5229\u65f6\u7267\u7f8a\u72d7"}, "af90ddddb96e9d2e0bc1478864d6e7450e7abe5fdba40b7976bda0d8": {"sentence": "\u6cd5\u56fd\u53ed\u5587\u72d7 IS A \u5f79\u7528\u72ac", "label": 0, "tree_id": "0", "term": "\u6cd5\u56fd\u53ed\u5587\u72d7", "hypernym": "\u5f79\u7528\u72ac"}, "0b3820456b9f1b62c030f34926b995c485590794afbfb1afaa75de19": {"sentence": "\u6cd5\u56fd\u53ed\u5587\u72d7 IS A \u770b\u5bb6\u72d7", "label": 0, "tree_id": "0", "term": "\u6cd5\u56fd\u53ed\u5587\u72d7", "hypernym": "\u770b\u5bb6\u72d7"}, "61f1ada2bc8c9276648fdf011ace9b6e756b443dc69221c95090fa29": {"sentence": "\u6cd5\u56fd\u53ed\u5587\u72d7 IS A \u7a81\u53d1\u75c7\u8b66\u793a\u72ac", "label": 0, "tree_id": "0", "term": "\u6cd5\u56fd\u53ed\u5587\u72d7", "hypernym": "\u7a81\u53d1\u75c7\u8b66\u793a\u72ac"}, "7880be1cee6d49e8b3e765287676f24b80f6ee2c1aa5806e573534cc": {"sentence": "\u6cd5\u56fd\u53ed\u5587\u72d7 IS A \u7231\u65af\u57fa\u6469\u72ac", "label": 0, "tree_id": "0", "term": "\u6cd5\u56fd\u53ed\u5587\u72d7", "hypernym": "\u7231\u65af\u57fa\u6469\u72ac"}, "ee4f78623df0e53e212330a6f6aef3a20cb0224b3c53d28f53eb9de9": {"sentence": "\u6cd5\u56fd\u53ed\u5587\u72d7 IS A \u4e39\u9ea6\u5927\u72d7", "label": 0, "tree_id": "0", "term": "\u6cd5\u56fd\u53ed\u5587\u72d7", "hypernym": "\u4e39\u9ea6\u5927\u72d7"}, "6e28d4f6ebc34e71e24413ada634a3c0244c6bbd5429adb2ced0bdb3": {"sentence": "\u6cd5\u56fd\u53ed\u5587\u72d7 IS A \u6597\u725b\u7352\u72ac", "label": 0, "tree_id": "0", "term": "\u6cd5\u56fd\u53ed\u5587\u72d7", "hypernym": "\u6597\u725b\u7352\u72ac"}, "588fb37352fc4c2703d4c6fb7362a1eab7cdfcff35dc1fd783582b17": {"sentence": "\u6cd5\u56fd\u53ed\u5587\u72d7 IS A \u5bfc\u76f2\u72ac", "label": 0, "tree_id": "0", "term": "\u6cd5\u56fd\u53ed\u5587\u72d7", "hypernym": "\u5bfc\u76f2\u72ac"}, "6415576d6078ff67a9a5d147dda41caa6fbb2c56ffa9dfbf835a3bee": {"sentence": "\u6cd5\u56fd\u53ed\u5587\u72d7 IS A \u62f3\u5e08\u72d7", "label": 0, "tree_id": "0", "term": "\u6cd5\u56fd\u53ed\u5587\u72d7", "hypernym": "\u62f3\u5e08\u72d7"}, "1644f53b87b7c000495553519aee17ed0cf56fcc13f07c692f175bd0": {"sentence": "\u6cd5\u56fd\u53ed\u5587\u72d7 IS A \u53ed\u5587\u72d7", "label": 1, "tree_id": "0", "term": "\u6cd5\u56fd\u53ed\u5587\u72d7", "hypernym": "\u53ed\u5587\u72d7"}, "f6d5d4d10df5e0a4b24da5250a51e3f738fc39b92f7f05116226953a": {"sentence": "\u6cd5\u56fd\u53ed\u5587\u72d7 IS A \u5927\u9a6f\u72ac", "label": 0, "tree_id": "0", "term": "\u6cd5\u56fd\u53ed\u5587\u72d7", "hypernym": "\u5927\u9a6f\u72ac"}, "3d09494f5763a5cd29e8db127ff8920c0c0b9268acfa4730285f5676": {"sentence": "\u6cd5\u56fd\u53ed\u5587\u72d7 IS A \u8b66\u72ac", "label": 0, "tree_id": "0", "term": "\u6cd5\u56fd\u53ed\u5587\u72d7", "hypernym": "\u8b66\u72ac"}, "2107702653487968e488f16e0de45abcb504a0375d6fda6f94ce6ae2": {"sentence": "\u6cd5\u56fd\u53ed\u5587\u72d7 IS A \u7267\u7f8a\u72ac", "label": 0, "tree_id": "0", "term": "\u6cd5\u56fd\u53ed\u5587\u72d7", "hypernym": "\u7267\u7f8a\u72ac"}, "0bfc5e2316cd1739ade63ddc460a346bb987f28ba7b06eeb6d6ac69f": {"sentence": "\u6cd5\u56fd\u53ed\u5587\u72d7 IS A \u5bfc\u804b\u72ac", "label": 0, "tree_id": "0", "term": "\u6cd5\u56fd\u53ed\u5587\u72d7", "hypernym": "\u5bfc\u804b\u72ac"}, "99f41153781ba43be28be2dd85a9b1752f18cd7b94501d28feee2e5f": {"sentence": "\u6cd5\u56fd\u53ed\u5587\u72d7 IS A \u62c9\u96ea\u6a47\u7684\u72d7", "label": 0, "tree_id": "0", "term": "\u6cd5\u56fd\u53ed\u5587\u72d7", "hypernym": "\u62c9\u96ea\u6a47\u7684\u72d7"}, "774db3fdef0a44275725fe1d66899bf8b1c031fa09774f244d05406d": {"sentence": "\u6cd5\u56fd\u53ed\u5587\u72d7 IS A \u519b\u72ac", "label": 0, "tree_id": "0", "term": "\u6cd5\u56fd\u53ed\u5587\u72d7", "hypernym": "\u519b\u72ac"}, "509fc254fc91ed83837d88bd6c34488b99ec65f014725ff950314991": {"sentence": "\u6cd5\u56fd\u53ed\u5587\u72d7 IS A \u6bd4\u5229\u65f6\u79cd\u5c0f\u72d7", "label": 0, "tree_id": "0", "term": "\u6cd5\u56fd\u53ed\u5587\u72d7", "hypernym": "\u6bd4\u5229\u65f6\u79cd\u5c0f\u72d7"}, "720d99bc07762321acf06032f4d5840db752bbef764ed3681ea35628": {"sentence": "\u6cd5\u56fd\u53ed\u5587\u72d7 IS A \u5bb6\u72ac", "label": 0, "tree_id": "0", "term": "\u6cd5\u56fd\u53ed\u5587\u72d7", "hypernym": "\u5bb6\u72ac"}, "971e3a72d8471177f58c63478b0942863c69afcd0f57249547d86fbc": {"sentence": "\u6cd5\u56fd\u53ed\u5587\u72d7 IS A \u767d\u8b66\u72ac", "label": 0, "tree_id": "0", "term": "\u6cd5\u56fd\u53ed\u5587\u72d7", "hypernym": "\u767d\u8b66\u72ac"}, "4d1a47d414d6dd913012023c672c54f8fefa5a6ec25d50bbac237c02": {"sentence": "\u6cd5\u56fd\u53ed\u5587\u72d7 IS A \u675c\u5bbe\u72ac", "label": 0, "tree_id": "0", "term": "\u6cd5\u56fd\u53ed\u5587\u72d7", "hypernym": "\u675c\u5bbe\u72ac"}, "31c86a2c1ea2cdeeb3e9bb4b7ed6076712d2373b8af86d87847b7050": {"sentence": "\u6cd5\u56fd\u53ed\u5587\u72d7 IS A \u5c0f\u79cd\u54c1\u820d\u72d7", "label": 0, "tree_id": "0", "term": "\u6cd5\u56fd\u53ed\u5587\u72d7", "hypernym": "\u5c0f\u79cd\u54c1\u820d\u72d7"}, "41766ab7c3ff1d9e8a4c370ebfd6c17d44bf7c168e8e04a6172b4f7d": {"sentence": "\u6cd5\u56fd\u53ed\u5587\u72d7 IS A \u827e\u82ac\u54c1\u7334\u6897", "label": 0, "tree_id": "0", "term": "\u6cd5\u56fd\u53ed\u5587\u72d7", "hypernym": "\u827e\u82ac\u54c1\u7334\u6897"}, "5618c0bb03305d09d200fde8769cc398236fbce74ecb5a847b4064a5": {"sentence": "\u6cd5\u56fd\u53ed\u5587\u72d7 IS A \u85cf\u7352", "label": 0, "tree_id": "0", "term": "\u6cd5\u56fd\u53ed\u5587\u72d7", "hypernym": "\u85cf\u7352"}, "004e18c20d7907f24c4a958423bc700698fc8b67f05dcce344f60b16": {"sentence": "\u6cd5\u56fd\u53ed\u5587\u72d7 IS A \u7f57\u7279\u97e6\u5c14\u72d7", "label": 0, "tree_id": "0", "term": "\u6cd5\u56fd\u53ed\u5587\u72d7", "hypernym": "\u7f57\u7279\u97e6\u5c14\u72d7"}, "b84b678cc70cf3c21182acf0b5516614510618f37da614d92103471e": {"sentence": "\u6cd5\u56fd\u53ed\u5587\u72d7 IS A \u535a\u5f97\u7267\u7f8a\u72ac", "label": 0, "tree_id": "0", "term": "\u6cd5\u56fd\u53ed\u5587\u72d7", "hypernym": "\u535a\u5f97\u7267\u7f8a\u72ac"}, "c2a060faac4f204d050ebe01e17893bc2671cfef9af31074ba725759": {"sentence": "\u6cd5\u56fd\u53ed\u5587\u72d7 IS A \u4f2f\u745e\u7267\u7f8a\u72ac", "label": 0, "tree_id": "0", "term": "\u6cd5\u56fd\u53ed\u5587\u72d7", "hypernym": "\u4f2f\u745e\u7267\u7f8a\u72ac"}, "51ba309a40f4d0d2d0dbca6ee7de53ccfc97bfa22039de44b397f197": {"sentence": "\u6cd5\u56fd\u53ed\u5587\u72d7 IS A \u6bd4\u5229\u65f6\u7267\u7f8a\u72ac", "label": 0, "tree_id": "0", "term": "\u6cd5\u56fd\u53ed\u5587\u72d7", "hypernym": "\u6bd4\u5229\u65f6\u7267\u7f8a\u72ac"}, "eab4dbf0410d01dce61e28a83ebe60d228190f8e30f8ce4499b82cfa": {"sentence": "\u6cd5\u56fd\u53ed\u5587\u72d7 IS A \u8bbe\u5f97\u5170\u7267\u7f8a\u72ac", "label": 0, "tree_id": "0", "term": "\u6cd5\u56fd\u53ed\u5587\u72d7", "hypernym": "\u8bbe\u5f97\u5170\u7267\u7f8a\u72ac"}, "8a6bac6d5426e56b85e96d6f2538d2a926dffa8086cd27dbab3560e8": {"sentence": "\u6cd5\u56fd\u53ed\u5587\u72d7 IS A \u67ef\u5229\u72d7", "label": 0, "tree_id": "0", "term": "\u6cd5\u56fd\u53ed\u5587\u72d7", "hypernym": "\u67ef\u5229\u72d7"}, "aa1a5f7cf1d3bc2d6f1f1a8622290930994853650ad11effd05a0e4f": {"sentence": "\u6cd5\u56fd\u53ed\u5587\u72d7 IS A \u5fb7\u79cd\u7267\u7f8a\u72d7", "label": 0, "tree_id": "0", "term": "\u6cd5\u56fd\u53ed\u5587\u72d7", "hypernym": "\u5fb7\u79cd\u7267\u7f8a\u72d7"}, "8d85a594d03db85a090fabdbf05ea355c760fdf2550b963c6c477935": {"sentence": "\u6cd5\u56fd\u53ed\u5587\u72d7 IS A \u739b\u4f26\u7267\u7f8a\u72ac", "label": 0, "tree_id": "0", "term": "\u6cd5\u56fd\u53ed\u5587\u72d7", "hypernym": "\u739b\u4f26\u7267\u7f8a\u72ac"}, "39ba34b496fdddf8f8270001836159d3a51e2e0c8efddc36c42f4e8c": {"sentence": "\u6cd5\u56fd\u53ed\u5587\u72d7 IS A \u5317\u6781\u72ac", "label": 0, "tree_id": "0", "term": "\u6cd5\u56fd\u53ed\u5587\u72d7", "hypernym": "\u5317\u6781\u72ac"}, "2146a9cdb1efb803a8d96c6edd66134e357d70a9d4dc3819e4921026": {"sentence": "\u6cd5\u56fd\u53ed\u5587\u72d7 IS A \u6bd4\u5229\u65f6\u7267\u7f8a\u72d7", "label": 0, "tree_id": "0", "term": "\u6cd5\u56fd\u53ed\u5587\u72d7", "hypernym": "\u6bd4\u5229\u65f6\u7267\u7f8a\u72d7"}, "238c1ad1b3d6a99695f03aa4900582260bc488ebe29bba0aa57b3c08": {"sentence": "\u85cf\u7352 IS A \u5f79\u7528\u72ac", "label": 0, "tree_id": "0", "term": "\u85cf\u7352", "hypernym": "\u5f79\u7528\u72ac"}, "3324b40f1f4fc061fe16245b527cba2c960356b2d5b9ac9e4ec696d4": {"sentence": "\u85cf\u7352 IS A \u770b\u5bb6\u72d7", "label": 0, "tree_id": "0", "term": "\u85cf\u7352", "hypernym": "\u770b\u5bb6\u72d7"}, "c8d970d1ac3f674fa8981b929ed32ff11115d3d8c5780b289776718d": {"sentence": "\u85cf\u7352 IS A \u7a81\u53d1\u75c7\u8b66\u793a\u72ac", "label": 0, "tree_id": "0", "term": "\u85cf\u7352", "hypernym": "\u7a81\u53d1\u75c7\u8b66\u793a\u72ac"}, "6f0897304196ca4aeaac3a00955185aa6a9f4a730e06763c52c6f076": {"sentence": "\u85cf\u7352 IS A \u7231\u65af\u57fa\u6469\u72ac", "label": 0, "tree_id": "0", "term": "\u85cf\u7352", "hypernym": "\u7231\u65af\u57fa\u6469\u72ac"}, "ea1f17e523ae28032e38f7427fc4e3bedb9ef66c6d3ba70c3046d8c1": {"sentence": "\u85cf\u7352 IS A \u4e39\u9ea6\u5927\u72d7", "label": 0, "tree_id": "0", "term": "\u85cf\u7352", "hypernym": "\u4e39\u9ea6\u5927\u72d7"}, "881d0657d13dabf62061cb25265685d0d22a9bc8711862f01e70a436": {"sentence": "\u85cf\u7352 IS A \u6597\u725b\u7352\u72ac", "label": 0, "tree_id": "0", "term": "\u85cf\u7352", "hypernym": "\u6597\u725b\u7352\u72ac"}, "465c8e8f663b68667af82aa9cc4b402c6fe6c57f705f8a6a3464cf98": {"sentence": "\u85cf\u7352 IS A \u5bfc\u76f2\u72ac", "label": 0, "tree_id": "0", "term": "\u85cf\u7352", "hypernym": "\u5bfc\u76f2\u72ac"}, "00db7e4bada7665461af6d4afffffe759e66655425d9f8d8b6e25de5": {"sentence": "\u85cf\u7352 IS A \u62f3\u5e08\u72d7", "label": 0, "tree_id": "0", "term": "\u85cf\u7352", "hypernym": "\u62f3\u5e08\u72d7"}, "2358c595ee87a168c13ff8b999623daf09968cd6d992d75cb003c76f": {"sentence": "\u85cf\u7352 IS A \u53ed\u5587\u72d7", "label": 0, "tree_id": "0", "term": "\u85cf\u7352", "hypernym": "\u53ed\u5587\u72d7"}, "d32509c299e91c8e39a42e31609310cf3cf0ae6222c179473e998e0c": {"sentence": "\u85cf\u7352 IS A \u5927\u9a6f\u72ac", "label": 1, "tree_id": "0", "term": "\u85cf\u7352", "hypernym": "\u5927\u9a6f\u72ac"}, "cffa8a41a42020b3bb0b1b7796ea16e3707d18e0f40d738d571b8a78": {"sentence": "\u85cf\u7352 IS A \u8b66\u72ac", "label": 0, "tree_id": "0", "term": "\u85cf\u7352", "hypernym": "\u8b66\u72ac"}, "610665266cbadadcddf5b7a4ca955e3f0635ac6960cffb29a6b5e087": {"sentence": "\u85cf\u7352 IS A \u7267\u7f8a\u72ac", "label": 0, "tree_id": "0", "term": "\u85cf\u7352", "hypernym": "\u7267\u7f8a\u72ac"}, "e2b6ea0f3cb5213d3c1a0a26818f49a5198ecb42fe5beede3d0afc93": {"sentence": "\u85cf\u7352 IS A \u5bfc\u804b\u72ac", "label": 0, "tree_id": "0", "term": "\u85cf\u7352", "hypernym": "\u5bfc\u804b\u72ac"}, "10d23f7fea190cd0d99be97466cea626b9020abdefd0fb014def0e7f": {"sentence": "\u85cf\u7352 IS A \u62c9\u96ea\u6a47\u7684\u72d7", "label": 0, "tree_id": "0", "term": "\u85cf\u7352", "hypernym": "\u62c9\u96ea\u6a47\u7684\u72d7"}, "c42ce8619aa41f74b711a3cd8c7babf705613ea225483fea285d8f21": {"sentence": "\u85cf\u7352 IS A \u519b\u72ac", "label": 0, "tree_id": "0", "term": "\u85cf\u7352", "hypernym": "\u519b\u72ac"}, "504e1ff4facb9778e6826e8bd242c8d1b533e2bc850bb3bdfc94ae48": {"sentence": "\u85cf\u7352 IS A \u6bd4\u5229\u65f6\u79cd\u5c0f\u72d7", "label": 0, "tree_id": "0", "term": "\u85cf\u7352", "hypernym": "\u6bd4\u5229\u65f6\u79cd\u5c0f\u72d7"}, "d1d13bff8cdcf7acb60f3605861f8d56486aace1b956a37faffc89b8": {"sentence": "\u85cf\u7352 IS A \u5bb6\u72ac", "label": 0, "tree_id": "0", "term": "\u85cf\u7352", "hypernym": "\u5bb6\u72ac"}, "87f9400f52aab96739c32e550fe20c22f98447d2c961111eb7c757e0": {"sentence": "\u85cf\u7352 IS A \u767d\u8b66\u72ac", "label": 0, "tree_id": "0", "term": "\u85cf\u7352", "hypernym": "\u767d\u8b66\u72ac"}, "c76ac29d91146f54028e9914218d753beec867a2f6d4c570105fa00b": {"sentence": "\u85cf\u7352 IS A \u675c\u5bbe\u72ac", "label": 0, "tree_id": "0", "term": "\u85cf\u7352", "hypernym": "\u675c\u5bbe\u72ac"}, "d478ba173e6ace0e171233dcef63b9d4b718558387cea0667b3ed214": {"sentence": "\u85cf\u7352 IS A \u5c0f\u79cd\u54c1\u820d\u72d7", "label": 0, "tree_id": "0", "term": "\u85cf\u7352", "hypernym": "\u5c0f\u79cd\u54c1\u820d\u72d7"}, "4d071225008a0e74e5f265c6c125d24cf411244df10dd3f59fa1815a": {"sentence": "\u85cf\u7352 IS A \u827e\u82ac\u54c1\u7334\u6897", "label": 0, "tree_id": "0", "term": "\u85cf\u7352", "hypernym": "\u827e\u82ac\u54c1\u7334\u6897"}, "ceb795173107fe9b2afb2724847b94d7224840223d15281cbda68c84": {"sentence": "\u85cf\u7352 IS A \u6cd5\u56fd\u53ed\u5587\u72d7", "label": 0, "tree_id": "0", "term": "\u85cf\u7352", "hypernym": "\u6cd5\u56fd\u53ed\u5587\u72d7"}, "6b722623764cf686dc918c4f1fef62618c9aaadf348b0753c1f9633e": {"sentence": "\u85cf\u7352 IS A \u7f57\u7279\u97e6\u5c14\u72d7", "label": 0, "tree_id": "0", "term": "\u85cf\u7352", "hypernym": "\u7f57\u7279\u97e6\u5c14\u72d7"}, "eecaa0c6f08cefa097c482afca7e5c2bdd8257ca6d843b8168d0687a": {"sentence": "\u85cf\u7352 IS A \u535a\u5f97\u7267\u7f8a\u72ac", "label": 0, "tree_id": "0", "term": "\u85cf\u7352", "hypernym": "\u535a\u5f97\u7267\u7f8a\u72ac"}, "2a5cdf749e4460147e395923add525f732056e7245429b45bf14a8f1": {"sentence": "\u85cf\u7352 IS A \u4f2f\u745e\u7267\u7f8a\u72ac", "label": 0, "tree_id": "0", "term": "\u85cf\u7352", "hypernym": "\u4f2f\u745e\u7267\u7f8a\u72ac"}, "e0d92cb857bbc0b9653e76bc8fc46af12c9093633ec8f60066edaa22": {"sentence": "\u85cf\u7352 IS A \u6bd4\u5229\u65f6\u7267\u7f8a\u72ac", "label": 0, "tree_id": "0", "term": "\u85cf\u7352", "hypernym": "\u6bd4\u5229\u65f6\u7267\u7f8a\u72ac"}, "fdc4d9aa7a026ff72b72e85311a966590e4438b460a1a89dc16c98a0": {"sentence": "\u85cf\u7352 IS A \u8bbe\u5f97\u5170\u7267\u7f8a\u72ac", "label": 0, "tree_id": "0", "term": "\u85cf\u7352", "hypernym": "\u8bbe\u5f97\u5170\u7267\u7f8a\u72ac"}, "25ceca69c15c0338fce1e18d3597098b884a1bb7309d157d07b29fc3": {"sentence": "\u85cf\u7352 IS A \u67ef\u5229\u72d7", "label": 0, "tree_id": "0", "term": "\u85cf\u7352", "hypernym": "\u67ef\u5229\u72d7"}, "24a6f609b7b9824f0a557a172bcf2f4f660697e29a7cecbb9cad21b6": {"sentence": "\u85cf\u7352 IS A \u5fb7\u79cd\u7267\u7f8a\u72d7", "label": 0, "tree_id": "0", "term": "\u85cf\u7352", "hypernym": "\u5fb7\u79cd\u7267\u7f8a\u72d7"}, "8a1d9d3a4782dc765050273ab72d01733bf016f8b4bfa0e1a1896e90": {"sentence": "\u85cf\u7352 IS A \u739b\u4f26\u7267\u7f8a\u72ac", "label": 0, "tree_id": "0", "term": "\u85cf\u7352", "hypernym": "\u739b\u4f26\u7267\u7f8a\u72ac"}, "9cf6e3e0772df2e33aab9c55dfc6a73778708f318971b059fc4a1a85": {"sentence": "\u85cf\u7352 IS A \u5317\u6781\u72ac", "label": 0, "tree_id": "0", "term": "\u85cf\u7352", "hypernym": "\u5317\u6781\u72ac"}, "5bd429726a647dbb577a11513442b2db9908522938304a112e8530b7": {"sentence": "\u85cf\u7352 IS A \u6bd4\u5229\u65f6\u7267\u7f8a\u72d7", "label": 0, "tree_id": "0", "term": "\u85cf\u7352", "hypernym": "\u6bd4\u5229\u65f6\u7267\u7f8a\u72d7"}, "42c3d91841728d8cde7f7b9a6cfeffd989b8020312d77f04e91be269": {"sentence": "\u7f57\u7279\u97e6\u5c14\u72d7 IS A \u5f79\u7528\u72ac", "label": 0, "tree_id": "0", "term": "\u7f57\u7279\u97e6\u5c14\u72d7", "hypernym": "\u5f79\u7528\u72ac"}, "d559456a2b4042e35c965c0b8a389f4c507aa78a105c30399640a9fb": {"sentence": "\u7f57\u7279\u97e6\u5c14\u72d7 IS A \u770b\u5bb6\u72d7", "label": 0, "tree_id": "0", "term": "\u7f57\u7279\u97e6\u5c14\u72d7", "hypernym": "\u770b\u5bb6\u72d7"}, "f3c6fe1021d75b9613a5c2015df68c1949f1ea83b522d1f7822a9421": {"sentence": "\u7f57\u7279\u97e6\u5c14\u72d7 IS A \u7a81\u53d1\u75c7\u8b66\u793a\u72ac", "label": 0, "tree_id": "0", "term": "\u7f57\u7279\u97e6\u5c14\u72d7", "hypernym": "\u7a81\u53d1\u75c7\u8b66\u793a\u72ac"}, "52d439ec332f257727901c1e3a16aa6ef6d7bdad9e78548e13e1d077": {"sentence": "\u7f57\u7279\u97e6\u5c14\u72d7 IS A \u7231\u65af\u57fa\u6469\u72ac", "label": 0, "tree_id": "0", "term": "\u7f57\u7279\u97e6\u5c14\u72d7", "hypernym": "\u7231\u65af\u57fa\u6469\u72ac"}, "d0ba85eee785372ee9698685fe7a7869d6c3d35341fe315634f36f8d": {"sentence": "\u7f57\u7279\u97e6\u5c14\u72d7 IS A \u4e39\u9ea6\u5927\u72d7", "label": 0, "tree_id": "0", "term": "\u7f57\u7279\u97e6\u5c14\u72d7", "hypernym": "\u4e39\u9ea6\u5927\u72d7"}, "01f3a9e914abc895e3e60753b26ab5633a4ebef226c9596a83d0c0a7": {"sentence": "\u7f57\u7279\u97e6\u5c14\u72d7 IS A \u6597\u725b\u7352\u72ac", "label": 0, "tree_id": "0", "term": "\u7f57\u7279\u97e6\u5c14\u72d7", "hypernym": "\u6597\u725b\u7352\u72ac"}, "237770dd745076d46a9b6af30ed4dff456705a6b582853e5a52e0cad": {"sentence": "\u7f57\u7279\u97e6\u5c14\u72d7 IS A \u5bfc\u76f2\u72ac", "label": 0, "tree_id": "0", "term": "\u7f57\u7279\u97e6\u5c14\u72d7", "hypernym": "\u5bfc\u76f2\u72ac"}, "1578a5c16c6fd7daf94e5b4760a205e07dc8af24c7179b4790b7a512": {"sentence": "\u7f57\u7279\u97e6\u5c14\u72d7 IS A \u62f3\u5e08\u72d7", "label": 0, "tree_id": "0", "term": "\u7f57\u7279\u97e6\u5c14\u72d7", "hypernym": "\u62f3\u5e08\u72d7"}, "2f819d631eabb6894ff5e29b5b23be0b3a4a549313dbf790ec7e8f4d": {"sentence": "\u7f57\u7279\u97e6\u5c14\u72d7 IS A \u53ed\u5587\u72d7", "label": 0, "tree_id": "0", "term": "\u7f57\u7279\u97e6\u5c14\u72d7", "hypernym": "\u53ed\u5587\u72d7"}, "725d7e5ae74e4c44e45183322997860c0c63a88c7fec65b632b71faa": {"sentence": "\u7f57\u7279\u97e6\u5c14\u72d7 IS A \u5927\u9a6f\u72ac", "label": 0, "tree_id": "0", "term": "\u7f57\u7279\u97e6\u5c14\u72d7", "hypernym": "\u5927\u9a6f\u72ac"}, "2f7f40d93b62a99b83c0037e7e76fdcb045867eecc35e5cc21454d8b": {"sentence": "\u7f57\u7279\u97e6\u5c14\u72d7 IS A \u8b66\u72ac", "label": 0, "tree_id": "0", "term": "\u7f57\u7279\u97e6\u5c14\u72d7", "hypernym": "\u8b66\u72ac"}, "29414cfbf8f6c7e97de1c2416988591cc80ca1627ef69ab80e31d1c6": {"sentence": "\u7f57\u7279\u97e6\u5c14\u72d7 IS A \u7267\u7f8a\u72ac", "label": 1, "tree_id": "0", "term": "\u7f57\u7279\u97e6\u5c14\u72d7", "hypernym": "\u7267\u7f8a\u72ac"}, "1f55224d67c855e2d27c7a9df88f718a8eb46c76e1c7c02c6fa294d9": {"sentence": "\u7f57\u7279\u97e6\u5c14\u72d7 IS A \u5bfc\u804b\u72ac", "label": 0, "tree_id": "0", "term": "\u7f57\u7279\u97e6\u5c14\u72d7", "hypernym": "\u5bfc\u804b\u72ac"}, "32c25b295f4d80df809d0ed20cb409c3354919607e5f4bbf53b615b3": {"sentence": "\u7f57\u7279\u97e6\u5c14\u72d7 IS A \u62c9\u96ea\u6a47\u7684\u72d7", "label": 0, "tree_id": "0", "term": "\u7f57\u7279\u97e6\u5c14\u72d7", "hypernym": "\u62c9\u96ea\u6a47\u7684\u72d7"}, "78482f20876c288209243b4f3a80a7123ea16cfd53757e46643d283c": {"sentence": "\u7f57\u7279\u97e6\u5c14\u72d7 IS A \u519b\u72ac", "label": 0, "tree_id": "0", "term": "\u7f57\u7279\u97e6\u5c14\u72d7", "hypernym": "\u519b\u72ac"}, "1153f4b533d0c58441a34e3a7e2df3d337427848184e9044d6b970bf": {"sentence": "\u7f57\u7279\u97e6\u5c14\u72d7 IS A \u6bd4\u5229\u65f6\u79cd\u5c0f\u72d7", "label": 0, "tree_id": "0", "term": "\u7f57\u7279\u97e6\u5c14\u72d7", "hypernym": "\u6bd4\u5229\u65f6\u79cd\u5c0f\u72d7"}, "7605a174c4c9d1edf9091c2a54dd0cf89c841c5d85b64931f730474a": {"sentence": "\u7f57\u7279\u97e6\u5c14\u72d7 IS A \u5bb6\u72ac", "label": 0, "tree_id": "0", "term": "\u7f57\u7279\u97e6\u5c14\u72d7", "hypernym": "\u5bb6\u72ac"}, "9f43c6caee6eb2e3621b20bbdfac804ded50805133c12c0c7596166a": {"sentence": "\u7f57\u7279\u97e6\u5c14\u72d7 IS A \u767d\u8b66\u72ac", "label": 0, "tree_id": "0", "term": "\u7f57\u7279\u97e6\u5c14\u72d7", "hypernym": "\u767d\u8b66\u72ac"}, "eb3f8e26f388a495ca9f3b3722be9f9b363d747c0cc5d942d12946e5": {"sentence": "\u7f57\u7279\u97e6\u5c14\u72d7 IS A \u675c\u5bbe\u72ac", "label": 0, "tree_id": "0", "term": "\u7f57\u7279\u97e6\u5c14\u72d7", "hypernym": "\u675c\u5bbe\u72ac"}, "cd6be5a0704cdd9d6d88aa736853d0733eb1a62f04dee780666ca44c": {"sentence": "\u7f57\u7279\u97e6\u5c14\u72d7 IS A \u5c0f\u79cd\u54c1\u820d\u72d7", "label": 0, "tree_id": "0", "term": "\u7f57\u7279\u97e6\u5c14\u72d7", "hypernym": "\u5c0f\u79cd\u54c1\u820d\u72d7"}, "93c4acab84ce4762df18501b45e35c8d77711be4274567d7db23a3ae": {"sentence": "\u7f57\u7279\u97e6\u5c14\u72d7 IS A \u827e\u82ac\u54c1\u7334\u6897", "label": 0, "tree_id": "0", "term": "\u7f57\u7279\u97e6\u5c14\u72d7", "hypernym": "\u827e\u82ac\u54c1\u7334\u6897"}, "3ec335b23a917ea42748fe2d90d9df4fc425ca0a010fe83ec4d1073a": {"sentence": "\u7f57\u7279\u97e6\u5c14\u72d7 IS A \u6cd5\u56fd\u53ed\u5587\u72d7", "label": 0, "tree_id": "0", "term": "\u7f57\u7279\u97e6\u5c14\u72d7", "hypernym": "\u6cd5\u56fd\u53ed\u5587\u72d7"}, "a53a7a54abf71d78cfb4f5c7d2ce44107b588edb4a5d479563e45405": {"sentence": "\u7f57\u7279\u97e6\u5c14\u72d7 IS A \u85cf\u7352", "label": 0, "tree_id": "0", "term": "\u7f57\u7279\u97e6\u5c14\u72d7", "hypernym": "\u85cf\u7352"}, "415563dbd1e99a8e83c47e0cd19a980f6370dfe1fe3e0be8f8535bea": {"sentence": "\u7f57\u7279\u97e6\u5c14\u72d7 IS A \u535a\u5f97\u7267\u7f8a\u72ac", "label": 0, "tree_id": "0", "term": "\u7f57\u7279\u97e6\u5c14\u72d7", "hypernym": "\u535a\u5f97\u7267\u7f8a\u72ac"}, "05cd8adaaeefdd37b8ee906a65525bad97d239cc89f4dd23b0d77fcf": {"sentence": "\u7f57\u7279\u97e6\u5c14\u72d7 IS A \u4f2f\u745e\u7267\u7f8a\u72ac", "label": 0, "tree_id": "0", "term": "\u7f57\u7279\u97e6\u5c14\u72d7", "hypernym": "\u4f2f\u745e\u7267\u7f8a\u72ac"}, "d8a187524af409dcfc719ad1d050ee275c4fdddbd29316eb001bb8d6": {"sentence": "\u7f57\u7279\u97e6\u5c14\u72d7 IS A \u6bd4\u5229\u65f6\u7267\u7f8a\u72ac", "label": 0, "tree_id": "0", "term": "\u7f57\u7279\u97e6\u5c14\u72d7", "hypernym": "\u6bd4\u5229\u65f6\u7267\u7f8a\u72ac"}, "ff2fa9e1850ef6294cb927d4fc21f6d1866bc26cecaa92b635c66fc2": {"sentence": "\u7f57\u7279\u97e6\u5c14\u72d7 IS A \u8bbe\u5f97\u5170\u7267\u7f8a\u72ac", "label": 0, "tree_id": "0", "term": "\u7f57\u7279\u97e6\u5c14\u72d7", "hypernym": "\u8bbe\u5f97\u5170\u7267\u7f8a\u72ac"}, "4c798674ab27a773ac4c8576438b0acc0c3990510dc744c524c2d8fb": {"sentence": "\u7f57\u7279\u97e6\u5c14\u72d7 IS A \u67ef\u5229\u72d7", "label": 0, "tree_id": "0", "term": "\u7f57\u7279\u97e6\u5c14\u72d7", "hypernym": "\u67ef\u5229\u72d7"}, "b4397f2a8ac9ebc5668c123515e42e2289b0a97980b17e4512b0b769": {"sentence": "\u7f57\u7279\u97e6\u5c14\u72d7 IS A \u5fb7\u79cd\u7267\u7f8a\u72d7", "label": 0, "tree_id": "0", "term": "\u7f57\u7279\u97e6\u5c14\u72d7", "hypernym": "\u5fb7\u79cd\u7267\u7f8a\u72d7"}, "6692a2dcfd38cd2976384d22ed32124209bf512b9217db70cfa1bb43": {"sentence": "\u7f57\u7279\u97e6\u5c14\u72d7 IS A \u739b\u4f26\u7267\u7f8a\u72ac", "label": 0, "tree_id": "0", "term": "\u7f57\u7279\u97e6\u5c14\u72d7", "hypernym": "\u739b\u4f26\u7267\u7f8a\u72ac"}, "11729f9c515b8c6e1de4488acc9528b376a9ddd3d1f2f41970fe0a17": {"sentence": "\u7f57\u7279\u97e6\u5c14\u72d7 IS A \u5317\u6781\u72ac", "label": 0, "tree_id": "0", "term": "\u7f57\u7279\u97e6\u5c14\u72d7", "hypernym": "\u5317\u6781\u72ac"}, "438317673f6d556103b60c2639b01fb66081a703b5f060824631c23e": {"sentence": "\u7f57\u7279\u97e6\u5c14\u72d7 IS A \u6bd4\u5229\u65f6\u7267\u7f8a\u72d7", "label": 0, "tree_id": "0", "term": "\u7f57\u7279\u97e6\u5c14\u72d7", "hypernym": "\u6bd4\u5229\u65f6\u7267\u7f8a\u72d7"}, "978f7e6a448838e531382a6764bac092ad906f274aab4c991d509792": {"sentence": "\u535a\u5f97\u7267\u7f8a\u72ac IS A \u5f79\u7528\u72ac", "label": 0, "tree_id": "0", "term": "\u535a\u5f97\u7267\u7f8a\u72ac", "hypernym": "\u5f79\u7528\u72ac"}, "411c08ba2b8a879fb776350faa2111b732e1050517d274abd28d3a3b": {"sentence": "\u535a\u5f97\u7267\u7f8a\u72ac IS A \u770b\u5bb6\u72d7", "label": 0, "tree_id": "0", "term": "\u535a\u5f97\u7267\u7f8a\u72ac", "hypernym": "\u770b\u5bb6\u72d7"}, "11acff2f8da4c943e1e36288e8f66473946aa4024bcd2618f84ddcc5": {"sentence": "\u535a\u5f97\u7267\u7f8a\u72ac IS A \u7a81\u53d1\u75c7\u8b66\u793a\u72ac", "label": 0, "tree_id": "0", "term": "\u535a\u5f97\u7267\u7f8a\u72ac", "hypernym": "\u7a81\u53d1\u75c7\u8b66\u793a\u72ac"}, "9d25f99a4009e25886c3ffb8212de68a669fd89483105c0faa26be16": {"sentence": "\u535a\u5f97\u7267\u7f8a\u72ac IS A \u7231\u65af\u57fa\u6469\u72ac", "label": 0, "tree_id": "0", "term": "\u535a\u5f97\u7267\u7f8a\u72ac", "hypernym": "\u7231\u65af\u57fa\u6469\u72ac"}, "21c3f0e6c67e81ffab7c4620fc82877d676a9ab923ad90ee750464d9": {"sentence": "\u535a\u5f97\u7267\u7f8a\u72ac IS A \u4e39\u9ea6\u5927\u72d7", "label": 0, "tree_id": "0", "term": "\u535a\u5f97\u7267\u7f8a\u72ac", "hypernym": "\u4e39\u9ea6\u5927\u72d7"}, "e032eebbb6f393214e28f7bfcbc3df695836b08168d3a328e1a3529e": {"sentence": "\u535a\u5f97\u7267\u7f8a\u72ac IS A \u6597\u725b\u7352\u72ac", "label": 0, "tree_id": "0", "term": "\u535a\u5f97\u7267\u7f8a\u72ac", "hypernym": "\u6597\u725b\u7352\u72ac"}, "38a991686d233360207cd5d85102d651ed743e7c22bb99878dc14dcd": {"sentence": "\u535a\u5f97\u7267\u7f8a\u72ac IS A \u5bfc\u76f2\u72ac", "label": 0, "tree_id": "0", "term": "\u535a\u5f97\u7267\u7f8a\u72ac", "hypernym": "\u5bfc\u76f2\u72ac"}, "240dd83a884ae29cd1b0671b0023b10e50cea13f67d107c67c558677": {"sentence": "\u535a\u5f97\u7267\u7f8a\u72ac IS A \u62f3\u5e08\u72d7", "label": 0, "tree_id": "0", "term": "\u535a\u5f97\u7267\u7f8a\u72ac", "hypernym": "\u62f3\u5e08\u72d7"}, "fde00701ffeace340f908cc8fde9d2822a34e425f7652abe4fdad6f5": {"sentence": "\u535a\u5f97\u7267\u7f8a\u72ac IS A \u53ed\u5587\u72d7", "label": 0, "tree_id": "0", "term": "\u535a\u5f97\u7267\u7f8a\u72ac", "hypernym": "\u53ed\u5587\u72d7"}, "bd372a3fe08497229a99a0d2c95dfcf7d13dd85543f29bb9889ea320": {"sentence": "\u535a\u5f97\u7267\u7f8a\u72ac IS A \u5927\u9a6f\u72ac", "label": 0, "tree_id": "0", "term": "\u535a\u5f97\u7267\u7f8a\u72ac", "hypernym": "\u5927\u9a6f\u72ac"}, "adf4c7e4f5c68285ac0965b38fca893910a9827efe5e275e149578fb": {"sentence": "\u535a\u5f97\u7267\u7f8a\u72ac IS A \u8b66\u72ac", "label": 0, "tree_id": "0", "term": "\u535a\u5f97\u7267\u7f8a\u72ac", "hypernym": "\u8b66\u72ac"}, "f1dadfa6d39d17b501b8f59ac249b09c541787e5145505d7806863ab": {"sentence": "\u535a\u5f97\u7267\u7f8a\u72ac IS A \u7267\u7f8a\u72ac", "label": 1, "tree_id": "0", "term": "\u535a\u5f97\u7267\u7f8a\u72ac", "hypernym": "\u7267\u7f8a\u72ac"}, "407eeea8b75ababa2cffe6c97ae25d7fb13c72d0eacaf8bf897cd040": {"sentence": "\u535a\u5f97\u7267\u7f8a\u72ac IS A \u5bfc\u804b\u72ac", "label": 0, "tree_id": "0", "term": "\u535a\u5f97\u7267\u7f8a\u72ac", "hypernym": "\u5bfc\u804b\u72ac"}, "e05a2bad54078ac57b69aad6b44d9053623234ce9c95a8c8b5fd095c": {"sentence": "\u535a\u5f97\u7267\u7f8a\u72ac IS A \u62c9\u96ea\u6a47\u7684\u72d7", "label": 0, "tree_id": "0", "term": "\u535a\u5f97\u7267\u7f8a\u72ac", "hypernym": "\u62c9\u96ea\u6a47\u7684\u72d7"}, "c80c0c04a099d7b55279bc81b90144fb90a2d5e1f731294241b9dc5a": {"sentence": "\u535a\u5f97\u7267\u7f8a\u72ac IS A \u519b\u72ac", "label": 0, "tree_id": "0", "term": "\u535a\u5f97\u7267\u7f8a\u72ac", "hypernym": "\u519b\u72ac"}, "8809d8dd264b290c4fd4d8efd96a1c59e30f6889427b41c018aff7db": {"sentence": "\u535a\u5f97\u7267\u7f8a\u72ac IS A \u6bd4\u5229\u65f6\u79cd\u5c0f\u72d7", "label": 0, "tree_id": "0", "term": "\u535a\u5f97\u7267\u7f8a\u72ac", "hypernym": "\u6bd4\u5229\u65f6\u79cd\u5c0f\u72d7"}, "6a51d5b1ee3342f8f2b812276f23f6022fcdbc60b9aff856050fbef4": {"sentence": "\u535a\u5f97\u7267\u7f8a\u72ac IS A \u5bb6\u72ac", "label": 0, "tree_id": "0", "term": "\u535a\u5f97\u7267\u7f8a\u72ac", "hypernym": "\u5bb6\u72ac"}, "726306601b547a3bb302e69e490655cf34ddfc5676f00624b35fb3db": {"sentence": "\u535a\u5f97\u7267\u7f8a\u72ac IS A \u767d\u8b66\u72ac", "label": 0, "tree_id": "0", "term": "\u535a\u5f97\u7267\u7f8a\u72ac", "hypernym": "\u767d\u8b66\u72ac"}, "4423d0ccdbfd3d9bd4972d7b28262d5d606927d064fa47d5b51a6088": {"sentence": "\u535a\u5f97\u7267\u7f8a\u72ac IS A \u675c\u5bbe\u72ac", "label": 0, "tree_id": "0", "term": "\u535a\u5f97\u7267\u7f8a\u72ac", "hypernym": "\u675c\u5bbe\u72ac"}, "d278486c6f35d119c7848384703998b481b5438ffa32be0c02802211": {"sentence": "\u535a\u5f97\u7267\u7f8a\u72ac IS A \u5c0f\u79cd\u54c1\u820d\u72d7", "label": 0, "tree_id": "0", "term": "\u535a\u5f97\u7267\u7f8a\u72ac", "hypernym": "\u5c0f\u79cd\u54c1\u820d\u72d7"}, "f69dfba4efcfae56cd3a3ec7a955f93b0205a8a5e198bd3dd6ebdd7e": {"sentence": "\u535a\u5f97\u7267\u7f8a\u72ac IS A \u827e\u82ac\u54c1\u7334\u6897", "label": 0, "tree_id": "0", "term": "\u535a\u5f97\u7267\u7f8a\u72ac", "hypernym": "\u827e\u82ac\u54c1\u7334\u6897"}, "1b66b6f72f7685ebbc84422527b7255487a0ec0764e7a14d3e6e0128": {"sentence": "\u535a\u5f97\u7267\u7f8a\u72ac IS A \u6cd5\u56fd\u53ed\u5587\u72d7", "label": 0, "tree_id": "0", "term": "\u535a\u5f97\u7267\u7f8a\u72ac", "hypernym": "\u6cd5\u56fd\u53ed\u5587\u72d7"}, "4dab2f49b41d07cb6be56a20d32da37bb2c535e88df06e7a352a09f4": {"sentence": "\u535a\u5f97\u7267\u7f8a\u72ac IS A \u85cf\u7352", "label": 0, "tree_id": "0", "term": "\u535a\u5f97\u7267\u7f8a\u72ac", "hypernym": "\u85cf\u7352"}, "483c3457c8335d50ddbb519466ab254439d1c4bd616bdf5f7cb82da5": {"sentence": "\u535a\u5f97\u7267\u7f8a\u72ac IS A \u7f57\u7279\u97e6\u5c14\u72d7", "label": 0, "tree_id": "0", "term": "\u535a\u5f97\u7267\u7f8a\u72ac", "hypernym": "\u7f57\u7279\u97e6\u5c14\u72d7"}, "c630cf8a3f4051231e8fb525c9744b0d8fc854c4c8bf4b28bc962c2a": {"sentence": "\u535a\u5f97\u7267\u7f8a\u72ac IS A \u4f2f\u745e\u7267\u7f8a\u72ac", "label": 0, "tree_id": "0", "term": "\u535a\u5f97\u7267\u7f8a\u72ac", "hypernym": "\u4f2f\u745e\u7267\u7f8a\u72ac"}, "ad3227b1acfca3965a06382b0b071a16949d70cc3c5c243651a07cd8": {"sentence": "\u535a\u5f97\u7267\u7f8a\u72ac IS A \u6bd4\u5229\u65f6\u7267\u7f8a\u72ac", "label": 0, "tree_id": "0", "term": "\u535a\u5f97\u7267\u7f8a\u72ac", "hypernym": "\u6bd4\u5229\u65f6\u7267\u7f8a\u72ac"}, "7010460bd65d316e09be806347cf4ff473289246d174073cb352ccfc": {"sentence": "\u535a\u5f97\u7267\u7f8a\u72ac IS A \u8bbe\u5f97\u5170\u7267\u7f8a\u72ac", "label": 0, "tree_id": "0", "term": "\u535a\u5f97\u7267\u7f8a\u72ac", "hypernym": "\u8bbe\u5f97\u5170\u7267\u7f8a\u72ac"}, "01c9bfa08e521cbc961a4c8ff0c8ce6e34cc508419f5f53bb3dd227b": {"sentence": "\u535a\u5f97\u7267\u7f8a\u72ac IS A \u67ef\u5229\u72d7", "label": 0, "tree_id": "0", "term": "\u535a\u5f97\u7267\u7f8a\u72ac", "hypernym": "\u67ef\u5229\u72d7"}, "1c057b80001022dad73c291dc1ef774a5b33937437ff7cab7a49909e": {"sentence": "\u535a\u5f97\u7267\u7f8a\u72ac IS A \u5fb7\u79cd\u7267\u7f8a\u72d7", "label": 0, "tree_id": "0", "term": "\u535a\u5f97\u7267\u7f8a\u72ac", "hypernym": "\u5fb7\u79cd\u7267\u7f8a\u72d7"}, "7f4dff34bec95ecbbe54514efe46052794e07105c04dfcc2b3083f23": {"sentence": "\u535a\u5f97\u7267\u7f8a\u72ac IS A \u739b\u4f26\u7267\u7f8a\u72ac", "label": 0, "tree_id": "0", "term": "\u535a\u5f97\u7267\u7f8a\u72ac", "hypernym": "\u739b\u4f26\u7267\u7f8a\u72ac"}, "ec83828fc797642c1b8d49541257261bc99b939a37218d43035f93a4": {"sentence": "\u535a\u5f97\u7267\u7f8a\u72ac IS A \u5317\u6781\u72ac", "label": 0, "tree_id": "0", "term": "\u535a\u5f97\u7267\u7f8a\u72ac", "hypernym": "\u5317\u6781\u72ac"}, "cd4d09f5fd21d129cc00804a2989366bfbcc9d62bba31c645096b56a": {"sentence": "\u535a\u5f97\u7267\u7f8a\u72ac IS A \u6bd4\u5229\u65f6\u7267\u7f8a\u72d7", "label": 0, "tree_id": "0", "term": "\u535a\u5f97\u7267\u7f8a\u72ac", "hypernym": "\u6bd4\u5229\u65f6\u7267\u7f8a\u72d7"}, "df514e389ff3b088de09223894b1e7c65d0c8d22f03418807dfdb42e": {"sentence": "\u4f2f\u745e\u7267\u7f8a\u72ac IS A \u5f79\u7528\u72ac", "label": 0, "tree_id": "0", "term": "\u4f2f\u745e\u7267\u7f8a\u72ac", "hypernym": "\u5f79\u7528\u72ac"}, "4a642f6bfe125a5b5e7a178fd53fede80457e02623571683e346d7b4": {"sentence": "\u4f2f\u745e\u7267\u7f8a\u72ac IS A \u770b\u5bb6\u72d7", "label": 0, "tree_id": "0", "term": "\u4f2f\u745e\u7267\u7f8a\u72ac", "hypernym": "\u770b\u5bb6\u72d7"}, "ec72bfdd83bbc17b4a5ba28bffa5f2fb5495b37e399cfc1917d6bcb9": {"sentence": "\u4f2f\u745e\u7267\u7f8a\u72ac IS A \u7a81\u53d1\u75c7\u8b66\u793a\u72ac", "label": 0, "tree_id": "0", "term": "\u4f2f\u745e\u7267\u7f8a\u72ac", "hypernym": "\u7a81\u53d1\u75c7\u8b66\u793a\u72ac"}, "d7806a977f874d244bd3f25f57e0d85f16a1e2d4a9dc96572a891ef2": {"sentence": "\u4f2f\u745e\u7267\u7f8a\u72ac IS A \u7231\u65af\u57fa\u6469\u72ac", "label": 0, "tree_id": "0", "term": "\u4f2f\u745e\u7267\u7f8a\u72ac", "hypernym": "\u7231\u65af\u57fa\u6469\u72ac"}, "b2a8e7447d6b31baa296a1725152ccbdabbbaca2b34ed013cb60f7d1": {"sentence": "\u4f2f\u745e\u7267\u7f8a\u72ac IS A \u4e39\u9ea6\u5927\u72d7", "label": 0, "tree_id": "0", "term": "\u4f2f\u745e\u7267\u7f8a\u72ac", "hypernym": "\u4e39\u9ea6\u5927\u72d7"}, "3f84ddb49e02244bda38bb74e0c7ff32b29130e7104dcef8a142dd23": {"sentence": "\u4f2f\u745e\u7267\u7f8a\u72ac IS A \u6597\u725b\u7352\u72ac", "label": 0, "tree_id": "0", "term": "\u4f2f\u745e\u7267\u7f8a\u72ac", "hypernym": "\u6597\u725b\u7352\u72ac"}, "94b631fb0e39c3f347aeb77bf2bca37c2f4dcbfe7093265fd42c591b": {"sentence": "\u4f2f\u745e\u7267\u7f8a\u72ac IS A \u5bfc\u76f2\u72ac", "label": 0, "tree_id": "0", "term": "\u4f2f\u745e\u7267\u7f8a\u72ac", "hypernym": "\u5bfc\u76f2\u72ac"}, "004b0aa78801a7b0193e05dad31468c3bab7ec189acdb26e230b336a": {"sentence": "\u4f2f\u745e\u7267\u7f8a\u72ac IS A \u62f3\u5e08\u72d7", "label": 0, "tree_id": "0", "term": "\u4f2f\u745e\u7267\u7f8a\u72ac", "hypernym": "\u62f3\u5e08\u72d7"}, "72af24cc3a029e0783d25ae0139e994b95f2b922c3937771dfc3295e": {"sentence": "\u4f2f\u745e\u7267\u7f8a\u72ac IS A \u53ed\u5587\u72d7", "label": 0, "tree_id": "0", "term": "\u4f2f\u745e\u7267\u7f8a\u72ac", "hypernym": "\u53ed\u5587\u72d7"}, "8abf62ade3413b4ab24f5fac661372fce16012090a1cdfe78e0e0a10": {"sentence": "\u4f2f\u745e\u7267\u7f8a\u72ac IS A \u5927\u9a6f\u72ac", "label": 0, "tree_id": "0", "term": "\u4f2f\u745e\u7267\u7f8a\u72ac", "hypernym": "\u5927\u9a6f\u72ac"}, "8ab5f60b72ad6c74904de4be31b6f3a03c6242d43bc53351b1dab00b": {"sentence": "\u4f2f\u745e\u7267\u7f8a\u72ac IS A \u8b66\u72ac", "label": 0, "tree_id": "0", "term": "\u4f2f\u745e\u7267\u7f8a\u72ac", "hypernym": "\u8b66\u72ac"}, "13e756e65c106f6fd8aef805e8a46b92bee6f3a96e85eca3e0508a41": {"sentence": "\u4f2f\u745e\u7267\u7f8a\u72ac IS A \u7267\u7f8a\u72ac", "label": 1, "tree_id": "0", "term": "\u4f2f\u745e\u7267\u7f8a\u72ac", "hypernym": "\u7267\u7f8a\u72ac"}, "77e0fdde6bb30af82e1dc3812884edca63111f65bf11c0a9da610dca": {"sentence": "\u4f2f\u745e\u7267\u7f8a\u72ac IS A \u5bfc\u804b\u72ac", "label": 0, "tree_id": "0", "term": "\u4f2f\u745e\u7267\u7f8a\u72ac", "hypernym": "\u5bfc\u804b\u72ac"}, "db727c093952f33e6f663a401b2032ca52ca2dfa2dc4bd8115c20415": {"sentence": "\u4f2f\u745e\u7267\u7f8a\u72ac IS A \u62c9\u96ea\u6a47\u7684\u72d7", "label": 0, "tree_id": "0", "term": "\u4f2f\u745e\u7267\u7f8a\u72ac", "hypernym": "\u62c9\u96ea\u6a47\u7684\u72d7"}, "f2a5c86c80f4bf53770b36bd4420d495b4a9b4cef0cbeeb2013bca4e": {"sentence": "\u4f2f\u745e\u7267\u7f8a\u72ac IS A \u519b\u72ac", "label": 0, "tree_id": "0", "term": "\u4f2f\u745e\u7267\u7f8a\u72ac", "hypernym": "\u519b\u72ac"}, "57a82dfb9749575d276bf472c56d928bc8157d2842537cdbda4b5afc": {"sentence": "\u4f2f\u745e\u7267\u7f8a\u72ac IS A \u6bd4\u5229\u65f6\u79cd\u5c0f\u72d7", "label": 0, "tree_id": "0", "term": "\u4f2f\u745e\u7267\u7f8a\u72ac", "hypernym": "\u6bd4\u5229\u65f6\u79cd\u5c0f\u72d7"}, "5d155a80c44413f4a9120de522f1c5e9ca8ea87c39149ff076157afb": {"sentence": "\u4f2f\u745e\u7267\u7f8a\u72ac IS A \u5bb6\u72ac", "label": 0, "tree_id": "0", "term": "\u4f2f\u745e\u7267\u7f8a\u72ac", "hypernym": "\u5bb6\u72ac"}, "0ca338b487480246d9a24553a172ded4054ce267688f2c5fb9df397c": {"sentence": "\u4f2f\u745e\u7267\u7f8a\u72ac IS A \u767d\u8b66\u72ac", "label": 0, "tree_id": "0", "term": "\u4f2f\u745e\u7267\u7f8a\u72ac", "hypernym": "\u767d\u8b66\u72ac"}, "c8fc8ee961aa200d797b064ae020491e7d40fe5611065228401e2429": {"sentence": "\u4f2f\u745e\u7267\u7f8a\u72ac IS A \u675c\u5bbe\u72ac", "label": 0, "tree_id": "0", "term": "\u4f2f\u745e\u7267\u7f8a\u72ac", "hypernym": "\u675c\u5bbe\u72ac"}, "5f050bc0cb664833b5f3e706bd9a0f6dcec500d578a4cc640e3b82e9": {"sentence": "\u4f2f\u745e\u7267\u7f8a\u72ac IS A \u5c0f\u79cd\u54c1\u820d\u72d7", "label": 0, "tree_id": "0", "term": "\u4f2f\u745e\u7267\u7f8a\u72ac", "hypernym": "\u5c0f\u79cd\u54c1\u820d\u72d7"}, "4e9762ed7b086a0b54882cc4c22c534e640ce554581cef25b5685174": {"sentence": "\u4f2f\u745e\u7267\u7f8a\u72ac IS A \u827e\u82ac\u54c1\u7334\u6897", "label": 0, "tree_id": "0", "term": "\u4f2f\u745e\u7267\u7f8a\u72ac", "hypernym": "\u827e\u82ac\u54c1\u7334\u6897"}, "6acb03305fab6f66364e409d214a3e4df8817c434d9197a383248cbf": {"sentence": "\u4f2f\u745e\u7267\u7f8a\u72ac IS A \u6cd5\u56fd\u53ed\u5587\u72d7", "label": 0, "tree_id": "0", "term": "\u4f2f\u745e\u7267\u7f8a\u72ac", "hypernym": "\u6cd5\u56fd\u53ed\u5587\u72d7"}, "a5d3b0051360890f4c3edac7414760c940de545ff16862661b18071e": {"sentence": "\u4f2f\u745e\u7267\u7f8a\u72ac IS A \u85cf\u7352", "label": 0, "tree_id": "0", "term": "\u4f2f\u745e\u7267\u7f8a\u72ac", "hypernym": "\u85cf\u7352"}, "bfb6a8079eeb175139a69793eee581f318d4c2b33f899affdcff13c7": {"sentence": "\u4f2f\u745e\u7267\u7f8a\u72ac IS A \u7f57\u7279\u97e6\u5c14\u72d7", "label": 0, "tree_id": "0", "term": "\u4f2f\u745e\u7267\u7f8a\u72ac", "hypernym": "\u7f57\u7279\u97e6\u5c14\u72d7"}, "dc9fe43768ec430616ba6881f67013fa44c1a5c7b5ef307c4a21e000": {"sentence": "\u4f2f\u745e\u7267\u7f8a\u72ac IS A \u535a\u5f97\u7267\u7f8a\u72ac", "label": 0, "tree_id": "0", "term": "\u4f2f\u745e\u7267\u7f8a\u72ac", "hypernym": "\u535a\u5f97\u7267\u7f8a\u72ac"}, "0f5f9e2d44ee0be75b18cda259fa7148766efe6662e48d52a096a283": {"sentence": "\u4f2f\u745e\u7267\u7f8a\u72ac IS A \u6bd4\u5229\u65f6\u7267\u7f8a\u72ac", "label": 0, "tree_id": "0", "term": "\u4f2f\u745e\u7267\u7f8a\u72ac", "hypernym": "\u6bd4\u5229\u65f6\u7267\u7f8a\u72ac"}, "c550d194db250cc15c93a2f634fb3527753c73fbcfb6dc4db65a3b4f": {"sentence": "\u4f2f\u745e\u7267\u7f8a\u72ac IS A \u8bbe\u5f97\u5170\u7267\u7f8a\u72ac", "label": 0, "tree_id": "0", "term": "\u4f2f\u745e\u7267\u7f8a\u72ac", "hypernym": "\u8bbe\u5f97\u5170\u7267\u7f8a\u72ac"}, "701c6a3c7bd8468e26a4df5556b117fe4ee08d76c9da4c099091317a": {"sentence": "\u4f2f\u745e\u7267\u7f8a\u72ac IS A \u67ef\u5229\u72d7", "label": 0, "tree_id": "0", "term": "\u4f2f\u745e\u7267\u7f8a\u72ac", "hypernym": "\u67ef\u5229\u72d7"}, "15c15932ec0e7dd537ea2e0145ad2cd75954fe4ae05ed3e79a7a3a4a": {"sentence": "\u4f2f\u745e\u7267\u7f8a\u72ac IS A \u5fb7\u79cd\u7267\u7f8a\u72d7", "label": 0, "tree_id": "0", "term": "\u4f2f\u745e\u7267\u7f8a\u72ac", "hypernym": "\u5fb7\u79cd\u7267\u7f8a\u72d7"}, "5ed33aac9596b3632219b3a40349bf78064edcdf0bef4ef7364ce8d0": {"sentence": "\u4f2f\u745e\u7267\u7f8a\u72ac IS A \u739b\u4f26\u7267\u7f8a\u72ac", "label": 0, "tree_id": "0", "term": "\u4f2f\u745e\u7267\u7f8a\u72ac", "hypernym": "\u739b\u4f26\u7267\u7f8a\u72ac"}, "269f5e1f5802ebdf378adca6d1671c8b336cfbbd9c916c0f87c7d381": {"sentence": "\u4f2f\u745e\u7267\u7f8a\u72ac IS A \u5317\u6781\u72ac", "label": 0, "tree_id": "0", "term": "\u4f2f\u745e\u7267\u7f8a\u72ac", "hypernym": "\u5317\u6781\u72ac"}, "0120355d0e86f36721ac2f7f5bd1013500a1a93dc619334944eed3ed": {"sentence": "\u4f2f\u745e\u7267\u7f8a\u72ac IS A \u6bd4\u5229\u65f6\u7267\u7f8a\u72d7", "label": 0, "tree_id": "0", "term": "\u4f2f\u745e\u7267\u7f8a\u72ac", "hypernym": "\u6bd4\u5229\u65f6\u7267\u7f8a\u72d7"}, "16dc02d6d82273895c2ef70898f3838cf5366cf591d7de8ddc4a591f": {"sentence": "\u6bd4\u5229\u65f6\u7267\u7f8a\u72ac IS A \u5f79\u7528\u72ac", "label": 0, "tree_id": "0", "term": "\u6bd4\u5229\u65f6\u7267\u7f8a\u72ac", "hypernym": "\u5f79\u7528\u72ac"}, "ff5367d89f4655b878ffd918a8c315ca67576ca5f87cd4c189d19f1b": {"sentence": "\u6bd4\u5229\u65f6\u7267\u7f8a\u72ac IS A \u770b\u5bb6\u72d7", "label": 0, "tree_id": "0", "term": "\u6bd4\u5229\u65f6\u7267\u7f8a\u72ac", "hypernym": "\u770b\u5bb6\u72d7"}, "13ecc406c77c7c8243d71022b168f6684296fcdaeb78b2afe9a2f032": {"sentence": "\u6bd4\u5229\u65f6\u7267\u7f8a\u72ac IS A \u7a81\u53d1\u75c7\u8b66\u793a\u72ac", "label": 0, "tree_id": "0", "term": "\u6bd4\u5229\u65f6\u7267\u7f8a\u72ac", "hypernym": "\u7a81\u53d1\u75c7\u8b66\u793a\u72ac"}, "804d3860f558c9c3bb92adc8a44f153a6f43c980870d3f74575dcc9e": {"sentence": "\u6bd4\u5229\u65f6\u7267\u7f8a\u72ac IS A \u7231\u65af\u57fa\u6469\u72ac", "label": 0, "tree_id": "0", "term": "\u6bd4\u5229\u65f6\u7267\u7f8a\u72ac", "hypernym": "\u7231\u65af\u57fa\u6469\u72ac"}, "d31f37adc19a0630cf5efb45b4a1077f8b60d4f5f404cbf6ce6d4151": {"sentence": "\u6bd4\u5229\u65f6\u7267\u7f8a\u72ac IS A \u4e39\u9ea6\u5927\u72d7", "label": 0, "tree_id": "0", "term": "\u6bd4\u5229\u65f6\u7267\u7f8a\u72ac", "hypernym": "\u4e39\u9ea6\u5927\u72d7"}, "eaef7ec0c2b837cf816ee096b490aa7c5bfd2bfdea9634a04c90b972": {"sentence": "\u6bd4\u5229\u65f6\u7267\u7f8a\u72ac IS A \u6597\u725b\u7352\u72ac", "label": 0, "tree_id": "0", "term": "\u6bd4\u5229\u65f6\u7267\u7f8a\u72ac", "hypernym": "\u6597\u725b\u7352\u72ac"}, "4ac109cda5b735cdcfeb94fbca8301de278c9bcb9a15bf607a108af3": {"sentence": "\u6bd4\u5229\u65f6\u7267\u7f8a\u72ac IS A \u5bfc\u76f2\u72ac", "label": 0, "tree_id": "0", "term": "\u6bd4\u5229\u65f6\u7267\u7f8a\u72ac", "hypernym": "\u5bfc\u76f2\u72ac"}, "5a3fcdeba492446a57318ea532bf2dc77fd338a5840e5536475643ea": {"sentence": "\u6bd4\u5229\u65f6\u7267\u7f8a\u72ac IS A \u62f3\u5e08\u72d7", "label": 0, "tree_id": "0", "term": "\u6bd4\u5229\u65f6\u7267\u7f8a\u72ac", "hypernym": "\u62f3\u5e08\u72d7"}, "b8087d56b3b7f22b2d89997f4728da9b48d101c92603bd8ae095b7a3": {"sentence": "\u6bd4\u5229\u65f6\u7267\u7f8a\u72ac IS A \u53ed\u5587\u72d7", "label": 0, "tree_id": "0", "term": "\u6bd4\u5229\u65f6\u7267\u7f8a\u72ac", "hypernym": "\u53ed\u5587\u72d7"}, "16e52d42cfd8c07f43919f38177e66ddf6f1fdc21e2c6eb29e6c8525": {"sentence": "\u6bd4\u5229\u65f6\u7267\u7f8a\u72ac IS A \u5927\u9a6f\u72ac", "label": 0, "tree_id": "0", "term": "\u6bd4\u5229\u65f6\u7267\u7f8a\u72ac", "hypernym": "\u5927\u9a6f\u72ac"}, "65326bda27e02520d7a83b354fb4fa713100a67b0ea562e6e21e6264": {"sentence": "\u6bd4\u5229\u65f6\u7267\u7f8a\u72ac IS A \u8b66\u72ac", "label": 0, "tree_id": "0", "term": "\u6bd4\u5229\u65f6\u7267\u7f8a\u72ac", "hypernym": "\u8b66\u72ac"}, "5660b6de43be61654f90afeaa5c96b78af54af370af8ceb623d03c60": {"sentence": "\u6bd4\u5229\u65f6\u7267\u7f8a\u72ac IS A \u7267\u7f8a\u72ac", "label": 1, "tree_id": "0", "term": "\u6bd4\u5229\u65f6\u7267\u7f8a\u72ac", "hypernym": "\u7267\u7f8a\u72ac"}, "5db7da15d8d14e9a9440bc999a9700b1b22bb87e0ccee80ab6cdbce5": {"sentence": "\u6bd4\u5229\u65f6\u7267\u7f8a\u72ac IS A \u5bfc\u804b\u72ac", "label": 0, "tree_id": "0", "term": "\u6bd4\u5229\u65f6\u7267\u7f8a\u72ac", "hypernym": "\u5bfc\u804b\u72ac"}, "fd9dd678455dce43193365e8e60b4ecb75dec7d16f7073c7c55b1721": {"sentence": "\u6bd4\u5229\u65f6\u7267\u7f8a\u72ac IS A \u62c9\u96ea\u6a47\u7684\u72d7", "label": 0, "tree_id": "0", "term": "\u6bd4\u5229\u65f6\u7267\u7f8a\u72ac", "hypernym": "\u62c9\u96ea\u6a47\u7684\u72d7"}, "f096d96251434d991ae22e67bde1a380fece47d361535c828c8e5b16": {"sentence": "\u6bd4\u5229\u65f6\u7267\u7f8a\u72ac IS A \u519b\u72ac", "label": 0, "tree_id": "0", "term": "\u6bd4\u5229\u65f6\u7267\u7f8a\u72ac", "hypernym": "\u519b\u72ac"}, "8bb917a5b75e6e28312c7fc377ae2e6beb957f8f05b7029b5c0599a9": {"sentence": "\u6bd4\u5229\u65f6\u7267\u7f8a\u72ac IS A \u6bd4\u5229\u65f6\u79cd\u5c0f\u72d7", "label": 0, "tree_id": "0", "term": "\u6bd4\u5229\u65f6\u7267\u7f8a\u72ac", "hypernym": "\u6bd4\u5229\u65f6\u79cd\u5c0f\u72d7"}, "ba93292b1739f4193ad3c48ee4c9be9669d61964f050782c53220181": {"sentence": "\u6bd4\u5229\u65f6\u7267\u7f8a\u72ac IS A \u5bb6\u72ac", "label": 0, "tree_id": "0", "term": "\u6bd4\u5229\u65f6\u7267\u7f8a\u72ac", "hypernym": "\u5bb6\u72ac"}, "5c561540c09a07b81ac7f5e4315b3377e2eae984ac8020aad127e550": {"sentence": "\u6bd4\u5229\u65f6\u7267\u7f8a\u72ac IS A \u767d\u8b66\u72ac", "label": 0, "tree_id": "0", "term": "\u6bd4\u5229\u65f6\u7267\u7f8a\u72ac", "hypernym": "\u767d\u8b66\u72ac"}, "2748c4f21ca5d1b35e9d3766c4e1e2f80c4cb3a0caecbbfeada837a2": {"sentence": "\u6bd4\u5229\u65f6\u7267\u7f8a\u72ac IS A \u675c\u5bbe\u72ac", "label": 0, "tree_id": "0", "term": "\u6bd4\u5229\u65f6\u7267\u7f8a\u72ac", "hypernym": "\u675c\u5bbe\u72ac"}, "8a46a57c6afcc574ccb24cbfda3ec509b41094e02ad92b2a67bb7099": {"sentence": "\u6bd4\u5229\u65f6\u7267\u7f8a\u72ac IS A \u5c0f\u79cd\u54c1\u820d\u72d7", "label": 0, "tree_id": "0", "term": "\u6bd4\u5229\u65f6\u7267\u7f8a\u72ac", "hypernym": "\u5c0f\u79cd\u54c1\u820d\u72d7"}, "b3c9bd917628514487196da61c81c6651229dd6bda06438119eadf64": {"sentence": "\u6bd4\u5229\u65f6\u7267\u7f8a\u72ac IS A \u827e\u82ac\u54c1\u7334\u6897", "label": 0, "tree_id": "0", "term": "\u6bd4\u5229\u65f6\u7267\u7f8a\u72ac", "hypernym": "\u827e\u82ac\u54c1\u7334\u6897"}, "fa54e1ecd6618f9f90e7c121ce0af7179c303e5e8fa306b2bf37eddc": {"sentence": "\u6bd4\u5229\u65f6\u7267\u7f8a\u72ac IS A \u6cd5\u56fd\u53ed\u5587\u72d7", "label": 0, "tree_id": "0", "term": "\u6bd4\u5229\u65f6\u7267\u7f8a\u72ac", "hypernym": "\u6cd5\u56fd\u53ed\u5587\u72d7"}, "5e37946cfbb27d25dc66f452c0a585d2dd61e3d1655209fbe2eb7f19": {"sentence": "\u6bd4\u5229\u65f6\u7267\u7f8a\u72ac IS A \u85cf\u7352", "label": 0, "tree_id": "0", "term": "\u6bd4\u5229\u65f6\u7267\u7f8a\u72ac", "hypernym": "\u85cf\u7352"}, "2bc9973c091eb67e07cee0d31cd0fa395648fac66030da1719a46941": {"sentence": "\u6bd4\u5229\u65f6\u7267\u7f8a\u72ac IS A \u7f57\u7279\u97e6\u5c14\u72d7", "label": 0, "tree_id": "0", "term": "\u6bd4\u5229\u65f6\u7267\u7f8a\u72ac", "hypernym": "\u7f57\u7279\u97e6\u5c14\u72d7"}, "b6a7d53d60faa64d296c817e647fc6eda98c54ab0dd315291e81b59d": {"sentence": "\u6bd4\u5229\u65f6\u7267\u7f8a\u72ac IS A \u535a\u5f97\u7267\u7f8a\u72ac", "label": 0, "tree_id": "0", "term": "\u6bd4\u5229\u65f6\u7267\u7f8a\u72ac", "hypernym": "\u535a\u5f97\u7267\u7f8a\u72ac"}, "3bfc6be3adb81d9eec5ce09725696fb50fd37723db6c0e6256fe573b": {"sentence": "\u6bd4\u5229\u65f6\u7267\u7f8a\u72ac IS A \u4f2f\u745e\u7267\u7f8a\u72ac", "label": 0, "tree_id": "0", "term": "\u6bd4\u5229\u65f6\u7267\u7f8a\u72ac", "hypernym": "\u4f2f\u745e\u7267\u7f8a\u72ac"}, "9da58e1c2005b194e8e9406d17ff00a621ccf88d85d9a834e8d6165e": {"sentence": "\u6bd4\u5229\u65f6\u7267\u7f8a\u72ac IS A \u8bbe\u5f97\u5170\u7267\u7f8a\u72ac", "label": 0, "tree_id": "0", "term": "\u6bd4\u5229\u65f6\u7267\u7f8a\u72ac", "hypernym": "\u8bbe\u5f97\u5170\u7267\u7f8a\u72ac"}, "60006cac986361b9583ac253caf2b7530725753fb55fd2d505f5cf22": {"sentence": "\u6bd4\u5229\u65f6\u7267\u7f8a\u72ac IS A \u67ef\u5229\u72d7", "label": 0, "tree_id": "0", "term": "\u6bd4\u5229\u65f6\u7267\u7f8a\u72ac", "hypernym": "\u67ef\u5229\u72d7"}, "0739f7ade0854acdd5beae7d09f609a6f4df0191ceb141d02997ba16": {"sentence": "\u6bd4\u5229\u65f6\u7267\u7f8a\u72ac IS A \u5fb7\u79cd\u7267\u7f8a\u72d7", "label": 0, "tree_id": "0", "term": "\u6bd4\u5229\u65f6\u7267\u7f8a\u72ac", "hypernym": "\u5fb7\u79cd\u7267\u7f8a\u72d7"}, "8625a9dd5b95a51e79438cb80d95a32c402adc0c096dcf66acba04f5": {"sentence": "\u6bd4\u5229\u65f6\u7267\u7f8a\u72ac IS A \u739b\u4f26\u7267\u7f8a\u72ac", "label": 0, "tree_id": "0", "term": "\u6bd4\u5229\u65f6\u7267\u7f8a\u72ac", "hypernym": "\u739b\u4f26\u7267\u7f8a\u72ac"}, "7cb37af203becde2322cd709706866e88fcea33345519a9a882c7e01": {"sentence": "\u6bd4\u5229\u65f6\u7267\u7f8a\u72ac IS A \u5317\u6781\u72ac", "label": 0, "tree_id": "0", "term": "\u6bd4\u5229\u65f6\u7267\u7f8a\u72ac", "hypernym": "\u5317\u6781\u72ac"}, "7b190cdf9c4b3bb52adde95c6d7675a122d106b437d1888b5c31be05": {"sentence": "\u6bd4\u5229\u65f6\u7267\u7f8a\u72ac IS A \u6bd4\u5229\u65f6\u7267\u7f8a\u72d7", "label": 0, "tree_id": "0", "term": "\u6bd4\u5229\u65f6\u7267\u7f8a\u72ac", "hypernym": "\u6bd4\u5229\u65f6\u7267\u7f8a\u72d7"}, "9b300287c645edf2c0ea6affb71df4f5f62a1530475fa79ee61de46b": {"sentence": "\u8bbe\u5f97\u5170\u7267\u7f8a\u72ac IS A \u5f79\u7528\u72ac", "label": 0, "tree_id": "0", "term": "\u8bbe\u5f97\u5170\u7267\u7f8a\u72ac", "hypernym": "\u5f79\u7528\u72ac"}, "e79f9d8a60e155cbda5389eca71219dc4d40dbead16edc957283f10d": {"sentence": "\u8bbe\u5f97\u5170\u7267\u7f8a\u72ac IS A \u770b\u5bb6\u72d7", "label": 0, "tree_id": "0", "term": "\u8bbe\u5f97\u5170\u7267\u7f8a\u72ac", "hypernym": "\u770b\u5bb6\u72d7"}, "7882724209937596ac05ce406c63f10516a9a2a15f9560070a25b23e": {"sentence": "\u8bbe\u5f97\u5170\u7267\u7f8a\u72ac IS A \u7a81\u53d1\u75c7\u8b66\u793a\u72ac", "label": 0, "tree_id": "0", "term": "\u8bbe\u5f97\u5170\u7267\u7f8a\u72ac", "hypernym": "\u7a81\u53d1\u75c7\u8b66\u793a\u72ac"}, "a9026356e326aa2e2721e15010854c18a32e29ec3217b8a7556910d0": {"sentence": "\u8bbe\u5f97\u5170\u7267\u7f8a\u72ac IS A \u7231\u65af\u57fa\u6469\u72ac", "label": 0, "tree_id": "0", "term": "\u8bbe\u5f97\u5170\u7267\u7f8a\u72ac", "hypernym": "\u7231\u65af\u57fa\u6469\u72ac"}, "17c90a635d37f86fc18386916961da79ccabd64a9b88fe256db85e98": {"sentence": "\u8bbe\u5f97\u5170\u7267\u7f8a\u72ac IS A \u4e39\u9ea6\u5927\u72d7", "label": 0, "tree_id": "0", "term": "\u8bbe\u5f97\u5170\u7267\u7f8a\u72ac", "hypernym": "\u4e39\u9ea6\u5927\u72d7"}, "cb20e68e32030ad39dce4fbf637b50b6f73429999f8a8357e630000f": {"sentence": "\u8bbe\u5f97\u5170\u7267\u7f8a\u72ac IS A \u6597\u725b\u7352\u72ac", "label": 0, "tree_id": "0", "term": "\u8bbe\u5f97\u5170\u7267\u7f8a\u72ac", "hypernym": "\u6597\u725b\u7352\u72ac"}, "647da299c0592b91f814f8fbac2c040adbdf42626afb9553252f585e": {"sentence": "\u8bbe\u5f97\u5170\u7267\u7f8a\u72ac IS A \u5bfc\u76f2\u72ac", "label": 0, "tree_id": "0", "term": "\u8bbe\u5f97\u5170\u7267\u7f8a\u72ac", "hypernym": "\u5bfc\u76f2\u72ac"}, "e42cf23b4a0fc55e46344f3c842daa23d54ad81fb53bef314c23ffa8": {"sentence": "\u8bbe\u5f97\u5170\u7267\u7f8a\u72ac IS A \u62f3\u5e08\u72d7", "label": 0, "tree_id": "0", "term": "\u8bbe\u5f97\u5170\u7267\u7f8a\u72ac", "hypernym": "\u62f3\u5e08\u72d7"}, "28bfb86683faa0610332f842643b731c90432f1779c1d76bc4f664ee": {"sentence": "\u8bbe\u5f97\u5170\u7267\u7f8a\u72ac IS A \u53ed\u5587\u72d7", "label": 0, "tree_id": "0", "term": "\u8bbe\u5f97\u5170\u7267\u7f8a\u72ac", "hypernym": "\u53ed\u5587\u72d7"}, "50785d1a54efae025d93603ef81d82fd31798970cc6b8a1f0168268f": {"sentence": "\u8bbe\u5f97\u5170\u7267\u7f8a\u72ac IS A \u5927\u9a6f\u72ac", "label": 0, "tree_id": "0", "term": "\u8bbe\u5f97\u5170\u7267\u7f8a\u72ac", "hypernym": "\u5927\u9a6f\u72ac"}, "80563c8e04770f50e432134c8dc051fceb4dd70e0401010491444664": {"sentence": "\u8bbe\u5f97\u5170\u7267\u7f8a\u72ac IS A \u8b66\u72ac", "label": 0, "tree_id": "0", "term": "\u8bbe\u5f97\u5170\u7267\u7f8a\u72ac", "hypernym": "\u8b66\u72ac"}, "1b392a819d45a1039fe86f3ce596f31099ca629ca2aaa29953e48c01": {"sentence": "\u8bbe\u5f97\u5170\u7267\u7f8a\u72ac IS A \u7267\u7f8a\u72ac", "label": 1, "tree_id": "0", "term": "\u8bbe\u5f97\u5170\u7267\u7f8a\u72ac", "hypernym": "\u7267\u7f8a\u72ac"}, "0f2398b1af573fdfbc36554ff1154d8221d71f32ad360ac424092381": {"sentence": "\u8bbe\u5f97\u5170\u7267\u7f8a\u72ac IS A \u5bfc\u804b\u72ac", "label": 0, "tree_id": "0", "term": "\u8bbe\u5f97\u5170\u7267\u7f8a\u72ac", "hypernym": "\u5bfc\u804b\u72ac"}, "1eb7426fb1805750d42b9b657e3460bce16ce09fe367e161c537ee45": {"sentence": "\u8bbe\u5f97\u5170\u7267\u7f8a\u72ac IS A \u62c9\u96ea\u6a47\u7684\u72d7", "label": 0, "tree_id": "0", "term": "\u8bbe\u5f97\u5170\u7267\u7f8a\u72ac", "hypernym": "\u62c9\u96ea\u6a47\u7684\u72d7"}, "2e4fc76c1b111ebf75518ef479eba7e272b78873680ee863a209a568": {"sentence": "\u8bbe\u5f97\u5170\u7267\u7f8a\u72ac IS A \u519b\u72ac", "label": 0, "tree_id": "0", "term": "\u8bbe\u5f97\u5170\u7267\u7f8a\u72ac", "hypernym": "\u519b\u72ac"}, "981bae0904607c549f5f7c0487376e63987055e058bb44ee77254bd1": {"sentence": "\u8bbe\u5f97\u5170\u7267\u7f8a\u72ac IS A \u6bd4\u5229\u65f6\u79cd\u5c0f\u72d7", "label": 0, "tree_id": "0", "term": "\u8bbe\u5f97\u5170\u7267\u7f8a\u72ac", "hypernym": "\u6bd4\u5229\u65f6\u79cd\u5c0f\u72d7"}, "13b4a6192fa41f138a1aaaf3f39f3f867a954b435264503b012b52f8": {"sentence": "\u8bbe\u5f97\u5170\u7267\u7f8a\u72ac IS A \u5bb6\u72ac", "label": 0, "tree_id": "0", "term": "\u8bbe\u5f97\u5170\u7267\u7f8a\u72ac", "hypernym": "\u5bb6\u72ac"}, "fc72e759988e6afbebf6076a5db4aa64172312499db00ea7e9ed796d": {"sentence": "\u8bbe\u5f97\u5170\u7267\u7f8a\u72ac IS A \u767d\u8b66\u72ac", "label": 0, "tree_id": "0", "term": "\u8bbe\u5f97\u5170\u7267\u7f8a\u72ac", "hypernym": "\u767d\u8b66\u72ac"}, "73f14089f9257f8b9b535187e98c8b9edb5a7f6ac1a1973a453604c0": {"sentence": "\u8bbe\u5f97\u5170\u7267\u7f8a\u72ac IS A \u675c\u5bbe\u72ac", "label": 0, "tree_id": "0", "term": "\u8bbe\u5f97\u5170\u7267\u7f8a\u72ac", "hypernym": "\u675c\u5bbe\u72ac"}, "959e8fb6d77130d12ed96d01511c2aebe8c1771dae054620aebbe9d4": {"sentence": "\u8bbe\u5f97\u5170\u7267\u7f8a\u72ac IS A \u5c0f\u79cd\u54c1\u820d\u72d7", "label": 0, "tree_id": "0", "term": "\u8bbe\u5f97\u5170\u7267\u7f8a\u72ac", "hypernym": "\u5c0f\u79cd\u54c1\u820d\u72d7"}, "a514414381cd1656f4c933fca90330090be0dce2e249ed4d04e15a52": {"sentence": "\u8bbe\u5f97\u5170\u7267\u7f8a\u72ac IS A \u827e\u82ac\u54c1\u7334\u6897", "label": 0, "tree_id": "0", "term": "\u8bbe\u5f97\u5170\u7267\u7f8a\u72ac", "hypernym": "\u827e\u82ac\u54c1\u7334\u6897"}, "91bbaff3089ed0ffbb1b3a349aa14403777dc60b72dfa31adbf122ae": {"sentence": "\u8bbe\u5f97\u5170\u7267\u7f8a\u72ac IS A \u6cd5\u56fd\u53ed\u5587\u72d7", "label": 0, "tree_id": "0", "term": "\u8bbe\u5f97\u5170\u7267\u7f8a\u72ac", "hypernym": "\u6cd5\u56fd\u53ed\u5587\u72d7"}, "4b2ec3c28b7ebc401e09bd5dcb42000214203e729f410af1a3be6593": {"sentence": "\u8bbe\u5f97\u5170\u7267\u7f8a\u72ac IS A \u85cf\u7352", "label": 0, "tree_id": "0", "term": "\u8bbe\u5f97\u5170\u7267\u7f8a\u72ac", "hypernym": "\u85cf\u7352"}, "c758424059efcf62301562640d5960f966d0b245c269eed010193ec8": {"sentence": "\u8bbe\u5f97\u5170\u7267\u7f8a\u72ac IS A \u7f57\u7279\u97e6\u5c14\u72d7", "label": 0, "tree_id": "0", "term": "\u8bbe\u5f97\u5170\u7267\u7f8a\u72ac", "hypernym": "\u7f57\u7279\u97e6\u5c14\u72d7"}, "b6114b51251635f766c34d8640cd2f34cebd49f491763fc47208df92": {"sentence": "\u8bbe\u5f97\u5170\u7267\u7f8a\u72ac IS A \u535a\u5f97\u7267\u7f8a\u72ac", "label": 0, "tree_id": "0", "term": "\u8bbe\u5f97\u5170\u7267\u7f8a\u72ac", "hypernym": "\u535a\u5f97\u7267\u7f8a\u72ac"}, "5522f5f4fa7908961c56216b1c954368e81a89fc1a87e73a2c890af8": {"sentence": "\u8bbe\u5f97\u5170\u7267\u7f8a\u72ac IS A \u4f2f\u745e\u7267\u7f8a\u72ac", "label": 0, "tree_id": "0", "term": "\u8bbe\u5f97\u5170\u7267\u7f8a\u72ac", "hypernym": "\u4f2f\u745e\u7267\u7f8a\u72ac"}, "9af2a3c7f4b9d4e46937ce2d7f7aceb8cea668cb70a82ceaa7e071d8": {"sentence": "\u8bbe\u5f97\u5170\u7267\u7f8a\u72ac IS A \u6bd4\u5229\u65f6\u7267\u7f8a\u72ac", "label": 0, "tree_id": "0", "term": "\u8bbe\u5f97\u5170\u7267\u7f8a\u72ac", "hypernym": "\u6bd4\u5229\u65f6\u7267\u7f8a\u72ac"}, "5a048fd66a4d84cf46b2bb907a16e85ff2f4345ca570ac518fb33b13": {"sentence": "\u8bbe\u5f97\u5170\u7267\u7f8a\u72ac IS A \u67ef\u5229\u72d7", "label": 0, "tree_id": "0", "term": "\u8bbe\u5f97\u5170\u7267\u7f8a\u72ac", "hypernym": "\u67ef\u5229\u72d7"}, "7dc5c7df664161165d01e0dac0cc02f7d542670ddae7f19ad066faa9": {"sentence": "\u8bbe\u5f97\u5170\u7267\u7f8a\u72ac IS A \u5fb7\u79cd\u7267\u7f8a\u72d7", "label": 0, "tree_id": "0", "term": "\u8bbe\u5f97\u5170\u7267\u7f8a\u72ac", "hypernym": "\u5fb7\u79cd\u7267\u7f8a\u72d7"}, "17dd94165e1f05f8f7d176b581ef3049d75c949ef3460391e4aed69a": {"sentence": "\u8bbe\u5f97\u5170\u7267\u7f8a\u72ac IS A \u739b\u4f26\u7267\u7f8a\u72ac", "label": 0, "tree_id": "0", "term": "\u8bbe\u5f97\u5170\u7267\u7f8a\u72ac", "hypernym": "\u739b\u4f26\u7267\u7f8a\u72ac"}, "a6c0ab7848f84a991f5ff5fb77733bbed39bad93d223fe3389fc5da7": {"sentence": "\u8bbe\u5f97\u5170\u7267\u7f8a\u72ac IS A \u5317\u6781\u72ac", "label": 0, "tree_id": "0", "term": "\u8bbe\u5f97\u5170\u7267\u7f8a\u72ac", "hypernym": "\u5317\u6781\u72ac"}, "2bc95932635343602de20ba7e3bf20359e3484ac16add8997b8eb208": {"sentence": "\u8bbe\u5f97\u5170\u7267\u7f8a\u72ac IS A \u6bd4\u5229\u65f6\u7267\u7f8a\u72d7", "label": 0, "tree_id": "0", "term": "\u8bbe\u5f97\u5170\u7267\u7f8a\u72ac", "hypernym": "\u6bd4\u5229\u65f6\u7267\u7f8a\u72d7"}, "4dbebfda070232dfdd8f22583ed50dc6d7f606310572d7ca5f2d990d": {"sentence": "\u67ef\u5229\u72d7 IS A \u5f79\u7528\u72ac", "label": 0, "tree_id": "0", "term": "\u67ef\u5229\u72d7", "hypernym": "\u5f79\u7528\u72ac"}, "b5788d7662f3cc038cc798048cff37c4ff404fe38bc7815b3fe5d4a4": {"sentence": "\u67ef\u5229\u72d7 IS A \u770b\u5bb6\u72d7", "label": 0, "tree_id": "0", "term": "\u67ef\u5229\u72d7", "hypernym": "\u770b\u5bb6\u72d7"}, "5158ab7e5e7916b3a1b8144f7bcf42d3dc8217b0dd00f767db9954bf": {"sentence": "\u67ef\u5229\u72d7 IS A \u7a81\u53d1\u75c7\u8b66\u793a\u72ac", "label": 0, "tree_id": "0", "term": "\u67ef\u5229\u72d7", "hypernym": "\u7a81\u53d1\u75c7\u8b66\u793a\u72ac"}, "6fe67839349e675f1c26324b810cdbf5c6c94af30d7d46b84888aa25": {"sentence": "\u67ef\u5229\u72d7 IS A \u7231\u65af\u57fa\u6469\u72ac", "label": 0, "tree_id": "0", "term": "\u67ef\u5229\u72d7", "hypernym": "\u7231\u65af\u57fa\u6469\u72ac"}, "e3a102a5a695bf73baf6c9c7e3b4c334eb04a2b9716ea9edc0984a11": {"sentence": "\u67ef\u5229\u72d7 IS A \u4e39\u9ea6\u5927\u72d7", "label": 0, "tree_id": "0", "term": "\u67ef\u5229\u72d7", "hypernym": "\u4e39\u9ea6\u5927\u72d7"}, "1e37c0aee5d746b817e996e90a595bc3df045ae7b441105a3b429dc4": {"sentence": "\u67ef\u5229\u72d7 IS A \u6597\u725b\u7352\u72ac", "label": 0, "tree_id": "0", "term": "\u67ef\u5229\u72d7", "hypernym": "\u6597\u725b\u7352\u72ac"}, "261a2a35f60c19fcf629228594e7d76edf36fac9957450df575b55e9": {"sentence": "\u67ef\u5229\u72d7 IS A \u5bfc\u76f2\u72ac", "label": 0, "tree_id": "0", "term": "\u67ef\u5229\u72d7", "hypernym": "\u5bfc\u76f2\u72ac"}, "41ca1027fb535be2a51b58d5c398b55ab299edc7508d5a66398594cf": {"sentence": "\u67ef\u5229\u72d7 IS A \u62f3\u5e08\u72d7", "label": 0, "tree_id": "0", "term": "\u67ef\u5229\u72d7", "hypernym": "\u62f3\u5e08\u72d7"}, "2526d9f69203f794453d4bf068693fe938af1667e99ad1a53d7dd3f1": {"sentence": "\u67ef\u5229\u72d7 IS A \u53ed\u5587\u72d7", "label": 0, "tree_id": "0", "term": "\u67ef\u5229\u72d7", "hypernym": "\u53ed\u5587\u72d7"}, "e75ecf765ded653d1662f02289a2179388bfa3316ebf2d0276739315": {"sentence": "\u67ef\u5229\u72d7 IS A \u5927\u9a6f\u72ac", "label": 0, "tree_id": "0", "term": "\u67ef\u5229\u72d7", "hypernym": "\u5927\u9a6f\u72ac"}, "c18869403198ac9350352d14b5607a979934bea13ab738cd29d4b3f6": {"sentence": "\u67ef\u5229\u72d7 IS A \u8b66\u72ac", "label": 0, "tree_id": "0", "term": "\u67ef\u5229\u72d7", "hypernym": "\u8b66\u72ac"}, "a63000b3c2f97765c559847a1841cc4e4e3b58b0fcea65ee83becfd5": {"sentence": "\u67ef\u5229\u72d7 IS A \u7267\u7f8a\u72ac", "label": 1, "tree_id": "0", "term": "\u67ef\u5229\u72d7", "hypernym": "\u7267\u7f8a\u72ac"}, "9a6b5f4d207310c6bfafcd5a9fea98ac6cb8c5b684cce6d80d9c3488": {"sentence": "\u67ef\u5229\u72d7 IS A \u5bfc\u804b\u72ac", "label": 0, "tree_id": "0", "term": "\u67ef\u5229\u72d7", "hypernym": "\u5bfc\u804b\u72ac"}, "a84bd73f4d03ae0c4f7a578bdf25aea8d982a8fe4a6d4b1ea72c6fd7": {"sentence": "\u67ef\u5229\u72d7 IS A \u62c9\u96ea\u6a47\u7684\u72d7", "label": 0, "tree_id": "0", "term": "\u67ef\u5229\u72d7", "hypernym": "\u62c9\u96ea\u6a47\u7684\u72d7"}, "1c4cc4f6bb10b8a0f216b036924ac645f4652537fa65f2ecc1253275": {"sentence": "\u67ef\u5229\u72d7 IS A \u519b\u72ac", "label": 0, "tree_id": "0", "term": "\u67ef\u5229\u72d7", "hypernym": "\u519b\u72ac"}, "ca9959ca215f1f0b3986d5233dbad1598c1e38e2ade642035df8f10f": {"sentence": "\u67ef\u5229\u72d7 IS A \u6bd4\u5229\u65f6\u79cd\u5c0f\u72d7", "label": 0, "tree_id": "0", "term": "\u67ef\u5229\u72d7", "hypernym": "\u6bd4\u5229\u65f6\u79cd\u5c0f\u72d7"}, "e2becb5f26a3f999b2b0f168dec66eea8d5f7a4fae92b4c0e8228f01": {"sentence": "\u67ef\u5229\u72d7 IS A \u5bb6\u72ac", "label": 0, "tree_id": "0", "term": "\u67ef\u5229\u72d7", "hypernym": "\u5bb6\u72ac"}, "e8dc144698e314a2c2e362d7d98da130f097c88ab1a6aa9fcdc46293": {"sentence": "\u67ef\u5229\u72d7 IS A \u767d\u8b66\u72ac", "label": 0, "tree_id": "0", "term": "\u67ef\u5229\u72d7", "hypernym": "\u767d\u8b66\u72ac"}, "6ab8a72080f48909ac6320896e2bb2342f85e8ea645d593295b1088a": {"sentence": "\u67ef\u5229\u72d7 IS A \u675c\u5bbe\u72ac", "label": 0, "tree_id": "0", "term": "\u67ef\u5229\u72d7", "hypernym": "\u675c\u5bbe\u72ac"}, "095c9460c564aa43db86318b4e5761682f4664b744f321824f07365d": {"sentence": "\u67ef\u5229\u72d7 IS A \u5c0f\u79cd\u54c1\u820d\u72d7", "label": 0, "tree_id": "0", "term": "\u67ef\u5229\u72d7", "hypernym": "\u5c0f\u79cd\u54c1\u820d\u72d7"}, "c5e7d15e8a6d81375d532e8e000369feb17951349c9a54186f1820c4": {"sentence": "\u67ef\u5229\u72d7 IS A \u827e\u82ac\u54c1\u7334\u6897", "label": 0, "tree_id": "0", "term": "\u67ef\u5229\u72d7", "hypernym": "\u827e\u82ac\u54c1\u7334\u6897"}, "de1504128bc840a9648b095c8f2cff3e72794ce2c6413b4fb1d5ed3f": {"sentence": "\u67ef\u5229\u72d7 IS A \u6cd5\u56fd\u53ed\u5587\u72d7", "label": 0, "tree_id": "0", "term": "\u67ef\u5229\u72d7", "hypernym": "\u6cd5\u56fd\u53ed\u5587\u72d7"}, "1dc93967851a75adaf803eefb7acf369397dd0dc90fb30ef84be9d5b": {"sentence": "\u67ef\u5229\u72d7 IS A \u85cf\u7352", "label": 0, "tree_id": "0", "term": "\u67ef\u5229\u72d7", "hypernym": "\u85cf\u7352"}, "114fbb1d84f5319ac7fc1c394f27589d47828366e52810f0e093cacf": {"sentence": "\u67ef\u5229\u72d7 IS A \u7f57\u7279\u97e6\u5c14\u72d7", "label": 0, "tree_id": "0", "term": "\u67ef\u5229\u72d7", "hypernym": "\u7f57\u7279\u97e6\u5c14\u72d7"}, "eeaf64672c50389c3ef0173706809b9c7d993d555358b21767db3c6e": {"sentence": "\u67ef\u5229\u72d7 IS A \u535a\u5f97\u7267\u7f8a\u72ac", "label": 0, "tree_id": "0", "term": "\u67ef\u5229\u72d7", "hypernym": "\u535a\u5f97\u7267\u7f8a\u72ac"}, "87683c2f28aebae9f8e750cd9fdadd2d5263a4006b0c066e518bb854": {"sentence": "\u67ef\u5229\u72d7 IS A \u4f2f\u745e\u7267\u7f8a\u72ac", "label": 0, "tree_id": "0", "term": "\u67ef\u5229\u72d7", "hypernym": "\u4f2f\u745e\u7267\u7f8a\u72ac"}, "18f51ec4ed16686dbade892f895b1bdefb6cacc911954c6fa0def5d0": {"sentence": "\u67ef\u5229\u72d7 IS A \u6bd4\u5229\u65f6\u7267\u7f8a\u72ac", "label": 0, "tree_id": "0", "term": "\u67ef\u5229\u72d7", "hypernym": "\u6bd4\u5229\u65f6\u7267\u7f8a\u72ac"}, "b76f489556ab5fa493fbdc6d6ab4f3fb593c0651e80f219b98bbbf21": {"sentence": "\u67ef\u5229\u72d7 IS A \u8bbe\u5f97\u5170\u7267\u7f8a\u72ac", "label": 0, "tree_id": "0", "term": "\u67ef\u5229\u72d7", "hypernym": "\u8bbe\u5f97\u5170\u7267\u7f8a\u72ac"}, "9d078c3d94af550297a83313aba2c237790cb60611b1fb7ce5c012ef": {"sentence": "\u67ef\u5229\u72d7 IS A \u5fb7\u79cd\u7267\u7f8a\u72d7", "label": 0, "tree_id": "0", "term": "\u67ef\u5229\u72d7", "hypernym": "\u5fb7\u79cd\u7267\u7f8a\u72d7"}, "ab4fb62511582496535dcde936a6e01fd32b6b5b14cce4c7b2b8a496": {"sentence": "\u67ef\u5229\u72d7 IS A \u739b\u4f26\u7267\u7f8a\u72ac", "label": 0, "tree_id": "0", "term": "\u67ef\u5229\u72d7", "hypernym": "\u739b\u4f26\u7267\u7f8a\u72ac"}, "656ac0cc05557a934adb5675c7bae88e14ed987cf1fc559151a49a90": {"sentence": "\u67ef\u5229\u72d7 IS A \u5317\u6781\u72ac", "label": 0, "tree_id": "0", "term": "\u67ef\u5229\u72d7", "hypernym": "\u5317\u6781\u72ac"}, "1c25e3b17e63bbc9912a92e0a2ddf8725fb491f5a04928a9fba3f75c": {"sentence": "\u67ef\u5229\u72d7 IS A \u6bd4\u5229\u65f6\u7267\u7f8a\u72d7", "label": 0, "tree_id": "0", "term": "\u67ef\u5229\u72d7", "hypernym": "\u6bd4\u5229\u65f6\u7267\u7f8a\u72d7"}, "0324a50697f97d56b98517241d06a7be8c722a60880eea72a20cbd9e": {"sentence": "\u5fb7\u79cd\u7267\u7f8a\u72d7 IS A \u5f79\u7528\u72ac", "label": 0, "tree_id": "0", "term": "\u5fb7\u79cd\u7267\u7f8a\u72d7", "hypernym": "\u5f79\u7528\u72ac"}, "344b1c241bf6090d1e72873b2cb9f683d7b5b94d03c8d144460c526d": {"sentence": "\u5fb7\u79cd\u7267\u7f8a\u72d7 IS A \u770b\u5bb6\u72d7", "label": 0, "tree_id": "0", "term": "\u5fb7\u79cd\u7267\u7f8a\u72d7", "hypernym": "\u770b\u5bb6\u72d7"}, "928c81fdb771fe266de1a62930d96500f1f5b1b0520f12532bd7eeac": {"sentence": "\u5fb7\u79cd\u7267\u7f8a\u72d7 IS A \u7a81\u53d1\u75c7\u8b66\u793a\u72ac", "label": 0, "tree_id": "0", "term": "\u5fb7\u79cd\u7267\u7f8a\u72d7", "hypernym": "\u7a81\u53d1\u75c7\u8b66\u793a\u72ac"}, "a039a1f663069847584139f85cc2e030a598b099b761d3454b75f6d6": {"sentence": "\u5fb7\u79cd\u7267\u7f8a\u72d7 IS A \u7231\u65af\u57fa\u6469\u72ac", "label": 0, "tree_id": "0", "term": "\u5fb7\u79cd\u7267\u7f8a\u72d7", "hypernym": "\u7231\u65af\u57fa\u6469\u72ac"}, "b27744fe56ce21005382a49d74229599ba4445231bab2474845e262d": {"sentence": "\u5fb7\u79cd\u7267\u7f8a\u72d7 IS A \u4e39\u9ea6\u5927\u72d7", "label": 0, "tree_id": "0", "term": "\u5fb7\u79cd\u7267\u7f8a\u72d7", "hypernym": "\u4e39\u9ea6\u5927\u72d7"}, "3cd67f709d9b63260d77b3fbca70f8a5c8c16afc8f2ca03f000a9264": {"sentence": "\u5fb7\u79cd\u7267\u7f8a\u72d7 IS A \u6597\u725b\u7352\u72ac", "label": 0, "tree_id": "0", "term": "\u5fb7\u79cd\u7267\u7f8a\u72d7", "hypernym": "\u6597\u725b\u7352\u72ac"}, "e0be82cdbb2159cf923f7e172dc455c9f730d2033d682b452efe89ad": {"sentence": "\u5fb7\u79cd\u7267\u7f8a\u72d7 IS A \u5bfc\u76f2\u72ac", "label": 0, "tree_id": "0", "term": "\u5fb7\u79cd\u7267\u7f8a\u72d7", "hypernym": "\u5bfc\u76f2\u72ac"}, "95d7263060d11644bee261cf8f832f1cb5fe83b1b86df5cd9763f4dd": {"sentence": "\u5fb7\u79cd\u7267\u7f8a\u72d7 IS A \u62f3\u5e08\u72d7", "label": 0, "tree_id": "0", "term": "\u5fb7\u79cd\u7267\u7f8a\u72d7", "hypernym": "\u62f3\u5e08\u72d7"}, "1695835b61a1f4c5a27a707c1924c58f7dff9729d6fbd44d9fa194fc": {"sentence": "\u5fb7\u79cd\u7267\u7f8a\u72d7 IS A \u53ed\u5587\u72d7", "label": 0, "tree_id": "0", "term": "\u5fb7\u79cd\u7267\u7f8a\u72d7", "hypernym": "\u53ed\u5587\u72d7"}, "0e3c2ff5b3d717c39e1e470cefa161a7bc255ba2a1010b8322c98af2": {"sentence": "\u5fb7\u79cd\u7267\u7f8a\u72d7 IS A \u5927\u9a6f\u72ac", "label": 0, "tree_id": "0", "term": "\u5fb7\u79cd\u7267\u7f8a\u72d7", "hypernym": "\u5927\u9a6f\u72ac"}, "97f3833a203064982bc4636ef9bd1e924184e9218930f4b5aaa3d189": {"sentence": "\u5fb7\u79cd\u7267\u7f8a\u72d7 IS A \u8b66\u72ac", "label": 0, "tree_id": "0", "term": "\u5fb7\u79cd\u7267\u7f8a\u72d7", "hypernym": "\u8b66\u72ac"}, "b6e402afbaee7bb7a0484b2c970440210a802ebd9db3e7a61d8e08bd": {"sentence": "\u5fb7\u79cd\u7267\u7f8a\u72d7 IS A \u7267\u7f8a\u72ac", "label": 1, "tree_id": "0", "term": "\u5fb7\u79cd\u7267\u7f8a\u72d7", "hypernym": "\u7267\u7f8a\u72ac"}, "6ab82e4fa1b1f2e5234de7eac7f5a789133adeaee394b8b3962cf95d": {"sentence": "\u5fb7\u79cd\u7267\u7f8a\u72d7 IS A \u5bfc\u804b\u72ac", "label": 0, "tree_id": "0", "term": "\u5fb7\u79cd\u7267\u7f8a\u72d7", "hypernym": "\u5bfc\u804b\u72ac"}, "981b4ea7dbf9f16a419e348c4d5821103a6576d0dd01953c40832196": {"sentence": "\u5fb7\u79cd\u7267\u7f8a\u72d7 IS A \u62c9\u96ea\u6a47\u7684\u72d7", "label": 0, "tree_id": "0", "term": "\u5fb7\u79cd\u7267\u7f8a\u72d7", "hypernym": "\u62c9\u96ea\u6a47\u7684\u72d7"}, "84d722402d05d467f185d085fa6707c9ab921dcaf5ed681a77e74b90": {"sentence": "\u5fb7\u79cd\u7267\u7f8a\u72d7 IS A \u519b\u72ac", "label": 0, "tree_id": "0", "term": "\u5fb7\u79cd\u7267\u7f8a\u72d7", "hypernym": "\u519b\u72ac"}, "0f4136696fe6cb577290a45c39a333878cbdc3ed09555b51a85f2106": {"sentence": "\u5fb7\u79cd\u7267\u7f8a\u72d7 IS A \u6bd4\u5229\u65f6\u79cd\u5c0f\u72d7", "label": 0, "tree_id": "0", "term": "\u5fb7\u79cd\u7267\u7f8a\u72d7", "hypernym": "\u6bd4\u5229\u65f6\u79cd\u5c0f\u72d7"}, "4d6b9dff8653d92a43cfd19a5e994038e1046dd8569688014abfe09b": {"sentence": "\u5fb7\u79cd\u7267\u7f8a\u72d7 IS A \u5bb6\u72ac", "label": 0, "tree_id": "0", "term": "\u5fb7\u79cd\u7267\u7f8a\u72d7", "hypernym": "\u5bb6\u72ac"}, "3d0ef0ec9456f0b7fbd360a43773c59dd99583e4dd6b6b8e3a602c6d": {"sentence": "\u5fb7\u79cd\u7267\u7f8a\u72d7 IS A \u767d\u8b66\u72ac", "label": 0, "tree_id": "0", "term": "\u5fb7\u79cd\u7267\u7f8a\u72d7", "hypernym": "\u767d\u8b66\u72ac"}, "593ce2dca1dd064063f6487c6e20ee420005d9d253d2d81e4c1bc820": {"sentence": "\u5fb7\u79cd\u7267\u7f8a\u72d7 IS A \u675c\u5bbe\u72ac", "label": 0, "tree_id": "0", "term": "\u5fb7\u79cd\u7267\u7f8a\u72d7", "hypernym": "\u675c\u5bbe\u72ac"}, "cf64e671a6e82ed9d245dbce4db576880eef28ebfdc9731ef6d7e7f8": {"sentence": "\u5fb7\u79cd\u7267\u7f8a\u72d7 IS A \u5c0f\u79cd\u54c1\u820d\u72d7", "label": 0, "tree_id": "0", "term": "\u5fb7\u79cd\u7267\u7f8a\u72d7", "hypernym": "\u5c0f\u79cd\u54c1\u820d\u72d7"}, "1a5e0790760d6c4febe7e65692bd62a6df8b99efc6c6b077fc0e45a8": {"sentence": "\u5fb7\u79cd\u7267\u7f8a\u72d7 IS A \u827e\u82ac\u54c1\u7334\u6897", "label": 0, "tree_id": "0", "term": "\u5fb7\u79cd\u7267\u7f8a\u72d7", "hypernym": "\u827e\u82ac\u54c1\u7334\u6897"}, "b3718320855694eb31afa9b4ddff9d465bb253d8c86e80390d3aa3b6": {"sentence": "\u5fb7\u79cd\u7267\u7f8a\u72d7 IS A \u6cd5\u56fd\u53ed\u5587\u72d7", "label": 0, "tree_id": "0", "term": "\u5fb7\u79cd\u7267\u7f8a\u72d7", "hypernym": "\u6cd5\u56fd\u53ed\u5587\u72d7"}, "5c354f5f39f02561ac036eadb878bbf048256aea295663fc765d72c9": {"sentence": "\u5fb7\u79cd\u7267\u7f8a\u72d7 IS A \u85cf\u7352", "label": 0, "tree_id": "0", "term": "\u5fb7\u79cd\u7267\u7f8a\u72d7", "hypernym": "\u85cf\u7352"}, "9b6dd784ae9a74efcc11e61868134185536b5d2197356dc79d0ea88b": {"sentence": "\u5fb7\u79cd\u7267\u7f8a\u72d7 IS A \u7f57\u7279\u97e6\u5c14\u72d7", "label": 0, "tree_id": "0", "term": "\u5fb7\u79cd\u7267\u7f8a\u72d7", "hypernym": "\u7f57\u7279\u97e6\u5c14\u72d7"}, "c71d6486ef70c4ae1b92bb32d429450043c21f577fdccd99dcfd1381": {"sentence": "\u5fb7\u79cd\u7267\u7f8a\u72d7 IS A \u535a\u5f97\u7267\u7f8a\u72ac", "label": 0, "tree_id": "0", "term": "\u5fb7\u79cd\u7267\u7f8a\u72d7", "hypernym": "\u535a\u5f97\u7267\u7f8a\u72ac"}, "f8e33f86fc037301d1e97a5e7c926b2cf27e9a85ac8aea9f268a7576": {"sentence": "\u5fb7\u79cd\u7267\u7f8a\u72d7 IS A \u4f2f\u745e\u7267\u7f8a\u72ac", "label": 0, "tree_id": "0", "term": "\u5fb7\u79cd\u7267\u7f8a\u72d7", "hypernym": "\u4f2f\u745e\u7267\u7f8a\u72ac"}, "588277ff0f48a5dc52a06dd4b1372c76932e4bffe2bb1ca035c66c9e": {"sentence": "\u5fb7\u79cd\u7267\u7f8a\u72d7 IS A \u6bd4\u5229\u65f6\u7267\u7f8a\u72ac", "label": 0, "tree_id": "0", "term": "\u5fb7\u79cd\u7267\u7f8a\u72d7", "hypernym": "\u6bd4\u5229\u65f6\u7267\u7f8a\u72ac"}, "d198de8eea0631d53ad47416fdb62dc447a4ab54d48a0240b96930e3": {"sentence": "\u5fb7\u79cd\u7267\u7f8a\u72d7 IS A \u8bbe\u5f97\u5170\u7267\u7f8a\u72ac", "label": 0, "tree_id": "0", "term": "\u5fb7\u79cd\u7267\u7f8a\u72d7", "hypernym": "\u8bbe\u5f97\u5170\u7267\u7f8a\u72ac"}, "8d5eb56a678b5d8af8f3594aa7c0f61e94066db48b3e39e57f97da13": {"sentence": "\u5fb7\u79cd\u7267\u7f8a\u72d7 IS A \u67ef\u5229\u72d7", "label": 0, "tree_id": "0", "term": "\u5fb7\u79cd\u7267\u7f8a\u72d7", "hypernym": "\u67ef\u5229\u72d7"}, "bd4e98db6e84e19fa726ba967fad3ebb7428c2abdc49e2f91c21ee5f": {"sentence": "\u5fb7\u79cd\u7267\u7f8a\u72d7 IS A \u739b\u4f26\u7267\u7f8a\u72ac", "label": 0, "tree_id": "0", "term": "\u5fb7\u79cd\u7267\u7f8a\u72d7", "hypernym": "\u739b\u4f26\u7267\u7f8a\u72ac"}, "e24362f7c8914b785805ea664a90a15ca8b7613f662226f6fea79a21": {"sentence": "\u5fb7\u79cd\u7267\u7f8a\u72d7 IS A \u5317\u6781\u72ac", "label": 0, "tree_id": "0", "term": "\u5fb7\u79cd\u7267\u7f8a\u72d7", "hypernym": "\u5317\u6781\u72ac"}, "abe5de4c9f02f814da5768e1e0401f1cce6802194ed9a1beebd6977c": {"sentence": "\u5fb7\u79cd\u7267\u7f8a\u72d7 IS A \u6bd4\u5229\u65f6\u7267\u7f8a\u72d7", "label": 0, "tree_id": "0", "term": "\u5fb7\u79cd\u7267\u7f8a\u72d7", "hypernym": "\u6bd4\u5229\u65f6\u7267\u7f8a\u72d7"}, "0446aefefacb88c4154cda63e2b487f6eea45b8e77cc641e8bf3b34d": {"sentence": "\u739b\u4f26\u7267\u7f8a\u72ac IS A \u5f79\u7528\u72ac", "label": 0, "tree_id": "0", "term": "\u739b\u4f26\u7267\u7f8a\u72ac", "hypernym": "\u5f79\u7528\u72ac"}, "56109e0e2528308204a53706aaa5b0dae485b2c81bed0f41eaad5428": {"sentence": "\u739b\u4f26\u7267\u7f8a\u72ac IS A \u770b\u5bb6\u72d7", "label": 0, "tree_id": "0", "term": "\u739b\u4f26\u7267\u7f8a\u72ac", "hypernym": "\u770b\u5bb6\u72d7"}, "997dd3be518f97f0d93e95c6532b9de1726533c387ad150a5ec5046c": {"sentence": "\u739b\u4f26\u7267\u7f8a\u72ac IS A \u7a81\u53d1\u75c7\u8b66\u793a\u72ac", "label": 0, "tree_id": "0", "term": "\u739b\u4f26\u7267\u7f8a\u72ac", "hypernym": "\u7a81\u53d1\u75c7\u8b66\u793a\u72ac"}, "d827fe090d6ce58d85b1ab06056a4974b672dd539772b45c6579c744": {"sentence": "\u739b\u4f26\u7267\u7f8a\u72ac IS A \u7231\u65af\u57fa\u6469\u72ac", "label": 0, "tree_id": "0", "term": "\u739b\u4f26\u7267\u7f8a\u72ac", "hypernym": "\u7231\u65af\u57fa\u6469\u72ac"}, "4a41e46cc1706374af42d459182151c3ceefccb722e5e85af4572f53": {"sentence": "\u739b\u4f26\u7267\u7f8a\u72ac IS A \u4e39\u9ea6\u5927\u72d7", "label": 0, "tree_id": "0", "term": "\u739b\u4f26\u7267\u7f8a\u72ac", "hypernym": "\u4e39\u9ea6\u5927\u72d7"}, "65bb50758697f5ae923a86c4ec16e24c5524d7f8180b9ff4874d84bf": {"sentence": "\u739b\u4f26\u7267\u7f8a\u72ac IS A \u6597\u725b\u7352\u72ac", "label": 0, "tree_id": "0", "term": "\u739b\u4f26\u7267\u7f8a\u72ac", "hypernym": "\u6597\u725b\u7352\u72ac"}, "4a5a6bd62fd94a86c3ebac8a19082ecd76fa0c0e5ca6f67d3cf7522a": {"sentence": "\u739b\u4f26\u7267\u7f8a\u72ac IS A \u5bfc\u76f2\u72ac", "label": 0, "tree_id": "0", "term": "\u739b\u4f26\u7267\u7f8a\u72ac", "hypernym": "\u5bfc\u76f2\u72ac"}, "d3ffcb966e637a2592bafc2c105220dc99779869f1c8134636967f04": {"sentence": "\u739b\u4f26\u7267\u7f8a\u72ac IS A \u62f3\u5e08\u72d7", "label": 0, "tree_id": "0", "term": "\u739b\u4f26\u7267\u7f8a\u72ac", "hypernym": "\u62f3\u5e08\u72d7"}, "f5343bda4ac7fdde90debe7f7152b78f56679db2394cf6481ed02245": {"sentence": "\u739b\u4f26\u7267\u7f8a\u72ac IS A \u53ed\u5587\u72d7", "label": 0, "tree_id": "0", "term": "\u739b\u4f26\u7267\u7f8a\u72ac", "hypernym": "\u53ed\u5587\u72d7"}, "40df9be372942bbf507a2527c7b1dd70f982fce259d1e8b995c3f566": {"sentence": "\u739b\u4f26\u7267\u7f8a\u72ac IS A \u5927\u9a6f\u72ac", "label": 0, "tree_id": "0", "term": "\u739b\u4f26\u7267\u7f8a\u72ac", "hypernym": "\u5927\u9a6f\u72ac"}, "6b82926683115ef9c3cb978fd099046713ac651fe6067fb842f2f195": {"sentence": "\u739b\u4f26\u7267\u7f8a\u72ac IS A \u8b66\u72ac", "label": 0, "tree_id": "0", "term": "\u739b\u4f26\u7267\u7f8a\u72ac", "hypernym": "\u8b66\u72ac"}, "028f1cfb5275da1e6706b18cd833658afc097979047631b6c989a73d": {"sentence": "\u739b\u4f26\u7267\u7f8a\u72ac IS A \u7267\u7f8a\u72ac", "label": 0, "tree_id": "0", "term": "\u739b\u4f26\u7267\u7f8a\u72ac", "hypernym": "\u7267\u7f8a\u72ac"}, "efdbb9418a84643fcd3b308df1196bba755bdf39ed43c28a49f96ff8": {"sentence": "\u739b\u4f26\u7267\u7f8a\u72ac IS A \u5bfc\u804b\u72ac", "label": 0, "tree_id": "0", "term": "\u739b\u4f26\u7267\u7f8a\u72ac", "hypernym": "\u5bfc\u804b\u72ac"}, "66d7ad8cc04cfaa227b5f0cb34640253e70b06b27eb1a17c2f846e3e": {"sentence": "\u739b\u4f26\u7267\u7f8a\u72ac IS A \u62c9\u96ea\u6a47\u7684\u72d7", "label": 0, "tree_id": "0", "term": "\u739b\u4f26\u7267\u7f8a\u72ac", "hypernym": "\u62c9\u96ea\u6a47\u7684\u72d7"}, "90719da663a1fb73f2e5f5a141fa3feaffb061414c798635400d7736": {"sentence": "\u739b\u4f26\u7267\u7f8a\u72ac IS A \u519b\u72ac", "label": 0, "tree_id": "0", "term": "\u739b\u4f26\u7267\u7f8a\u72ac", "hypernym": "\u519b\u72ac"}, "a76d77ebd5ceea65998096ca070eeb766dbb69a9bb3a5f8122f0c2c5": {"sentence": "\u739b\u4f26\u7267\u7f8a\u72ac IS A \u6bd4\u5229\u65f6\u79cd\u5c0f\u72d7", "label": 0, "tree_id": "0", "term": "\u739b\u4f26\u7267\u7f8a\u72ac", "hypernym": "\u6bd4\u5229\u65f6\u79cd\u5c0f\u72d7"}, "635b7d6dd7b54a5105fee5676c2ff723fdbd93679ccc0566be06eeb3": {"sentence": "\u739b\u4f26\u7267\u7f8a\u72ac IS A \u5bb6\u72ac", "label": 0, "tree_id": "0", "term": "\u739b\u4f26\u7267\u7f8a\u72ac", "hypernym": "\u5bb6\u72ac"}, "53bfd7921dc33c65d45a984aa75247b1f5ba0c2e62662dc13a9a45c3": {"sentence": "\u739b\u4f26\u7267\u7f8a\u72ac IS A \u767d\u8b66\u72ac", "label": 0, "tree_id": "0", "term": "\u739b\u4f26\u7267\u7f8a\u72ac", "hypernym": "\u767d\u8b66\u72ac"}, "1d949e9da4dfbe4ce673ca57206cd9104197f73df2824afb1db23392": {"sentence": "\u739b\u4f26\u7267\u7f8a\u72ac IS A \u675c\u5bbe\u72ac", "label": 0, "tree_id": "0", "term": "\u739b\u4f26\u7267\u7f8a\u72ac", "hypernym": "\u675c\u5bbe\u72ac"}, "0a9e91162b8fbfbaa8eef96d1fc670517b0eea03a3acd5e835ce6f73": {"sentence": "\u739b\u4f26\u7267\u7f8a\u72ac IS A \u5c0f\u79cd\u54c1\u820d\u72d7", "label": 0, "tree_id": "0", "term": "\u739b\u4f26\u7267\u7f8a\u72ac", "hypernym": "\u5c0f\u79cd\u54c1\u820d\u72d7"}, "2f51f198d93546f24ce90d0af7d1be2ee1c2e30dd272f32650b09232": {"sentence": "\u739b\u4f26\u7267\u7f8a\u72ac IS A \u827e\u82ac\u54c1\u7334\u6897", "label": 0, "tree_id": "0", "term": "\u739b\u4f26\u7267\u7f8a\u72ac", "hypernym": "\u827e\u82ac\u54c1\u7334\u6897"}, "a18b2922872bcd9d2b0fcebd28de778cd09ef2866775e3fd3817597a": {"sentence": "\u739b\u4f26\u7267\u7f8a\u72ac IS A \u6cd5\u56fd\u53ed\u5587\u72d7", "label": 0, "tree_id": "0", "term": "\u739b\u4f26\u7267\u7f8a\u72ac", "hypernym": "\u6cd5\u56fd\u53ed\u5587\u72d7"}, "b951341f8dd72a7065d1d3ab0792e00c6868cd70ad13aa593f1b8c50": {"sentence": "\u739b\u4f26\u7267\u7f8a\u72ac IS A \u85cf\u7352", "label": 0, "tree_id": "0", "term": "\u739b\u4f26\u7267\u7f8a\u72ac", "hypernym": "\u85cf\u7352"}, "aaa9fd82dd0ad9865e26bc800dee47beed4b9457fe235bc6158fe209": {"sentence": "\u739b\u4f26\u7267\u7f8a\u72ac IS A \u7f57\u7279\u97e6\u5c14\u72d7", "label": 0, "tree_id": "0", "term": "\u739b\u4f26\u7267\u7f8a\u72ac", "hypernym": "\u7f57\u7279\u97e6\u5c14\u72d7"}, "75392c5882445ebcbab76e0fc393405ce3508fd6caa8902c700a1364": {"sentence": "\u739b\u4f26\u7267\u7f8a\u72ac IS A \u535a\u5f97\u7267\u7f8a\u72ac", "label": 0, "tree_id": "0", "term": "\u739b\u4f26\u7267\u7f8a\u72ac", "hypernym": "\u535a\u5f97\u7267\u7f8a\u72ac"}, "c1ae012e3c3aaec41de95e72d1bf39ee87007b7f59c71f35d91856ad": {"sentence": "\u739b\u4f26\u7267\u7f8a\u72ac IS A \u4f2f\u745e\u7267\u7f8a\u72ac", "label": 0, "tree_id": "0", "term": "\u739b\u4f26\u7267\u7f8a\u72ac", "hypernym": "\u4f2f\u745e\u7267\u7f8a\u72ac"}, "45224e1e92a39200601137b22c5bfb590fa92a3be415c0f66f6146b0": {"sentence": "\u739b\u4f26\u7267\u7f8a\u72ac IS A \u6bd4\u5229\u65f6\u7267\u7f8a\u72ac", "label": 1, "tree_id": "0", "term": "\u739b\u4f26\u7267\u7f8a\u72ac", "hypernym": "\u6bd4\u5229\u65f6\u7267\u7f8a\u72ac"}, "c3264ac154d9824305d5ee512001ad90cb90db4a117704c9f840fbc4": {"sentence": "\u739b\u4f26\u7267\u7f8a\u72ac IS A \u8bbe\u5f97\u5170\u7267\u7f8a\u72ac", "label": 0, "tree_id": "0", "term": "\u739b\u4f26\u7267\u7f8a\u72ac", "hypernym": "\u8bbe\u5f97\u5170\u7267\u7f8a\u72ac"}, "1901f87a7cd8fc0d7ad86ab18d3407f9014e51ef86633b8700336fd8": {"sentence": "\u739b\u4f26\u7267\u7f8a\u72ac IS A \u67ef\u5229\u72d7", "label": 0, "tree_id": "0", "term": "\u739b\u4f26\u7267\u7f8a\u72ac", "hypernym": "\u67ef\u5229\u72d7"}, "a1fd8bad04ea3ae8976f1504d805e90f8a01b6ff8b76aebde3569ea1": {"sentence": "\u739b\u4f26\u7267\u7f8a\u72ac IS A \u5fb7\u79cd\u7267\u7f8a\u72d7", "label": 0, "tree_id": "0", "term": "\u739b\u4f26\u7267\u7f8a\u72ac", "hypernym": "\u5fb7\u79cd\u7267\u7f8a\u72d7"}, "564ce33e60c29b3ae78b762e3171466ecd9e7f4a72ba2f87709497b9": {"sentence": "\u739b\u4f26\u7267\u7f8a\u72ac IS A \u5317\u6781\u72ac", "label": 0, "tree_id": "0", "term": "\u739b\u4f26\u7267\u7f8a\u72ac", "hypernym": "\u5317\u6781\u72ac"}, "f5e672fec2ba78e29198908793158fbd469e297f71fb984fcf5d585a": {"sentence": "\u739b\u4f26\u7267\u7f8a\u72ac IS A \u6bd4\u5229\u65f6\u7267\u7f8a\u72d7", "label": 0, "tree_id": "0", "term": "\u739b\u4f26\u7267\u7f8a\u72ac", "hypernym": "\u6bd4\u5229\u65f6\u7267\u7f8a\u72d7"}, "5cdc6026f5019be7b8a25a730afac166a5eb21ed6561c97c29cfafff": {"sentence": "\u5317\u6781\u72ac IS A \u5f79\u7528\u72ac", "label": 0, "tree_id": "0", "term": "\u5317\u6781\u72ac", "hypernym": "\u5f79\u7528\u72ac"}, "9a29dd9284cd841688bd9d8d3a2bdf4b54350c60ad7fe4afb244606a": {"sentence": "\u5317\u6781\u72ac IS A \u770b\u5bb6\u72d7", "label": 0, "tree_id": "0", "term": "\u5317\u6781\u72ac", "hypernym": "\u770b\u5bb6\u72d7"}, "515672d7755598e11311dd54502d8e8e1901a5a8e14fb2173f183225": {"sentence": "\u5317\u6781\u72ac IS A \u7a81\u53d1\u75c7\u8b66\u793a\u72ac", "label": 0, "tree_id": "0", "term": "\u5317\u6781\u72ac", "hypernym": "\u7a81\u53d1\u75c7\u8b66\u793a\u72ac"}, "599be6ceba9cde2993366ff366b6e336ae68c40f75fb6709b97d0628": {"sentence": "\u5317\u6781\u72ac IS A \u7231\u65af\u57fa\u6469\u72ac", "label": 0, "tree_id": "0", "term": "\u5317\u6781\u72ac", "hypernym": "\u7231\u65af\u57fa\u6469\u72ac"}, "639edcac500d7d522fd2c70b2378cfd5377ed1b31016696887960398": {"sentence": "\u5317\u6781\u72ac IS A \u4e39\u9ea6\u5927\u72d7", "label": 0, "tree_id": "0", "term": "\u5317\u6781\u72ac", "hypernym": "\u4e39\u9ea6\u5927\u72d7"}, "0be77b5be0966a6d7918b6e667c66775c7a7bf0bde318355f671e744": {"sentence": "\u5317\u6781\u72ac IS A \u6597\u725b\u7352\u72ac", "label": 0, "tree_id": "0", "term": "\u5317\u6781\u72ac", "hypernym": "\u6597\u725b\u7352\u72ac"}, "c42e19f87dae38cc4c2fbe6d6ad8d041ff8483d6f9b545bbaff7f398": {"sentence": "\u5317\u6781\u72ac IS A \u5bfc\u76f2\u72ac", "label": 0, "tree_id": "0", "term": "\u5317\u6781\u72ac", "hypernym": "\u5bfc\u76f2\u72ac"}, "25486ee00d50a8d557eb0d014b1125641e3f39cc7d3a8e82b9667980": {"sentence": "\u5317\u6781\u72ac IS A \u62f3\u5e08\u72d7", "label": 0, "tree_id": "0", "term": "\u5317\u6781\u72ac", "hypernym": "\u62f3\u5e08\u72d7"}, "00967e7cffbfc36239b80cf91cf1f13d0b3e8c659a90cf8e21b17586": {"sentence": "\u5317\u6781\u72ac IS A \u53ed\u5587\u72d7", "label": 0, "tree_id": "0", "term": "\u5317\u6781\u72ac", "hypernym": "\u53ed\u5587\u72d7"}, "fda5cb786d7eb27fa82559799e07e3b3ee5a420c6c865af4ace66122": {"sentence": "\u5317\u6781\u72ac IS A \u5927\u9a6f\u72ac", "label": 0, "tree_id": "0", "term": "\u5317\u6781\u72ac", "hypernym": "\u5927\u9a6f\u72ac"}, "7dc037912a5375422aa901385dff7bf7fb93563960f9abb1ee95c622": {"sentence": "\u5317\u6781\u72ac IS A \u8b66\u72ac", "label": 0, "tree_id": "0", "term": "\u5317\u6781\u72ac", "hypernym": "\u8b66\u72ac"}, "fac04cddde384f923ac59b256eab9bc8dc50098dbbdeac7d8f7642af": {"sentence": "\u5317\u6781\u72ac IS A \u7267\u7f8a\u72ac", "label": 0, "tree_id": "0", "term": "\u5317\u6781\u72ac", "hypernym": "\u7267\u7f8a\u72ac"}, "70943ec8e984b28ed086030c1168f080680780b1c0304a208017e73e": {"sentence": "\u5317\u6781\u72ac IS A \u5bfc\u804b\u72ac", "label": 0, "tree_id": "0", "term": "\u5317\u6781\u72ac", "hypernym": "\u5bfc\u804b\u72ac"}, "68c2bd452089cc01d33f08a4ea1d10c8a0d070163e801341d64da44d": {"sentence": "\u5317\u6781\u72ac IS A \u62c9\u96ea\u6a47\u7684\u72d7", "label": 1, "tree_id": "0", "term": "\u5317\u6781\u72ac", "hypernym": "\u62c9\u96ea\u6a47\u7684\u72d7"}, "6c51a52e89a55859e326251e44aef3872e2776029942cc309f20d537": {"sentence": "\u5317\u6781\u72ac IS A \u519b\u72ac", "label": 0, "tree_id": "0", "term": "\u5317\u6781\u72ac", "hypernym": "\u519b\u72ac"}, "7f56fbe2799fa133dba19d1830279521d39ff22b50a95f08fdbba60c": {"sentence": "\u5317\u6781\u72ac IS A \u6bd4\u5229\u65f6\u79cd\u5c0f\u72d7", "label": 0, "tree_id": "0", "term": "\u5317\u6781\u72ac", "hypernym": "\u6bd4\u5229\u65f6\u79cd\u5c0f\u72d7"}, "e4c8c618ac01a4062409f6739e27406e4d89ad9b73d75695ef464e2b": {"sentence": "\u5317\u6781\u72ac IS A \u5bb6\u72ac", "label": 0, "tree_id": "0", "term": "\u5317\u6781\u72ac", "hypernym": "\u5bb6\u72ac"}, "62bc8f79f6a7e4c1156ada50c065a2feab9e839c91d4bce38bc0df40": {"sentence": "\u5317\u6781\u72ac IS A \u767d\u8b66\u72ac", "label": 0, "tree_id": "0", "term": "\u5317\u6781\u72ac", "hypernym": "\u767d\u8b66\u72ac"}, "e0ce46eebab08d2feef680f2af982bdee386b3b1b7cea56ab5e415c5": {"sentence": "\u5317\u6781\u72ac IS A \u675c\u5bbe\u72ac", "label": 0, "tree_id": "0", "term": "\u5317\u6781\u72ac", "hypernym": "\u675c\u5bbe\u72ac"}, "4f7d11279962a13997c3df65a76c47862f60430bcf387955513eae4c": {"sentence": "\u5317\u6781\u72ac IS A \u5c0f\u79cd\u54c1\u820d\u72d7", "label": 0, "tree_id": "0", "term": "\u5317\u6781\u72ac", "hypernym": "\u5c0f\u79cd\u54c1\u820d\u72d7"}, "d3e3e4b6222c8a6f0642082545dbb3a758ac3a1f973f916467d499f7": {"sentence": "\u5317\u6781\u72ac IS A \u827e\u82ac\u54c1\u7334\u6897", "label": 0, "tree_id": "0", "term": "\u5317\u6781\u72ac", "hypernym": "\u827e\u82ac\u54c1\u7334\u6897"}, "9ddf3a26c650f8f690ee4e378e37872f680c5d4e1762538d1b42bf59": {"sentence": "\u5317\u6781\u72ac IS A \u6cd5\u56fd\u53ed\u5587\u72d7", "label": 0, "tree_id": "0", "term": "\u5317\u6781\u72ac", "hypernym": "\u6cd5\u56fd\u53ed\u5587\u72d7"}, "c434adf81095074e627a09326e2e6d739493f391256c5ec88ab4575d": {"sentence": "\u5317\u6781\u72ac IS A \u85cf\u7352", "label": 0, "tree_id": "0", "term": "\u5317\u6781\u72ac", "hypernym": "\u85cf\u7352"}, "4afde0fffd386a593e75da2bf9c8f9fe06493ab5a6fe1dcfed23ffdd": {"sentence": "\u5317\u6781\u72ac IS A \u7f57\u7279\u97e6\u5c14\u72d7", "label": 0, "tree_id": "0", "term": "\u5317\u6781\u72ac", "hypernym": "\u7f57\u7279\u97e6\u5c14\u72d7"}, "9ba95c0bd0291fe977ee1d54540639dec00775cc95bc00dec11b1c06": {"sentence": "\u5317\u6781\u72ac IS A \u535a\u5f97\u7267\u7f8a\u72ac", "label": 0, "tree_id": "0", "term": "\u5317\u6781\u72ac", "hypernym": "\u535a\u5f97\u7267\u7f8a\u72ac"}, "be5f01ff08ece3ed06862b6c031d51d4decefe76c80ac90e91ab8086": {"sentence": "\u5317\u6781\u72ac IS A \u4f2f\u745e\u7267\u7f8a\u72ac", "label": 0, "tree_id": "0", "term": "\u5317\u6781\u72ac", "hypernym": "\u4f2f\u745e\u7267\u7f8a\u72ac"}, "2c8992c9ddf355d2f8fe4b9a81c16e04a7568c410a0a3b71ee3784ed": {"sentence": "\u5317\u6781\u72ac IS A \u6bd4\u5229\u65f6\u7267\u7f8a\u72ac", "label": 0, "tree_id": "0", "term": "\u5317\u6781\u72ac", "hypernym": "\u6bd4\u5229\u65f6\u7267\u7f8a\u72ac"}, "a3c18c689f66792a063145d894f1dcda78830694f81b85acaaa68d40": {"sentence": "\u5317\u6781\u72ac IS A \u8bbe\u5f97\u5170\u7267\u7f8a\u72ac", "label": 0, "tree_id": "0", "term": "\u5317\u6781\u72ac", "hypernym": "\u8bbe\u5f97\u5170\u7267\u7f8a\u72ac"}, "dadc07662ece83f09a63270678f49cd21af6bccdd8b45cc5c60c0f23": {"sentence": "\u5317\u6781\u72ac IS A \u67ef\u5229\u72d7", "label": 0, "tree_id": "0", "term": "\u5317\u6781\u72ac", "hypernym": "\u67ef\u5229\u72d7"}, "ba7c3ad24836c98d5116ae7e580c3e48f59b1528b7651d9b5d800ed4": {"sentence": "\u5317\u6781\u72ac IS A \u5fb7\u79cd\u7267\u7f8a\u72d7", "label": 0, "tree_id": "0", "term": "\u5317\u6781\u72ac", "hypernym": "\u5fb7\u79cd\u7267\u7f8a\u72d7"}, "dfa7aaed037a1e0ad20a40960d0bc92ba2080c7362d1185db67adc58": {"sentence": "\u5317\u6781\u72ac IS A \u739b\u4f26\u7267\u7f8a\u72ac", "label": 0, "tree_id": "0", "term": "\u5317\u6781\u72ac", "hypernym": "\u739b\u4f26\u7267\u7f8a\u72ac"}, "3773b959e9d3090b474648a0a75fec0904d0c285ed1e1c9ddcad02e9": {"sentence": "\u5317\u6781\u72ac IS A \u6bd4\u5229\u65f6\u7267\u7f8a\u72d7", "label": 0, "tree_id": "0", "term": "\u5317\u6781\u72ac", "hypernym": "\u6bd4\u5229\u65f6\u7267\u7f8a\u72d7"}, "7b0c73a55a1d3a8c509a84d87994566fd03ef461169737d61327d5e4": {"sentence": "\u6bd4\u5229\u65f6\u7267\u7f8a\u72d7 IS A \u5f79\u7528\u72ac", "label": 0, "tree_id": "0", "term": "\u6bd4\u5229\u65f6\u7267\u7f8a\u72d7", "hypernym": "\u5f79\u7528\u72ac"}, "db435973ce6a20b4ec99f02c2f0d7b84556f5775296b3b70f0df09ae": {"sentence": "\u6bd4\u5229\u65f6\u7267\u7f8a\u72d7 IS A \u770b\u5bb6\u72d7", "label": 0, "tree_id": "0", "term": "\u6bd4\u5229\u65f6\u7267\u7f8a\u72d7", "hypernym": "\u770b\u5bb6\u72d7"}, "75a673cbd03106cae87c51f8f0d34cad1bd97c947eeac5b3caf29b63": {"sentence": "\u6bd4\u5229\u65f6\u7267\u7f8a\u72d7 IS A \u7a81\u53d1\u75c7\u8b66\u793a\u72ac", "label": 0, "tree_id": "0", "term": "\u6bd4\u5229\u65f6\u7267\u7f8a\u72d7", "hypernym": "\u7a81\u53d1\u75c7\u8b66\u793a\u72ac"}, "d0c18abfb3fe65ce00fa40d0c66c814aa0bc33bfa9c7d1cb988a48e9": {"sentence": "\u6bd4\u5229\u65f6\u7267\u7f8a\u72d7 IS A \u7231\u65af\u57fa\u6469\u72ac", "label": 0, "tree_id": "0", "term": "\u6bd4\u5229\u65f6\u7267\u7f8a\u72d7", "hypernym": "\u7231\u65af\u57fa\u6469\u72ac"}, "79fbdcb5bffd75147d693f9e18c91b72a78ed1767f84fc24d07cbf77": {"sentence": "\u6bd4\u5229\u65f6\u7267\u7f8a\u72d7 IS A \u4e39\u9ea6\u5927\u72d7", "label": 0, "tree_id": "0", "term": "\u6bd4\u5229\u65f6\u7267\u7f8a\u72d7", "hypernym": "\u4e39\u9ea6\u5927\u72d7"}, "44116a800e90ed63f8aa7bc6c932f4de70000e78e3222c217a102c41": {"sentence": "\u6bd4\u5229\u65f6\u7267\u7f8a\u72d7 IS A \u6597\u725b\u7352\u72ac", "label": 0, "tree_id": "0", "term": "\u6bd4\u5229\u65f6\u7267\u7f8a\u72d7", "hypernym": "\u6597\u725b\u7352\u72ac"}, "d7f516b87442bd40658fdc18cfc3699ab170d3242977e95d31d7665b": {"sentence": "\u6bd4\u5229\u65f6\u7267\u7f8a\u72d7 IS A \u5bfc\u76f2\u72ac", "label": 0, "tree_id": "0", "term": "\u6bd4\u5229\u65f6\u7267\u7f8a\u72d7", "hypernym": "\u5bfc\u76f2\u72ac"}, "3fd5a9ce6a024eebf5226b9ef00a511ecf4e973c59093ed47a0d032a": {"sentence": "\u6bd4\u5229\u65f6\u7267\u7f8a\u72d7 IS A \u62f3\u5e08\u72d7", "label": 0, "tree_id": "0", "term": "\u6bd4\u5229\u65f6\u7267\u7f8a\u72d7", "hypernym": "\u62f3\u5e08\u72d7"}, "15f2e109e9f75b358dfcb9ede3e392da31e51897511e8f46277abc9c": {"sentence": "\u6bd4\u5229\u65f6\u7267\u7f8a\u72d7 IS A \u53ed\u5587\u72d7", "label": 0, "tree_id": "0", "term": "\u6bd4\u5229\u65f6\u7267\u7f8a\u72d7", "hypernym": "\u53ed\u5587\u72d7"}, "25c95a2c8778c02bfafeb83a93202e2740a858bb7eb5a1eeb556ebab": {"sentence": "\u6bd4\u5229\u65f6\u7267\u7f8a\u72d7 IS A \u5927\u9a6f\u72ac", "label": 0, "tree_id": "0", "term": "\u6bd4\u5229\u65f6\u7267\u7f8a\u72d7", "hypernym": "\u5927\u9a6f\u72ac"}, "d38777647612b4e0527396a259ab2d3cf3c68f48e35bed3f2cf08173": {"sentence": "\u6bd4\u5229\u65f6\u7267\u7f8a\u72d7 IS A \u8b66\u72ac", "label": 0, "tree_id": "0", "term": "\u6bd4\u5229\u65f6\u7267\u7f8a\u72d7", "hypernym": "\u8b66\u72ac"}, "620ce6fba8e33df0798cc8d0c1cc64a7296170ef1a4975740ba7b79c": {"sentence": "\u6bd4\u5229\u65f6\u7267\u7f8a\u72d7 IS A \u7267\u7f8a\u72ac", "label": 0, "tree_id": "0", "term": "\u6bd4\u5229\u65f6\u7267\u7f8a\u72d7", "hypernym": "\u7267\u7f8a\u72ac"}, "a9d2099e39da89c0faa200484a69a3c837febb7c513f25f0838d786c": {"sentence": "\u6bd4\u5229\u65f6\u7267\u7f8a\u72d7 IS A \u5bfc\u804b\u72ac", "label": 0, "tree_id": "0", "term": "\u6bd4\u5229\u65f6\u7267\u7f8a\u72d7", "hypernym": "\u5bfc\u804b\u72ac"}, "368f6321ad902f0f9dcda03698d35af729849a38d5a03c100e938461": {"sentence": "\u6bd4\u5229\u65f6\u7267\u7f8a\u72d7 IS A \u62c9\u96ea\u6a47\u7684\u72d7", "label": 0, "tree_id": "0", "term": "\u6bd4\u5229\u65f6\u7267\u7f8a\u72d7", "hypernym": "\u62c9\u96ea\u6a47\u7684\u72d7"}, "8b1d0987b7b93f7d5e23c4a319d4114a5d0f505b7520a247df941515": {"sentence": "\u6bd4\u5229\u65f6\u7267\u7f8a\u72d7 IS A \u519b\u72ac", "label": 0, "tree_id": "0", "term": "\u6bd4\u5229\u65f6\u7267\u7f8a\u72d7", "hypernym": "\u519b\u72ac"}, "86106314c50d8398f6e8415655d569dbc04cf6abb9e96a0a2f990047": {"sentence": "\u6bd4\u5229\u65f6\u7267\u7f8a\u72d7 IS A \u6bd4\u5229\u65f6\u79cd\u5c0f\u72d7", "label": 0, "tree_id": "0", "term": "\u6bd4\u5229\u65f6\u7267\u7f8a\u72d7", "hypernym": "\u6bd4\u5229\u65f6\u79cd\u5c0f\u72d7"}, "e4547fa498ab3cd70840d94b7c302e62712538edd0744f1a087a3ab9": {"sentence": "\u6bd4\u5229\u65f6\u7267\u7f8a\u72d7 IS A \u5bb6\u72ac", "label": 0, "tree_id": "0", "term": "\u6bd4\u5229\u65f6\u7267\u7f8a\u72d7", "hypernym": "\u5bb6\u72ac"}, "8313658642995bd738976b03a4f08b36277c986b8036227e4efd5cf2": {"sentence": "\u6bd4\u5229\u65f6\u7267\u7f8a\u72d7 IS A \u767d\u8b66\u72ac", "label": 0, "tree_id": "0", "term": "\u6bd4\u5229\u65f6\u7267\u7f8a\u72d7", "hypernym": "\u767d\u8b66\u72ac"}, "faf73ebb5e97029782d9fc5f23934150faffb6e5fa5fb600afa81df7": {"sentence": "\u6bd4\u5229\u65f6\u7267\u7f8a\u72d7 IS A \u675c\u5bbe\u72ac", "label": 0, "tree_id": "0", "term": "\u6bd4\u5229\u65f6\u7267\u7f8a\u72d7", "hypernym": "\u675c\u5bbe\u72ac"}, "36bfbce5082c15ae827c9a72ee260c5acb2175f842daa29b1d4e3c4e": {"sentence": "\u6bd4\u5229\u65f6\u7267\u7f8a\u72d7 IS A \u5c0f\u79cd\u54c1\u820d\u72d7", "label": 0, "tree_id": "0", "term": "\u6bd4\u5229\u65f6\u7267\u7f8a\u72d7", "hypernym": "\u5c0f\u79cd\u54c1\u820d\u72d7"}, "26f317990d3e1576020182057da902224d32be5fd993d1a648fce2a0": {"sentence": "\u6bd4\u5229\u65f6\u7267\u7f8a\u72d7 IS A \u827e\u82ac\u54c1\u7334\u6897", "label": 0, "tree_id": "0", "term": "\u6bd4\u5229\u65f6\u7267\u7f8a\u72d7", "hypernym": "\u827e\u82ac\u54c1\u7334\u6897"}, "33cabf463be8f685c80a12538b530efbdaccc3b8355aab4e761e176c": {"sentence": "\u6bd4\u5229\u65f6\u7267\u7f8a\u72d7 IS A \u6cd5\u56fd\u53ed\u5587\u72d7", "label": 0, "tree_id": "0", "term": "\u6bd4\u5229\u65f6\u7267\u7f8a\u72d7", "hypernym": "\u6cd5\u56fd\u53ed\u5587\u72d7"}, "30a9074d360dd79d64680cf69a37c7cfa6c66aca0baeebee8002eb5b": {"sentence": "\u6bd4\u5229\u65f6\u7267\u7f8a\u72d7 IS A \u85cf\u7352", "label": 0, "tree_id": "0", "term": "\u6bd4\u5229\u65f6\u7267\u7f8a\u72d7", "hypernym": "\u85cf\u7352"}, "41103e5b1defe5ac128a085e9e7d68d81b8852feb0d3afcf5935f6d2": {"sentence": "\u6bd4\u5229\u65f6\u7267\u7f8a\u72d7 IS A \u7f57\u7279\u97e6\u5c14\u72d7", "label": 0, "tree_id": "0", "term": "\u6bd4\u5229\u65f6\u7267\u7f8a\u72d7", "hypernym": "\u7f57\u7279\u97e6\u5c14\u72d7"}, "b53525e0e03134fb2215ca27ebec4683bea5d3b450ee2e2fe6eccd76": {"sentence": "\u6bd4\u5229\u65f6\u7267\u7f8a\u72d7 IS A \u535a\u5f97\u7267\u7f8a\u72ac", "label": 0, "tree_id": "0", "term": "\u6bd4\u5229\u65f6\u7267\u7f8a\u72d7", "hypernym": "\u535a\u5f97\u7267\u7f8a\u72ac"}, "03ded56ba2a8cc60b3adacdc56a753d38edb32a4fd939c61f8481118": {"sentence": "\u6bd4\u5229\u65f6\u7267\u7f8a\u72d7 IS A \u4f2f\u745e\u7267\u7f8a\u72ac", "label": 0, "tree_id": "0", "term": "\u6bd4\u5229\u65f6\u7267\u7f8a\u72d7", "hypernym": "\u4f2f\u745e\u7267\u7f8a\u72ac"}, "358beb79424ec4edf1b84a84da50dbb94b1028b40106a76a5acbb301": {"sentence": "\u6bd4\u5229\u65f6\u7267\u7f8a\u72d7 IS A \u6bd4\u5229\u65f6\u7267\u7f8a\u72ac", "label": 1, "tree_id": "0", "term": "\u6bd4\u5229\u65f6\u7267\u7f8a\u72d7", "hypernym": "\u6bd4\u5229\u65f6\u7267\u7f8a\u72ac"}, "9461a20a3220facfc2c527fad9f1a66de46ca8ec89be18934d96193b": {"sentence": "\u6bd4\u5229\u65f6\u7267\u7f8a\u72d7 IS A \u8bbe\u5f97\u5170\u7267\u7f8a\u72ac", "label": 0, "tree_id": "0", "term": "\u6bd4\u5229\u65f6\u7267\u7f8a\u72d7", "hypernym": "\u8bbe\u5f97\u5170\u7267\u7f8a\u72ac"}, "0a883ef19b0d287e78ad154992f0cac9543f71b1ed64d2e382644f3b": {"sentence": "\u6bd4\u5229\u65f6\u7267\u7f8a\u72d7 IS A \u67ef\u5229\u72d7", "label": 0, "tree_id": "0", "term": "\u6bd4\u5229\u65f6\u7267\u7f8a\u72d7", "hypernym": "\u67ef\u5229\u72d7"}, "11f3a3bdd88b7bd863353a6f4662777b60e5829898b7aa639c78af9f": {"sentence": "\u6bd4\u5229\u65f6\u7267\u7f8a\u72d7 IS A \u5fb7\u79cd\u7267\u7f8a\u72d7", "label": 0, "tree_id": "0", "term": "\u6bd4\u5229\u65f6\u7267\u7f8a\u72d7", "hypernym": "\u5fb7\u79cd\u7267\u7f8a\u72d7"}, "4ab6d7717f404e0edfb2a0b1df4dbecd539143d4acd1e870a07e0aba": {"sentence": "\u6bd4\u5229\u65f6\u7267\u7f8a\u72d7 IS A \u739b\u4f26\u7267\u7f8a\u72ac", "label": 0, "tree_id": "0", "term": "\u6bd4\u5229\u65f6\u7267\u7f8a\u72d7", "hypernym": "\u739b\u4f26\u7267\u7f8a\u72ac"}, "63501d7e5b862857b8ee0a545ee0d8e05aa543958e816c9333821b05": {"sentence": "\u6bd4\u5229\u65f6\u7267\u7f8a\u72d7 IS A \u5317\u6781\u72ac", "label": 0, "tree_id": "0", "term": "\u6bd4\u5229\u65f6\u7267\u7f8a\u72d7", "hypernym": "\u5317\u6781\u72ac"}, "2b08ef858f0c5232007a73d0f7f98a72b73ec4b41479de45740f7779": {"sentence": "\u8109\u7fc5\u76ee\u6606\u866b IS A \u86c7\u86c9", "label": 0, "tree_id": "1", "term": "\u8109\u7fc5\u76ee\u6606\u866b", "hypernym": "\u86c7\u86c9"}, "c0dfaa0be22131b020af448b39827ada478e764fdf38b6229361728b": {"sentence": "\u8109\u7fc5\u76ee\u6606\u866b IS A \u8349\u86c9", "label": 0, "tree_id": "1", "term": "\u8109\u7fc5\u76ee\u6606\u866b", "hypernym": "\u8349\u86c9"}, "56f6847fa32951c40fd02edb5e0c3eb42211da169b74791e058f5e87": {"sentence": "\u8109\u7fc5\u76ee\u6606\u866b IS A \u8681\u86c9", "label": 0, "tree_id": "1", "term": "\u8109\u7fc5\u76ee\u6606\u866b", "hypernym": "\u8681\u86c9"}, "00479e93f83e909e954d3b693745259c1c60cc431909c5d5abdff2ba": {"sentence": "\u8109\u7fc5\u76ee\u6606\u866b IS A \u86c7\u873b\u8713", "label": 0, "tree_id": "1", "term": "\u8109\u7fc5\u76ee\u6606\u866b", "hypernym": "\u86c7\u873b\u8713"}, "fad7a35528ed916bab1ad4cf9d9dfe33785e47f0970eac5f0983447f": {"sentence": "\u8109\u7fc5\u76ee\u6606\u866b IS A \u6ce5\u86c9", "label": 0, "tree_id": "1", "term": "\u8109\u7fc5\u76ee\u6606\u866b", "hypernym": "\u6ce5\u86c9"}, "703105d583c4b8735d9afcf6463ad3ff4ad13c922fbb900597a00d30": {"sentence": "\u8109\u7fc5\u76ee\u6606\u866b IS A \u9c7c\u86c9", "label": 0, "tree_id": "1", "term": "\u8109\u7fc5\u76ee\u6606\u866b", "hypernym": "\u9c7c\u86c9"}, "095722fd49d635950784f3370e3cc9f42ca147723baee5b3b3018eb4": {"sentence": "\u8109\u7fc5\u76ee\u6606\u866b IS A \u87b3\u86c9", "label": 0, "tree_id": "1", "term": "\u8109\u7fc5\u76ee\u6606\u866b", "hypernym": "\u87b3\u86c9"}, "e4c3eb913cbec573b58a63aac2f79c3c2f1b08679c1e2b2092b7bf1f": {"sentence": "\u8109\u7fc5\u76ee\u6606\u866b IS A \u8910\u86c9", "label": 0, "tree_id": "1", "term": "\u8109\u7fc5\u76ee\u6606\u866b", "hypernym": "\u8910\u86c9"}, "cc9a20538670655edb199e0e5fa25068745dd25d9b2c7d547d2e514d": {"sentence": "\u8109\u7fc5\u76ee\u6606\u866b IS A \u8349\u86c9\u866b", "label": 0, "tree_id": "1", "term": "\u8109\u7fc5\u76ee\u6606\u866b", "hypernym": "\u8349\u86c9\u866b"}, "fca6e98046a903f660ddfd67951721345257e42ec39d4002d1f60097": {"sentence": "\u8109\u7fc5\u76ee\u6606\u866b IS A \u91d1\u773c\u8747", "label": 0, "tree_id": "1", "term": "\u8109\u7fc5\u76ee\u6606\u866b", "hypernym": "\u91d1\u773c\u8747"}, "2e7a700f3f963886bf1a439e74e0a9f6e027159979df25a4576e9f73": {"sentence": "\u86c7\u86c9 IS A \u8109\u7fc5\u76ee\u6606\u866b", "label": 1, "tree_id": "1", "term": "\u86c7\u86c9", "hypernym": "\u8109\u7fc5\u76ee\u6606\u866b"}, "70318c6fa189fc7bb4d03f7aaebee360fb6847a508633e4a6bc19427": {"sentence": "\u86c7\u86c9 IS A \u8349\u86c9", "label": 0, "tree_id": "1", "term": "\u86c7\u86c9", "hypernym": "\u8349\u86c9"}, "0311d22b3c6bee1c11f01ce4e3d4f54402a57ac7faa68b0ec8ae8713": {"sentence": "\u86c7\u86c9 IS A \u8681\u86c9", "label": 0, "tree_id": "1", "term": "\u86c7\u86c9", "hypernym": "\u8681\u86c9"}, "8d7220953ae51734171c1091e029fa48d3da6ba85704228daa9042db": {"sentence": "\u86c7\u86c9 IS A \u86c7\u873b\u8713", "label": 0, "tree_id": "1", "term": "\u86c7\u86c9", "hypernym": "\u86c7\u873b\u8713"}, "dd06ddb7caadd09425a9355edfe6f887468a044176f4db13fe29c2b4": {"sentence": "\u86c7\u86c9 IS A \u6ce5\u86c9", "label": 0, "tree_id": "1", "term": "\u86c7\u86c9", "hypernym": "\u6ce5\u86c9"}, "67c3f8a643661a09c8b620c5144e8b69b00dadb41af835cdc05c8cb7": {"sentence": "\u86c7\u86c9 IS A \u9c7c\u86c9", "label": 0, "tree_id": "1", "term": "\u86c7\u86c9", "hypernym": "\u9c7c\u86c9"}, "f660bb4e57eb99c4c30e6442fa8fef1c4acda08c2954b7da608e3b7f": {"sentence": "\u86c7\u86c9 IS A \u87b3\u86c9", "label": 0, "tree_id": "1", "term": "\u86c7\u86c9", "hypernym": "\u87b3\u86c9"}, "2b765b7ed29bac71eba232d7f5321bdecf16eb71c1214622df344986": {"sentence": "\u86c7\u86c9 IS A \u8910\u86c9", "label": 0, "tree_id": "1", "term": "\u86c7\u86c9", "hypernym": "\u8910\u86c9"}, "f3cfd75cb09626cc8bcb5d298526279fae9977e528b536baaebadc87": {"sentence": "\u86c7\u86c9 IS A \u8349\u86c9\u866b", "label": 0, "tree_id": "1", "term": "\u86c7\u86c9", "hypernym": "\u8349\u86c9\u866b"}, "f8e50cf9081b224a85910f1032b4f709d6aa4b3336cd469892d85c5b": {"sentence": "\u86c7\u86c9 IS A \u91d1\u773c\u8747", "label": 0, "tree_id": "1", "term": "\u86c7\u86c9", "hypernym": "\u91d1\u773c\u8747"}, "66c9005b6af8468b378f56132b68484bf656dc5cfc23614631c4dab3": {"sentence": "\u8349\u86c9 IS A \u8109\u7fc5\u76ee\u6606\u866b", "label": 1, "tree_id": "1", "term": "\u8349\u86c9", "hypernym": "\u8109\u7fc5\u76ee\u6606\u866b"}, "9e31df782582138a36cf4bb12135b131cd3e07b3b80c3346025913d2": {"sentence": "\u8349\u86c9 IS A \u86c7\u86c9", "label": 0, "tree_id": "1", "term": "\u8349\u86c9", "hypernym": "\u86c7\u86c9"}, "b624bceecb53c05c00bfb000e16f4d5700b4cf1d9f900c92691864cd": {"sentence": "\u8349\u86c9 IS A \u8681\u86c9", "label": 0, "tree_id": "1", "term": "\u8349\u86c9", "hypernym": "\u8681\u86c9"}, "ffbff7f482ad86ba38dcd4883e47f87d4d77cc92d48ef32c2bbdf81b": {"sentence": "\u8349\u86c9 IS A \u86c7\u873b\u8713", "label": 0, "tree_id": "1", "term": "\u8349\u86c9", "hypernym": "\u86c7\u873b\u8713"}, "0e7f98ce41c3c1a30247de51726cbf0caa9e5143c0f0a50530e6a237": {"sentence": "\u8349\u86c9 IS A \u6ce5\u86c9", "label": 0, "tree_id": "1", "term": "\u8349\u86c9", "hypernym": "\u6ce5\u86c9"}, "9430c7e7c186b8355101dbeb3821f93ae9fdea6c85afe905c60eddcd": {"sentence": "\u8349\u86c9 IS A \u9c7c\u86c9", "label": 0, "tree_id": "1", "term": "\u8349\u86c9", "hypernym": "\u9c7c\u86c9"}, "383d42fd0206c380d379018ae00ebd4f80fec808424667e9dad412a0": {"sentence": "\u8349\u86c9 IS A \u87b3\u86c9", "label": 0, "tree_id": "1", "term": "\u8349\u86c9", "hypernym": "\u87b3\u86c9"}, "3ca56c1f7783f6b3c074b7ef139dea9151b5f6d52e351cf35e97ae4a": {"sentence": "\u8349\u86c9 IS A \u8910\u86c9", "label": 0, "tree_id": "1", "term": "\u8349\u86c9", "hypernym": "\u8910\u86c9"}, "fc0a40714ea16d0702836161375be3926e289552f7d582a0bdee6f4b": {"sentence": "\u8349\u86c9 IS A \u8349\u86c9\u866b", "label": 0, "tree_id": "1", "term": "\u8349\u86c9", "hypernym": "\u8349\u86c9\u866b"}, "ec4e549380dcbd23c3eed156b36f45ecdbd279173be3e267ad8c6403": {"sentence": "\u8349\u86c9 IS A \u91d1\u773c\u8747", "label": 0, "tree_id": "1", "term": "\u8349\u86c9", "hypernym": "\u91d1\u773c\u8747"}, "c52c09d0b9f665ebaa188c2f6057880fb56d563f0f48ae93b001ceb5": {"sentence": "\u8681\u86c9 IS A \u8109\u7fc5\u76ee\u6606\u866b", "label": 1, "tree_id": "1", "term": "\u8681\u86c9", "hypernym": "\u8109\u7fc5\u76ee\u6606\u866b"}, "e9cb53d8e56b997e04d239c3770713ee934d1e9df5ccfb16d868e636": {"sentence": "\u8681\u86c9 IS A \u86c7\u86c9", "label": 0, "tree_id": "1", "term": "\u8681\u86c9", "hypernym": "\u86c7\u86c9"}, "47538d07ea20e74425a685217d474a2a7bb4797f79cd2e78016bfadb": {"sentence": "\u8681\u86c9 IS A \u8349\u86c9", "label": 0, "tree_id": "1", "term": "\u8681\u86c9", "hypernym": "\u8349\u86c9"}, "d5e8bb5bdb891251f0fe4adac081db06eda87bc24617cdef797eed1b": {"sentence": "\u8681\u86c9 IS A \u86c7\u873b\u8713", "label": 0, "tree_id": "1", "term": "\u8681\u86c9", "hypernym": "\u86c7\u873b\u8713"}, "1be6568102b9753a3fd7945dc5e1c8d6b2a3d86e93e007012384bf56": {"sentence": "\u8681\u86c9 IS A \u6ce5\u86c9", "label": 0, "tree_id": "1", "term": "\u8681\u86c9", "hypernym": "\u6ce5\u86c9"}, "00a568d84a6f128e7a3f17825423cf2ecadd9249efa93eff7e9ecb07": {"sentence": "\u8681\u86c9 IS A \u9c7c\u86c9", "label": 0, "tree_id": "1", "term": "\u8681\u86c9", "hypernym": "\u9c7c\u86c9"}, "97f947e9bbdfcf65aa51c76f6b0aeb0a0b60848a74f5a00ba07960a1": {"sentence": "\u8681\u86c9 IS A \u87b3\u86c9", "label": 0, "tree_id": "1", "term": "\u8681\u86c9", "hypernym": "\u87b3\u86c9"}, "907c02393bc25beab2c85ec3570bfa4bded4a6b0fbbf21deda83a357": {"sentence": "\u8681\u86c9 IS A \u8910\u86c9", "label": 0, "tree_id": "1", "term": "\u8681\u86c9", "hypernym": "\u8910\u86c9"}, "6640740ffa1eb673aaa3550d58ab4f3f95a3f597ffc1f5892826133d": {"sentence": "\u8681\u86c9 IS A \u8349\u86c9\u866b", "label": 0, "tree_id": "1", "term": "\u8681\u86c9", "hypernym": "\u8349\u86c9\u866b"}, "0eb22ec25f470c45f94f0f5a5ac302152446741ae4a9e8b1cca51da7": {"sentence": "\u8681\u86c9 IS A \u91d1\u773c\u8747", "label": 0, "tree_id": "1", "term": "\u8681\u86c9", "hypernym": "\u91d1\u773c\u8747"}, "de0dd05b04ee4a9c80c5f500cbd37e39cbfe6174a9d97de51a60da98": {"sentence": "\u86c7\u873b\u8713 IS A \u8109\u7fc5\u76ee\u6606\u866b", "label": 1, "tree_id": "1", "term": "\u86c7\u873b\u8713", "hypernym": "\u8109\u7fc5\u76ee\u6606\u866b"}, "87197f6a4e9e233a68852d30a56c9cc4ece157a6641dc281331c14f8": {"sentence": "\u86c7\u873b\u8713 IS A \u86c7\u86c9", "label": 0, "tree_id": "1", "term": "\u86c7\u873b\u8713", "hypernym": "\u86c7\u86c9"}, "e6d4b4758acb1098cc744322dd684e55f71c0892ca448639aa5ff20f": {"sentence": "\u86c7\u873b\u8713 IS A \u8349\u86c9", "label": 0, "tree_id": "1", "term": "\u86c7\u873b\u8713", "hypernym": "\u8349\u86c9"}, "4dc3a136b4e01565b7c58980d2e5d99c12397645a16aaa378c1f7506": {"sentence": "\u86c7\u873b\u8713 IS A \u8681\u86c9", "label": 0, "tree_id": "1", "term": "\u86c7\u873b\u8713", "hypernym": "\u8681\u86c9"}, "952aee8b7538cb85b33d463d5af445520308709263c46099ebc95ce5": {"sentence": "\u86c7\u873b\u8713 IS A \u6ce5\u86c9", "label": 0, "tree_id": "1", "term": "\u86c7\u873b\u8713", "hypernym": "\u6ce5\u86c9"}, "362ac922d470916cc1bdcc155910ff2835c925ea88fdb68d342d91ff": {"sentence": "\u86c7\u873b\u8713 IS A \u9c7c\u86c9", "label": 0, "tree_id": "1", "term": "\u86c7\u873b\u8713", "hypernym": "\u9c7c\u86c9"}, "45c7f1665d7db45894f6740fc49c513320d7f00d3bda3d6b50f9891e": {"sentence": "\u86c7\u873b\u8713 IS A \u87b3\u86c9", "label": 0, "tree_id": "1", "term": "\u86c7\u873b\u8713", "hypernym": "\u87b3\u86c9"}, "a4a2a3342889875059c75e4f21471b21a31216f688342604d7a6d84a": {"sentence": "\u86c7\u873b\u8713 IS A \u8910\u86c9", "label": 0, "tree_id": "1", "term": "\u86c7\u873b\u8713", "hypernym": "\u8910\u86c9"}, "71fa68b3559d482f5c09c228a766026b169ff961a4bebc83f3e6704c": {"sentence": "\u86c7\u873b\u8713 IS A \u8349\u86c9\u866b", "label": 0, "tree_id": "1", "term": "\u86c7\u873b\u8713", "hypernym": "\u8349\u86c9\u866b"}, "12720aca6f1f1f75d19c2223a81fc1b40ca4b1df3b32479d66f6b7e1": {"sentence": "\u86c7\u873b\u8713 IS A \u91d1\u773c\u8747", "label": 0, "tree_id": "1", "term": "\u86c7\u873b\u8713", "hypernym": "\u91d1\u773c\u8747"}, "ea84674f1d0db2b132f54d782c8a055c8da52b8a4d1ba36d948b4f8e": {"sentence": "\u6ce5\u86c9 IS A \u8109\u7fc5\u76ee\u6606\u866b", "label": 1, "tree_id": "1", "term": "\u6ce5\u86c9", "hypernym": "\u8109\u7fc5\u76ee\u6606\u866b"}, "8b9e67fcc955ba80518caceeaf4bedc50438f81cdbc832d3817ce562": {"sentence": "\u6ce5\u86c9 IS A \u86c7\u86c9", "label": 0, "tree_id": "1", "term": "\u6ce5\u86c9", "hypernym": "\u86c7\u86c9"}, "4ab32b722d1ec5a5eace7a950cbdd84a6566d1d4bba02876ff1f841c": {"sentence": "\u6ce5\u86c9 IS A \u8349\u86c9", "label": 0, "tree_id": "1", "term": "\u6ce5\u86c9", "hypernym": "\u8349\u86c9"}, "2661067a135750b815cf25de44bf0cdc384a743630b39febf05d865f": {"sentence": "\u6ce5\u86c9 IS A \u8681\u86c9", "label": 0, "tree_id": "1", "term": "\u6ce5\u86c9", "hypernym": "\u8681\u86c9"}, "de43df1feef9dc508d2fdccb60157c05b9a093ee75bf779fa04b1971": {"sentence": "\u6ce5\u86c9 IS A \u86c7\u873b\u8713", "label": 0, "tree_id": "1", "term": "\u6ce5\u86c9", "hypernym": "\u86c7\u873b\u8713"}, "1c161d8f367d3c8d5eccc407f103d808557b2260e991914cff7d517f": {"sentence": "\u6ce5\u86c9 IS A \u9c7c\u86c9", "label": 0, "tree_id": "1", "term": "\u6ce5\u86c9", "hypernym": "\u9c7c\u86c9"}, "b0639045bd7a1f8a1eea8599aebba4fc379beb9b92349d00eb65ef93": {"sentence": "\u6ce5\u86c9 IS A \u87b3\u86c9", "label": 0, "tree_id": "1", "term": "\u6ce5\u86c9", "hypernym": "\u87b3\u86c9"}, "a20aa985aaf8ed11ca7559ce8f867bb04de42e37848e6bc46fd44d11": {"sentence": "\u6ce5\u86c9 IS A \u8910\u86c9", "label": 0, "tree_id": "1", "term": "\u6ce5\u86c9", "hypernym": "\u8910\u86c9"}, "9152a5a77a0f1ac09454e0d6d280f1089e6e5975b0b3b4e4222a3146": {"sentence": "\u6ce5\u86c9 IS A \u8349\u86c9\u866b", "label": 0, "tree_id": "1", "term": "\u6ce5\u86c9", "hypernym": "\u8349\u86c9\u866b"}, "b6695edd43ba99a8cf5b0cbbf13f7bdf0c0a51f5cc4b5048d4b087da": {"sentence": "\u6ce5\u86c9 IS A \u91d1\u773c\u8747", "label": 0, "tree_id": "1", "term": "\u6ce5\u86c9", "hypernym": "\u91d1\u773c\u8747"}, "ede8bd8731d6f50c45d684c94ebc8c43521fd730932f68bc02580b7a": {"sentence": "\u9c7c\u86c9 IS A \u8109\u7fc5\u76ee\u6606\u866b", "label": 1, "tree_id": "1", "term": "\u9c7c\u86c9", "hypernym": "\u8109\u7fc5\u76ee\u6606\u866b"}, "ee047bd4276430db396aa1597a90bb9cd814042be33484a6952e553a": {"sentence": "\u9c7c\u86c9 IS A \u86c7\u86c9", "label": 0, "tree_id": "1", "term": "\u9c7c\u86c9", "hypernym": "\u86c7\u86c9"}, "68714d2a4d757e6e7a98ae277d22809dac77ba63b5f35c4baa05c0c8": {"sentence": "\u9c7c\u86c9 IS A \u8349\u86c9", "label": 0, "tree_id": "1", "term": "\u9c7c\u86c9", "hypernym": "\u8349\u86c9"}, "0db873b7837f8d37c5c73b2f224d8836e3ebc88c998554ae2802de35": {"sentence": "\u9c7c\u86c9 IS A \u8681\u86c9", "label": 0, "tree_id": "1", "term": "\u9c7c\u86c9", "hypernym": "\u8681\u86c9"}, "2a0127102fa5126f3b09d30de4a3fc0e629261e7686e9951ec4adc15": {"sentence": "\u9c7c\u86c9 IS A \u86c7\u873b\u8713", "label": 0, "tree_id": "1", "term": "\u9c7c\u86c9", "hypernym": "\u86c7\u873b\u8713"}, "b8b5c03d443486405f3ef1396c64c4599190f8e8ee57042976fd7956": {"sentence": "\u9c7c\u86c9 IS A \u6ce5\u86c9", "label": 0, "tree_id": "1", "term": "\u9c7c\u86c9", "hypernym": "\u6ce5\u86c9"}, "9a3a560fbcd54d7db0662451080d7e14466667796f481d67c3d074f2": {"sentence": "\u9c7c\u86c9 IS A \u87b3\u86c9", "label": 0, "tree_id": "1", "term": "\u9c7c\u86c9", "hypernym": "\u87b3\u86c9"}, "52b8d39d2e4d44aae852a2733240d2e86e2c3b55aacf5d596d149d55": {"sentence": "\u9c7c\u86c9 IS A \u8910\u86c9", "label": 0, "tree_id": "1", "term": "\u9c7c\u86c9", "hypernym": "\u8910\u86c9"}, "d104847a63c2c62e1d4419c99d0f76d0e5b08c6840624bbe62ce2eb9": {"sentence": "\u9c7c\u86c9 IS A \u8349\u86c9\u866b", "label": 0, "tree_id": "1", "term": "\u9c7c\u86c9", "hypernym": "\u8349\u86c9\u866b"}, "6ce5f5c4e39f7c89808623c7641107ba591c1ffbdb8c4f82e5d49ed3": {"sentence": "\u9c7c\u86c9 IS A \u91d1\u773c\u8747", "label": 0, "tree_id": "1", "term": "\u9c7c\u86c9", "hypernym": "\u91d1\u773c\u8747"}, "9f71c8c7d07785a30290b2bf5329e1154ff0bd6d4c05af5d1563e0a9": {"sentence": "\u87b3\u86c9 IS A \u8109\u7fc5\u76ee\u6606\u866b", "label": 1, "tree_id": "1", "term": "\u87b3\u86c9", "hypernym": "\u8109\u7fc5\u76ee\u6606\u866b"}, "5d30705d0feff3d58a7ad7c5fd1dc4dd0f297a9fcdbed46099fb4991": {"sentence": "\u87b3\u86c9 IS A \u86c7\u86c9", "label": 0, "tree_id": "1", "term": "\u87b3\u86c9", "hypernym": "\u86c7\u86c9"}, "db8a5f663cbc548a378198f7b87192584b258bff129120e160cadc00": {"sentence": "\u87b3\u86c9 IS A \u8349\u86c9", "label": 0, "tree_id": "1", "term": "\u87b3\u86c9", "hypernym": "\u8349\u86c9"}, "3ea82c89ceebf96a06ea24a9f550346092a70217e6a0fa32475efcae": {"sentence": "\u87b3\u86c9 IS A \u8681\u86c9", "label": 0, "tree_id": "1", "term": "\u87b3\u86c9", "hypernym": "\u8681\u86c9"}, "06a363dc6ba2114c14e711de8fa62e1c43ab35f69be2172eca73f3c8": {"sentence": "\u87b3\u86c9 IS A \u86c7\u873b\u8713", "label": 0, "tree_id": "1", "term": "\u87b3\u86c9", "hypernym": "\u86c7\u873b\u8713"}, "bd0e46a9e99120f17c34e4f60e4ddcbcc41305283292a330aee13f74": {"sentence": "\u87b3\u86c9 IS A \u6ce5\u86c9", "label": 0, "tree_id": "1", "term": "\u87b3\u86c9", "hypernym": "\u6ce5\u86c9"}, "5782ec139fea8ba57b3abc091c29f81102428383cb58f4ef53ffdc49": {"sentence": "\u87b3\u86c9 IS A \u9c7c\u86c9", "label": 0, "tree_id": "1", "term": "\u87b3\u86c9", "hypernym": "\u9c7c\u86c9"}, "c25e3121a1925142b4205ca485f5783262e3128f739c2bc8aa10212d": {"sentence": "\u87b3\u86c9 IS A \u8910\u86c9", "label": 0, "tree_id": "1", "term": "\u87b3\u86c9", "hypernym": "\u8910\u86c9"}, "f35bc856dd49e607889cf4c2579d03b2be0786c2fd6d764b785a18ba": {"sentence": "\u87b3\u86c9 IS A \u8349\u86c9\u866b", "label": 0, "tree_id": "1", "term": "\u87b3\u86c9", "hypernym": "\u8349\u86c9\u866b"}, "884b1ad40e6db2308f6eb277c72ed28587d735eacd965185b22ab73b": {"sentence": "\u87b3\u86c9 IS A \u91d1\u773c\u8747", "label": 0, "tree_id": "1", "term": "\u87b3\u86c9", "hypernym": "\u91d1\u773c\u8747"}, "eeb5cbbb500e75b6f5e9d4b45ba41100b476d1387fe6d06b353be1db": {"sentence": "\u8910\u86c9 IS A \u8109\u7fc5\u76ee\u6606\u866b", "label": 0, "tree_id": "1", "term": "\u8910\u86c9", "hypernym": "\u8109\u7fc5\u76ee\u6606\u866b"}, "4c1cbb01c38c9f58f2d111e1fada23d68620e536abf39759f93a2774": {"sentence": "\u8910\u86c9 IS A \u86c7\u86c9", "label": 0, "tree_id": "1", "term": "\u8910\u86c9", "hypernym": "\u86c7\u86c9"}, "72c3bfdd39f109ee2d60541d11cdcbd6f0c9fe9a1ec4d1e3d7d77799": {"sentence": "\u8910\u86c9 IS A \u8349\u86c9", "label": 1, "tree_id": "1", "term": "\u8910\u86c9", "hypernym": "\u8349\u86c9"}, "e07c3236bf49b081fb5778fd66093adba0c3b3e729e758f9608c9a4d": {"sentence": "\u8910\u86c9 IS A \u8681\u86c9", "label": 0, "tree_id": "1", "term": "\u8910\u86c9", "hypernym": "\u8681\u86c9"}, "200bd8431b11249724aca6faa78378d8a9fef5c53051550a56fe8fdc": {"sentence": "\u8910\u86c9 IS A \u86c7\u873b\u8713", "label": 0, "tree_id": "1", "term": "\u8910\u86c9", "hypernym": "\u86c7\u873b\u8713"}, "485eb2c602fd0f499819f58651ccf51c3b9b2cb7dbc1c17964cca283": {"sentence": "\u8910\u86c9 IS A \u6ce5\u86c9", "label": 0, "tree_id": "1", "term": "\u8910\u86c9", "hypernym": "\u6ce5\u86c9"}, "6322af0b3d6d9cabc44dddadad9bd79471dc191c274287bd12e8ee48": {"sentence": "\u8910\u86c9 IS A \u9c7c\u86c9", "label": 0, "tree_id": "1", "term": "\u8910\u86c9", "hypernym": "\u9c7c\u86c9"}, "e24f9bced2c4feedb5e10246eb97b975548e4cc2370871b4555fc3aa": {"sentence": "\u8910\u86c9 IS A \u87b3\u86c9", "label": 0, "tree_id": "1", "term": "\u8910\u86c9", "hypernym": "\u87b3\u86c9"}, "2c2493286e7e0c5a0346138a31d186bf8603e6c8dd62c73dd82734ef": {"sentence": "\u8910\u86c9 IS A \u8349\u86c9\u866b", "label": 0, "tree_id": "1", "term": "\u8910\u86c9", "hypernym": "\u8349\u86c9\u866b"}, "22bd336ab89dbb1c95b917d17a0c5b0fa9637701ea4083a4b154e3a3": {"sentence": "\u8910\u86c9 IS A \u91d1\u773c\u8747", "label": 0, "tree_id": "1", "term": "\u8910\u86c9", "hypernym": "\u91d1\u773c\u8747"}, "c2c9aa2d3e516dd69a28068b7d00419bae546465b74ac31b6875331c": {"sentence": "\u8349\u86c9\u866b IS A \u8109\u7fc5\u76ee\u6606\u866b", "label": 0, "tree_id": "1", "term": "\u8349\u86c9\u866b", "hypernym": "\u8109\u7fc5\u76ee\u6606\u866b"}, "14ba3017f3291db45d91365b8d605d7572a33d11fbfb3d73fd830413": {"sentence": "\u8349\u86c9\u866b IS A \u86c7\u86c9", "label": 0, "tree_id": "1", "term": "\u8349\u86c9\u866b", "hypernym": "\u86c7\u86c9"}, "f0c3978a7a892b19fb4bc43b232ac1a3dda57ca10ad51d6e3594beb3": {"sentence": "\u8349\u86c9\u866b IS A \u8349\u86c9", "label": 1, "tree_id": "1", "term": "\u8349\u86c9\u866b", "hypernym": "\u8349\u86c9"}, "0b981486f0b6a3a34819b3cc10e082943be40b6d27611ba7c0d1ac18": {"sentence": "\u8349\u86c9\u866b IS A \u8681\u86c9", "label": 0, "tree_id": "1", "term": "\u8349\u86c9\u866b", "hypernym": "\u8681\u86c9"}, "955b0944d765ea8c52048a62c46230352880faa19c42de1169c54dc3": {"sentence": "\u8349\u86c9\u866b IS A \u86c7\u873b\u8713", "label": 0, "tree_id": "1", "term": "\u8349\u86c9\u866b", "hypernym": "\u86c7\u873b\u8713"}, "62252f5bee89223bfc8f965f70f390ad19b2f752f5f01c59803299e8": {"sentence": "\u8349\u86c9\u866b IS A \u6ce5\u86c9", "label": 0, "tree_id": "1", "term": "\u8349\u86c9\u866b", "hypernym": "\u6ce5\u86c9"}, "6468f80c7cfa8440b3a5270153e121826d9bf29dac6f0e4ae9a7c8e1": {"sentence": "\u8349\u86c9\u866b IS A \u9c7c\u86c9", "label": 0, "tree_id": "1", "term": "\u8349\u86c9\u866b", "hypernym": "\u9c7c\u86c9"}, "d7b290d34e4833b21c10d34a7de638779a02c2306b9e5c4382f830a8": {"sentence": "\u8349\u86c9\u866b IS A \u87b3\u86c9", "label": 0, "tree_id": "1", "term": "\u8349\u86c9\u866b", "hypernym": "\u87b3\u86c9"}, "21ee2f05386f99dd43a86c9666e561ebb1d7affd5ecfafdced0f25a2": {"sentence": "\u8349\u86c9\u866b IS A \u8910\u86c9", "label": 0, "tree_id": "1", "term": "\u8349\u86c9\u866b", "hypernym": "\u8910\u86c9"}, "5fcebb0ed1115589660eb918693909d360af851058ddbbe82055f247": {"sentence": "\u8349\u86c9\u866b IS A \u91d1\u773c\u8747", "label": 0, "tree_id": "1", "term": "\u8349\u86c9\u866b", "hypernym": "\u91d1\u773c\u8747"}, "80f1d911a3c0b9258f8be172b804b0ec2e36037cdb462347fb1235f3": {"sentence": "\u91d1\u773c\u8747 IS A \u8109\u7fc5\u76ee\u6606\u866b", "label": 0, "tree_id": "1", "term": "\u91d1\u773c\u8747", "hypernym": "\u8109\u7fc5\u76ee\u6606\u866b"}, "b308660ab883f946ba3cc46ec6566a05c44117580ab565933ab4340a": {"sentence": "\u91d1\u773c\u8747 IS A \u86c7\u86c9", "label": 0, "tree_id": "1", "term": "\u91d1\u773c\u8747", "hypernym": "\u86c7\u86c9"}, "3b7710061e02f8f104f7290df920fe10d4403c6919feffce92cb72b7": {"sentence": "\u91d1\u773c\u8747 IS A \u8349\u86c9", "label": 0, "tree_id": "1", "term": "\u91d1\u773c\u8747", "hypernym": "\u8349\u86c9"}, "efde518d300d26ce7d3f848fcd232a35828036dac79c3a17bac47719": {"sentence": "\u91d1\u773c\u8747 IS A \u8681\u86c9", "label": 0, "tree_id": "1", "term": "\u91d1\u773c\u8747", "hypernym": "\u8681\u86c9"}, "47d57b82e58b79d90055a84f21698859c7cb20a446b37778186fe30d": {"sentence": "\u91d1\u773c\u8747 IS A \u86c7\u873b\u8713", "label": 0, "tree_id": "1", "term": "\u91d1\u773c\u8747", "hypernym": "\u86c7\u873b\u8713"}, "6de14ae8fa52e341f0822c6de4caa751bfbc61054902847a9c4221e6": {"sentence": "\u91d1\u773c\u8747 IS A \u6ce5\u86c9", "label": 0, "tree_id": "1", "term": "\u91d1\u773c\u8747", "hypernym": "\u6ce5\u86c9"}, "d0639fe7574d4ee19a0f871ebefe9834adfbdbf78d17a4063209be46": {"sentence": "\u91d1\u773c\u8747 IS A \u9c7c\u86c9", "label": 0, "tree_id": "1", "term": "\u91d1\u773c\u8747", "hypernym": "\u9c7c\u86c9"}, "5c1de83333ca46abfba19c9b5f6f28fcb90d13eed89ad2ce51c77ae6": {"sentence": "\u91d1\u773c\u8747 IS A \u87b3\u86c9", "label": 0, "tree_id": "1", "term": "\u91d1\u773c\u8747", "hypernym": "\u87b3\u86c9"}, "79086d716cc48b1ef205a3d69c8b005deb4a23bae260e23aa768a16b": {"sentence": "\u91d1\u773c\u8747 IS A \u8910\u86c9", "label": 0, "tree_id": "1", "term": "\u91d1\u773c\u8747", "hypernym": "\u8910\u86c9"}, "773e752394947f3e75c8fb40e2bd3cfb23e028e6e0760296716211c4": {"sentence": "\u91d1\u773c\u8747 IS A \u8349\u86c9\u866b", "label": 1, "tree_id": "1", "term": "\u91d1\u773c\u8747", "hypernym": "\u8349\u86c9\u866b"}, "a44c020b2ee6807e7f5b76c2409271cb7d9979823261992f246966db": {"sentence": "\u5224\u65ad IS A \u88c1\u5b9a", "label": 0, "tree_id": "11", "term": "\u5224\u65ad", "hypernym": "\u88c1\u5b9a"}, "4282076d50f4c03d9d9b355a2559bde69f39860b84590214df0c9441": {"sentence": "\u88c1\u5b9a IS A \u5224\u65ad", "label": 1, "tree_id": "11", "term": "\u88c1\u5b9a", "hypernym": "\u5224\u65ad"}, "22ef5655a59ff5cb7cc383349263460aa6a7a72ce09eeac77af29f82": {"sentence": "\u5438\u5f15\u529b IS A \u5730\u7403\u5f15\u529b", "label": 0, "tree_id": "112", "term": "\u5438\u5f15\u529b", "hypernym": "\u5730\u7403\u5f15\u529b"}, "e4d7159fd0e6f7b72d8280d1306027442dbb917fbade0a1cb2ab1eb1": {"sentence": "\u5438\u5f15\u529b IS A \u5316\u5408\u529b", "label": 0, "tree_id": "112", "term": "\u5438\u5f15\u529b", "hypernym": "\u5316\u5408\u529b"}, "be440714f2d583fc1ca2e7f6c44742295b894126981c63ec2e769232": {"sentence": "\u5730\u7403\u5f15\u529b IS A \u5438\u5f15\u529b", "label": 1, "tree_id": "112", "term": "\u5730\u7403\u5f15\u529b", "hypernym": "\u5438\u5f15\u529b"}, "014cd452a9291ea808bdd8a4bdb1400ff772eabe0bc81e4e54952612": {"sentence": "\u5730\u7403\u5f15\u529b IS A \u5316\u5408\u529b", "label": 0, "tree_id": "112", "term": "\u5730\u7403\u5f15\u529b", "hypernym": "\u5316\u5408\u529b"}, "de45eeff7603be1c682e5c2feced2c657e79e0da39d64e6b42a1e143": {"sentence": "\u5316\u5408\u529b IS A \u5438\u5f15\u529b", "label": 1, "tree_id": "112", "term": "\u5316\u5408\u529b", "hypernym": "\u5438\u5f15\u529b"}, "7a7f18558bf89794feb965e61affa7cb6e772bfd4d7363ab3f8dfde9": {"sentence": "\u5316\u5408\u529b IS A \u5730\u7403\u5f15\u529b", "label": 0, "tree_id": "112", "term": "\u5316\u5408\u529b", "hypernym": "\u5730\u7403\u5f15\u529b"}, "b18f4a5a7bb88c2ff573033c870dbc93051ae3f5929053020af2e284": {"sentence": "\u901a\u4fe1 IS A \u660e\u4fe1\u7247", "label": 0, "tree_id": "113", "term": "\u901a\u4fe1", "hypernym": "\u660e\u4fe1\u7247"}, "4138a9e0e87d3113e4fcc552f1a5a9db0749a10b278b52cb66fadd3c": {"sentence": "\u660e\u4fe1\u7247 IS A \u901a\u4fe1", "label": 1, "tree_id": "113", "term": "\u660e\u4fe1\u7247", "hypernym": "\u901a\u4fe1"}, "6c5d08b40b72bca1528c293297050c9bb76c62b04848f8bee3a302a6": {"sentence": "\u6570\u5b57 IS A \u516b", "label": 0, "tree_id": "115", "term": "\u6570\u5b57", "hypernym": "\u516b"}, "a7c9d99f1e20677adb83ba552cd2216b2ef01488fa24aa5ade010e94": {"sentence": "\u6570\u5b57 IS A \u6570\u76ee1", "label": 0, "tree_id": "115", "term": "\u6570\u5b57", "hypernym": "\u6570\u76ee1"}, "a8c9d1d6d85c6b5aedb7488858efb9fb43d017bfb110c22d3481efa3": {"sentence": "\u6570\u5b57 IS A \u516b\u8fdb\u5236\u6570", "label": 0, "tree_id": "115", "term": "\u6570\u5b57", "hypernym": "\u516b\u8fdb\u5236\u6570"}, "3885494f4d88bbc1199b567766f78e50926721da999f90141cf46b81": {"sentence": "\u6570\u5b57 IS A \u3007", "label": 0, "tree_id": "115", "term": "\u6570\u5b57", "hypernym": "\u3007"}, "d78119268c5156000023507adff35c4327c89ae8275ebfe3fd888c7f": {"sentence": "\u6570\u5b57 IS A \u6709\u6548\u4f4d\u6570", "label": 0, "tree_id": "115", "term": "\u6570\u5b57", "hypernym": "\u6709\u6548\u4f4d\u6570"}, "5e1aa6433afeafa373cb2f1ed51914bcaeaae6f59c6031e3fa11c344": {"sentence": "\u6570\u5b57 IS A \u4e03", "label": 0, "tree_id": "115", "term": "\u6570\u5b57", "hypernym": "\u4e03"}, "8433b9ca80a90d7d2c77e78da9f5f80fdfd851162eb1765d0d03b269": {"sentence": "\u6570\u5b57 IS A \u56db", "label": 0, "tree_id": "115", "term": "\u6570\u5b57", "hypernym": "\u56db"}, "22198727409cba57badffcd645e50da6ade6f3f21a87f039274681ca": {"sentence": "\u6570\u5b57 IS A \u4e8c", "label": 0, "tree_id": "115", "term": "\u6570\u5b57", "hypernym": "\u4e8c"}, "74a6b2f4716643fa1fa90635fe2b175783ce4ae701c121520f41fdd0": {"sentence": "\u6570\u5b57 IS A \u4e09", "label": 0, "tree_id": "115", "term": "\u6570\u5b57", "hypernym": "\u4e09"}, "4e5041ecac29d4a75b098fdbdc0873ac56a25d67147b43e77f6bed6f": {"sentence": "\u6570\u5b57 IS A \u4e94", "label": 0, "tree_id": "115", "term": "\u6570\u5b57", "hypernym": "\u4e94"}, "94592da8df1005f840e4c6a82cbc8bf2f373f55b491c7796f167961b": {"sentence": "\u6570\u5b57 IS A \u516d", "label": 0, "tree_id": "115", "term": "\u6570\u5b57", "hypernym": "\u516d"}, "032d6db519d9b2d7c0ae5bae058f898fbacfb03a86f62b3ba80cfb1c": {"sentence": "\u6570\u5b57 IS A \u4e8c\u8fdb\u5236\u6570", "label": 0, "tree_id": "115", "term": "\u6570\u5b57", "hypernym": "\u4e8c\u8fdb\u5236\u6570"}, "125e929f205f2edd37d2ebcb160edf124721e0c96b61bfb5b3ba6e6c": {"sentence": "\u6570\u5b57 IS A \u4e5d", "label": 0, "tree_id": "115", "term": "\u6570\u5b57", "hypernym": "\u4e5d"}, "34349e66814c664e28a96a6376236e167c12f5d19804820c5fed7dab": {"sentence": "\u6570\u5b57 IS A \u4e00\u4e2a", "label": 0, "tree_id": "115", "term": "\u6570\u5b57", "hypernym": "\u4e00\u4e2a"}, "1218a1f46bdca344364f68c6893ed88fe98277dcf21845c7104a5f99": {"sentence": "\u6570\u5b57 IS A \u5355\u5b50", "label": 0, "tree_id": "115", "term": "\u6570\u5b57", "hypernym": "\u5355\u5b50"}, "98d7709fc5801c9dc61815112e6b7f667d4fe5f4c7dfc71e84ea0fc4": {"sentence": "\u6570\u5b57 IS A \u53cc\u9ab0\u513f\u8d4c", "label": 0, "tree_id": "115", "term": "\u6570\u5b57", "hypernym": "\u53cc\u9ab0\u513f\u8d4c"}, "5861dc3c31ac8d0dfe263020ea0ba1092ad7444bd2c8a463a92a95e8": {"sentence": "\u6570\u5b57 IS A \u4e00\u5bf9", "label": 0, "tree_id": "115", "term": "\u6570\u5b57", "hypernym": "\u4e00\u5bf9"}, "a78fcb6d531f7948ede04130977446036bbb2b89d82b782b97abe0c6": {"sentence": "\u6570\u5b57 IS A \u53cc\u5f20", "label": 0, "tree_id": "115", "term": "\u6570\u5b57", "hypernym": "\u53cc\u5f20"}, "583435a11b05221ff7b4e64d6ed061ee7012c6b9644d39c914ed79c6": {"sentence": "\u516b IS A \u6570\u5b57", "label": 1, "tree_id": "115", "term": "\u516b", "hypernym": "\u6570\u5b57"}, "8395752ed8707d944dc4628c6f0c0f8e17cbbd19caa985e32a515bfc": {"sentence": "\u516b IS A \u6570\u76ee1", "label": 0, "tree_id": "115", "term": "\u516b", "hypernym": "\u6570\u76ee1"}, "795daa664929f014488be63b5aca14498c13c62ac07c200b76e6be04": {"sentence": "\u516b IS A \u516b\u8fdb\u5236\u6570", "label": 0, "tree_id": "115", "term": "\u516b", "hypernym": "\u516b\u8fdb\u5236\u6570"}, "1f2aa691740d86c1380280acc76e77a3b2aed9435caad13c3af4e95e": {"sentence": "\u516b IS A \u3007", "label": 0, "tree_id": "115", "term": "\u516b", "hypernym": "\u3007"}, "9ba4586c6df0c3bfac01dbe6fe988c1e19915df33b14bf8dcbebbc78": {"sentence": "\u516b IS A \u6709\u6548\u4f4d\u6570", "label": 0, "tree_id": "115", "term": "\u516b", "hypernym": "\u6709\u6548\u4f4d\u6570"}, "3d6202d1df6134245b29981f5d7a4dc18d18f5ac805919ba72dec50e": {"sentence": "\u516b IS A \u4e03", "label": 0, "tree_id": "115", "term": "\u516b", "hypernym": "\u4e03"}, "6fb355ede83a988ea5f3720249b319a2c597c21349368cfb9ddcf383": {"sentence": "\u516b IS A \u56db", "label": 0, "tree_id": "115", "term": "\u516b", "hypernym": "\u56db"}, "24db70482b26939b74e7cc48d242c59f04777d0d2305c10766c75204": {"sentence": "\u516b IS A \u4e8c", "label": 0, "tree_id": "115", "term": "\u516b", "hypernym": "\u4e8c"}, "23f56a2e94b74500533da9a82089f0fed81e41358ad39cdcc8ed62bb": {"sentence": "\u516b IS A \u4e09", "label": 0, "tree_id": "115", "term": "\u516b", "hypernym": "\u4e09"}, "a24dd23c16ee74a9c80008e3549651019cab2edba2ef42f76d147e00": {"sentence": "\u516b IS A \u4e94", "label": 0, "tree_id": "115", "term": "\u516b", "hypernym": "\u4e94"}, "73217b938d781026b11ee2adf99d38001aa5f11191e0294857ece8ae": {"sentence": "\u516b IS A \u516d", "label": 0, "tree_id": "115", "term": "\u516b", "hypernym": "\u516d"}, "2b8434d7a991b7dd87207999faa9a7eae45961ff045967bb1875606d": {"sentence": "\u516b IS A \u4e8c\u8fdb\u5236\u6570", "label": 0, "tree_id": "115", "term": "\u516b", "hypernym": "\u4e8c\u8fdb\u5236\u6570"}, "d4d01c29b49ef4e7c502b3a2f7ddb653533aaacd37c6aa77cb6b4e47": {"sentence": "\u516b IS A \u4e5d", "label": 0, "tree_id": "115", "term": "\u516b", "hypernym": "\u4e5d"}, "eb1cc74cfe7e4aceaaa351e127ceb5b58db61ad3e33e9349998457a9": {"sentence": "\u516b IS A \u4e00\u4e2a", "label": 0, "tree_id": "115", "term": "\u516b", "hypernym": "\u4e00\u4e2a"}, "0ea75442b614cb9d6fb0112ed3dd29ebd9aade204d1d6689624edb85": {"sentence": "\u516b IS A \u5355\u5b50", "label": 0, "tree_id": "115", "term": "\u516b", "hypernym": "\u5355\u5b50"}, "9e94867868c5a3da707f10a92b1c893a30ac94090a3d74a32ef173eb": {"sentence": "\u516b IS A \u53cc\u9ab0\u513f\u8d4c", "label": 0, "tree_id": "115", "term": "\u516b", "hypernym": "\u53cc\u9ab0\u513f\u8d4c"}, "dff8603d804b537a3d5c098682e86e6be75257836c8fda220c6265bd": {"sentence": "\u516b IS A \u4e00\u5bf9", "label": 0, "tree_id": "115", "term": "\u516b", "hypernym": "\u4e00\u5bf9"}, "b17aa6a99bb10a680c941ab265a59a1cbcf3712bb5ba11acbcab3ef2": {"sentence": "\u516b IS A \u53cc\u5f20", "label": 0, "tree_id": "115", "term": "\u516b", "hypernym": "\u53cc\u5f20"}, "9a13611344c373da1fe7c53c24ea6603b84b23c27543d2d334edc51b": {"sentence": "\u6570\u76ee1 IS A \u6570\u5b57", "label": 1, "tree_id": "115", "term": "\u6570\u76ee1", "hypernym": "\u6570\u5b57"}, "f4ad39a3293d4a17a98db24d054a4e6d2faa6e9f922176a012865341": {"sentence": "\u6570\u76ee1 IS A \u516b", "label": 0, "tree_id": "115", "term": "\u6570\u76ee1", "hypernym": "\u516b"}, "c6ca21ec6c0c121d0070c2f44932aabb4fc19e6e846a5578abaeb23e": {"sentence": "\u6570\u76ee1 IS A \u516b\u8fdb\u5236\u6570", "label": 0, "tree_id": "115", "term": "\u6570\u76ee1", "hypernym": "\u516b\u8fdb\u5236\u6570"}, "6ec5e75202c8f1fbbc7c9bd34f363bdd77f13096d9bf56524c936ff5": {"sentence": "\u6570\u76ee1 IS A \u3007", "label": 0, "tree_id": "115", "term": "\u6570\u76ee1", "hypernym": "\u3007"}, "d578efc471913113714730ba6ae74722aa4e73992aca993705e9066e": {"sentence": "\u6570\u76ee1 IS A \u6709\u6548\u4f4d\u6570", "label": 0, "tree_id": "115", "term": "\u6570\u76ee1", "hypernym": "\u6709\u6548\u4f4d\u6570"}, "c79f714574efc1cce502978a9e630e05312f7055ed8a2574a3136ab9": {"sentence": "\u6570\u76ee1 IS A \u4e03", "label": 0, "tree_id": "115", "term": "\u6570\u76ee1", "hypernym": "\u4e03"}, "c06f092e895a8c9b4526de40e6fb087ca6c9fadfcd38bbba7e0f036c": {"sentence": "\u6570\u76ee1 IS A \u56db", "label": 0, "tree_id": "115", "term": "\u6570\u76ee1", "hypernym": "\u56db"}, "a1a4c82495af3dc7beb49afc349b8046742e66efdcbccccd88451f63": {"sentence": "\u6570\u76ee1 IS A \u4e8c", "label": 0, "tree_id": "115", "term": "\u6570\u76ee1", "hypernym": "\u4e8c"}, "c1ef607f4189bdde182d955c830b7e18bde4612115c7cb042038bc9f": {"sentence": "\u6570\u76ee1 IS A \u4e09", "label": 0, "tree_id": "115", "term": "\u6570\u76ee1", "hypernym": "\u4e09"}, "13dff8ca44d206aa4480ed311d2111d037eb1026c98f075847c8c5fe": {"sentence": "\u6570\u76ee1 IS A \u4e94", "label": 0, "tree_id": "115", "term": "\u6570\u76ee1", "hypernym": "\u4e94"}, "1d164addf449c8dcfded43fef5c03797d85a07de1a404b3a47a883a0": {"sentence": "\u6570\u76ee1 IS A \u516d", "label": 0, "tree_id": "115", "term": "\u6570\u76ee1", "hypernym": "\u516d"}, "9ae6fc4df2dd7c54039fa44b0c2380023571bb6a9592388175b0ba59": {"sentence": "\u6570\u76ee1 IS A \u4e8c\u8fdb\u5236\u6570", "label": 0, "tree_id": "115", "term": "\u6570\u76ee1", "hypernym": "\u4e8c\u8fdb\u5236\u6570"}, "b354529397659bc31c52c4e9ef2445d5fa59b6cc2a8c0a65502db651": {"sentence": "\u6570\u76ee1 IS A \u4e5d", "label": 0, "tree_id": "115", "term": "\u6570\u76ee1", "hypernym": "\u4e5d"}, "3bb649fa50fe877f41836c0caf3f81272c3d9f2ea62b5ade546524fd": {"sentence": "\u6570\u76ee1 IS A \u4e00\u4e2a", "label": 0, "tree_id": "115", "term": "\u6570\u76ee1", "hypernym": "\u4e00\u4e2a"}, "75a9832e2dd663daf34b220411cfe164f0ccbaa41c7371f7f2813dca": {"sentence": "\u6570\u76ee1 IS A \u5355\u5b50", "label": 0, "tree_id": "115", "term": "\u6570\u76ee1", "hypernym": "\u5355\u5b50"}, "f07c2c0f4001cf85346e2a6e39bb1798d427d882aa6eafa11adfa574": {"sentence": "\u6570\u76ee1 IS A \u53cc\u9ab0\u513f\u8d4c", "label": 0, "tree_id": "115", "term": "\u6570\u76ee1", "hypernym": "\u53cc\u9ab0\u513f\u8d4c"}, "06664610f6b3a4fdb6f025863f44393ca3ef4e499ede505db7aee0cf": {"sentence": "\u6570\u76ee1 IS A \u4e00\u5bf9", "label": 0, "tree_id": "115", "term": "\u6570\u76ee1", "hypernym": "\u4e00\u5bf9"}, "6574e98ddcf99977d612a61e7c2db28dc59e1718dcb02695cdf52f46": {"sentence": "\u6570\u76ee1 IS A \u53cc\u5f20", "label": 0, "tree_id": "115", "term": "\u6570\u76ee1", "hypernym": "\u53cc\u5f20"}, "ae6a751730e19905c1a6d3824216e9c2abb21bfd1448b78c842b939a": {"sentence": "\u516b\u8fdb\u5236\u6570 IS A \u6570\u5b57", "label": 1, "tree_id": "115", "term": "\u516b\u8fdb\u5236\u6570", "hypernym": "\u6570\u5b57"}, "5f6675f0c99b9cb395c965fe83022f2db2150893d54c2f5585c4c640": {"sentence": "\u516b\u8fdb\u5236\u6570 IS A \u516b", "label": 0, "tree_id": "115", "term": "\u516b\u8fdb\u5236\u6570", "hypernym": "\u516b"}, "39e4cb123520c989b447ee8b22996cf8e7b5d96ec405283ae1081411": {"sentence": "\u516b\u8fdb\u5236\u6570 IS A \u6570\u76ee1", "label": 0, "tree_id": "115", "term": "\u516b\u8fdb\u5236\u6570", "hypernym": "\u6570\u76ee1"}, "ef4cbfbb0361bb02993f368ffbf96714de3d13b1817e480d9676fda8": {"sentence": "\u516b\u8fdb\u5236\u6570 IS A \u3007", "label": 0, "tree_id": "115", "term": "\u516b\u8fdb\u5236\u6570", "hypernym": "\u3007"}, "2afac932e025c3d5ee1025cd754d29178208c94acdeb7b0ab429de2a": {"sentence": "\u516b\u8fdb\u5236\u6570 IS A \u6709\u6548\u4f4d\u6570", "label": 0, "tree_id": "115", "term": "\u516b\u8fdb\u5236\u6570", "hypernym": "\u6709\u6548\u4f4d\u6570"}, "906b2724b3cb915da0a739ac70fe49f0f52ab9e5f47f55bd3cf2b6c3": {"sentence": "\u516b\u8fdb\u5236\u6570 IS A \u4e03", "label": 0, "tree_id": "115", "term": "\u516b\u8fdb\u5236\u6570", "hypernym": "\u4e03"}, "637f27bd5dbf4a13fac30e70402c255beda249b3c2f5e667c9f2d604": {"sentence": "\u516b\u8fdb\u5236\u6570 IS A \u56db", "label": 0, "tree_id": "115", "term": "\u516b\u8fdb\u5236\u6570", "hypernym": "\u56db"}, "aba2e003feb043ffd7c20e35691587eef225bc0c071393e07c68c21d": {"sentence": "\u516b\u8fdb\u5236\u6570 IS A \u4e8c", "label": 0, "tree_id": "115", "term": "\u516b\u8fdb\u5236\u6570", "hypernym": "\u4e8c"}, "0be49edbe9597ebd60d13bb651a250efeb0a8c00637af4dd169e1a59": {"sentence": "\u516b\u8fdb\u5236\u6570 IS A \u4e09", "label": 0, "tree_id": "115", "term": "\u516b\u8fdb\u5236\u6570", "hypernym": "\u4e09"}, "6ac56cbd5abe84d4f6baf3b90f616afe4700d9e10b4752129e30fe01": {"sentence": "\u516b\u8fdb\u5236\u6570 IS A \u4e94", "label": 0, "tree_id": "115", "term": "\u516b\u8fdb\u5236\u6570", "hypernym": "\u4e94"}, "1b8c9e51c17623c8fdb18c266cedd91bd168262bbeeed7bdb3ff8320": {"sentence": "\u516b\u8fdb\u5236\u6570 IS A \u516d", "label": 0, "tree_id": "115", "term": "\u516b\u8fdb\u5236\u6570", "hypernym": "\u516d"}, "2a75045bb55cc65d557470f4d25c42110487a3b18fc52f8f94f85a74": {"sentence": "\u516b\u8fdb\u5236\u6570 IS A \u4e8c\u8fdb\u5236\u6570", "label": 0, "tree_id": "115", "term": "\u516b\u8fdb\u5236\u6570", "hypernym": "\u4e8c\u8fdb\u5236\u6570"}, "a9ca19b12b6b3d777f0d63de47c4c98b643d1de986360c4276549752": {"sentence": "\u516b\u8fdb\u5236\u6570 IS A \u4e5d", "label": 0, "tree_id": "115", "term": "\u516b\u8fdb\u5236\u6570", "hypernym": "\u4e5d"}, "a3159bc48e888e7bd3d6d6f62a7a1a8c14f73e183d723c3f919314e7": {"sentence": "\u516b\u8fdb\u5236\u6570 IS A \u4e00\u4e2a", "label": 0, "tree_id": "115", "term": "\u516b\u8fdb\u5236\u6570", "hypernym": "\u4e00\u4e2a"}, "248a2e425a7599e8ba6c0ff7bfa7232da191e8ff4bc8a5dca6b504ef": {"sentence": "\u516b\u8fdb\u5236\u6570 IS A \u5355\u5b50", "label": 0, "tree_id": "115", "term": "\u516b\u8fdb\u5236\u6570", "hypernym": "\u5355\u5b50"}, "98557e2b31083a965521d4ae8f57c985abd1b51ce48cf89e904fe09b": {"sentence": "\u516b\u8fdb\u5236\u6570 IS A \u53cc\u9ab0\u513f\u8d4c", "label": 0, "tree_id": "115", "term": "\u516b\u8fdb\u5236\u6570", "hypernym": "\u53cc\u9ab0\u513f\u8d4c"}, "5340b846eaa2a0c724108a52ab8fc1c5f036c4f2dcd2cf8f74bb1497": {"sentence": "\u516b\u8fdb\u5236\u6570 IS A \u4e00\u5bf9", "label": 0, "tree_id": "115", "term": "\u516b\u8fdb\u5236\u6570", "hypernym": "\u4e00\u5bf9"}, "caa6e5d3e8223d1b8e6bd65521725678a4b62c84bbb7ecf763925576": {"sentence": "\u516b\u8fdb\u5236\u6570 IS A \u53cc\u5f20", "label": 0, "tree_id": "115", "term": "\u516b\u8fdb\u5236\u6570", "hypernym": "\u53cc\u5f20"}, "23853c23015d8a187b15904d02329920a7ea48f533530cc39a24b2b3": {"sentence": "\u3007 IS A \u6570\u5b57", "label": 1, "tree_id": "115", "term": "\u3007", "hypernym": "\u6570\u5b57"}, "fcf271222467310dbf843644271284e548c5b434bd26f0149f10bc4f": {"sentence": "\u3007 IS A \u516b", "label": 0, "tree_id": "115", "term": "\u3007", "hypernym": "\u516b"}, "4e3a9c5fc6f9d787cce2afdf47cb2da736c47dfe61ef6b73d4f14a46": {"sentence": "\u3007 IS A \u6570\u76ee1", "label": 0, "tree_id": "115", "term": "\u3007", "hypernym": "\u6570\u76ee1"}, "1b556fcf7cdc7c1b084b3362ec48d87643fc9b881f8c3d32b0c960b5": {"sentence": "\u3007 IS A \u516b\u8fdb\u5236\u6570", "label": 0, "tree_id": "115", "term": "\u3007", "hypernym": "\u516b\u8fdb\u5236\u6570"}, "2783ee6155c34cb7789deb939ae12ff4f1b15c813178c7f4b6b7ca16": {"sentence": "\u3007 IS A \u6709\u6548\u4f4d\u6570", "label": 0, "tree_id": "115", "term": "\u3007", "hypernym": "\u6709\u6548\u4f4d\u6570"}, "7799437de45b7be716c6a854f74f44cf25d998dd6ee077acea5eaad2": {"sentence": "\u3007 IS A \u4e03", "label": 0, "tree_id": "115", "term": "\u3007", "hypernym": "\u4e03"}, "e48f004247956bfb0296a4dd3c3de4bf960214053506c385cd7e24ef": {"sentence": "\u3007 IS A \u56db", "label": 0, "tree_id": "115", "term": "\u3007", "hypernym": "\u56db"}, "3e216c49ebd9f58d9432db6675673cb53eb82a815e9b022913edd2ac": {"sentence": "\u3007 IS A \u4e8c", "label": 0, "tree_id": "115", "term": "\u3007", "hypernym": "\u4e8c"}, "42b7156cd4b32f5e0801eb6cf7fa2bd643a33421e47687a5baca73a6": {"sentence": "\u3007 IS A \u4e09", "label": 0, "tree_id": "115", "term": "\u3007", "hypernym": "\u4e09"}, "9c98d623bce77284a2b11a166f8325742a38613840af084604d63638": {"sentence": "\u3007 IS A \u4e94", "label": 0, "tree_id": "115", "term": "\u3007", "hypernym": "\u4e94"}, "1a6bcd4445bf46933c2c1f947707acbfa5cda6c7f56bd51097bd8f7e": {"sentence": "\u3007 IS A \u516d", "label": 0, "tree_id": "115", "term": "\u3007", "hypernym": "\u516d"}, "848a3d30f2e8a4c29307c2644916b57a2d664f096896ad7f917ce991": {"sentence": "\u3007 IS A \u4e8c\u8fdb\u5236\u6570", "label": 0, "tree_id": "115", "term": "\u3007", "hypernym": "\u4e8c\u8fdb\u5236\u6570"}, "aeec0119d6e4e443025a199827a6a75b42403ed4424244c98fb8e4e0": {"sentence": "\u3007 IS A \u4e5d", "label": 0, "tree_id": "115", "term": "\u3007", "hypernym": "\u4e5d"}, "4dfe406fbdeb2e834ddc896b3058a643516b5054c033c40f91182055": {"sentence": "\u3007 IS A \u4e00\u4e2a", "label": 0, "tree_id": "115", "term": "\u3007", "hypernym": "\u4e00\u4e2a"}, "a59e29493c43b42f7ea3f2db6ccf8ce72db8c8cb3a5995ca8443a4cd": {"sentence": "\u3007 IS A \u5355\u5b50", "label": 0, "tree_id": "115", "term": "\u3007", "hypernym": "\u5355\u5b50"}, "03a004d75d118a41508d5839b7bd6bf821c549e5b29b765e2f69acbd": {"sentence": "\u3007 IS A \u53cc\u9ab0\u513f\u8d4c", "label": 0, "tree_id": "115", "term": "\u3007", "hypernym": "\u53cc\u9ab0\u513f\u8d4c"}, "0d258ee39768e96999288f8ba477be5ad036c4d5707b28455fe5f007": {"sentence": "\u3007 IS A \u4e00\u5bf9", "label": 0, "tree_id": "115", "term": "\u3007", "hypernym": "\u4e00\u5bf9"}, "bce9515977e29a1cd3b787694f90ab896c0db6c67052060b574c7817": {"sentence": "\u3007 IS A \u53cc\u5f20", "label": 0, "tree_id": "115", "term": "\u3007", "hypernym": "\u53cc\u5f20"}, "11663594cfef83da2b08cd069b43dab80f7dd69207ae39651d71771a": {"sentence": "\u6709\u6548\u4f4d\u6570 IS A \u6570\u5b57", "label": 1, "tree_id": "115", "term": "\u6709\u6548\u4f4d\u6570", "hypernym": "\u6570\u5b57"}, "8726a5f6839e6385674eb1a41dadd6af7b20c8f82d018362f5e9a892": {"sentence": "\u6709\u6548\u4f4d\u6570 IS A \u516b", "label": 0, "tree_id": "115", "term": "\u6709\u6548\u4f4d\u6570", "hypernym": "\u516b"}, "0030ef0ce34431feeae58cf1274cb9ff7f6b88bd8501c3d5f368ba8f": {"sentence": "\u6709\u6548\u4f4d\u6570 IS A \u6570\u76ee1", "label": 0, "tree_id": "115", "term": "\u6709\u6548\u4f4d\u6570", "hypernym": "\u6570\u76ee1"}, "44c2a53b124cc920fdf7b4dc2bbdb9283975fe0137d12d7e16564e71": {"sentence": "\u6709\u6548\u4f4d\u6570 IS A \u516b\u8fdb\u5236\u6570", "label": 0, "tree_id": "115", "term": "\u6709\u6548\u4f4d\u6570", "hypernym": "\u516b\u8fdb\u5236\u6570"}, "4804118682475ec47e5575ef1b981d234ab8f49e1cc7e5c11ce8dc79": {"sentence": "\u6709\u6548\u4f4d\u6570 IS A \u3007", "label": 0, "tree_id": "115", "term": "\u6709\u6548\u4f4d\u6570", "hypernym": "\u3007"}, "11ade2c5d20ac8b9134ce9a7e7efc054235ec013130c22615337ef0c": {"sentence": "\u6709\u6548\u4f4d\u6570 IS A \u4e03", "label": 0, "tree_id": "115", "term": "\u6709\u6548\u4f4d\u6570", "hypernym": "\u4e03"}, "54c460e11a5fd2c975446af385e9afaef29a71959f22e369a2afab23": {"sentence": "\u6709\u6548\u4f4d\u6570 IS A \u56db", "label": 0, "tree_id": "115", "term": "\u6709\u6548\u4f4d\u6570", "hypernym": "\u56db"}, "9bb2fd259af69cd4f20aea220ff3214dfa0e000c38183ef922802720": {"sentence": "\u6709\u6548\u4f4d\u6570 IS A \u4e8c", "label": 0, "tree_id": "115", "term": "\u6709\u6548\u4f4d\u6570", "hypernym": "\u4e8c"}, "88e3c85249496e0e9e3d7f3526f8f5d579c9a9b40520a6be3bc772b0": {"sentence": "\u6709\u6548\u4f4d\u6570 IS A \u4e09", "label": 0, "tree_id": "115", "term": "\u6709\u6548\u4f4d\u6570", "hypernym": "\u4e09"}, "2cbf2103a43e2ed3e0053a132de4ebcf005944d32f5adbc5bb5c8e23": {"sentence": "\u6709\u6548\u4f4d\u6570 IS A \u4e94", "label": 0, "tree_id": "115", "term": "\u6709\u6548\u4f4d\u6570", "hypernym": "\u4e94"}, "27a11f19349eab2ea75ab62a6d298cf485359e2ebfba7b6a18f5c97f": {"sentence": "\u6709\u6548\u4f4d\u6570 IS A \u516d", "label": 0, "tree_id": "115", "term": "\u6709\u6548\u4f4d\u6570", "hypernym": "\u516d"}, "2727413d31bbf1e6e1742171c08795569492788d6e6a259ee5ac9db0": {"sentence": "\u6709\u6548\u4f4d\u6570 IS A \u4e8c\u8fdb\u5236\u6570", "label": 0, "tree_id": "115", "term": "\u6709\u6548\u4f4d\u6570", "hypernym": "\u4e8c\u8fdb\u5236\u6570"}, "6cbbdf32e68c87513247108c5cd037148a577859dd8bf4cd66a25708": {"sentence": "\u6709\u6548\u4f4d\u6570 IS A \u4e5d", "label": 0, "tree_id": "115", "term": "\u6709\u6548\u4f4d\u6570", "hypernym": "\u4e5d"}, "f1351f3e1356658329ea8805d28c764240cccdd4087c6417cdcac47d": {"sentence": "\u6709\u6548\u4f4d\u6570 IS A \u4e00\u4e2a", "label": 0, "tree_id": "115", "term": "\u6709\u6548\u4f4d\u6570", "hypernym": "\u4e00\u4e2a"}, "9fabab88459573859b3d50b784370c51c04fac8135fd342139b38b53": {"sentence": "\u6709\u6548\u4f4d\u6570 IS A \u5355\u5b50", "label": 0, "tree_id": "115", "term": "\u6709\u6548\u4f4d\u6570", "hypernym": "\u5355\u5b50"}, "88354dd2110b988784b6e6b8f2466d4a8e56beed568444e71e9bece6": {"sentence": "\u6709\u6548\u4f4d\u6570 IS A \u53cc\u9ab0\u513f\u8d4c", "label": 0, "tree_id": "115", "term": "\u6709\u6548\u4f4d\u6570", "hypernym": "\u53cc\u9ab0\u513f\u8d4c"}, "9ac104904d1987d76e06c8b04ef5924e2007e16a95e64cbac0855fed": {"sentence": "\u6709\u6548\u4f4d\u6570 IS A \u4e00\u5bf9", "label": 0, "tree_id": "115", "term": "\u6709\u6548\u4f4d\u6570", "hypernym": "\u4e00\u5bf9"}, "29821ccbbef3f68de752bd823b0e10cfbe7db37783232eb10fdf4562": {"sentence": "\u6709\u6548\u4f4d\u6570 IS A \u53cc\u5f20", "label": 0, "tree_id": "115", "term": "\u6709\u6548\u4f4d\u6570", "hypernym": "\u53cc\u5f20"}, "828ccc0d97930891f1d4b9179fe5e73b5efbe59bd5d71e2ba2f4ce09": {"sentence": "\u4e03 IS A \u6570\u5b57", "label": 1, "tree_id": "115", "term": "\u4e03", "hypernym": "\u6570\u5b57"}, "90a0e4207eca082b479514c175e28a72b6626f63aaba03b7f43d962d": {"sentence": "\u4e03 IS A \u516b", "label": 0, "tree_id": "115", "term": "\u4e03", "hypernym": "\u516b"}, "e68994a9af491593a915dbd5ff51c47ad02650dc9b23781f9dc5e98e": {"sentence": "\u4e03 IS A \u6570\u76ee1", "label": 0, "tree_id": "115", "term": "\u4e03", "hypernym": "\u6570\u76ee1"}, "ce5f47db54a24414ee43fb4ef845fd428b5bd1ae780f8d29a17b3259": {"sentence": "\u4e03 IS A \u516b\u8fdb\u5236\u6570", "label": 0, "tree_id": "115", "term": "\u4e03", "hypernym": "\u516b\u8fdb\u5236\u6570"}, "efd44554d8f04249a5219aa18ed13501745ddb1e1938d69350d01ab9": {"sentence": "\u4e03 IS A \u3007", "label": 0, "tree_id": "115", "term": "\u4e03", "hypernym": "\u3007"}, "10563b4bcbca6bea0dc4145b7d62677b623c8f1779704e45b101f23a": {"sentence": "\u4e03 IS A \u6709\u6548\u4f4d\u6570", "label": 0, "tree_id": "115", "term": "\u4e03", "hypernym": "\u6709\u6548\u4f4d\u6570"}, "a44944a1d72804750f7420fe2876a7a296c6caf2aaa5b5b1fc8ee908": {"sentence": "\u4e03 IS A \u56db", "label": 0, "tree_id": "115", "term": "\u4e03", "hypernym": "\u56db"}, "a8ceb5f0edb7dc01937904e0aae8687ee2dd6b6916526f1ed4377e80": {"sentence": "\u4e03 IS A \u4e8c", "label": 0, "tree_id": "115", "term": "\u4e03", "hypernym": "\u4e8c"}, "e76eb1882e15f1294a099a708df2fca1550d2ddf528dcb06ba242e4b": {"sentence": "\u4e03 IS A \u4e09", "label": 0, "tree_id": "115", "term": "\u4e03", "hypernym": "\u4e09"}, "937c125cc2dc492314d8153b4e5332eef2fc7f215480892d77864c3b": {"sentence": "\u4e03 IS A \u4e94", "label": 0, "tree_id": "115", "term": "\u4e03", "hypernym": "\u4e94"}, "520534fd20e006feccb9d22ee5a937ee15fe187d46bd2c462b6a6799": {"sentence": "\u4e03 IS A \u516d", "label": 0, "tree_id": "115", "term": "\u4e03", "hypernym": "\u516d"}, "31f22c35cda0dde5db3f4719ba561977bc83b24270b588d0b19a4571": {"sentence": "\u4e03 IS A \u4e8c\u8fdb\u5236\u6570", "label": 0, "tree_id": "115", "term": "\u4e03", "hypernym": "\u4e8c\u8fdb\u5236\u6570"}, "bf237f9e6c26c80e8d4fe925eb8947db5825de6e6c1de0dba1df35c7": {"sentence": "\u4e03 IS A \u4e5d", "label": 0, "tree_id": "115", "term": "\u4e03", "hypernym": "\u4e5d"}, "6beb4e0a3ad4e686b57cdba9c91cd3968224e9fa2a4ab80a88fa38d4": {"sentence": "\u4e03 IS A \u4e00\u4e2a", "label": 0, "tree_id": "115", "term": "\u4e03", "hypernym": "\u4e00\u4e2a"}, "0c7032bb7dc7db3a5c8c9b3e25d4f73ddbbd68ace61a331fd347bcf1": {"sentence": "\u4e03 IS A \u5355\u5b50", "label": 0, "tree_id": "115", "term": "\u4e03", "hypernym": "\u5355\u5b50"}, "6ec5aab4f7fdb9c2f4e1b1eef042dc4964cae7cc19d1768888b3be56": {"sentence": "\u4e03 IS A \u53cc\u9ab0\u513f\u8d4c", "label": 0, "tree_id": "115", "term": "\u4e03", "hypernym": "\u53cc\u9ab0\u513f\u8d4c"}, "4d39648cc1d156dae5b7916d13f2a59f03de96b904ce43fe16ee1443": {"sentence": "\u4e03 IS A \u4e00\u5bf9", "label": 0, "tree_id": "115", "term": "\u4e03", "hypernym": "\u4e00\u5bf9"}, "95865b98c55ee8ec7c01c28a6428c3fbbb1ac1c7338d8d3d8fe0d70b": {"sentence": "\u4e03 IS A \u53cc\u5f20", "label": 0, "tree_id": "115", "term": "\u4e03", "hypernym": "\u53cc\u5f20"}, "cc4869634bb79ab110ccfc5b1df0afb6af0219076a7cfa4e3a6a993f": {"sentence": "\u56db IS A \u6570\u5b57", "label": 1, "tree_id": "115", "term": "\u56db", "hypernym": "\u6570\u5b57"}, "3ece6d4a7a72a2221d4e0459ab9faea2a0c8f02d17f4855e617869d5": {"sentence": "\u56db IS A \u516b", "label": 0, "tree_id": "115", "term": "\u56db", "hypernym": "\u516b"}, "f849aa97b5d09c56e8866db3837f56924e8557b45083042a8cdc953b": {"sentence": "\u56db IS A \u6570\u76ee1", "label": 0, "tree_id": "115", "term": "\u56db", "hypernym": "\u6570\u76ee1"}, "6f706d86332b6f884ff6d7e332682b82cc15c57d525dd1cea02d3d87": {"sentence": "\u56db IS A \u516b\u8fdb\u5236\u6570", "label": 0, "tree_id": "115", "term": "\u56db", "hypernym": "\u516b\u8fdb\u5236\u6570"}, "19ebe9f7872520f6f67365a80701da7958ddf5ab16f68f5c738651f9": {"sentence": "\u56db IS A \u3007", "label": 0, "tree_id": "115", "term": "\u56db", "hypernym": "\u3007"}, "96ff77359b04640754c232c1d9a57cb87407483abeff8c7c0da603f6": {"sentence": "\u56db IS A \u6709\u6548\u4f4d\u6570", "label": 0, "tree_id": "115", "term": "\u56db", "hypernym": "\u6709\u6548\u4f4d\u6570"}, "ee5696fee86d2944343f5df9ed5c63686dc810b2375b1624194f56a1": {"sentence": "\u56db IS A \u4e03", "label": 0, "tree_id": "115", "term": "\u56db", "hypernym": "\u4e03"}, "9db053f667c340708c02551f86b2df0278262532213061b67bb1627c": {"sentence": "\u56db IS A \u4e8c", "label": 0, "tree_id": "115", "term": "\u56db", "hypernym": "\u4e8c"}, "70fdb9249d3c7e9299addc2cae186ec549697fd4960c20c49aacc5f1": {"sentence": "\u56db IS A \u4e09", "label": 0, "tree_id": "115", "term": "\u56db", "hypernym": "\u4e09"}, "4300144f119d31fc10c4202e0b6dc5ce5db38a30e36fa7c3aaabb7e0": {"sentence": "\u56db IS A \u4e94", "label": 0, "tree_id": "115", "term": "\u56db", "hypernym": "\u4e94"}, "70347f0bbf950a6ff20267e1d8bdf6f60e2b3ef13e6b4d30cbbe285b": {"sentence": "\u56db IS A \u516d", "label": 0, "tree_id": "115", "term": "\u56db", "hypernym": "\u516d"}, "e0721a9078bd8d326c411d01e8876a72bd1e745e5dfb3b78285e582b": {"sentence": "\u56db IS A \u4e8c\u8fdb\u5236\u6570", "label": 0, "tree_id": "115", "term": "\u56db", "hypernym": "\u4e8c\u8fdb\u5236\u6570"}, "d6e59c5be650dfc0a200d259c17f15c5f98e885c87db40aaf9dc38b4": {"sentence": "\u56db IS A \u4e5d", "label": 0, "tree_id": "115", "term": "\u56db", "hypernym": "\u4e5d"}, "3d6197fe13aaffafbe516d7ff09af865e6f547a5a4ca82fc812ac312": {"sentence": "\u56db IS A \u4e00\u4e2a", "label": 0, "tree_id": "115", "term": "\u56db", "hypernym": "\u4e00\u4e2a"}, "8f6a038471c62d6e646f3ba9a345780d603b10d56f79d0cee3e0aa4f": {"sentence": "\u56db IS A \u5355\u5b50", "label": 0, "tree_id": "115", "term": "\u56db", "hypernym": "\u5355\u5b50"}, "6ee4c09660f330dcaa64113ee97297d3d224d78bb36cae06a27dae3a": {"sentence": "\u56db IS A \u53cc\u9ab0\u513f\u8d4c", "label": 0, "tree_id": "115", "term": "\u56db", "hypernym": "\u53cc\u9ab0\u513f\u8d4c"}, "66f7bbea52a28f9b1d5a0ef457101bc75c74e3109ce17f70d7d2bb2c": {"sentence": "\u56db IS A \u4e00\u5bf9", "label": 0, "tree_id": "115", "term": "\u56db", "hypernym": "\u4e00\u5bf9"}, "dde479b31b8c08d3b21ac8d53bdba22ac32f6cfab5314cc666f50e50": {"sentence": "\u56db IS A \u53cc\u5f20", "label": 0, "tree_id": "115", "term": "\u56db", "hypernym": "\u53cc\u5f20"}, "8e0d3a1ae9f7e7f9c59ce0cafb251a28d7e98f6929bcb438db2d0e82": {"sentence": "\u4e8c IS A \u6570\u5b57", "label": 1, "tree_id": "115", "term": "\u4e8c", "hypernym": "\u6570\u5b57"}, "c3718c9f69676ba6334a04e12e6d64b1fca83cfcd5326c51b09ef6e6": {"sentence": "\u4e8c IS A \u516b", "label": 0, "tree_id": "115", "term": "\u4e8c", "hypernym": "\u516b"}, "94d2c9ecc93c731a8396ce60db7ccf7a625a0683a2f8f9a40b5b51bb": {"sentence": "\u4e8c IS A \u6570\u76ee1", "label": 0, "tree_id": "115", "term": "\u4e8c", "hypernym": "\u6570\u76ee1"}, "143f636f92e2e067a2a5fb63792fc1ab383281085d398a7a6dbb6d4b": {"sentence": "\u4e8c IS A \u516b\u8fdb\u5236\u6570", "label": 0, "tree_id": "115", "term": "\u4e8c", "hypernym": "\u516b\u8fdb\u5236\u6570"}, "d4a5ce1b3572809b9e0cf5570179b9ded8f4d6417f4290ceae1934f1": {"sentence": "\u4e8c IS A \u3007", "label": 0, "tree_id": "115", "term": "\u4e8c", "hypernym": "\u3007"}, "32a22e22d0695970cdf8aacab2010ac29774285a825042df2d0232b9": {"sentence": "\u4e8c IS A \u6709\u6548\u4f4d\u6570", "label": 0, "tree_id": "115", "term": "\u4e8c", "hypernym": "\u6709\u6548\u4f4d\u6570"}, "45fce4e083afa2ed473df08865b16b27b14818917222defd34239cbc": {"sentence": "\u4e8c IS A \u4e03", "label": 0, "tree_id": "115", "term": "\u4e8c", "hypernym": "\u4e03"}, "ea50bd55b1fab463bd556b53b27eb822b7c07bb82d402cd9053e76f1": {"sentence": "\u4e8c IS A \u56db", "label": 0, "tree_id": "115", "term": "\u4e8c", "hypernym": "\u56db"}, "6cb235523ad48fca9a7659d3697a75866a4ce707fe242f4d1fcf1b97": {"sentence": "\u4e8c IS A \u4e09", "label": 0, "tree_id": "115", "term": "\u4e8c", "hypernym": "\u4e09"}, "96f0882fb1f63be508045b7e1693b879377b11c9e006a3c9515bd1a2": {"sentence": "\u4e8c IS A \u4e94", "label": 0, "tree_id": "115", "term": "\u4e8c", "hypernym": "\u4e94"}, "e51a03757a5305b0ba36537f2a407074006e9f29fb710d1a1bb88a40": {"sentence": "\u4e8c IS A \u516d", "label": 0, "tree_id": "115", "term": "\u4e8c", "hypernym": "\u516d"}, "777f5220814cb5f4533d2cf2e5a41f553b902cbb39ceec8fb1675d86": {"sentence": "\u4e8c IS A \u4e8c\u8fdb\u5236\u6570", "label": 0, "tree_id": "115", "term": "\u4e8c", "hypernym": "\u4e8c\u8fdb\u5236\u6570"}, "757d4e1c97b2d59f28f5fa2eb9afd34a9a0fe65149c20b3e6062ca6e": {"sentence": "\u4e8c IS A \u4e5d", "label": 0, "tree_id": "115", "term": "\u4e8c", "hypernym": "\u4e5d"}, "85cb92c89c708e7ff86e72e685bd96cb87069bdb65802d944adde802": {"sentence": "\u4e8c IS A \u4e00\u4e2a", "label": 0, "tree_id": "115", "term": "\u4e8c", "hypernym": "\u4e00\u4e2a"}, "c96568de8e3d967684910521e6ba707d094e49964a0dd2643c6f76b4": {"sentence": "\u4e8c IS A \u5355\u5b50", "label": 0, "tree_id": "115", "term": "\u4e8c", "hypernym": "\u5355\u5b50"}, "fb908c714d273811edd4e61da953c7231b8c7a53698dbfa81b1b6000": {"sentence": "\u4e8c IS A \u53cc\u9ab0\u513f\u8d4c", "label": 0, "tree_id": "115", "term": "\u4e8c", "hypernym": "\u53cc\u9ab0\u513f\u8d4c"}, "9383ad404ad5b4d9517646670b16ae91443c6d895f77e39819d4eabd": {"sentence": "\u4e8c IS A \u4e00\u5bf9", "label": 0, "tree_id": "115", "term": "\u4e8c", "hypernym": "\u4e00\u5bf9"}, "7121a0e1db0ccb31df761d43a6a531cb73f5f72aa83238dc2686cb13": {"sentence": "\u4e8c IS A \u53cc\u5f20", "label": 0, "tree_id": "115", "term": "\u4e8c", "hypernym": "\u53cc\u5f20"}, "ae5e58f559d42d853518b9d937a778c8998f71e87515e7ad1f8cbb45": {"sentence": "\u4e09 IS A \u6570\u5b57", "label": 1, "tree_id": "115", "term": "\u4e09", "hypernym": "\u6570\u5b57"}, "6acbab72c4d286161e587300585b46f32995084728c841ba4cf316ac": {"sentence": "\u4e09 IS A \u516b", "label": 0, "tree_id": "115", "term": "\u4e09", "hypernym": "\u516b"}, "54b850cc440d66ce50e1d5222429fcda0f94e9eb74db103cd31382ab": {"sentence": "\u4e09 IS A \u6570\u76ee1", "label": 0, "tree_id": "115", "term": "\u4e09", "hypernym": "\u6570\u76ee1"}, "b39cbc41794cd19e093c0f9418adc1b35cced5da5173722e87166070": {"sentence": "\u4e09 IS A \u516b\u8fdb\u5236\u6570", "label": 0, "tree_id": "115", "term": "\u4e09", "hypernym": "\u516b\u8fdb\u5236\u6570"}, "81273dcfe108a43695cce5f162387e53935d5b4408613283260e6ef4": {"sentence": "\u4e09 IS A \u3007", "label": 0, "tree_id": "115", "term": "\u4e09", "hypernym": "\u3007"}, "bac04710d311adef75df27e035409d7772c34926730820fe3a19522f": {"sentence": "\u4e09 IS A \u6709\u6548\u4f4d\u6570", "label": 0, "tree_id": "115", "term": "\u4e09", "hypernym": "\u6709\u6548\u4f4d\u6570"}, "70d52010fc46e756103029a64b0e7469c1a814759aad86187968707c": {"sentence": "\u4e09 IS A \u4e03", "label": 0, "tree_id": "115", "term": "\u4e09", "hypernym": "\u4e03"}, "3425a2d1e5cddd904ba4402fabe8618935535333c308d476bdcb593d": {"sentence": "\u4e09 IS A \u56db", "label": 0, "tree_id": "115", "term": "\u4e09", "hypernym": "\u56db"}, "353d01808516922e6e8571252ea96c6b736da0ab68a11a24f0bd5b78": {"sentence": "\u4e09 IS A \u4e8c", "label": 0, "tree_id": "115", "term": "\u4e09", "hypernym": "\u4e8c"}, "7cae6d00ff1c246160c8648baf1c5b89045bdf57bd520cd2813d9b2f": {"sentence": "\u4e09 IS A \u4e94", "label": 0, "tree_id": "115", "term": "\u4e09", "hypernym": "\u4e94"}, "a53949a093f5d6fff80983233651a6ce94e8fd99e9dea6bbeeeaa49b": {"sentence": "\u4e09 IS A \u516d", "label": 0, "tree_id": "115", "term": "\u4e09", "hypernym": "\u516d"}, "bc839b9b7797f644d0e23bb2c0b1504e6e652de8763854d79ac3fa96": {"sentence": "\u4e09 IS A \u4e8c\u8fdb\u5236\u6570", "label": 0, "tree_id": "115", "term": "\u4e09", "hypernym": "\u4e8c\u8fdb\u5236\u6570"}, "557dd3228cbac2c9721ae012c31d18274556dc4c0b0f1a9f3f3a860d": {"sentence": "\u4e09 IS A \u4e5d", "label": 0, "tree_id": "115", "term": "\u4e09", "hypernym": "\u4e5d"}, "38cd79daeee18c1073936e67cb5dfd261167a744c0ad009e5d8ee288": {"sentence": "\u4e09 IS A \u4e00\u4e2a", "label": 0, "tree_id": "115", "term": "\u4e09", "hypernym": "\u4e00\u4e2a"}, "913e30019cf0a01ae5ba0e519505470f166ad5a8777bf96d8235c7f0": {"sentence": "\u4e09 IS A \u5355\u5b50", "label": 0, "tree_id": "115", "term": "\u4e09", "hypernym": "\u5355\u5b50"}, "87848744325d9c97d49945c2298c2bdbcc586fb70c6ff03dba58246f": {"sentence": "\u4e09 IS A \u53cc\u9ab0\u513f\u8d4c", "label": 0, "tree_id": "115", "term": "\u4e09", "hypernym": "\u53cc\u9ab0\u513f\u8d4c"}, "527194c3634a81750d1861b5e913abe37052817090c876689784ed96": {"sentence": "\u4e09 IS A \u4e00\u5bf9", "label": 0, "tree_id": "115", "term": "\u4e09", "hypernym": "\u4e00\u5bf9"}, "c03510a5776ed9727e8094c25eb24e73b6e072fa9dc964c0de313a36": {"sentence": "\u4e09 IS A \u53cc\u5f20", "label": 0, "tree_id": "115", "term": "\u4e09", "hypernym": "\u53cc\u5f20"}, "dc2e169a5e9cc8cd90daa5213def272e4715c1e31a80d6929f767149": {"sentence": "\u4e94 IS A \u6570\u5b57", "label": 1, "tree_id": "115", "term": "\u4e94", "hypernym": "\u6570\u5b57"}, "ebd6098515d616d9e310d3eecd6289c17361d931562bea2701bfbee0": {"sentence": "\u4e94 IS A \u516b", "label": 0, "tree_id": "115", "term": "\u4e94", "hypernym": "\u516b"}, "936b4bdd9fd8e8e45b0c241b65c009b6f62280effdd1f87453931622": {"sentence": "\u4e94 IS A \u6570\u76ee1", "label": 0, "tree_id": "115", "term": "\u4e94", "hypernym": "\u6570\u76ee1"}, "bda06713e42e2c045d56e882bab03f3621e1fd2b1407a3e7b302eefa": {"sentence": "\u4e94 IS A \u516b\u8fdb\u5236\u6570", "label": 0, "tree_id": "115", "term": "\u4e94", "hypernym": "\u516b\u8fdb\u5236\u6570"}, "9864a18a3e20924e2cfa0d988bb63a5ce8a0618e47ce3a6b78d5de27": {"sentence": "\u4e94 IS A \u3007", "label": 0, "tree_id": "115", "term": "\u4e94", "hypernym": "\u3007"}, "9fe36dd78a0d4a7cf2d00380485c8c25cf5a13a54189531db98b3610": {"sentence": "\u4e94 IS A \u6709\u6548\u4f4d\u6570", "label": 0, "tree_id": "115", "term": "\u4e94", "hypernym": "\u6709\u6548\u4f4d\u6570"}, "eef08b466875df82b4aae01b909f4fc046eb9ff994c021a1894d805b": {"sentence": "\u4e94 IS A \u4e03", "label": 0, "tree_id": "115", "term": "\u4e94", "hypernym": "\u4e03"}, "7c0077b720f1224117390453891b0a209f17a4f4f7d38430b0b61e9a": {"sentence": "\u4e94 IS A \u56db", "label": 0, "tree_id": "115", "term": "\u4e94", "hypernym": "\u56db"}, "ea13b51d4e94d0f93b75f1cf8d50ee968177f7b3f2c7c10e2e89c450": {"sentence": "\u4e94 IS A \u4e8c", "label": 0, "tree_id": "115", "term": "\u4e94", "hypernym": "\u4e8c"}, "e88ffebf97226d002bbc7edd3eba1feaf95a0ac209838b9ba7519da8": {"sentence": "\u4e94 IS A \u4e09", "label": 0, "tree_id": "115", "term": "\u4e94", "hypernym": "\u4e09"}, "77bb6adf1a14c11337ef75be498868ea55c78c61e8d12df9ae41904b": {"sentence": "\u4e94 IS A \u516d", "label": 0, "tree_id": "115", "term": "\u4e94", "hypernym": "\u516d"}, "d7615ce0b2d6fe0b6b479661f799e0b5d5ea5123c195231747ed7b6a": {"sentence": "\u4e94 IS A \u4e8c\u8fdb\u5236\u6570", "label": 0, "tree_id": "115", "term": "\u4e94", "hypernym": "\u4e8c\u8fdb\u5236\u6570"}, "499701956dfec36b3e55fc805ef8acf9bcfe97a6858e1280b0077b7f": {"sentence": "\u4e94 IS A \u4e5d", "label": 0, "tree_id": "115", "term": "\u4e94", "hypernym": "\u4e5d"}, "7da311dd2f5d4d2d836643ee2c8e3404bf0ca04bfeb84fd10e1d2c83": {"sentence": "\u4e94 IS A \u4e00\u4e2a", "label": 0, "tree_id": "115", "term": "\u4e94", "hypernym": "\u4e00\u4e2a"}, "a6f049ef57613d6016512bf023a94085c8f66a98a23c4c531958209c": {"sentence": "\u4e94 IS A \u5355\u5b50", "label": 0, "tree_id": "115", "term": "\u4e94", "hypernym": "\u5355\u5b50"}, "fb818e90eb0e4ca76d777a47446c318a0278fde316f5add8cf095cf8": {"sentence": "\u4e94 IS A \u53cc\u9ab0\u513f\u8d4c", "label": 0, "tree_id": "115", "term": "\u4e94", "hypernym": "\u53cc\u9ab0\u513f\u8d4c"}, "4fa8b6d56181714a436ca000351f3bce64a8f8c3a683022d50d9a45b": {"sentence": "\u4e94 IS A \u4e00\u5bf9", "label": 0, "tree_id": "115", "term": "\u4e94", "hypernym": "\u4e00\u5bf9"}, "865d0a083a18834c9fd241a5eefa9eb0d51fdce7c938b871d73d4e4e": {"sentence": "\u4e94 IS A \u53cc\u5f20", "label": 0, "tree_id": "115", "term": "\u4e94", "hypernym": "\u53cc\u5f20"}, "ca957bc1347248a55d028b22b8715b0091e519ec1785ae255ee4704c": {"sentence": "\u516d IS A \u6570\u5b57", "label": 1, "tree_id": "115", "term": "\u516d", "hypernym": "\u6570\u5b57"}, "bbb2e403d822185e94367693bf6f9d2b70ebd05937c7df5ab9dbd926": {"sentence": "\u516d IS A \u516b", "label": 0, "tree_id": "115", "term": "\u516d", "hypernym": "\u516b"}, "765ed7299799f5d98d9f8416138f7794f6f21a50daaf4bf00918e24d": {"sentence": "\u516d IS A \u6570\u76ee1", "label": 0, "tree_id": "115", "term": "\u516d", "hypernym": "\u6570\u76ee1"}, "2af97d9dd82342e0380874d66fa90ddc3b8c706be580817b3c75b29a": {"sentence": "\u516d IS A \u516b\u8fdb\u5236\u6570", "label": 0, "tree_id": "115", "term": "\u516d", "hypernym": "\u516b\u8fdb\u5236\u6570"}, "5c204bba88784350e116ed7f762e26dcd0526c4be37d9f254eb11340": {"sentence": "\u516d IS A \u3007", "label": 0, "tree_id": "115", "term": "\u516d", "hypernym": "\u3007"}, "f502ca411f36a81b90fb7c6436645a45eab48b8ce9965aca6503e351": {"sentence": "\u516d IS A \u6709\u6548\u4f4d\u6570", "label": 0, "tree_id": "115", "term": "\u516d", "hypernym": "\u6709\u6548\u4f4d\u6570"}, "f496a3c1b47247467638ec26c1ab4aba01c46663e42d3815d0173932": {"sentence": "\u516d IS A \u4e03", "label": 0, "tree_id": "115", "term": "\u516d", "hypernym": "\u4e03"}, "9b731314ec7700960c96f85af9c633f84964845dc95668f5f292ed92": {"sentence": "\u516d IS A \u56db", "label": 0, "tree_id": "115", "term": "\u516d", "hypernym": "\u56db"}, "cc14c58198fb28a5d9bb45ef804ed60ef440d026ffb9b64a61d4dfa8": {"sentence": "\u516d IS A \u4e8c", "label": 0, "tree_id": "115", "term": "\u516d", "hypernym": "\u4e8c"}, "c70967e8f12e04290380705fce59f6f087d3ba225eb82d52a892ae3b": {"sentence": "\u516d IS A \u4e09", "label": 0, "tree_id": "115", "term": "\u516d", "hypernym": "\u4e09"}, "efb65c861d648b0e8da6a3de8c9d34c9a70b32b7d7443495f1dd5db5": {"sentence": "\u516d IS A \u4e94", "label": 0, "tree_id": "115", "term": "\u516d", "hypernym": "\u4e94"}, "c081020dc0c697b98e156aa5a1c849efab03f2c8e489e0f2003272a2": {"sentence": "\u516d IS A \u4e8c\u8fdb\u5236\u6570", "label": 0, "tree_id": "115", "term": "\u516d", "hypernym": "\u4e8c\u8fdb\u5236\u6570"}, "82f5ad9f988eadf97b371f7e7907ac673e274d713aaea35f64da58cc": {"sentence": "\u516d IS A \u4e5d", "label": 0, "tree_id": "115", "term": "\u516d", "hypernym": "\u4e5d"}, "e1723f263bae6fde1a494af3808f8eb94497bc672941ee25ddfaa63f": {"sentence": "\u516d IS A \u4e00\u4e2a", "label": 0, "tree_id": "115", "term": "\u516d", "hypernym": "\u4e00\u4e2a"}, "c7df0b8c2f7c2ef8fc08e5d23b716f7fcf1bc2c25b4ca8e039a17a0d": {"sentence": "\u516d IS A \u5355\u5b50", "label": 0, "tree_id": "115", "term": "\u516d", "hypernym": "\u5355\u5b50"}, "a1f0f610140426bac45f3fa8a00dcd14744a848821e499c4ae68457e": {"sentence": "\u516d IS A \u53cc\u9ab0\u513f\u8d4c", "label": 0, "tree_id": "115", "term": "\u516d", "hypernym": "\u53cc\u9ab0\u513f\u8d4c"}, "5381e0fbe9f27d16704abf27be4d5470ad2ca3ad84fd2ae8f36388dc": {"sentence": "\u516d IS A \u4e00\u5bf9", "label": 0, "tree_id": "115", "term": "\u516d", "hypernym": "\u4e00\u5bf9"}, "95d32f39ee2660719dbb4253d9e3f9095bc12c1dfe6e31e460411480": {"sentence": "\u516d IS A \u53cc\u5f20", "label": 0, "tree_id": "115", "term": "\u516d", "hypernym": "\u53cc\u5f20"}, "759cc6f2d611f39a09bc251c4c49253091d69bb9487f1b1d5eb0d601": {"sentence": "\u4e8c\u8fdb\u5236\u6570 IS A \u6570\u5b57", "label": 1, "tree_id": "115", "term": "\u4e8c\u8fdb\u5236\u6570", "hypernym": "\u6570\u5b57"}, "6ec8a8be946b04399863d928964a27036e4d2573b08c36531a5fd374": {"sentence": "\u4e8c\u8fdb\u5236\u6570 IS A \u516b", "label": 0, "tree_id": "115", "term": "\u4e8c\u8fdb\u5236\u6570", "hypernym": "\u516b"}, "fa02cd1d4c2d422eeb35489e36609d8b362bb68a51d8984ea0719b6e": {"sentence": "\u4e8c\u8fdb\u5236\u6570 IS A \u6570\u76ee1", "label": 0, "tree_id": "115", "term": "\u4e8c\u8fdb\u5236\u6570", "hypernym": "\u6570\u76ee1"}, "1e4c44c1ead26a60334f132a2b64041e8417938ed3726743d5915a83": {"sentence": "\u4e8c\u8fdb\u5236\u6570 IS A \u516b\u8fdb\u5236\u6570", "label": 0, "tree_id": "115", "term": "\u4e8c\u8fdb\u5236\u6570", "hypernym": "\u516b\u8fdb\u5236\u6570"}, "d510c3ea59fd939fd864a983d3e88532ff4630b5514b99a33c8e1880": {"sentence": "\u4e8c\u8fdb\u5236\u6570 IS A \u3007", "label": 0, "tree_id": "115", "term": "\u4e8c\u8fdb\u5236\u6570", "hypernym": "\u3007"}, "25b3a9c57b5decc3825a165c4f4443704c9c1db87fec9edbd3ca3b10": {"sentence": "\u4e8c\u8fdb\u5236\u6570 IS A \u6709\u6548\u4f4d\u6570", "label": 0, "tree_id": "115", "term": "\u4e8c\u8fdb\u5236\u6570", "hypernym": "\u6709\u6548\u4f4d\u6570"}, "5cb2a09215120e0f78301c334ac4a73286b79cc65ff11b96ccf5069d": {"sentence": "\u4e8c\u8fdb\u5236\u6570 IS A \u4e03", "label": 0, "tree_id": "115", "term": "\u4e8c\u8fdb\u5236\u6570", "hypernym": "\u4e03"}, "351d2f2d873517743f91adc15a8b52d79b5c8d866ee636036c24d6c5": {"sentence": "\u4e8c\u8fdb\u5236\u6570 IS A \u56db", "label": 0, "tree_id": "115", "term": "\u4e8c\u8fdb\u5236\u6570", "hypernym": "\u56db"}, "59c3c4b5c2590163d033f5e7bf3f52f89d8706db18b33011ea114b43": {"sentence": "\u4e8c\u8fdb\u5236\u6570 IS A \u4e8c", "label": 0, "tree_id": "115", "term": "\u4e8c\u8fdb\u5236\u6570", "hypernym": "\u4e8c"}, "8ea7c72ada435fdceed78c283f0707328351d8d1a174c1594a7f713e": {"sentence": "\u4e8c\u8fdb\u5236\u6570 IS A \u4e09", "label": 0, "tree_id": "115", "term": "\u4e8c\u8fdb\u5236\u6570", "hypernym": "\u4e09"}, "d419166b17823db5cdbf7066dce9f7e20955e4871d59a1fbe225d80d": {"sentence": "\u4e8c\u8fdb\u5236\u6570 IS A \u4e94", "label": 0, "tree_id": "115", "term": "\u4e8c\u8fdb\u5236\u6570", "hypernym": "\u4e94"}, "c28c70fbae0623a7aef70e77d7857e50aa51811bd44fc8f4d3bcf5ac": {"sentence": "\u4e8c\u8fdb\u5236\u6570 IS A \u516d", "label": 0, "tree_id": "115", "term": "\u4e8c\u8fdb\u5236\u6570", "hypernym": "\u516d"}, "34e03d231184ed063dbf8f8f5cf8a454fe4c6a2e380e52052ab0e2dc": {"sentence": "\u4e8c\u8fdb\u5236\u6570 IS A \u4e5d", "label": 0, "tree_id": "115", "term": "\u4e8c\u8fdb\u5236\u6570", "hypernym": "\u4e5d"}, "e29395460a9728d8123c91ed65d6b73d7809bf1232cde3a8285e1037": {"sentence": "\u4e8c\u8fdb\u5236\u6570 IS A \u4e00\u4e2a", "label": 0, "tree_id": "115", "term": "\u4e8c\u8fdb\u5236\u6570", "hypernym": "\u4e00\u4e2a"}, "973c9d308258cc2cb759726a9a184f9806bd3421e2ffc2f7960b8299": {"sentence": "\u4e8c\u8fdb\u5236\u6570 IS A \u5355\u5b50", "label": 0, "tree_id": "115", "term": "\u4e8c\u8fdb\u5236\u6570", "hypernym": "\u5355\u5b50"}, "e0c718dd8a0d4ddc23235ef9145bbe0160a746ce415c0a15d8f30737": {"sentence": "\u4e8c\u8fdb\u5236\u6570 IS A \u53cc\u9ab0\u513f\u8d4c", "label": 0, "tree_id": "115", "term": "\u4e8c\u8fdb\u5236\u6570", "hypernym": "\u53cc\u9ab0\u513f\u8d4c"}, "00f63e71944ed5e736ac0657e0d3e479972bca6849b7942308ecd163": {"sentence": "\u4e8c\u8fdb\u5236\u6570 IS A \u4e00\u5bf9", "label": 0, "tree_id": "115", "term": "\u4e8c\u8fdb\u5236\u6570", "hypernym": "\u4e00\u5bf9"}, "c9d31ab97fb5d00e0366578a5d11b8cb53ac095b66684232329a25b7": {"sentence": "\u4e8c\u8fdb\u5236\u6570 IS A \u53cc\u5f20", "label": 0, "tree_id": "115", "term": "\u4e8c\u8fdb\u5236\u6570", "hypernym": "\u53cc\u5f20"}, "20889208aa4917aa919a142723c71b4007a02c09a015a0fb2b97e5ea": {"sentence": "\u4e5d IS A \u6570\u5b57", "label": 1, "tree_id": "115", "term": "\u4e5d", "hypernym": "\u6570\u5b57"}, "2dae58c0f98c4209bb17ef4c5fdfa09f070ddb150b9abdb7f785447e": {"sentence": "\u4e5d IS A \u516b", "label": 0, "tree_id": "115", "term": "\u4e5d", "hypernym": "\u516b"}, "bc4ff1001b8bc35d674d13e5fdfd1da2b5a23992ccf53bfa6db58f49": {"sentence": "\u4e5d IS A \u6570\u76ee1", "label": 0, "tree_id": "115", "term": "\u4e5d", "hypernym": "\u6570\u76ee1"}, "165f6670c531ac2edccada909497e43a9d72efb6ae2f4c5c8c973c7c": {"sentence": "\u4e5d IS A \u516b\u8fdb\u5236\u6570", "label": 0, "tree_id": "115", "term": "\u4e5d", "hypernym": "\u516b\u8fdb\u5236\u6570"}, "7444d04bb502bdcb756c563c265d8e0102a7e24e5f2963b70bc15397": {"sentence": "\u4e5d IS A \u3007", "label": 0, "tree_id": "115", "term": "\u4e5d", "hypernym": "\u3007"}, "4211947cf343f0a61e6718534ff1fd446f52b0de1a03244480dc0cb7": {"sentence": "\u4e5d IS A \u6709\u6548\u4f4d\u6570", "label": 0, "tree_id": "115", "term": "\u4e5d", "hypernym": "\u6709\u6548\u4f4d\u6570"}, "88176c197007905d64317798f3d3a45525bfe85a05246022bf61c61f": {"sentence": "\u4e5d IS A \u4e03", "label": 0, "tree_id": "115", "term": "\u4e5d", "hypernym": "\u4e03"}, "943071a1f5665125f2cd4f27b203b790adbba1e268d276d5c810fef5": {"sentence": "\u4e5d IS A \u56db", "label": 0, "tree_id": "115", "term": "\u4e5d", "hypernym": "\u56db"}, "0398568465880af223b176ae94c3734043d2f8f6c6e12de9b42565b7": {"sentence": "\u4e5d IS A \u4e8c", "label": 0, "tree_id": "115", "term": "\u4e5d", "hypernym": "\u4e8c"}, "67188431f681d0898f8ea5ed379495bbef4e4393f8bc8b6575a6bfb4": {"sentence": "\u4e5d IS A \u4e09", "label": 0, "tree_id": "115", "term": "\u4e5d", "hypernym": "\u4e09"}, "e747e8e051f6accee86f0d645ef4c1cfd9a2738eaba8a626b4ac9935": {"sentence": "\u4e5d IS A \u4e94", "label": 0, "tree_id": "115", "term": "\u4e5d", "hypernym": "\u4e94"}, "809ce1b9178fe19cafb3c85ef18f847461bfce45e181dabd4a6cfe97": {"sentence": "\u4e5d IS A \u516d", "label": 0, "tree_id": "115", "term": "\u4e5d", "hypernym": "\u516d"}, "c8a058f75efff779f1bb9957eb18a3d627abde370ff3bceae07e891d": {"sentence": "\u4e5d IS A \u4e8c\u8fdb\u5236\u6570", "label": 0, "tree_id": "115", "term": "\u4e5d", "hypernym": "\u4e8c\u8fdb\u5236\u6570"}, "430254e21d10d87801c8ade60e5a96278d5495ed880d3ab824e70a2e": {"sentence": "\u4e5d IS A \u4e00\u4e2a", "label": 0, "tree_id": "115", "term": "\u4e5d", "hypernym": "\u4e00\u4e2a"}, "b90b65a55d13153ae2693fee6092f1383ca700a5c9c68edc91feadd8": {"sentence": "\u4e5d IS A \u5355\u5b50", "label": 0, "tree_id": "115", "term": "\u4e5d", "hypernym": "\u5355\u5b50"}, "56b7310b36c462419623914798772b95a0d9adf76063918aef531be4": {"sentence": "\u4e5d IS A \u53cc\u9ab0\u513f\u8d4c", "label": 0, "tree_id": "115", "term": "\u4e5d", "hypernym": "\u53cc\u9ab0\u513f\u8d4c"}, "8095e1111d58715c500da362657bb55c78e7cd72b921b67285cb8789": {"sentence": "\u4e5d IS A \u4e00\u5bf9", "label": 0, "tree_id": "115", "term": "\u4e5d", "hypernym": "\u4e00\u5bf9"}, "e32c75383e01b55ac40653d7835d3e1429e814d84e91b446dc926950": {"sentence": "\u4e5d IS A \u53cc\u5f20", "label": 0, "tree_id": "115", "term": "\u4e5d", "hypernym": "\u53cc\u5f20"}, "bebf47393084587f9663362e637e8b6e51502ae183a4c4256059fe89": {"sentence": "\u4e00\u4e2a IS A \u6570\u5b57", "label": 0, "tree_id": "115", "term": "\u4e00\u4e2a", "hypernym": "\u6570\u5b57"}, "aa3c8a85bfa410edea1b87182735789849f647c5a6f470222fe43f20": {"sentence": "\u4e00\u4e2a IS A \u516b", "label": 0, "tree_id": "115", "term": "\u4e00\u4e2a", "hypernym": "\u516b"}, "1f0caae38690b554a9d12400ac146db669d7d6114322fcd57b92933f": {"sentence": "\u4e00\u4e2a IS A \u6570\u76ee1", "label": 1, "tree_id": "115", "term": "\u4e00\u4e2a", "hypernym": "\u6570\u76ee1"}, "f4f3f7c2b31be011d61d01879544462ad36d60d78a9da4c43f799226": {"sentence": "\u4e00\u4e2a IS A \u516b\u8fdb\u5236\u6570", "label": 0, "tree_id": "115", "term": "\u4e00\u4e2a", "hypernym": "\u516b\u8fdb\u5236\u6570"}, "cc76b12c2ff5207e0aa671744f5a7d1e1e14c58e943420fbe955f403": {"sentence": "\u4e00\u4e2a IS A \u3007", "label": 0, "tree_id": "115", "term": "\u4e00\u4e2a", "hypernym": "\u3007"}, "7a24d23005de12c94350b91a615eab5b1af11fb88341d826050dc706": {"sentence": "\u4e00\u4e2a IS A \u6709\u6548\u4f4d\u6570", "label": 0, "tree_id": "115", "term": "\u4e00\u4e2a", "hypernym": "\u6709\u6548\u4f4d\u6570"}, "f959ac122ee991099404e9a491da6ca75392ed967c9a9ef20b40b6db": {"sentence": "\u4e00\u4e2a IS A \u4e03", "label": 0, "tree_id": "115", "term": "\u4e00\u4e2a", "hypernym": "\u4e03"}, "a866fdcc52338dbd67eebdb88ce9ccda29c9605c7a7956f42c862e75": {"sentence": "\u4e00\u4e2a IS A \u56db", "label": 0, "tree_id": "115", "term": "\u4e00\u4e2a", "hypernym": "\u56db"}, "5a67a7db5fa6a15f58ca8e13bb65381ed1e0407375c71959da096378": {"sentence": "\u4e00\u4e2a IS A \u4e8c", "label": 0, "tree_id": "115", "term": "\u4e00\u4e2a", "hypernym": "\u4e8c"}, "f579183ded8e4011a06059e61133df8a9dc27eca2f976f045fdbfaf9": {"sentence": "\u4e00\u4e2a IS A \u4e09", "label": 0, "tree_id": "115", "term": "\u4e00\u4e2a", "hypernym": "\u4e09"}, "0521ba344946aabdb1fe8c85ec2a339718412a2049bb81dd05e8017b": {"sentence": "\u4e00\u4e2a IS A \u4e94", "label": 0, "tree_id": "115", "term": "\u4e00\u4e2a", "hypernym": "\u4e94"}, "867223a183dfe60e3c898a405965962d90c2ce6cfc915230f9bc3732": {"sentence": "\u4e00\u4e2a IS A \u516d", "label": 0, "tree_id": "115", "term": "\u4e00\u4e2a", "hypernym": "\u516d"}, "f1d398ab395d844fcf9d54671af2fb088821ed870d19eefb9c967e77": {"sentence": "\u4e00\u4e2a IS A \u4e8c\u8fdb\u5236\u6570", "label": 0, "tree_id": "115", "term": "\u4e00\u4e2a", "hypernym": "\u4e8c\u8fdb\u5236\u6570"}, "4a4849933ba5aa5a4444bd23250768831fe0b9324dcc5051acafb0b5": {"sentence": "\u4e00\u4e2a IS A \u4e5d", "label": 0, "tree_id": "115", "term": "\u4e00\u4e2a", "hypernym": "\u4e5d"}, "b1fee4c027dd42a0da20ddf7a36c12afccb7f1de764afabeee1a4f80": {"sentence": "\u4e00\u4e2a IS A \u5355\u5b50", "label": 0, "tree_id": "115", "term": "\u4e00\u4e2a", "hypernym": "\u5355\u5b50"}, "ac8cbd5cfc2cdd381d707002a046ef96edf845bcd21a34501de92868": {"sentence": "\u4e00\u4e2a IS A \u53cc\u9ab0\u513f\u8d4c", "label": 0, "tree_id": "115", "term": "\u4e00\u4e2a", "hypernym": "\u53cc\u9ab0\u513f\u8d4c"}, "77eb91c08d06e1f212f1a849790f0714c99eaee8cd96891c715fcd42": {"sentence": "\u4e00\u4e2a IS A \u4e00\u5bf9", "label": 0, "tree_id": "115", "term": "\u4e00\u4e2a", "hypernym": "\u4e00\u5bf9"}, "440fc935c4d96b6151e14320e7c2e0cd9032db2c5f55977b7ff4886c": {"sentence": "\u4e00\u4e2a IS A \u53cc\u5f20", "label": 0, "tree_id": "115", "term": "\u4e00\u4e2a", "hypernym": "\u53cc\u5f20"}, "acf1eac237897a2037958dfb414e4970fc39c1e402980324ba29c06c": {"sentence": "\u5355\u5b50 IS A \u6570\u5b57", "label": 0, "tree_id": "115", "term": "\u5355\u5b50", "hypernym": "\u6570\u5b57"}, "9d0868dbf339246312d644d3c851173c25b3d49381e84dc8211d0e73": {"sentence": "\u5355\u5b50 IS A \u516b", "label": 0, "tree_id": "115", "term": "\u5355\u5b50", "hypernym": "\u516b"}, "235135d9db4a40e1ad93869e9f2440c400a5f27060f5053d884089e5": {"sentence": "\u5355\u5b50 IS A \u6570\u76ee1", "label": 1, "tree_id": "115", "term": "\u5355\u5b50", "hypernym": "\u6570\u76ee1"}, "d092d0c58195b20319e93854c6ed62a3ac265dfe2fa657a2158b14aa": {"sentence": "\u5355\u5b50 IS A \u516b\u8fdb\u5236\u6570", "label": 0, "tree_id": "115", "term": "\u5355\u5b50", "hypernym": "\u516b\u8fdb\u5236\u6570"}, "1cc5c269208899e910641ff93641268f10aa112359170e31bbdb59d2": {"sentence": "\u5355\u5b50 IS A \u3007", "label": 0, "tree_id": "115", "term": "\u5355\u5b50", "hypernym": "\u3007"}, "e4bf8814ce37e24f0bc53a33e42a08383d23aeacf9e4ba75ad7e3407": {"sentence": "\u5355\u5b50 IS A \u6709\u6548\u4f4d\u6570", "label": 0, "tree_id": "115", "term": "\u5355\u5b50", "hypernym": "\u6709\u6548\u4f4d\u6570"}, "e50147af38b2912214326f99dbb04de716c2c83b634215a1bf8dcf21": {"sentence": "\u5355\u5b50 IS A \u4e03", "label": 0, "tree_id": "115", "term": "\u5355\u5b50", "hypernym": "\u4e03"}, "45e20e1299505262c15b4c68e37bd5aa0d503e487ee49945671a4e70": {"sentence": "\u5355\u5b50 IS A \u56db", "label": 0, "tree_id": "115", "term": "\u5355\u5b50", "hypernym": "\u56db"}, "32dbf2e1c69cafdd6c29b2327e76b4dabf053c47e85adced0aaf45d5": {"sentence": "\u5355\u5b50 IS A \u4e8c", "label": 0, "tree_id": "115", "term": "\u5355\u5b50", "hypernym": "\u4e8c"}, "c173b7f361634f661d218f06bd2fe43c352dd1c458df6a5afe871044": {"sentence": "\u5355\u5b50 IS A \u4e09", "label": 0, "tree_id": "115", "term": "\u5355\u5b50", "hypernym": "\u4e09"}, "7554274da9ad30b45daf57e7e6e9b516a26811158cbb20fc8ceb528b": {"sentence": "\u5355\u5b50 IS A \u4e94", "label": 0, "tree_id": "115", "term": "\u5355\u5b50", "hypernym": "\u4e94"}, "701c1c0549ff25f7068f1cc1d2935ba26d6448a927d74d130fbb1323": {"sentence": "\u5355\u5b50 IS A \u516d", "label": 0, "tree_id": "115", "term": "\u5355\u5b50", "hypernym": "\u516d"}, "752298ce30469e1b0bf2409d6e402cbf0fb5212f98f4b3e565147f6b": {"sentence": "\u5355\u5b50 IS A \u4e8c\u8fdb\u5236\u6570", "label": 0, "tree_id": "115", "term": "\u5355\u5b50", "hypernym": "\u4e8c\u8fdb\u5236\u6570"}, "c90b953c0a5fc539df16cb8bc0217ed28fbb1480792c84346bf6b514": {"sentence": "\u5355\u5b50 IS A \u4e5d", "label": 0, "tree_id": "115", "term": "\u5355\u5b50", "hypernym": "\u4e5d"}, "d4fab9430eac50cddd5a081dd0e10bcce158d4c6a0b25bb7f2b1c3d9": {"sentence": "\u5355\u5b50 IS A \u4e00\u4e2a", "label": 0, "tree_id": "115", "term": "\u5355\u5b50", "hypernym": "\u4e00\u4e2a"}, "c5e64269e9155e9b3ca273d98b5ba3c3c216247783b1d951e4896442": {"sentence": "\u5355\u5b50 IS A \u53cc\u9ab0\u513f\u8d4c", "label": 0, "tree_id": "115", "term": "\u5355\u5b50", "hypernym": "\u53cc\u9ab0\u513f\u8d4c"}, "09c7915480fd2302bc8c93670c923aae47b516210b7d5404e54e8abc": {"sentence": "\u5355\u5b50 IS A \u4e00\u5bf9", "label": 0, "tree_id": "115", "term": "\u5355\u5b50", "hypernym": "\u4e00\u5bf9"}, "c2298d2aac6b000a3d362370a1db9f09c36f7506dcc70ed47ea143f8": {"sentence": "\u5355\u5b50 IS A \u53cc\u5f20", "label": 0, "tree_id": "115", "term": "\u5355\u5b50", "hypernym": "\u53cc\u5f20"}, "97aedd672bd41b816d7e24007e07e89d372170b7893973ba35b47e5b": {"sentence": "\u53cc\u9ab0\u513f\u8d4c IS A \u6570\u5b57", "label": 0, "tree_id": "115", "term": "\u53cc\u9ab0\u513f\u8d4c", "hypernym": "\u6570\u5b57"}, "309bdb3a91b4a226898bd91221af26f261852db97c9bd8591d72e28f": {"sentence": "\u53cc\u9ab0\u513f\u8d4c IS A \u516b", "label": 0, "tree_id": "115", "term": "\u53cc\u9ab0\u513f\u8d4c", "hypernym": "\u516b"}, "499dfce851778285cf7f132dcd4e520a4d9e25b3d67c57042a62d874": {"sentence": "\u53cc\u9ab0\u513f\u8d4c IS A \u6570\u76ee1", "label": 0, "tree_id": "115", "term": "\u53cc\u9ab0\u513f\u8d4c", "hypernym": "\u6570\u76ee1"}, "1f0d8d2e4baec3ff8cc6bea2bb25e1ad891634aea63f527b685be644": {"sentence": "\u53cc\u9ab0\u513f\u8d4c IS A \u516b\u8fdb\u5236\u6570", "label": 0, "tree_id": "115", "term": "\u53cc\u9ab0\u513f\u8d4c", "hypernym": "\u516b\u8fdb\u5236\u6570"}, "05e337a39d3afcde1969d6e79ba33d73c3c24029d247d4bbce1ff823": {"sentence": "\u53cc\u9ab0\u513f\u8d4c IS A \u3007", "label": 0, "tree_id": "115", "term": "\u53cc\u9ab0\u513f\u8d4c", "hypernym": "\u3007"}, "5335f36e1f7654237fec1e1774b91bc74c9de1b7cf5529b36f1f4650": {"sentence": "\u53cc\u9ab0\u513f\u8d4c IS A \u6709\u6548\u4f4d\u6570", "label": 0, "tree_id": "115", "term": "\u53cc\u9ab0\u513f\u8d4c", "hypernym": "\u6709\u6548\u4f4d\u6570"}, "47dad793d8eebc61d406d3137652da13c427e3fbd9c3b9265faa70a3": {"sentence": "\u53cc\u9ab0\u513f\u8d4c IS A \u4e03", "label": 0, "tree_id": "115", "term": "\u53cc\u9ab0\u513f\u8d4c", "hypernym": "\u4e03"}, "ede7fb4b5364435b39537c64cb0807622a4a692adb688c5ffbbdf57a": {"sentence": "\u53cc\u9ab0\u513f\u8d4c IS A \u56db", "label": 0, "tree_id": "115", "term": "\u53cc\u9ab0\u513f\u8d4c", "hypernym": "\u56db"}, "d6c6a1220bc46be3c6fa2939f1134cbe8b2c47ded4d781aa3ab86123": {"sentence": "\u53cc\u9ab0\u513f\u8d4c IS A \u4e8c", "label": 1, "tree_id": "115", "term": "\u53cc\u9ab0\u513f\u8d4c", "hypernym": "\u4e8c"}, "2bbd7d51628f668703d989a41ab35d10050f6e16f0279b198e51d3ed": {"sentence": "\u53cc\u9ab0\u513f\u8d4c IS A \u4e09", "label": 0, "tree_id": "115", "term": "\u53cc\u9ab0\u513f\u8d4c", "hypernym": "\u4e09"}, "29d111d6fd335f3003b7a16087f6dc4d2dc711eda418280dc86c128b": {"sentence": "\u53cc\u9ab0\u513f\u8d4c IS A \u4e94", "label": 0, "tree_id": "115", "term": "\u53cc\u9ab0\u513f\u8d4c", "hypernym": "\u4e94"}, "f62014f569eb95341b8aae08b91581602f5141f39843cda1803ada61": {"sentence": "\u53cc\u9ab0\u513f\u8d4c IS A \u516d", "label": 0, "tree_id": "115", "term": "\u53cc\u9ab0\u513f\u8d4c", "hypernym": "\u516d"}, "c3479bee4e34a3b89acb3d38ba0aa518a3386da84a66c81da10a8dcf": {"sentence": "\u53cc\u9ab0\u513f\u8d4c IS A \u4e8c\u8fdb\u5236\u6570", "label": 0, "tree_id": "115", "term": "\u53cc\u9ab0\u513f\u8d4c", "hypernym": "\u4e8c\u8fdb\u5236\u6570"}, "34fd46c38224c9b2409550f2b3b36b01d4af9b55cab4b3c09cef3a0f": {"sentence": "\u53cc\u9ab0\u513f\u8d4c IS A \u4e5d", "label": 0, "tree_id": "115", "term": "\u53cc\u9ab0\u513f\u8d4c", "hypernym": "\u4e5d"}, "8b4f571d498aa13a444e94905550be6de7f66f2e848d52ddb1f74690": {"sentence": "\u53cc\u9ab0\u513f\u8d4c IS A \u4e00\u4e2a", "label": 0, "tree_id": "115", "term": "\u53cc\u9ab0\u513f\u8d4c", "hypernym": "\u4e00\u4e2a"}, "602414f92cd19572d590fcca675f1689f5c3105606189c28810acac7": {"sentence": "\u53cc\u9ab0\u513f\u8d4c IS A \u5355\u5b50", "label": 0, "tree_id": "115", "term": "\u53cc\u9ab0\u513f\u8d4c", "hypernym": "\u5355\u5b50"}, "8f52cc4174c7e804fe0e0d7780495d0f871a98c6bd017b63c151c09c": {"sentence": "\u53cc\u9ab0\u513f\u8d4c IS A \u4e00\u5bf9", "label": 0, "tree_id": "115", "term": "\u53cc\u9ab0\u513f\u8d4c", "hypernym": "\u4e00\u5bf9"}, "56d1554e58f5f8d72c8dd3352255f076137c1f13e71c6f420a4a0306": {"sentence": "\u53cc\u9ab0\u513f\u8d4c IS A \u53cc\u5f20", "label": 0, "tree_id": "115", "term": "\u53cc\u9ab0\u513f\u8d4c", "hypernym": "\u53cc\u5f20"}, "24ad11eb7efc73216f9f49c324877418baa73e5582705ed6883eb5d7": {"sentence": "\u4e00\u5bf9 IS A \u6570\u5b57", "label": 0, "tree_id": "115", "term": "\u4e00\u5bf9", "hypernym": "\u6570\u5b57"}, "f2e54723762be99e736a9016487e5ddd912c375a97f12b38bd1caa82": {"sentence": "\u4e00\u5bf9 IS A \u516b", "label": 0, "tree_id": "115", "term": "\u4e00\u5bf9", "hypernym": "\u516b"}, "9bdb25dd2f8a46c6e9ccbe949bed0a22c0335d34386699517e249d8d": {"sentence": "\u4e00\u5bf9 IS A \u6570\u76ee1", "label": 0, "tree_id": "115", "term": "\u4e00\u5bf9", "hypernym": "\u6570\u76ee1"}, "e296ec6c4446b8716d049e81dbfe5e8979545a4103a3eb2e8c6dffda": {"sentence": "\u4e00\u5bf9 IS A \u516b\u8fdb\u5236\u6570", "label": 0, "tree_id": "115", "term": "\u4e00\u5bf9", "hypernym": "\u516b\u8fdb\u5236\u6570"}, "e9337ea4f3b512c08fd50629bdd79bb4e0b4a50cd6fd54ecefede56f": {"sentence": "\u4e00\u5bf9 IS A \u3007", "label": 0, "tree_id": "115", "term": "\u4e00\u5bf9", "hypernym": "\u3007"}, "aaa4c30843dbf44137e6ff06e7e50afddc22b0cc0a410d83086cb4a1": {"sentence": "\u4e00\u5bf9 IS A \u6709\u6548\u4f4d\u6570", "label": 0, "tree_id": "115", "term": "\u4e00\u5bf9", "hypernym": "\u6709\u6548\u4f4d\u6570"}, "dccdbd94d13331a0d12617df431b6a8d719284625dbc52785a8812e4": {"sentence": "\u4e00\u5bf9 IS A \u4e03", "label": 0, "tree_id": "115", "term": "\u4e00\u5bf9", "hypernym": "\u4e03"}, "92070a115e24ce526a0bd9f0f1ba4ac7063daf42d34dee3bd55f1384": {"sentence": "\u4e00\u5bf9 IS A \u56db", "label": 0, "tree_id": "115", "term": "\u4e00\u5bf9", "hypernym": "\u56db"}, "006baf4e62bc2e59ef99f583a8468dd4a13182b45690b87842ca7e52": {"sentence": "\u4e00\u5bf9 IS A \u4e8c", "label": 1, "tree_id": "115", "term": "\u4e00\u5bf9", "hypernym": "\u4e8c"}, "982f36dd912e63890db68e4c044ecc06c8de17533346482dd02bc3cc": {"sentence": "\u4e00\u5bf9 IS A \u4e09", "label": 0, "tree_id": "115", "term": "\u4e00\u5bf9", "hypernym": "\u4e09"}, "e5d4b89a5927a7b37697eb7b82dd168d68371d32dc77523e554cd342": {"sentence": "\u4e00\u5bf9 IS A \u4e94", "label": 0, "tree_id": "115", "term": "\u4e00\u5bf9", "hypernym": "\u4e94"}, "747c23c7b121e8dfd05933b64d0d6a8cf5f15a91ef44d214cdc38b86": {"sentence": "\u4e00\u5bf9 IS A \u516d", "label": 0, "tree_id": "115", "term": "\u4e00\u5bf9", "hypernym": "\u516d"}, "4ba3bc22141dac51675484297877dd9a998be2c0954055cf9b077113": {"sentence": "\u4e00\u5bf9 IS A \u4e8c\u8fdb\u5236\u6570", "label": 0, "tree_id": "115", "term": "\u4e00\u5bf9", "hypernym": "\u4e8c\u8fdb\u5236\u6570"}, "c3351a7d5d0c94d29f61335f852f6d1a27acb1417e20e46ccbd3caf8": {"sentence": "\u4e00\u5bf9 IS A \u4e5d", "label": 0, "tree_id": "115", "term": "\u4e00\u5bf9", "hypernym": "\u4e5d"}, "5f97f29fa9c90f374a250da95596652ed15c0bb77f582199e0071dbb": {"sentence": "\u4e00\u5bf9 IS A \u4e00\u4e2a", "label": 0, "tree_id": "115", "term": "\u4e00\u5bf9", "hypernym": "\u4e00\u4e2a"}, "75637d6a8732fc9a213e1a11836327ef35fc89ceac76e219f7c6b6c9": {"sentence": "\u4e00\u5bf9 IS A \u5355\u5b50", "label": 0, "tree_id": "115", "term": "\u4e00\u5bf9", "hypernym": "\u5355\u5b50"}, "7f7e0950d15292bca7d804c070d4fd8e46c86deb39cdf488457ccd65": {"sentence": "\u4e00\u5bf9 IS A \u53cc\u9ab0\u513f\u8d4c", "label": 0, "tree_id": "115", "term": "\u4e00\u5bf9", "hypernym": "\u53cc\u9ab0\u513f\u8d4c"}, "388a902d04684e58cc623d80f580c5a098f2f092bcb02448f67375ed": {"sentence": "\u4e00\u5bf9 IS A \u53cc\u5f20", "label": 0, "tree_id": "115", "term": "\u4e00\u5bf9", "hypernym": "\u53cc\u5f20"}, "11feed6221e97bf2faff1f6060f0edaca9689a81433ebccd43cf1bb8": {"sentence": "\u53cc\u5f20 IS A \u6570\u5b57", "label": 0, "tree_id": "115", "term": "\u53cc\u5f20", "hypernym": "\u6570\u5b57"}, "e30972442373a03ac0151902ab79e7ad5711bfb6d5f63ef3679a2e7c": {"sentence": "\u53cc\u5f20 IS A \u516b", "label": 0, "tree_id": "115", "term": "\u53cc\u5f20", "hypernym": "\u516b"}, "cdf4292d64e43aaa179f4f506c8817395481b2ffa464084d9f767879": {"sentence": "\u53cc\u5f20 IS A \u6570\u76ee1", "label": 0, "tree_id": "115", "term": "\u53cc\u5f20", "hypernym": "\u6570\u76ee1"}, "f7fd874f5e9af84b75b175872dae74aa769ff2dace8dd95b8a09f416": {"sentence": "\u53cc\u5f20 IS A \u516b\u8fdb\u5236\u6570", "label": 0, "tree_id": "115", "term": "\u53cc\u5f20", "hypernym": "\u516b\u8fdb\u5236\u6570"}, "caa539e19920778ba6e995ff7b71013c27fdc514259918c75d00f85e": {"sentence": "\u53cc\u5f20 IS A \u3007", "label": 0, "tree_id": "115", "term": "\u53cc\u5f20", "hypernym": "\u3007"}, "eb9ad5cfe7c5a6960fd4d322fe9bb227e9cd6ff55c30074de2f5a84c": {"sentence": "\u53cc\u5f20 IS A \u6709\u6548\u4f4d\u6570", "label": 0, "tree_id": "115", "term": "\u53cc\u5f20", "hypernym": "\u6709\u6548\u4f4d\u6570"}, "bcc838f30132a415530b0087aeed8dcf92872d6a73bcfaa73e86842d": {"sentence": "\u53cc\u5f20 IS A \u4e03", "label": 0, "tree_id": "115", "term": "\u53cc\u5f20", "hypernym": "\u4e03"}, "aaa345a7c29b1acbf94a7aa263969be5c14d072fd6c8d257018c64d3": {"sentence": "\u53cc\u5f20 IS A \u56db", "label": 0, "tree_id": "115", "term": "\u53cc\u5f20", "hypernym": "\u56db"}, "51e2af6943033d4031cc059b1e8b1cedc2215a240e1063d1ae840581": {"sentence": "\u53cc\u5f20 IS A \u4e8c", "label": 0, "tree_id": "115", "term": "\u53cc\u5f20", "hypernym": "\u4e8c"}, "ca9c1efe2d6b9f34bcc9cd487e170b4bb1bba8a2dea64cbbe05bded0": {"sentence": "\u53cc\u5f20 IS A \u4e09", "label": 0, "tree_id": "115", "term": "\u53cc\u5f20", "hypernym": "\u4e09"}, "ccbd51f718fd9c1d6b9ae0c926f09b85e32ea92a86ed85da6ff9fba6": {"sentence": "\u53cc\u5f20 IS A \u4e94", "label": 0, "tree_id": "115", "term": "\u53cc\u5f20", "hypernym": "\u4e94"}, "b5d23c8922c59ab5dbe6076c06f45802d2b2394277d891f5ac9da9e3": {"sentence": "\u53cc\u5f20 IS A \u516d", "label": 0, "tree_id": "115", "term": "\u53cc\u5f20", "hypernym": "\u516d"}, "3fb28a0eb2fbaa2a6e6d28e0498302efef9f7f8d035d0c737f2cb73d": {"sentence": "\u53cc\u5f20 IS A \u4e8c\u8fdb\u5236\u6570", "label": 0, "tree_id": "115", "term": "\u53cc\u5f20", "hypernym": "\u4e8c\u8fdb\u5236\u6570"}, "075450a80b50a502e3a3150379516df909e64989bfe8c0108ddb0cb0": {"sentence": "\u53cc\u5f20 IS A \u4e5d", "label": 0, "tree_id": "115", "term": "\u53cc\u5f20", "hypernym": "\u4e5d"}, "a41bca7b068fe36b08c56da521860df45463e61dda60e066c45aecc7": {"sentence": "\u53cc\u5f20 IS A \u4e00\u4e2a", "label": 0, "tree_id": "115", "term": "\u53cc\u5f20", "hypernym": "\u4e00\u4e2a"}, "ce890e442e166aca945765353c94bce09709b73ec4978b4774d610c8": {"sentence": "\u53cc\u5f20 IS A \u5355\u5b50", "label": 0, "tree_id": "115", "term": "\u53cc\u5f20", "hypernym": "\u5355\u5b50"}, "5d3be57d4226c78e8fe06dc987b96d7ebf8d8e83652cafcd8dc051bb": {"sentence": "\u53cc\u5f20 IS A \u53cc\u9ab0\u513f\u8d4c", "label": 0, "tree_id": "115", "term": "\u53cc\u5f20", "hypernym": "\u53cc\u9ab0\u513f\u8d4c"}, "6ec4a7ca07f7f3afe7ed8f92072b48ee4ad1f3c73282018a555e8fc3": {"sentence": "\u53cc\u5f20 IS A \u4e00\u5bf9", "label": 1, "tree_id": "115", "term": "\u53cc\u5f20", "hypernym": "\u4e00\u5bf9"}, "d1117dc73e9ef70bdccefe30efbdc064199ec7a71000a26f4232ae0a": {"sentence": "\u5b58\u653e\u6b3e\u91d1\u878d\u673a\u6784 IS A \u4ee3\u7406\u94f6\u884c", "label": 0, "tree_id": "117", "term": "\u5b58\u653e\u6b3e\u91d1\u878d\u673a\u6784", "hypernym": "\u4ee3\u7406\u94f6\u884c"}, "028db54473377939dd5cffe40dad944154f78475bf12d6cdf19973ae": {"sentence": "\u5b58\u653e\u6b3e\u91d1\u878d\u673a\u6784 IS A \u8ba9\u53d7\u65b9", "label": 0, "tree_id": "117", "term": "\u5b58\u653e\u6b3e\u91d1\u878d\u673a\u6784", "hypernym": "\u8ba9\u53d7\u65b9"}, "d73bc2c3b8ec6f9452cc40af67ae15b4f1298b747bc192c3eaf8ea6f": {"sentence": "\u4ee3\u7406\u94f6\u884c IS A \u5b58\u653e\u6b3e\u91d1\u878d\u673a\u6784", "label": 1, "tree_id": "117", "term": "\u4ee3\u7406\u94f6\u884c", "hypernym": "\u5b58\u653e\u6b3e\u91d1\u878d\u673a\u6784"}, "5076a39ab3703520ea81fb97a133778696e7101c05b13fd5cc649577": {"sentence": "\u4ee3\u7406\u94f6\u884c IS A \u8ba9\u53d7\u65b9", "label": 0, "tree_id": "117", "term": "\u4ee3\u7406\u94f6\u884c", "hypernym": "\u8ba9\u53d7\u65b9"}, "d4806496ecf780d5f7c02194185d66be2e04a7b38083b10da9bbdf01": {"sentence": "\u8ba9\u53d7\u65b9 IS A \u5b58\u653e\u6b3e\u91d1\u878d\u673a\u6784", "label": 1, "tree_id": "117", "term": "\u8ba9\u53d7\u65b9", "hypernym": "\u5b58\u653e\u6b3e\u91d1\u878d\u673a\u6784"}, "75180f5d1f75f0ffe9e54cb0447ac2d248bfff409ce7466acdc72d72": {"sentence": "\u8ba9\u53d7\u65b9 IS A \u4ee3\u7406\u94f6\u884c", "label": 0, "tree_id": "117", "term": "\u8ba9\u53d7\u65b9", "hypernym": "\u4ee3\u7406\u94f6\u884c"}, "28340a70a3ee5136c9b7cda68e73947ebf6bae5a7994ffedfdec0906": {"sentence": "\u5bb3\u6015 IS A \u6050\u6016", "label": 0, "tree_id": "118", "term": "\u5bb3\u6015", "hypernym": "\u6050\u6016"}, "956c6598435363d6d7c5708ff0a6ab7fa271ec01bc7ffdeb7487a9be": {"sentence": "\u5bb3\u6015 IS A \u4e0d\u5b89", "label": 0, "tree_id": "118", "term": "\u5bb3\u6015", "hypernym": "\u4e0d\u5b89"}, "cbc409e0fd750a65702fb5f86a81a8cdc71460df519873975c4e8215": {"sentence": "\u6050\u6016 IS A \u5bb3\u6015", "label": 1, "tree_id": "118", "term": "\u6050\u6016", "hypernym": "\u5bb3\u6015"}, "bb078916423de4ebeeb592eb8bc0013fa7b27b8aadeec130d59368a6": {"sentence": "\u6050\u6016 IS A \u4e0d\u5b89", "label": 0, "tree_id": "118", "term": "\u6050\u6016", "hypernym": "\u4e0d\u5b89"}, "8c74ef41228a61ecdab728fd7a8625ce8bdaf01d79d8ad6cdf445692": {"sentence": "\u4e0d\u5b89 IS A \u5bb3\u6015", "label": 1, "tree_id": "118", "term": "\u4e0d\u5b89", "hypernym": "\u5bb3\u6015"}, "79d880d9993114035bd5037c85accb20412aeb3f79e712abe2e1a814": {"sentence": "\u4e0d\u5b89 IS A \u6050\u6016", "label": 0, "tree_id": "118", "term": "\u4e0d\u5b89", "hypernym": "\u6050\u6016"}, "e88248283a4c238a8617c5735f1f513bec40ec8c9700fc1b27a50bc0": {"sentence": "\u519b\u4e8b\u8bbe\u65bd IS A \u6b66\u5668\u5e93", "label": 0, "tree_id": "119", "term": "\u519b\u4e8b\u8bbe\u65bd", "hypernym": "\u6b66\u5668\u5e93"}, "279306fb2b050e449b58059ef60ddc15260043c1282fc023e6f40d21": {"sentence": "\u519b\u4e8b\u8bbe\u65bd IS A \u53f8\u4ee4\u90e8", "label": 0, "tree_id": "119", "term": "\u519b\u4e8b\u8bbe\u65bd", "hypernym": "\u53f8\u4ee4\u90e8"}, "74b7e7a411fe83648655b4358872035e96b6fe14cb7911edb71dfff5": {"sentence": "\u519b\u4e8b\u8bbe\u65bd IS A \u5175\u8425", "label": 0, "tree_id": "119", "term": "\u519b\u4e8b\u8bbe\u65bd", "hypernym": "\u5175\u8425"}, "e4d54202ba686b9e7dfe0fe5d642560caeeb8abb6531d378a70279a9": {"sentence": "\u519b\u4e8b\u8bbe\u65bd IS A \u5175\u5de5\u5382", "label": 0, "tree_id": "119", "term": "\u519b\u4e8b\u8bbe\u65bd", "hypernym": "\u5175\u5de5\u5382"}, "fb21afaef3f7c51738c6dba0db3efd7751d70c26adaa52f09f6c9fad": {"sentence": "\u519b\u4e8b\u8bbe\u65bd IS A \u57fa\u5730", "label": 0, "tree_id": "119", "term": "\u519b\u4e8b\u8bbe\u65bd", "hypernym": "\u57fa\u5730"}, "2f5928fadcaeca59110c6dac9e6c8a5adf40f004acadd236cf1e3d05": {"sentence": "\u519b\u4e8b\u8bbe\u65bd IS A \u70ae\u53f0", "label": 0, "tree_id": "119", "term": "\u519b\u4e8b\u8bbe\u65bd", "hypernym": "\u70ae\u53f0"}, "a7130e92153a71f0888d8ea0b6f883cd63cead37c2a7026355513ec5": {"sentence": "\u519b\u4e8b\u8bbe\u65bd IS A \u6218\u5730\u6307\u6325\u6240", "label": 0, "tree_id": "119", "term": "\u519b\u4e8b\u8bbe\u65bd", "hypernym": "\u6218\u5730\u6307\u6325\u6240"}, "a6f360d24fa595655988d5ea418b310d3e436f10350e257904bfefbf": {"sentence": "\u519b\u4e8b\u8bbe\u65bd IS A \u5821\u5792", "label": 0, "tree_id": "119", "term": "\u519b\u4e8b\u8bbe\u65bd", "hypernym": "\u5821\u5792"}, "0cf261b4ff68d2ffd67b3e4c23968ba4fc248e5a0f5095ac8f6773a2": {"sentence": "\u519b\u4e8b\u8bbe\u65bd IS A \u91cd\u706b\u529b\u70b9", "label": 0, "tree_id": "119", "term": "\u519b\u4e8b\u8bbe\u65bd", "hypernym": "\u91cd\u706b\u529b\u70b9"}, "4485225dcdb0e703feae0391608ed78059f06d3bb6777622176799f0": {"sentence": "\u519b\u4e8b\u8bbe\u65bd IS A \u7a7a\u519b\u57fa\u5730", "label": 0, "tree_id": "119", "term": "\u519b\u4e8b\u8bbe\u65bd", "hypernym": "\u7a7a\u519b\u57fa\u5730"}, "01834d8eea2fb730e98bbb9ce186e10bf056a5944e07e60b20609cac": {"sentence": "\u519b\u4e8b\u8bbe\u65bd IS A \u519b\u4e8b\u57fa\u5730", "label": 0, "tree_id": "119", "term": "\u519b\u4e8b\u8bbe\u65bd", "hypernym": "\u519b\u4e8b\u57fa\u5730"}, "1aa3b597b0877ba48f4ae30293c9ffec3b1cab6e826c2c9008bbaf9f": {"sentence": "\u519b\u4e8b\u8bbe\u65bd IS A \u7981\u95ed\u5ba4", "label": 0, "tree_id": "119", "term": "\u519b\u4e8b\u8bbe\u65bd", "hypernym": "\u7981\u95ed\u5ba4"}, "65d130caf72fba8fd21e74daf56d6aa2bb2bcf9588a3a4bba7523c1b": {"sentence": "\u6b66\u5668\u5e93 IS A \u519b\u4e8b\u8bbe\u65bd", "label": 1, "tree_id": "119", "term": "\u6b66\u5668\u5e93", "hypernym": "\u519b\u4e8b\u8bbe\u65bd"}, "6135f9e31bc49b7d2c88a38c8ec78ddcc5feb55fc6c666420ee8f280": {"sentence": "\u6b66\u5668\u5e93 IS A \u53f8\u4ee4\u90e8", "label": 0, "tree_id": "119", "term": "\u6b66\u5668\u5e93", "hypernym": "\u53f8\u4ee4\u90e8"}, "e212fbc12f420252320d61c566bcf140547477b0a4f6a854fa447fbd": {"sentence": "\u6b66\u5668\u5e93 IS A \u5175\u8425", "label": 0, "tree_id": "119", "term": "\u6b66\u5668\u5e93", "hypernym": "\u5175\u8425"}, "296445c635abd3c6eef06e84244bc75ee1e638650060cb385e2aed52": {"sentence": "\u6b66\u5668\u5e93 IS A \u5175\u5de5\u5382", "label": 0, "tree_id": "119", "term": "\u6b66\u5668\u5e93", "hypernym": "\u5175\u5de5\u5382"}, "290a90ab21168541d6b8d4dbbbd7299d2925e79a42cd98feea9c779d": {"sentence": "\u6b66\u5668\u5e93 IS A \u57fa\u5730", "label": 0, "tree_id": "119", "term": "\u6b66\u5668\u5e93", "hypernym": "\u57fa\u5730"}, "111fc9c4cb38684a4be38613e9db6c9c62e1965f0593fe446db6798d": {"sentence": "\u6b66\u5668\u5e93 IS A \u70ae\u53f0", "label": 0, "tree_id": "119", "term": "\u6b66\u5668\u5e93", "hypernym": "\u70ae\u53f0"}, "95eb3c71843564aa2207d6107118883ef8e7ff2efa024a75bd94250f": {"sentence": "\u6b66\u5668\u5e93 IS A \u6218\u5730\u6307\u6325\u6240", "label": 0, "tree_id": "119", "term": "\u6b66\u5668\u5e93", "hypernym": "\u6218\u5730\u6307\u6325\u6240"}, "497dbe7f04ed4b303fec701857e32e7a39f5646a1bc8259f9b7659ef": {"sentence": "\u6b66\u5668\u5e93 IS A \u5821\u5792", "label": 0, "tree_id": "119", "term": "\u6b66\u5668\u5e93", "hypernym": "\u5821\u5792"}, "bf4292639eb648be0b0a3bf2bd4e481eff1fb723f7dc2eb249b2068c": {"sentence": "\u6b66\u5668\u5e93 IS A \u91cd\u706b\u529b\u70b9", "label": 0, "tree_id": "119", "term": "\u6b66\u5668\u5e93", "hypernym": "\u91cd\u706b\u529b\u70b9"}, "e6324f6cffebc81e42e51563b804e2c7e63edcfd95e854e554dc4ed2": {"sentence": "\u6b66\u5668\u5e93 IS A \u7a7a\u519b\u57fa\u5730", "label": 0, "tree_id": "119", "term": "\u6b66\u5668\u5e93", "hypernym": "\u7a7a\u519b\u57fa\u5730"}, "8d3a2c53cc729ac42431e87e1c3072c795bbd12deed9780fe8ebc334": {"sentence": "\u6b66\u5668\u5e93 IS A \u519b\u4e8b\u57fa\u5730", "label": 0, "tree_id": "119", "term": "\u6b66\u5668\u5e93", "hypernym": "\u519b\u4e8b\u57fa\u5730"}, "995b77365add6891d10863c2979da7f89a1c9183b2484ab06dbd561b": {"sentence": "\u6b66\u5668\u5e93 IS A \u7981\u95ed\u5ba4", "label": 0, "tree_id": "119", "term": "\u6b66\u5668\u5e93", "hypernym": "\u7981\u95ed\u5ba4"}, "214b9e1a4773aac963e33588e5a4126d72afd8a9c821712eafef2478": {"sentence": "\u53f8\u4ee4\u90e8 IS A \u519b\u4e8b\u8bbe\u65bd", "label": 1, "tree_id": "119", "term": "\u53f8\u4ee4\u90e8", "hypernym": "\u519b\u4e8b\u8bbe\u65bd"}, "4f0d5eaff9651e46a166610da419d5c08ebe0c046bff311d482c715f": {"sentence": "\u53f8\u4ee4\u90e8 IS A \u6b66\u5668\u5e93", "label": 0, "tree_id": "119", "term": "\u53f8\u4ee4\u90e8", "hypernym": "\u6b66\u5668\u5e93"}, "40f86761ae59b3b7541148beb89120eebd62f8ab58fe2cedaf6f0f6c": {"sentence": "\u53f8\u4ee4\u90e8 IS A \u5175\u8425", "label": 0, "tree_id": "119", "term": "\u53f8\u4ee4\u90e8", "hypernym": "\u5175\u8425"}, "97b3e45289d8b654c06fbcaa6bbccf30cc24339b8e9cf89caf0bd3f7": {"sentence": "\u53f8\u4ee4\u90e8 IS A \u5175\u5de5\u5382", "label": 0, "tree_id": "119", "term": "\u53f8\u4ee4\u90e8", "hypernym": "\u5175\u5de5\u5382"}, "9605d502fa0edecde7b56b48ee5ffae138e4b4d3b8a0329317a928ea": {"sentence": "\u53f8\u4ee4\u90e8 IS A \u57fa\u5730", "label": 0, "tree_id": "119", "term": "\u53f8\u4ee4\u90e8", "hypernym": "\u57fa\u5730"}, "d17b535a635e672e5a3a0df90284659d57eaeb97ea2492f72ab91d1a": {"sentence": "\u53f8\u4ee4\u90e8 IS A \u70ae\u53f0", "label": 0, "tree_id": "119", "term": "\u53f8\u4ee4\u90e8", "hypernym": "\u70ae\u53f0"}, "f4eea8e4f2c9b78c772f469a58868cfd47611f7644e44b9eb48ffc96": {"sentence": "\u53f8\u4ee4\u90e8 IS A \u6218\u5730\u6307\u6325\u6240", "label": 0, "tree_id": "119", "term": "\u53f8\u4ee4\u90e8", "hypernym": "\u6218\u5730\u6307\u6325\u6240"}, "15dbc84806822d8b8e770dd49f2abfb9f5433020c837b145346baeac": {"sentence": "\u53f8\u4ee4\u90e8 IS A \u5821\u5792", "label": 0, "tree_id": "119", "term": "\u53f8\u4ee4\u90e8", "hypernym": "\u5821\u5792"}, "e4dc9a5ad7a84750c8e6d1088c7f82717d472aeaeaf2ef967434ac09": {"sentence": "\u53f8\u4ee4\u90e8 IS A \u91cd\u706b\u529b\u70b9", "label": 0, "tree_id": "119", "term": "\u53f8\u4ee4\u90e8", "hypernym": "\u91cd\u706b\u529b\u70b9"}, "969e9af5172c47f6c0fde8a91572447aeb523265d25614755d66eff6": {"sentence": "\u53f8\u4ee4\u90e8 IS A \u7a7a\u519b\u57fa\u5730", "label": 0, "tree_id": "119", "term": "\u53f8\u4ee4\u90e8", "hypernym": "\u7a7a\u519b\u57fa\u5730"}, "3a171cbff9fca0f8391b52a39e8a81f74a123d41d792e6e95225f642": {"sentence": "\u53f8\u4ee4\u90e8 IS A \u519b\u4e8b\u57fa\u5730", "label": 0, "tree_id": "119", "term": "\u53f8\u4ee4\u90e8", "hypernym": "\u519b\u4e8b\u57fa\u5730"}, "75ef8be4a21a43987b0a6b1702e2642fa3336c4f8e6afad4834ac8bd": {"sentence": "\u53f8\u4ee4\u90e8 IS A \u7981\u95ed\u5ba4", "label": 0, "tree_id": "119", "term": "\u53f8\u4ee4\u90e8", "hypernym": "\u7981\u95ed\u5ba4"}, "b79f0f514c5e5e6a3289feb68398469faf4b5bbd6617dd0a10c1ae1b": {"sentence": "\u5175\u8425 IS A \u519b\u4e8b\u8bbe\u65bd", "label": 1, "tree_id": "119", "term": "\u5175\u8425", "hypernym": "\u519b\u4e8b\u8bbe\u65bd"}, "4caddcf4a63ccd68e24b953a847657b631f895641e2a900891518d40": {"sentence": "\u5175\u8425 IS A \u6b66\u5668\u5e93", "label": 0, "tree_id": "119", "term": "\u5175\u8425", "hypernym": "\u6b66\u5668\u5e93"}, "cecd2c8f598242514511c84c849ebc7dfb0de20f2d015222d8bd935c": {"sentence": "\u5175\u8425 IS A \u53f8\u4ee4\u90e8", "label": 0, "tree_id": "119", "term": "\u5175\u8425", "hypernym": "\u53f8\u4ee4\u90e8"}, "ea622a1ea88683785c899192bbb86829fc4e00480cdd2f873ba9358a": {"sentence": "\u5175\u8425 IS A \u5175\u5de5\u5382", "label": 0, "tree_id": "119", "term": "\u5175\u8425", "hypernym": "\u5175\u5de5\u5382"}, "42e854f97732e447f9bb2f328cbb8b106b3f9672491204f3e81db620": {"sentence": "\u5175\u8425 IS A \u57fa\u5730", "label": 0, "tree_id": "119", "term": "\u5175\u8425", "hypernym": "\u57fa\u5730"}, "892cd2ce865322751fc5505de633ab06f03a40cd7a4eefc8fdd3e3b5": {"sentence": "\u5175\u8425 IS A \u70ae\u53f0", "label": 0, "tree_id": "119", "term": "\u5175\u8425", "hypernym": "\u70ae\u53f0"}, "a657435a0e9db0e300fa85b6f57772dee81292f22d7e92bdc199b083": {"sentence": "\u5175\u8425 IS A \u6218\u5730\u6307\u6325\u6240", "label": 0, "tree_id": "119", "term": "\u5175\u8425", "hypernym": "\u6218\u5730\u6307\u6325\u6240"}, "cc34be041a7f2b90a52819d4be2332d1157b468c6bed3c6204fda853": {"sentence": "\u5175\u8425 IS A \u5821\u5792", "label": 0, "tree_id": "119", "term": "\u5175\u8425", "hypernym": "\u5821\u5792"}, "97ce8ad4a92d669e207dc031ab33a22570da1b7e434676a1b46bdd0d": {"sentence": "\u5175\u8425 IS A \u91cd\u706b\u529b\u70b9", "label": 0, "tree_id": "119", "term": "\u5175\u8425", "hypernym": "\u91cd\u706b\u529b\u70b9"}, "280892fd7d2fba184aef4ffc0162db246591f1a92b9d54825c57859d": {"sentence": "\u5175\u8425 IS A \u7a7a\u519b\u57fa\u5730", "label": 0, "tree_id": "119", "term": "\u5175\u8425", "hypernym": "\u7a7a\u519b\u57fa\u5730"}, "9a8f5b1e97f848a0f92006f06e66bb48abb48555153fc98786ef55d3": {"sentence": "\u5175\u8425 IS A \u519b\u4e8b\u57fa\u5730", "label": 0, "tree_id": "119", "term": "\u5175\u8425", "hypernym": "\u519b\u4e8b\u57fa\u5730"}, "36d69a78326bf9a3a779ab4755166edb3ad20ed4dc845188615b0753": {"sentence": "\u5175\u8425 IS A \u7981\u95ed\u5ba4", "label": 0, "tree_id": "119", "term": "\u5175\u8425", "hypernym": "\u7981\u95ed\u5ba4"}, "de4079d0f25a7a9d782f709a8ceb9e0f1fa5481509a3698953e1c72e": {"sentence": "\u5175\u5de5\u5382 IS A \u519b\u4e8b\u8bbe\u65bd", "label": 1, "tree_id": "119", "term": "\u5175\u5de5\u5382", "hypernym": "\u519b\u4e8b\u8bbe\u65bd"}, "595649f0e9317760fcc348cd4e9f23ed46efc6e36b98bf64094d9a2a": {"sentence": "\u5175\u5de5\u5382 IS A \u6b66\u5668\u5e93", "label": 0, "tree_id": "119", "term": "\u5175\u5de5\u5382", "hypernym": "\u6b66\u5668\u5e93"}, "48be23b5d20ef86139967bf3928d1e54fc68aa85c1bb240fdda491e6": {"sentence": "\u5175\u5de5\u5382 IS A \u53f8\u4ee4\u90e8", "label": 0, "tree_id": "119", "term": "\u5175\u5de5\u5382", "hypernym": "\u53f8\u4ee4\u90e8"}, "7fa243dc4f0d57ed66bab356f3c484b7884d40e5d0d82e1a86e41ccb": {"sentence": "\u5175\u5de5\u5382 IS A \u5175\u8425", "label": 0, "tree_id": "119", "term": "\u5175\u5de5\u5382", "hypernym": "\u5175\u8425"}, "329fa36d337224c57ac45ee9076c673c1967f15811d9cc61edcb5fca": {"sentence": "\u5175\u5de5\u5382 IS A \u57fa\u5730", "label": 0, "tree_id": "119", "term": "\u5175\u5de5\u5382", "hypernym": "\u57fa\u5730"}, "5c1406a319aec964233b13735a4a991ba3b8c69ebdaffde33581c75a": {"sentence": "\u5175\u5de5\u5382 IS A \u70ae\u53f0", "label": 0, "tree_id": "119", "term": "\u5175\u5de5\u5382", "hypernym": "\u70ae\u53f0"}, "90709b9c1dca1c11063c0e0cc6d02ccd313c7d1d1c6b2b4923754b7d": {"sentence": "\u5175\u5de5\u5382 IS A \u6218\u5730\u6307\u6325\u6240", "label": 0, "tree_id": "119", "term": "\u5175\u5de5\u5382", "hypernym": "\u6218\u5730\u6307\u6325\u6240"}, "ce748137e39877774aa4546c930600c5782dbfde03c29aba9a0356b6": {"sentence": "\u5175\u5de5\u5382 IS A \u5821\u5792", "label": 0, "tree_id": "119", "term": "\u5175\u5de5\u5382", "hypernym": "\u5821\u5792"}, "ea9b74a3c5e7e083b211b9842450233a047775771b306d9f62ccfbce": {"sentence": "\u5175\u5de5\u5382 IS A \u91cd\u706b\u529b\u70b9", "label": 0, "tree_id": "119", "term": "\u5175\u5de5\u5382", "hypernym": "\u91cd\u706b\u529b\u70b9"}, "c64d75501bf7a491873fca64e1e135f15a0cdb9df2382f8997d6e5e8": {"sentence": "\u5175\u5de5\u5382 IS A \u7a7a\u519b\u57fa\u5730", "label": 0, "tree_id": "119", "term": "\u5175\u5de5\u5382", "hypernym": "\u7a7a\u519b\u57fa\u5730"}, "995e36ab3a7483234cb4d8f918ca1b9604764a8c08f39b9a9a65882b": {"sentence": "\u5175\u5de5\u5382 IS A \u519b\u4e8b\u57fa\u5730", "label": 0, "tree_id": "119", "term": "\u5175\u5de5\u5382", "hypernym": "\u519b\u4e8b\u57fa\u5730"}, "50adfa2da11676f4a6a9e53074b7673baa688683fc7ec7553994e826": {"sentence": "\u5175\u5de5\u5382 IS A \u7981\u95ed\u5ba4", "label": 0, "tree_id": "119", "term": "\u5175\u5de5\u5382", "hypernym": "\u7981\u95ed\u5ba4"}, "f95ce859f23e1241b463c7adc5f5c9e310f6944358e942c0ffe5a205": {"sentence": "\u57fa\u5730 IS A \u519b\u4e8b\u8bbe\u65bd", "label": 1, "tree_id": "119", "term": "\u57fa\u5730", "hypernym": "\u519b\u4e8b\u8bbe\u65bd"}, "8fc54728a6ae723a2b93e4a8f5a8036d0bf354048e40b0d2d5ac85fd": {"sentence": "\u57fa\u5730 IS A \u6b66\u5668\u5e93", "label": 0, "tree_id": "119", "term": "\u57fa\u5730", "hypernym": "\u6b66\u5668\u5e93"}, "21f2ba1b3e51d443479c75c3316b1c3cfccb320ffcb80d0e71b0ba07": {"sentence": "\u57fa\u5730 IS A \u53f8\u4ee4\u90e8", "label": 0, "tree_id": "119", "term": "\u57fa\u5730", "hypernym": "\u53f8\u4ee4\u90e8"}, "1313fa6025ac0a07edf48b05b0cbe71c2c7fb2cd957c5a23237455fa": {"sentence": "\u57fa\u5730 IS A \u5175\u8425", "label": 0, "tree_id": "119", "term": "\u57fa\u5730", "hypernym": "\u5175\u8425"}, "94e9ec78c0ee0edefe48b521250302ed27dc6d8607522580a42662b3": {"sentence": "\u57fa\u5730 IS A \u5175\u5de5\u5382", "label": 0, "tree_id": "119", "term": "\u57fa\u5730", "hypernym": "\u5175\u5de5\u5382"}, "a7d79c6618aef3dc4009f084d2e1d89741ae94bc490d202c4b5c8df8": {"sentence": "\u57fa\u5730 IS A \u70ae\u53f0", "label": 0, "tree_id": "119", "term": "\u57fa\u5730", "hypernym": "\u70ae\u53f0"}, "22aceefbe6f9a21d7409aef68d63f5ff98d546481afe3ab7a787d541": {"sentence": "\u57fa\u5730 IS A \u6218\u5730\u6307\u6325\u6240", "label": 0, "tree_id": "119", "term": "\u57fa\u5730", "hypernym": "\u6218\u5730\u6307\u6325\u6240"}, "52a0c27ef9e9dfc4530f4e7eaf7f2f394fe03b58c13bafbd11ba0ea1": {"sentence": "\u57fa\u5730 IS A \u5821\u5792", "label": 0, "tree_id": "119", "term": "\u57fa\u5730", "hypernym": "\u5821\u5792"}, "f74ae87b42556a0dcd34f6d3c0fb39f894c761427d16daf5e29a2bd5": {"sentence": "\u57fa\u5730 IS A \u91cd\u706b\u529b\u70b9", "label": 0, "tree_id": "119", "term": "\u57fa\u5730", "hypernym": "\u91cd\u706b\u529b\u70b9"}, "4955ae2c24ee6a88acbc9eb3095c1c512b8844fc53d66d8d4ce381c5": {"sentence": "\u57fa\u5730 IS A \u7a7a\u519b\u57fa\u5730", "label": 0, "tree_id": "119", "term": "\u57fa\u5730", "hypernym": "\u7a7a\u519b\u57fa\u5730"}, "48bca54467e22af49884eefa8627f91fbf07e648b98e753357b10c9d": {"sentence": "\u57fa\u5730 IS A \u519b\u4e8b\u57fa\u5730", "label": 0, "tree_id": "119", "term": "\u57fa\u5730", "hypernym": "\u519b\u4e8b\u57fa\u5730"}, "35d35d992a59cf4c5ec8ae92e96b10727485c2b370e484d597bd185a": {"sentence": "\u57fa\u5730 IS A \u7981\u95ed\u5ba4", "label": 0, "tree_id": "119", "term": "\u57fa\u5730", "hypernym": "\u7981\u95ed\u5ba4"}, "0e2873d91a3e0068ea4712c0f3a5629e852418a1408ab8fadb094d0e": {"sentence": "\u70ae\u53f0 IS A \u519b\u4e8b\u8bbe\u65bd", "label": 0, "tree_id": "119", "term": "\u70ae\u53f0", "hypernym": "\u519b\u4e8b\u8bbe\u65bd"}, "41084c01fb43a5450bd1ffade957ba331917af8f6300cda00a544eec": {"sentence": "\u70ae\u53f0 IS A \u6b66\u5668\u5e93", "label": 1, "tree_id": "119", "term": "\u70ae\u53f0", "hypernym": "\u6b66\u5668\u5e93"}, "42a0f15792bbacdf005b6bab0a27e4576a7045c0d6861e181c22db74": {"sentence": "\u70ae\u53f0 IS A \u53f8\u4ee4\u90e8", "label": 0, "tree_id": "119", "term": "\u70ae\u53f0", "hypernym": "\u53f8\u4ee4\u90e8"}, "bcbc625fd86467882aa50751f7dfe24849511d979a111f4d82a68ea1": {"sentence": "\u70ae\u53f0 IS A \u5175\u8425", "label": 0, "tree_id": "119", "term": "\u70ae\u53f0", "hypernym": "\u5175\u8425"}, "524c8341eb8218f88b6fe59880840cbf7f65b53e8057523afd14f347": {"sentence": "\u70ae\u53f0 IS A \u5175\u5de5\u5382", "label": 0, "tree_id": "119", "term": "\u70ae\u53f0", "hypernym": "\u5175\u5de5\u5382"}, "4e8142097cf74b1e24276648bc198be4de43e6709826547683b7490b": {"sentence": "\u70ae\u53f0 IS A \u57fa\u5730", "label": 0, "tree_id": "119", "term": "\u70ae\u53f0", "hypernym": "\u57fa\u5730"}, "473b9810eb4683aac150ebec084707ba246061f05bd0e68faefae027": {"sentence": "\u70ae\u53f0 IS A \u6218\u5730\u6307\u6325\u6240", "label": 0, "tree_id": "119", "term": "\u70ae\u53f0", "hypernym": "\u6218\u5730\u6307\u6325\u6240"}, "974d1a483903034c3a886a04fbd7b60832b2d9a105b280df5b7421de": {"sentence": "\u70ae\u53f0 IS A \u5821\u5792", "label": 0, "tree_id": "119", "term": "\u70ae\u53f0", "hypernym": "\u5821\u5792"}, "d15ac8fa9edbdf0755cb5eb90a9db31521af54a45730dd5e81693ce7": {"sentence": "\u70ae\u53f0 IS A \u91cd\u706b\u529b\u70b9", "label": 0, "tree_id": "119", "term": "\u70ae\u53f0", "hypernym": "\u91cd\u706b\u529b\u70b9"}, "dbe4d397fd722d123b47a3ff959a71614ded6ec520c79eaa6bb4f8db": {"sentence": "\u70ae\u53f0 IS A \u7a7a\u519b\u57fa\u5730", "label": 0, "tree_id": "119", "term": "\u70ae\u53f0", "hypernym": "\u7a7a\u519b\u57fa\u5730"}, "406e92ea931bfe5c95d9a3c49848551028ab1a039497d99574a96436": {"sentence": "\u70ae\u53f0 IS A \u519b\u4e8b\u57fa\u5730", "label": 0, "tree_id": "119", "term": "\u70ae\u53f0", "hypernym": "\u519b\u4e8b\u57fa\u5730"}, "781077601da03c59df0d2e65d301f364e18ddfa043e40759e89d5eb3": {"sentence": "\u70ae\u53f0 IS A \u7981\u95ed\u5ba4", "label": 0, "tree_id": "119", "term": "\u70ae\u53f0", "hypernym": "\u7981\u95ed\u5ba4"}, "52b58e5291f46c1fe568999b371c77067988ba5500bbe8801f75e7a2": {"sentence": "\u6218\u5730\u6307\u6325\u6240 IS A \u519b\u4e8b\u8bbe\u65bd", "label": 0, "tree_id": "119", "term": "\u6218\u5730\u6307\u6325\u6240", "hypernym": "\u519b\u4e8b\u8bbe\u65bd"}, "d2c59ec4d92ba24144dd0e26d28c74cdd5d4904dd129251657bfa54a": {"sentence": "\u6218\u5730\u6307\u6325\u6240 IS A \u6b66\u5668\u5e93", "label": 0, "tree_id": "119", "term": "\u6218\u5730\u6307\u6325\u6240", "hypernym": "\u6b66\u5668\u5e93"}, "0199f0a55e786ef0503b5ddf4cb112b72cc83c7f5669fccf936ad5b7": {"sentence": "\u6218\u5730\u6307\u6325\u6240 IS A \u53f8\u4ee4\u90e8", "label": 1, "tree_id": "119", "term": "\u6218\u5730\u6307\u6325\u6240", "hypernym": "\u53f8\u4ee4\u90e8"}, "8132c6e06ed1a0687cafd461298ed5f18c69985395c8f0a5c73bde21": {"sentence": "\u6218\u5730\u6307\u6325\u6240 IS A \u5175\u8425", "label": 0, "tree_id": "119", "term": "\u6218\u5730\u6307\u6325\u6240", "hypernym": "\u5175\u8425"}, "10b375d71cc8f544306827792ee4b1969459d452b22f2c4af9c989b2": {"sentence": "\u6218\u5730\u6307\u6325\u6240 IS A \u5175\u5de5\u5382", "label": 0, "tree_id": "119", "term": "\u6218\u5730\u6307\u6325\u6240", "hypernym": "\u5175\u5de5\u5382"}, "5b8643278fd0c5cefce686ab50eca0283c9fd10950621753ef9cfee5": {"sentence": "\u6218\u5730\u6307\u6325\u6240 IS A \u57fa\u5730", "label": 0, "tree_id": "119", "term": "\u6218\u5730\u6307\u6325\u6240", "hypernym": "\u57fa\u5730"}, "fbfd17dfdc670d8ada391a4cf75b257c17070cd64b61b6a475d9e0a6": {"sentence": "\u6218\u5730\u6307\u6325\u6240 IS A \u70ae\u53f0", "label": 0, "tree_id": "119", "term": "\u6218\u5730\u6307\u6325\u6240", "hypernym": "\u70ae\u53f0"}, "0a1f188832ef2b1c132d31f04695374223b76963faf268ed86bc222b": {"sentence": "\u6218\u5730\u6307\u6325\u6240 IS A \u5821\u5792", "label": 0, "tree_id": "119", "term": "\u6218\u5730\u6307\u6325\u6240", "hypernym": "\u5821\u5792"}, "3f4a408bac7ff513e787b26ffbf647720096c12444a254a301514004": {"sentence": "\u6218\u5730\u6307\u6325\u6240 IS A \u91cd\u706b\u529b\u70b9", "label": 0, "tree_id": "119", "term": "\u6218\u5730\u6307\u6325\u6240", "hypernym": "\u91cd\u706b\u529b\u70b9"}, "664959cc5556e0824ccdd8c5c323e623e2f9b64ea0f3349891637ee7": {"sentence": "\u6218\u5730\u6307\u6325\u6240 IS A \u7a7a\u519b\u57fa\u5730", "label": 0, "tree_id": "119", "term": "\u6218\u5730\u6307\u6325\u6240", "hypernym": "\u7a7a\u519b\u57fa\u5730"}, "b4f5683be88579d4a3a53ad1046270640140789781ce6c75d614451a": {"sentence": "\u6218\u5730\u6307\u6325\u6240 IS A \u519b\u4e8b\u57fa\u5730", "label": 0, "tree_id": "119", "term": "\u6218\u5730\u6307\u6325\u6240", "hypernym": "\u519b\u4e8b\u57fa\u5730"}, "21635958cf9ca8de34769d7494d0d54a15283f8187af0bf02f7256b4": {"sentence": "\u6218\u5730\u6307\u6325\u6240 IS A \u7981\u95ed\u5ba4", "label": 0, "tree_id": "119", "term": "\u6218\u5730\u6307\u6325\u6240", "hypernym": "\u7981\u95ed\u5ba4"}, "cd7ec697b02ab1b0acd5f6f9f46fe30857f20bebdc3419ea8df64d3c": {"sentence": "\u5821\u5792 IS A \u519b\u4e8b\u8bbe\u65bd", "label": 0, "tree_id": "119", "term": "\u5821\u5792", "hypernym": "\u519b\u4e8b\u8bbe\u65bd"}, "8c08d3430c6b0f577f3834822c750e332fc62ef0916895d89086a3db": {"sentence": "\u5821\u5792 IS A \u6b66\u5668\u5e93", "label": 0, "tree_id": "119", "term": "\u5821\u5792", "hypernym": "\u6b66\u5668\u5e93"}, "1512d0840cbe70669a497009f610ea10c511fc12d564d10c29d1e9b6": {"sentence": "\u5821\u5792 IS A \u53f8\u4ee4\u90e8", "label": 0, "tree_id": "119", "term": "\u5821\u5792", "hypernym": "\u53f8\u4ee4\u90e8"}, "7884f22f2078351194b72d3e993caa72dd9c8eadc64f3807bb05e683": {"sentence": "\u5821\u5792 IS A \u5175\u8425", "label": 1, "tree_id": "119", "term": "\u5821\u5792", "hypernym": "\u5175\u8425"}, "3f3571c6c20edb1afa7012db67f93c3971e1a24cd33103fd708533a7": {"sentence": "\u5821\u5792 IS A \u5175\u5de5\u5382", "label": 0, "tree_id": "119", "term": "\u5821\u5792", "hypernym": "\u5175\u5de5\u5382"}, "048ae3a36614ae0ac22a01c49b4742401754738d71713e90359f7d1f": {"sentence": "\u5821\u5792 IS A \u57fa\u5730", "label": 0, "tree_id": "119", "term": "\u5821\u5792", "hypernym": "\u57fa\u5730"}, "a6f0a0c90c959a3181c1137dbed0e6e82118d48694f8472104cf1d2c": {"sentence": "\u5821\u5792 IS A \u70ae\u53f0", "label": 0, "tree_id": "119", "term": "\u5821\u5792", "hypernym": "\u70ae\u53f0"}, "6304b7bbe5471f8bbe2cd22f6e03093cda35d8187807d714f38674db": {"sentence": "\u5821\u5792 IS A \u6218\u5730\u6307\u6325\u6240", "label": 0, "tree_id": "119", "term": "\u5821\u5792", "hypernym": "\u6218\u5730\u6307\u6325\u6240"}, "f8f2d215e89673f9e73e40b34270cce93c2fbf433e9dbe0530b09145": {"sentence": "\u5821\u5792 IS A \u91cd\u706b\u529b\u70b9", "label": 0, "tree_id": "119", "term": "\u5821\u5792", "hypernym": "\u91cd\u706b\u529b\u70b9"}, "296fe32f28bd4abf82538ef1b7881a84ab048739d6afb1319cb4c5bc": {"sentence": "\u5821\u5792 IS A \u7a7a\u519b\u57fa\u5730", "label": 0, "tree_id": "119", "term": "\u5821\u5792", "hypernym": "\u7a7a\u519b\u57fa\u5730"}, "0e4b8cbe594ea47f2968834a06aebf5b8f06d8925bbc0b6cd13b60f1": {"sentence": "\u5821\u5792 IS A \u519b\u4e8b\u57fa\u5730", "label": 0, "tree_id": "119", "term": "\u5821\u5792", "hypernym": "\u519b\u4e8b\u57fa\u5730"}, "68dc5c2b3ce8c1d20491c1c10e393854ff06faa02cd2b9523734e26c": {"sentence": "\u5821\u5792 IS A \u7981\u95ed\u5ba4", "label": 0, "tree_id": "119", "term": "\u5821\u5792", "hypernym": "\u7981\u95ed\u5ba4"}, "ca82d22d6b6e686aeeeadc4306fd8a9cf4efa88a3392805af2958222": {"sentence": "\u91cd\u706b\u529b\u70b9 IS A \u519b\u4e8b\u8bbe\u65bd", "label": 0, "tree_id": "119", "term": "\u91cd\u706b\u529b\u70b9", "hypernym": "\u519b\u4e8b\u8bbe\u65bd"}, "c605373b461a8c8ed77d19cac4ee153809b9f04f47238a3ad9948621": {"sentence": "\u91cd\u706b\u529b\u70b9 IS A \u6b66\u5668\u5e93", "label": 0, "tree_id": "119", "term": "\u91cd\u706b\u529b\u70b9", "hypernym": "\u6b66\u5668\u5e93"}, "9a62716f6fe6f76b02c77075915416a5ad97d5533b78145d642884c6": {"sentence": "\u91cd\u706b\u529b\u70b9 IS A \u53f8\u4ee4\u90e8", "label": 0, "tree_id": "119", "term": "\u91cd\u706b\u529b\u70b9", "hypernym": "\u53f8\u4ee4\u90e8"}, "3705224667ac1c656b7677da7caa10d7acc7557662047c7ce7f25ded": {"sentence": "\u91cd\u706b\u529b\u70b9 IS A \u5175\u8425", "label": 0, "tree_id": "119", "term": "\u91cd\u706b\u529b\u70b9", "hypernym": "\u5175\u8425"}, "9859a42f61e473ac1d00334e17ae502a96cc1b096b0f76a3ee1ad491": {"sentence": "\u91cd\u706b\u529b\u70b9 IS A \u5175\u5de5\u5382", "label": 0, "tree_id": "119", "term": "\u91cd\u706b\u529b\u70b9", "hypernym": "\u5175\u5de5\u5382"}, "617623ef27356a3fc6cc1cc3cb77cb3a645fe642253dd340e785167e": {"sentence": "\u91cd\u706b\u529b\u70b9 IS A \u57fa\u5730", "label": 1, "tree_id": "119", "term": "\u91cd\u706b\u529b\u70b9", "hypernym": "\u57fa\u5730"}, "a82580c8e3e2d768bc09271a083911c66d165d8d7826606926e48c3b": {"sentence": "\u91cd\u706b\u529b\u70b9 IS A \u70ae\u53f0", "label": 0, "tree_id": "119", "term": "\u91cd\u706b\u529b\u70b9", "hypernym": "\u70ae\u53f0"}, "2163f63e7eadf09bfa479a08a046e0231ea5e6818101f3671a36c7f7": {"sentence": "\u91cd\u706b\u529b\u70b9 IS A \u6218\u5730\u6307\u6325\u6240", "label": 0, "tree_id": "119", "term": "\u91cd\u706b\u529b\u70b9", "hypernym": "\u6218\u5730\u6307\u6325\u6240"}, "3a0b5717cf825852c85ba4ae0b69558d0363d171ee60fc9f0f35faf9": {"sentence": "\u91cd\u706b\u529b\u70b9 IS A \u5821\u5792", "label": 0, "tree_id": "119", "term": "\u91cd\u706b\u529b\u70b9", "hypernym": "\u5821\u5792"}, "e34459fc9ac09e2da288fcbcee57c8e02943fcfbb6e1a64eeac6e0e2": {"sentence": "\u91cd\u706b\u529b\u70b9 IS A \u7a7a\u519b\u57fa\u5730", "label": 0, "tree_id": "119", "term": "\u91cd\u706b\u529b\u70b9", "hypernym": "\u7a7a\u519b\u57fa\u5730"}, "9c3fd4d5baf3998034e3c2bcb544458c2aab09b35b18d3bf9c4d3c87": {"sentence": "\u91cd\u706b\u529b\u70b9 IS A \u519b\u4e8b\u57fa\u5730", "label": 0, "tree_id": "119", "term": "\u91cd\u706b\u529b\u70b9", "hypernym": "\u519b\u4e8b\u57fa\u5730"}, "636f0bfaf8ae30a6189fae213d7613019331f8293c97d460c3297acc": {"sentence": "\u91cd\u706b\u529b\u70b9 IS A \u7981\u95ed\u5ba4", "label": 0, "tree_id": "119", "term": "\u91cd\u706b\u529b\u70b9", "hypernym": "\u7981\u95ed\u5ba4"}, "d9545caedebf475789f4bdf909388340e9c9a9b52d1ebc6ea0a8d55b": {"sentence": "\u7a7a\u519b\u57fa\u5730 IS A \u519b\u4e8b\u8bbe\u65bd", "label": 0, "tree_id": "119", "term": "\u7a7a\u519b\u57fa\u5730", "hypernym": "\u519b\u4e8b\u8bbe\u65bd"}, "3fc48916a3a315e62e711af07e10ad18f6580351d70422adf1e715c7": {"sentence": "\u7a7a\u519b\u57fa\u5730 IS A \u6b66\u5668\u5e93", "label": 0, "tree_id": "119", "term": "\u7a7a\u519b\u57fa\u5730", "hypernym": "\u6b66\u5668\u5e93"}, "8280a01321cca69e477cb26e1252f2f992c6cc940a78a96fc8f0c4be": {"sentence": "\u7a7a\u519b\u57fa\u5730 IS A \u53f8\u4ee4\u90e8", "label": 0, "tree_id": "119", "term": "\u7a7a\u519b\u57fa\u5730", "hypernym": "\u53f8\u4ee4\u90e8"}, "ce2d6b1462c9d6e37b6116bb3602f41d4ec298d67d98f08aa0ff417c": {"sentence": "\u7a7a\u519b\u57fa\u5730 IS A \u5175\u8425", "label": 0, "tree_id": "119", "term": "\u7a7a\u519b\u57fa\u5730", "hypernym": "\u5175\u8425"}, "4fe47a44f25e2bc917bc5e102bcab94adfcdbeda32bfa53d4dc108f4": {"sentence": "\u7a7a\u519b\u57fa\u5730 IS A \u5175\u5de5\u5382", "label": 0, "tree_id": "119", "term": "\u7a7a\u519b\u57fa\u5730", "hypernym": "\u5175\u5de5\u5382"}, "d78d7eb39491d5b236b4b79f3192bb34f45470a22d40c8c58ec74949": {"sentence": "\u7a7a\u519b\u57fa\u5730 IS A \u57fa\u5730", "label": 1, "tree_id": "119", "term": "\u7a7a\u519b\u57fa\u5730", "hypernym": "\u57fa\u5730"}, "f04f6297191795d7012e2de19e291dda2542e69f254ff38b0135f81c": {"sentence": "\u7a7a\u519b\u57fa\u5730 IS A \u70ae\u53f0", "label": 0, "tree_id": "119", "term": "\u7a7a\u519b\u57fa\u5730", "hypernym": "\u70ae\u53f0"}, "62ab3b0e517c8264c559cfd18ca7eb20ea1e10a5ae68a0348b69fad1": {"sentence": "\u7a7a\u519b\u57fa\u5730 IS A \u6218\u5730\u6307\u6325\u6240", "label": 0, "tree_id": "119", "term": "\u7a7a\u519b\u57fa\u5730", "hypernym": "\u6218\u5730\u6307\u6325\u6240"}, "b3155911c92beb82bf978437d97ddf58540bc8a28e193181ae239bf1": {"sentence": "\u7a7a\u519b\u57fa\u5730 IS A \u5821\u5792", "label": 0, "tree_id": "119", "term": "\u7a7a\u519b\u57fa\u5730", "hypernym": "\u5821\u5792"}, "9612b18d43d665f4d3c6ed3b6d862a9cf77ce9ab4935510feabb20b3": {"sentence": "\u7a7a\u519b\u57fa\u5730 IS A \u91cd\u706b\u529b\u70b9", "label": 0, "tree_id": "119", "term": "\u7a7a\u519b\u57fa\u5730", "hypernym": "\u91cd\u706b\u529b\u70b9"}, "058329c064d3e85a462963b5f3b3ccf1dbde2e04d06b06aac951e389": {"sentence": "\u7a7a\u519b\u57fa\u5730 IS A \u519b\u4e8b\u57fa\u5730", "label": 0, "tree_id": "119", "term": "\u7a7a\u519b\u57fa\u5730", "hypernym": "\u519b\u4e8b\u57fa\u5730"}, "386e694117edfb8aae4d34bddfa04dca917658e3ed852f7257f3af8f": {"sentence": "\u7a7a\u519b\u57fa\u5730 IS A \u7981\u95ed\u5ba4", "label": 0, "tree_id": "119", "term": "\u7a7a\u519b\u57fa\u5730", "hypernym": "\u7981\u95ed\u5ba4"}, "4bd6005ebe2c2a6cd41546ad235030203877b162a531cb209ed9fc42": {"sentence": "\u519b\u4e8b\u57fa\u5730 IS A \u519b\u4e8b\u8bbe\u65bd", "label": 0, "tree_id": "119", "term": "\u519b\u4e8b\u57fa\u5730", "hypernym": "\u519b\u4e8b\u8bbe\u65bd"}, "4eef260f3f4cea8785cd49f60218ff7af220756fb314120eeaae90ae": {"sentence": "\u519b\u4e8b\u57fa\u5730 IS A \u6b66\u5668\u5e93", "label": 0, "tree_id": "119", "term": "\u519b\u4e8b\u57fa\u5730", "hypernym": "\u6b66\u5668\u5e93"}, "3974478e47408d617405892782ff41bd4dd19aea93ee72ff9d139d39": {"sentence": "\u519b\u4e8b\u57fa\u5730 IS A \u53f8\u4ee4\u90e8", "label": 0, "tree_id": "119", "term": "\u519b\u4e8b\u57fa\u5730", "hypernym": "\u53f8\u4ee4\u90e8"}, "803e632a45e8ab290a2042cc263039acc824df71b26dce216327604c": {"sentence": "\u519b\u4e8b\u57fa\u5730 IS A \u5175\u8425", "label": 0, "tree_id": "119", "term": "\u519b\u4e8b\u57fa\u5730", "hypernym": "\u5175\u8425"}, "63d2fcff93f818374228c854bbfc759d0d7f99fa07095a8c55f25fd2": {"sentence": "\u519b\u4e8b\u57fa\u5730 IS A \u5175\u5de5\u5382", "label": 0, "tree_id": "119", "term": "\u519b\u4e8b\u57fa\u5730", "hypernym": "\u5175\u5de5\u5382"}, "46e5565ac74aff6501bdcebda4e4dceaa1a8a8da6d814482ebe3adfb": {"sentence": "\u519b\u4e8b\u57fa\u5730 IS A \u57fa\u5730", "label": 1, "tree_id": "119", "term": "\u519b\u4e8b\u57fa\u5730", "hypernym": "\u57fa\u5730"}, "3581afa8e9ff4e4cd0b834470c9e88754ff5eff389ebab5d296ce6c3": {"sentence": "\u519b\u4e8b\u57fa\u5730 IS A \u70ae\u53f0", "label": 0, "tree_id": "119", "term": "\u519b\u4e8b\u57fa\u5730", "hypernym": "\u70ae\u53f0"}, "5059ac0f67cfa2865e09c07ff5397ccb6cec438027c810162b5f26dd": {"sentence": "\u519b\u4e8b\u57fa\u5730 IS A \u6218\u5730\u6307\u6325\u6240", "label": 0, "tree_id": "119", "term": "\u519b\u4e8b\u57fa\u5730", "hypernym": "\u6218\u5730\u6307\u6325\u6240"}, "7cf7f8faab0a8b62bdfdebdd53fe15a3607092c2536a6451412c91d4": {"sentence": "\u519b\u4e8b\u57fa\u5730 IS A \u5821\u5792", "label": 0, "tree_id": "119", "term": "\u519b\u4e8b\u57fa\u5730", "hypernym": "\u5821\u5792"}, "b7c886948c20916747627aca58e63607749a7b6a28a7c25ba983716c": {"sentence": "\u519b\u4e8b\u57fa\u5730 IS A \u91cd\u706b\u529b\u70b9", "label": 0, "tree_id": "119", "term": "\u519b\u4e8b\u57fa\u5730", "hypernym": "\u91cd\u706b\u529b\u70b9"}, "74ae5e027020b3a3826bb4a9f3bb12e000192fbaa32872c7bdd341af": {"sentence": "\u519b\u4e8b\u57fa\u5730 IS A \u7a7a\u519b\u57fa\u5730", "label": 0, "tree_id": "119", "term": "\u519b\u4e8b\u57fa\u5730", "hypernym": "\u7a7a\u519b\u57fa\u5730"}, "2bcf178d319880b9023bdeb9fd7b0184a0610ba3f57ab00b1e9cfbba": {"sentence": "\u519b\u4e8b\u57fa\u5730 IS A \u7981\u95ed\u5ba4", "label": 0, "tree_id": "119", "term": "\u519b\u4e8b\u57fa\u5730", "hypernym": "\u7981\u95ed\u5ba4"}, "b76f78556e7c5eebfa5a413a9611f29fafba794d02baffdf98285ae1": {"sentence": "\u7981\u95ed\u5ba4 IS A \u519b\u4e8b\u8bbe\u65bd", "label": 0, "tree_id": "119", "term": "\u7981\u95ed\u5ba4", "hypernym": "\u519b\u4e8b\u8bbe\u65bd"}, "3b0614f223e09e76cd88a6fd78466f3492c2b35469703da94451b61c": {"sentence": "\u7981\u95ed\u5ba4 IS A \u6b66\u5668\u5e93", "label": 0, "tree_id": "119", "term": "\u7981\u95ed\u5ba4", "hypernym": "\u6b66\u5668\u5e93"}, "90a8e6e363187cb398d3377ea889e2c99d5b6e1094c39923d6b53022": {"sentence": "\u7981\u95ed\u5ba4 IS A \u53f8\u4ee4\u90e8", "label": 1, "tree_id": "119", "term": "\u7981\u95ed\u5ba4", "hypernym": "\u53f8\u4ee4\u90e8"}, "da002613e3e64b3212b0e541327f86696f63966a582ef5f8e0a3d44f": {"sentence": "\u7981\u95ed\u5ba4 IS A \u5175\u8425", "label": 0, "tree_id": "119", "term": "\u7981\u95ed\u5ba4", "hypernym": "\u5175\u8425"}, "e1a1c5446945d3858ca88848e56143d94f95f1c8f40e66b2d38eaaa9": {"sentence": "\u7981\u95ed\u5ba4 IS A \u5175\u5de5\u5382", "label": 0, "tree_id": "119", "term": "\u7981\u95ed\u5ba4", "hypernym": "\u5175\u5de5\u5382"}, "162b03f9e3cc4742f66d881a5c0888db70a2737d2ed5d5a8c5a93570": {"sentence": "\u7981\u95ed\u5ba4 IS A \u57fa\u5730", "label": 0, "tree_id": "119", "term": "\u7981\u95ed\u5ba4", "hypernym": "\u57fa\u5730"}, "06d340bc187688918c0fe921ed9d4f15ad72ab9309c33bba0dfac0da": {"sentence": "\u7981\u95ed\u5ba4 IS A \u70ae\u53f0", "label": 0, "tree_id": "119", "term": "\u7981\u95ed\u5ba4", "hypernym": "\u70ae\u53f0"}, "8d50fc699f99f89beeb662a72fb4868ff4b4ec253af5b91bb548b85f": {"sentence": "\u7981\u95ed\u5ba4 IS A \u6218\u5730\u6307\u6325\u6240", "label": 0, "tree_id": "119", "term": "\u7981\u95ed\u5ba4", "hypernym": "\u6218\u5730\u6307\u6325\u6240"}, "68eedf110468ac5e24da389be13547b0f3ef61804fc903f812efe020": {"sentence": "\u7981\u95ed\u5ba4 IS A \u5821\u5792", "label": 0, "tree_id": "119", "term": "\u7981\u95ed\u5ba4", "hypernym": "\u5821\u5792"}, "70d7edd3678a40e09c8efdf5237876e46a272c081a5f0ead6f1e81cc": {"sentence": "\u7981\u95ed\u5ba4 IS A \u91cd\u706b\u529b\u70b9", "label": 0, "tree_id": "119", "term": "\u7981\u95ed\u5ba4", "hypernym": "\u91cd\u706b\u529b\u70b9"}, "1b8fa3b1fa84cef13824d6912c1914be85a661b781c0b6d3dfc5c28b": {"sentence": "\u7981\u95ed\u5ba4 IS A \u7a7a\u519b\u57fa\u5730", "label": 0, "tree_id": "119", "term": "\u7981\u95ed\u5ba4", "hypernym": "\u7a7a\u519b\u57fa\u5730"}, "0220f39d5a9acdcf44b07932815e5270dd9b1d99b4d5cfef0fef35ec": {"sentence": "\u7981\u95ed\u5ba4 IS A \u519b\u4e8b\u57fa\u5730", "label": 0, "tree_id": "119", "term": "\u7981\u95ed\u5ba4", "hypernym": "\u519b\u4e8b\u57fa\u5730"}, "a53afe0e07151ff3926bd89e75c9f02b173a7f44e839492b5066ba3b": {"sentence": "\u5f00\u5173 IS A \u6574\u6d41\u5668", "label": 0, "tree_id": "123", "term": "\u5f00\u5173", "hypernym": "\u6574\u6d41\u5668"}, "1d98a6fa0607fbf7c3f26c4008f44892ca60df865d0f91eaabfdb5e4": {"sentence": "\u5f00\u5173 IS A \u65ad\u6d41\u5668", "label": 0, "tree_id": "123", "term": "\u5f00\u5173", "hypernym": "\u65ad\u6d41\u5668"}, "d78aaf99a2c8ce405306f01fd6c76d54555cc535cafc244aea24bc59": {"sentence": "\u5f00\u5173 IS A \u6309\u94ae", "label": 0, "tree_id": "123", "term": "\u5f00\u5173", "hypernym": "\u6309\u94ae"}, "c3c27524e002c520eedda8f867913fe631a322fb5ecc9286f3df32b8": {"sentence": "\u5f00\u5173 IS A \u5f15\u706b\u5f00\u5173", "label": 0, "tree_id": "123", "term": "\u5f00\u5173", "hypernym": "\u5f15\u706b\u5f00\u5173"}, "1d9e5ef6212ca2b4c3e033f55288369362a81e30083989adc96962c1": {"sentence": "\u5f00\u5173 IS A \u5587\u53ed\u6309\u94ae", "label": 0, "tree_id": "123", "term": "\u5f00\u5173", "hypernym": "\u5587\u53ed\u6309\u94ae"}, "bbff456421f0461be0858893dff7b7f8f0aefed65b3d27af5328d353": {"sentence": "\u5f00\u5173 IS A \u7535\u94c3\u6309\u94ae", "label": 0, "tree_id": "123", "term": "\u5f00\u5173", "hypernym": "\u7535\u94c3\u6309\u94ae"}, "481c2ca67f9c334080d30c7c4f4663bccfd9408f7389928fd800bcc9": {"sentence": "\u5f00\u5173 IS A \u95e8\u94c3", "label": 0, "tree_id": "123", "term": "\u5f00\u5173", "hypernym": "\u95e8\u94c3"}, "0e44be8ac4279a1543696908f1da4565a8a3cdeed72ff08252aa2fd7": {"sentence": "\u6574\u6d41\u5668 IS A \u5f00\u5173", "label": 1, "tree_id": "123", "term": "\u6574\u6d41\u5668", "hypernym": "\u5f00\u5173"}, "7dabdb1761243fb36076b1347b3995cb5bf4239244bd9991bf1d4b79": {"sentence": "\u6574\u6d41\u5668 IS A \u65ad\u6d41\u5668", "label": 0, "tree_id": "123", "term": "\u6574\u6d41\u5668", "hypernym": "\u65ad\u6d41\u5668"}, "508d5980d7c7af5bd5ae5161ebcb4c94df22e4ad5538b50d23bfe423": {"sentence": "\u6574\u6d41\u5668 IS A \u6309\u94ae", "label": 0, "tree_id": "123", "term": "\u6574\u6d41\u5668", "hypernym": "\u6309\u94ae"}, "cb0b82d161f7d1275260d3c61d554d0eed32eafefb0a1fffa08fbe92": {"sentence": "\u6574\u6d41\u5668 IS A \u5f15\u706b\u5f00\u5173", "label": 0, "tree_id": "123", "term": "\u6574\u6d41\u5668", "hypernym": "\u5f15\u706b\u5f00\u5173"}, "4591e4217fb4f365f047f861f3ecb747fb7898a8697f2c7fdd184635": {"sentence": "\u6574\u6d41\u5668 IS A \u5587\u53ed\u6309\u94ae", "label": 0, "tree_id": "123", "term": "\u6574\u6d41\u5668", "hypernym": "\u5587\u53ed\u6309\u94ae"}, "c6f3b0e6882a75328a4bd286080b749f02967be3aa38941074f78af8": {"sentence": "\u6574\u6d41\u5668 IS A \u7535\u94c3\u6309\u94ae", "label": 0, "tree_id": "123", "term": "\u6574\u6d41\u5668", "hypernym": "\u7535\u94c3\u6309\u94ae"}, "5e550d53bc1023a7d3ed7c8fadc4cc236a34aa56333d0be12699cf2b": {"sentence": "\u6574\u6d41\u5668 IS A \u95e8\u94c3", "label": 0, "tree_id": "123", "term": "\u6574\u6d41\u5668", "hypernym": "\u95e8\u94c3"}, "e61c63b974b0c9825ec88b410d8a5a1d1f6906c8301fd29ac7b684ff": {"sentence": "\u65ad\u6d41\u5668 IS A \u5f00\u5173", "label": 1, "tree_id": "123", "term": "\u65ad\u6d41\u5668", "hypernym": "\u5f00\u5173"}, "6362bf77a78a578145bb3cfa1e03c7acd050a408e7c7b7a8f91771ac": {"sentence": "\u65ad\u6d41\u5668 IS A \u6574\u6d41\u5668", "label": 0, "tree_id": "123", "term": "\u65ad\u6d41\u5668", "hypernym": "\u6574\u6d41\u5668"}, "ea92396f5c60fb62f660c22c32052dc77863b54a7b9deb63dfde4f13": {"sentence": "\u65ad\u6d41\u5668 IS A \u6309\u94ae", "label": 0, "tree_id": "123", "term": "\u65ad\u6d41\u5668", "hypernym": "\u6309\u94ae"}, "2e7cdeadf0d2f5fc6730700d1e8433ff20fc8bd83ff6b70c7aa83bcb": {"sentence": "\u65ad\u6d41\u5668 IS A \u5f15\u706b\u5f00\u5173", "label": 0, "tree_id": "123", "term": "\u65ad\u6d41\u5668", "hypernym": "\u5f15\u706b\u5f00\u5173"}, "ffaf3cd956a47cd2fa4ff74af0c4893564dcc8528a857d69f5200638": {"sentence": "\u65ad\u6d41\u5668 IS A \u5587\u53ed\u6309\u94ae", "label": 0, "tree_id": "123", "term": "\u65ad\u6d41\u5668", "hypernym": "\u5587\u53ed\u6309\u94ae"}, "3a8d59379059ccacaae9b9a3142f19862343654eb37c0d11e5117c99": {"sentence": "\u65ad\u6d41\u5668 IS A \u7535\u94c3\u6309\u94ae", "label": 0, "tree_id": "123", "term": "\u65ad\u6d41\u5668", "hypernym": "\u7535\u94c3\u6309\u94ae"}, "539d036fd58750226493e739bc85002e5485573f5fee766f93548e5b": {"sentence": "\u65ad\u6d41\u5668 IS A \u95e8\u94c3", "label": 0, "tree_id": "123", "term": "\u65ad\u6d41\u5668", "hypernym": "\u95e8\u94c3"}, "580b344e15cfbb00ddce8dc5a79fa35a4d9b52415fa9bc868bc1df14": {"sentence": "\u6309\u94ae IS A \u5f00\u5173", "label": 1, "tree_id": "123", "term": "\u6309\u94ae", "hypernym": "\u5f00\u5173"}, "246b3536448c4def8f7298a9bdf6beb5cf77922cb58f66c6f67ef44d": {"sentence": "\u6309\u94ae IS A \u6574\u6d41\u5668", "label": 0, "tree_id": "123", "term": "\u6309\u94ae", "hypernym": "\u6574\u6d41\u5668"}, "89ed0676d27acb8bd899651d561ec5053c5f5f8b49084859043ff880": {"sentence": "\u6309\u94ae IS A \u65ad\u6d41\u5668", "label": 0, "tree_id": "123", "term": "\u6309\u94ae", "hypernym": "\u65ad\u6d41\u5668"}, "92d200e4f4158423cbc8cddad006544713ad6de326048c0cabd6e24b": {"sentence": "\u6309\u94ae IS A \u5f15\u706b\u5f00\u5173", "label": 0, "tree_id": "123", "term": "\u6309\u94ae", "hypernym": "\u5f15\u706b\u5f00\u5173"}, "c7930f0a4d89c2676019728fccf165b4b6cb5ffefe642997d0b7c896": {"sentence": "\u6309\u94ae IS A \u5587\u53ed\u6309\u94ae", "label": 0, "tree_id": "123", "term": "\u6309\u94ae", "hypernym": "\u5587\u53ed\u6309\u94ae"}, "04120c5df6a5141097acf90d82f4bfe88544e83d5704bb29d432dffd": {"sentence": "\u6309\u94ae IS A \u7535\u94c3\u6309\u94ae", "label": 0, "tree_id": "123", "term": "\u6309\u94ae", "hypernym": "\u7535\u94c3\u6309\u94ae"}, "81811d106b5fab5656cd7e953f2a5efdabe1de2059410c2a92787983": {"sentence": "\u6309\u94ae IS A \u95e8\u94c3", "label": 0, "tree_id": "123", "term": "\u6309\u94ae", "hypernym": "\u95e8\u94c3"}, "7707bdc9af42960269b5f1afb309defb3f8f4a808f727561328e2529": {"sentence": "\u5f15\u706b\u5f00\u5173 IS A \u5f00\u5173", "label": 1, "tree_id": "123", "term": "\u5f15\u706b\u5f00\u5173", "hypernym": "\u5f00\u5173"}, "ee449b65c1652a2f7a3a60f042f9eb8dcf1cb528b6da37d627a5fd35": {"sentence": "\u5f15\u706b\u5f00\u5173 IS A \u6574\u6d41\u5668", "label": 0, "tree_id": "123", "term": "\u5f15\u706b\u5f00\u5173", "hypernym": "\u6574\u6d41\u5668"}, "550ce7850653e1a4c1d0708b5a28c7fb8f6c9179eaa2fdea91c0da98": {"sentence": "\u5f15\u706b\u5f00\u5173 IS A \u65ad\u6d41\u5668", "label": 0, "tree_id": "123", "term": "\u5f15\u706b\u5f00\u5173", "hypernym": "\u65ad\u6d41\u5668"}, "c21de4effd80366cab460e5a0ebe3da99da40f090b5c44f27e26b118": {"sentence": "\u5f15\u706b\u5f00\u5173 IS A \u6309\u94ae", "label": 0, "tree_id": "123", "term": "\u5f15\u706b\u5f00\u5173", "hypernym": "\u6309\u94ae"}, "2937f2a5840c851a5a66a64151588753efd0cec404625267292a1982": {"sentence": "\u5f15\u706b\u5f00\u5173 IS A \u5587\u53ed\u6309\u94ae", "label": 0, "tree_id": "123", "term": "\u5f15\u706b\u5f00\u5173", "hypernym": "\u5587\u53ed\u6309\u94ae"}, "6e33e3332e0d2cfdd56fefffdd70f1cc7c700688f3bd13e1ab936dec": {"sentence": "\u5f15\u706b\u5f00\u5173 IS A \u7535\u94c3\u6309\u94ae", "label": 0, "tree_id": "123", "term": "\u5f15\u706b\u5f00\u5173", "hypernym": "\u7535\u94c3\u6309\u94ae"}, "32b99a6a1e9cbf918ff7ca486fae7037deaeee511f5d9d7b43ed8fe5": {"sentence": "\u5f15\u706b\u5f00\u5173 IS A \u95e8\u94c3", "label": 0, "tree_id": "123", "term": "\u5f15\u706b\u5f00\u5173", "hypernym": "\u95e8\u94c3"}, "e648f0754e47c2754049c3a626bbc512d0d485e904ceb51e49536db0": {"sentence": "\u5587\u53ed\u6309\u94ae IS A \u5f00\u5173", "label": 0, "tree_id": "123", "term": "\u5587\u53ed\u6309\u94ae", "hypernym": "\u5f00\u5173"}, "90696b70e6e51b0b58845e141006d15c4b352d5a9cd70fe7e310fdbd": {"sentence": "\u5587\u53ed\u6309\u94ae IS A \u6574\u6d41\u5668", "label": 0, "tree_id": "123", "term": "\u5587\u53ed\u6309\u94ae", "hypernym": "\u6574\u6d41\u5668"}, "a0dd8dbf075816006159fea0761a70b829f47700af15b0e2f12eb434": {"sentence": "\u5587\u53ed\u6309\u94ae IS A \u65ad\u6d41\u5668", "label": 0, "tree_id": "123", "term": "\u5587\u53ed\u6309\u94ae", "hypernym": "\u65ad\u6d41\u5668"}, "10d71e0b7ba62d8e129a05912a32a13c4056dfdf1ad643bae0afddec": {"sentence": "\u5587\u53ed\u6309\u94ae IS A \u6309\u94ae", "label": 1, "tree_id": "123", "term": "\u5587\u53ed\u6309\u94ae", "hypernym": "\u6309\u94ae"}, "1a43690e0217c84b28ca69157879c841aac322c0870972952a8ae525": {"sentence": "\u5587\u53ed\u6309\u94ae IS A \u5f15\u706b\u5f00\u5173", "label": 0, "tree_id": "123", "term": "\u5587\u53ed\u6309\u94ae", "hypernym": "\u5f15\u706b\u5f00\u5173"}, "404b6ee9ef1c8d94dc96ab8686049d8aeb0d90a0e10de5a30335064b": {"sentence": "\u5587\u53ed\u6309\u94ae IS A \u7535\u94c3\u6309\u94ae", "label": 0, "tree_id": "123", "term": "\u5587\u53ed\u6309\u94ae", "hypernym": "\u7535\u94c3\u6309\u94ae"}, "f77fa05cbcb764501329cf7ea4aab5997e0ea09947572c9bee411fd4": {"sentence": "\u5587\u53ed\u6309\u94ae IS A \u95e8\u94c3", "label": 0, "tree_id": "123", "term": "\u5587\u53ed\u6309\u94ae", "hypernym": "\u95e8\u94c3"}, "6ede7ac93d80b901359e0d28a45044ecb6c3dee5fc4ef380edd3fe1a": {"sentence": "\u7535\u94c3\u6309\u94ae IS A \u5f00\u5173", "label": 0, "tree_id": "123", "term": "\u7535\u94c3\u6309\u94ae", "hypernym": "\u5f00\u5173"}, "1efef50783776065484e26a03238c512099b02af83b23041faacd1c0": {"sentence": "\u7535\u94c3\u6309\u94ae IS A \u6574\u6d41\u5668", "label": 0, "tree_id": "123", "term": "\u7535\u94c3\u6309\u94ae", "hypernym": "\u6574\u6d41\u5668"}, "d19f58cf04637c64c2744935da62f5f2925405a42a13c9af1681261f": {"sentence": "\u7535\u94c3\u6309\u94ae IS A \u65ad\u6d41\u5668", "label": 0, "tree_id": "123", "term": "\u7535\u94c3\u6309\u94ae", "hypernym": "\u65ad\u6d41\u5668"}, "2da8001e41ba20262073fc68dc56e689e99e65195860e3c7531509b8": {"sentence": "\u7535\u94c3\u6309\u94ae IS A \u6309\u94ae", "label": 1, "tree_id": "123", "term": "\u7535\u94c3\u6309\u94ae", "hypernym": "\u6309\u94ae"}, "1c08433ada6cc6efdc951d24b96b1865f5da72b1ed166b47e0aa30c0": {"sentence": "\u7535\u94c3\u6309\u94ae IS A \u5f15\u706b\u5f00\u5173", "label": 0, "tree_id": "123", "term": "\u7535\u94c3\u6309\u94ae", "hypernym": "\u5f15\u706b\u5f00\u5173"}, "5df2071d697eb581f9e626286af573c41895fe6e67a5fb1cc0473226": {"sentence": "\u7535\u94c3\u6309\u94ae IS A \u5587\u53ed\u6309\u94ae", "label": 0, "tree_id": "123", "term": "\u7535\u94c3\u6309\u94ae", "hypernym": "\u5587\u53ed\u6309\u94ae"}, "aabc8627d9f044c9b26f649242feb3f22517684de3577f391131f038": {"sentence": "\u7535\u94c3\u6309\u94ae IS A \u95e8\u94c3", "label": 0, "tree_id": "123", "term": "\u7535\u94c3\u6309\u94ae", "hypernym": "\u95e8\u94c3"}, "aeca21789a0827daa6a563cc97857a7c9830d661e2880dde40fd9d6b": {"sentence": "\u95e8\u94c3 IS A \u5f00\u5173", "label": 0, "tree_id": "123", "term": "\u95e8\u94c3", "hypernym": "\u5f00\u5173"}, "821c2f2608d68f131fa1e4d1dc052b0a5c55936a6b315ea79aa63b40": {"sentence": "\u95e8\u94c3 IS A \u6574\u6d41\u5668", "label": 0, "tree_id": "123", "term": "\u95e8\u94c3", "hypernym": "\u6574\u6d41\u5668"}, "1a032e5879c7e123d4c3e7131699cb9ba0431f3362dec7c6151c2a07": {"sentence": "\u95e8\u94c3 IS A \u65ad\u6d41\u5668", "label": 0, "tree_id": "123", "term": "\u95e8\u94c3", "hypernym": "\u65ad\u6d41\u5668"}, "e41aba0f04ff727053ec58d220301d6ebc25d99badbf7400d51cd58e": {"sentence": "\u95e8\u94c3 IS A \u6309\u94ae", "label": 1, "tree_id": "123", "term": "\u95e8\u94c3", "hypernym": "\u6309\u94ae"}, "e0d01c39602a6a60f7023fc676b57ba641d224ccba6fad35d855b774": {"sentence": "\u95e8\u94c3 IS A \u5f15\u706b\u5f00\u5173", "label": 0, "tree_id": "123", "term": "\u95e8\u94c3", "hypernym": "\u5f15\u706b\u5f00\u5173"}, "5998f38c55ff9453945fc1e7c49cea506057223784233184c5f85010": {"sentence": "\u95e8\u94c3 IS A \u5587\u53ed\u6309\u94ae", "label": 0, "tree_id": "123", "term": "\u95e8\u94c3", "hypernym": "\u5587\u53ed\u6309\u94ae"}, "f931cc2f77790ec23baf97e751a2020b93d5dcc14d1ad7045194aa20": {"sentence": "\u95e8\u94c3 IS A \u7535\u94c3\u6309\u94ae", "label": 0, "tree_id": "123", "term": "\u95e8\u94c3", "hypernym": "\u7535\u94c3\u6309\u94ae"}, "af105fb8e38f38ac1db5a32fe4a12ee9d12b52caf213380c241a878a": {"sentence": "\u5316\u5b66\u65cf IS A \u4e01\u57fa", "label": 0, "tree_id": "124", "term": "\u5316\u5b66\u65cf", "hypernym": "\u4e01\u57fa"}, "717734e826a6a3ace0345549ceaeb068aa45d06a0419180e04fe4949": {"sentence": "\u5316\u5b66\u65cf IS A \u5076\u6c2e\u57fa", "label": 0, "tree_id": "124", "term": "\u5316\u5b66\u65cf", "hypernym": "\u5076\u6c2e\u57fa"}, "439dbc34d5cde977d1706838e65241620a39bb9eff61c0c31219cc05": {"sentence": "\u5316\u5b66\u65cf IS A \u7fb0\u57fa", "label": 0, "tree_id": "124", "term": "\u5316\u5b66\u65cf", "hypernym": "\u7fb0\u57fa"}, "7c6d65bb0c2f4dc4497246a0653619471a086a7874dc682ab70ec6fc": {"sentence": "\u5316\u5b66\u65cf IS A \u4e9a\u785d\u9178\u6839", "label": 0, "tree_id": "124", "term": "\u5316\u5b66\u65cf", "hypernym": "\u4e9a\u785d\u9178\u6839"}, "6e04122dd525f3005de5093486c10b8e763b1d4592107ce43b268302": {"sentence": "\u5316\u5b66\u65cf IS A \u7fa7\u57fa", "label": 0, "tree_id": "124", "term": "\u5316\u5b66\u65cf", "hypernym": "\u7fa7\u57fa"}, "634fba45a44c56ad000c174151e384a03c5fb551343f395827e8c241": {"sentence": "\u5316\u5b66\u65cf IS A \u53e0\u6c2e\u81ea\u7531\u57fa", "label": 0, "tree_id": "124", "term": "\u5316\u5b66\u65cf", "hypernym": "\u53e0\u6c2e\u81ea\u7531\u57fa"}, "5aab921cab0e8d802e33d007c8b7f139fad2d253d43a84a3918a332c": {"sentence": "\u5316\u5b66\u65cf IS A \u9170\u57fa", "label": 0, "tree_id": "124", "term": "\u5316\u5b66\u65cf", "hypernym": "\u9170\u57fa"}, "4a80487e08d70aba949e4716a695759554c92cfcdd1a39e86005bdb0": {"sentence": "\u5316\u5b66\u65cf IS A \u82ef\u57fa", "label": 0, "tree_id": "124", "term": "\u5316\u5b66\u65cf", "hypernym": "\u82ef\u57fa"}, "037cbd3632a798eff177efd40ab5d9c4551e0ba7872ef52ddbb633ed": {"sentence": "\u5316\u5b66\u65cf IS A \u919b\u57fa", "label": 0, "tree_id": "124", "term": "\u5316\u5b66\u65cf", "hypernym": "\u919b\u57fa"}, "44eca1c95737a6f56b7423137337e43020a4e654eb99b8663744221a": {"sentence": "\u5316\u5b66\u65cf IS A \u4e8c\u7532\u80c2", "label": 0, "tree_id": "124", "term": "\u5316\u5b66\u65cf", "hypernym": "\u4e8c\u7532\u80c2"}, "6dc143f7c78ca47c6f93b49b1dbddfd6c594fe8f1001bfa199404020": {"sentence": "\u5316\u5b66\u65cf IS A \u82ef\u9170\u57fa", "label": 0, "tree_id": "124", "term": "\u5316\u5b66\u65cf", "hypernym": "\u82ef\u9170\u57fa"}, "a23b431f4fc55cbe99ffc85108cc759d9ddfdfd946c53cb6404bb85c": {"sentence": "\u5316\u5b66\u65cf IS A \u4e19\u57fa", "label": 0, "tree_id": "124", "term": "\u5316\u5b66\u65cf", "hypernym": "\u4e19\u57fa"}, "f0ba9afe2d7a39d7706a24430c64d8df2daa365d39669052446a98d7": {"sentence": "\u5316\u5b66\u65cf IS A \u70c3\u57fa", "label": 0, "tree_id": "124", "term": "\u5316\u5b66\u65cf", "hypernym": "\u70c3\u57fa"}, "1cf1db2642d159a8f0cd752284176c9e9a11422e6e65e9f541e26dbf": {"sentence": "\u5316\u5b66\u65cf IS A \u785d\u57fa", "label": 0, "tree_id": "124", "term": "\u5316\u5b66\u65cf", "hypernym": "\u785d\u57fa"}, "514215dbc90c961e882d344accf3c62e13f8d1bdcb93fd4ec040639b": {"sentence": "\u5316\u5b66\u65cf IS A \u6c28\u57fa", "label": 0, "tree_id": "124", "term": "\u5316\u5b66\u65cf", "hypernym": "\u6c28\u57fa"}, "8456051302b09bb024359f2435902fb0aac1e7368dcdd457d54e9ea4": {"sentence": "\u5316\u5b66\u65cf IS A \u4e19\u4e09\u57fa", "label": 0, "tree_id": "124", "term": "\u5316\u5b66\u65cf", "hypernym": "\u4e19\u4e09\u57fa"}, "0d51a680c54f63382f1858cf7478e5a51ff65bb2f748641048998a0f": {"sentence": "\u5316\u5b66\u65cf IS A \u70ef\u4e19\u57fa", "label": 0, "tree_id": "124", "term": "\u5316\u5b66\u65cf", "hypernym": "\u70ef\u4e19\u57fa"}, "2683d2c470779c4309bdc7fe5c4fafd5672850fe786bfc490e5d55b6": {"sentence": "\u5316\u5b66\u65cf IS A \u6c30\u57fa", "label": 0, "tree_id": "124", "term": "\u5316\u5b66\u65cf", "hypernym": "\u6c30\u57fa"}, "10a5c391118cc1dcfaab0f3e42f3aa130ec93a5225f51a4f9c1726d3": {"sentence": "\u5316\u5b66\u65cf IS A \u82ef\u7532\u57fa", "label": 0, "tree_id": "124", "term": "\u5316\u5b66\u65cf", "hypernym": "\u82ef\u7532\u57fa"}, "3e0b7a3c70d695379220c9218e44cf8453e2d16e17dde4ec1869ba0f": {"sentence": "\u5316\u5b66\u65cf IS A \u53d1\u8272\u56e2", "label": 0, "tree_id": "124", "term": "\u5316\u5b66\u65cf", "hypernym": "\u53d1\u8272\u56e2"}, "224200906380f39f89f01b26b195f428df4d939c4803b71bd8820af1": {"sentence": "\u5316\u5b66\u65cf IS A \u4e9a\u785d\u9178\u94a0", "label": 0, "tree_id": "124", "term": "\u5316\u5b66\u65cf", "hypernym": "\u4e9a\u785d\u9178\u94a0"}, "07e1ba4c9dc19eb9df5f08b0c83d3f5005553bb79be75957e0383f8d": {"sentence": "\u5316\u5b66\u65cf IS A \u4e59\u9170\u57fa", "label": 0, "tree_id": "124", "term": "\u5316\u5b66\u65cf", "hypernym": "\u4e59\u9170\u57fa"}, "d23db745fd69be6f7dd6f752f2290adf0e0fd4a900e50b3e729963ab": {"sentence": "\u5316\u5b66\u65cf IS A \u4e59\u57fa", "label": 0, "tree_id": "124", "term": "\u5316\u5b66\u65cf", "hypernym": "\u4e59\u57fa"}, "5e4443b05ec94dedc6037b74b676daab80501f5d2dcf8421bcf3c0c5": {"sentence": "\u4e01\u57fa IS A \u5316\u5b66\u65cf", "label": 1, "tree_id": "124", "term": "\u4e01\u57fa", "hypernym": "\u5316\u5b66\u65cf"}, "895954b96c13827ad9bb40355f5c0d84cb04bcb9ef819b800da5d773": {"sentence": "\u4e01\u57fa IS A \u5076\u6c2e\u57fa", "label": 0, "tree_id": "124", "term": "\u4e01\u57fa", "hypernym": "\u5076\u6c2e\u57fa"}, "5a515df051134229dc04c5ca015c1d08105057fee627c6ad3cff4ef7": {"sentence": "\u4e01\u57fa IS A \u7fb0\u57fa", "label": 0, "tree_id": "124", "term": "\u4e01\u57fa", "hypernym": "\u7fb0\u57fa"}, "b791c56df7e824e4eac4991cb773061c8a2da4c9fdee85041efae598": {"sentence": "\u4e01\u57fa IS A \u4e9a\u785d\u9178\u6839", "label": 0, "tree_id": "124", "term": "\u4e01\u57fa", "hypernym": "\u4e9a\u785d\u9178\u6839"}, "5eb853cae93cb42a31bb6ad2fff1204aabec04450797651c61d17f7f": {"sentence": "\u4e01\u57fa IS A \u7fa7\u57fa", "label": 0, "tree_id": "124", "term": "\u4e01\u57fa", "hypernym": "\u7fa7\u57fa"}, "04fdad20080785b1b4d6c20d72347192e6f8acd87bd9c0dcdf6067bf": {"sentence": "\u4e01\u57fa IS A \u53e0\u6c2e\u81ea\u7531\u57fa", "label": 0, "tree_id": "124", "term": "\u4e01\u57fa", "hypernym": "\u53e0\u6c2e\u81ea\u7531\u57fa"}, "a1ba9d2f81cb9087258d518e81d1da8429ff1166d247cf9b8e7b1306": {"sentence": "\u4e01\u57fa IS A \u9170\u57fa", "label": 0, "tree_id": "124", "term": "\u4e01\u57fa", "hypernym": "\u9170\u57fa"}, "e9cebc01ad2491ee33889db8042ccda761cb483ad24f512007c370be": {"sentence": "\u4e01\u57fa IS A \u82ef\u57fa", "label": 0, "tree_id": "124", "term": "\u4e01\u57fa", "hypernym": "\u82ef\u57fa"}, "0761d9948a6c66c0d6c62e6a5d03206381ba02e53e97a1da02951f23": {"sentence": "\u4e01\u57fa IS A \u919b\u57fa", "label": 0, "tree_id": "124", "term": "\u4e01\u57fa", "hypernym": "\u919b\u57fa"}, "8bd77bbe8582d16154573998674b82f1577d5701f456ea011cf6dde7": {"sentence": "\u4e01\u57fa IS A \u4e8c\u7532\u80c2", "label": 0, "tree_id": "124", "term": "\u4e01\u57fa", "hypernym": "\u4e8c\u7532\u80c2"}, "1d76d09e8c957836b2c55ee285ca7b30afd33cf63131c2b7e690a414": {"sentence": "\u4e01\u57fa IS A \u82ef\u9170\u57fa", "label": 0, "tree_id": "124", "term": "\u4e01\u57fa", "hypernym": "\u82ef\u9170\u57fa"}, "390962c07e2c7932f70e9bafabff91128a68c601477330c15678680e": {"sentence": "\u4e01\u57fa IS A \u4e19\u57fa", "label": 0, "tree_id": "124", "term": "\u4e01\u57fa", "hypernym": "\u4e19\u57fa"}, "59fdcedb477a85e95e69cc514e7300f644e9265286c2b8044b3bb795": {"sentence": "\u4e01\u57fa IS A \u70c3\u57fa", "label": 0, "tree_id": "124", "term": "\u4e01\u57fa", "hypernym": "\u70c3\u57fa"}, "4f90c3d84746029d451ce4c30489aa80a8d07ce1c491bda2abeee746": {"sentence": "\u4e01\u57fa IS A \u785d\u57fa", "label": 0, "tree_id": "124", "term": "\u4e01\u57fa", "hypernym": "\u785d\u57fa"}, "c644a606bd987c3b1a09f3ad8b1641e7a78c661bd7cc895f1e5b0db9": {"sentence": "\u4e01\u57fa IS A \u6c28\u57fa", "label": 0, "tree_id": "124", "term": "\u4e01\u57fa", "hypernym": "\u6c28\u57fa"}, "bcdaef8beb95a7e65b9c06eb981be93207f599566441741f8075d685": {"sentence": "\u4e01\u57fa IS A \u4e19\u4e09\u57fa", "label": 0, "tree_id": "124", "term": "\u4e01\u57fa", "hypernym": "\u4e19\u4e09\u57fa"}, "2b2b5d0fe415654d359d0c08026ae3cc18e8ca5ad4f20b8ef9af8a1c": {"sentence": "\u4e01\u57fa IS A \u70ef\u4e19\u57fa", "label": 0, "tree_id": "124", "term": "\u4e01\u57fa", "hypernym": "\u70ef\u4e19\u57fa"}, "7065ee4c632219cfefec5de4ed81d99457354d779938a482b423692a": {"sentence": "\u4e01\u57fa IS A \u6c30\u57fa", "label": 0, "tree_id": "124", "term": "\u4e01\u57fa", "hypernym": "\u6c30\u57fa"}, "e7dc4e756b91dcc78553a5d6f95a4cd97bbc0855d0a9b398122a29d0": {"sentence": "\u4e01\u57fa IS A \u82ef\u7532\u57fa", "label": 0, "tree_id": "124", "term": "\u4e01\u57fa", "hypernym": "\u82ef\u7532\u57fa"}, "103bf13c127687904de123e8fa6d80d80b064d845628602b362923a5": {"sentence": "\u4e01\u57fa IS A \u53d1\u8272\u56e2", "label": 0, "tree_id": "124", "term": "\u4e01\u57fa", "hypernym": "\u53d1\u8272\u56e2"}, "7533e8179060a9672813d9bf8146b0fd9e9fa6910620f87377306fdc": {"sentence": "\u4e01\u57fa IS A \u4e9a\u785d\u9178\u94a0", "label": 0, "tree_id": "124", "term": "\u4e01\u57fa", "hypernym": "\u4e9a\u785d\u9178\u94a0"}, "4125d774b71bf0111198f5e345a3d636f9905fd5c92de1af9c3540ba": {"sentence": "\u4e01\u57fa IS A \u4e59\u9170\u57fa", "label": 0, "tree_id": "124", "term": "\u4e01\u57fa", "hypernym": "\u4e59\u9170\u57fa"}, "1a14a5f190e879d37d3af1364378aa022f57e2918e5eb70eb80764ca": {"sentence": "\u4e01\u57fa IS A \u4e59\u57fa", "label": 0, "tree_id": "124", "term": "\u4e01\u57fa", "hypernym": "\u4e59\u57fa"}, "f7eb061bf68e8d56a581eef1b62af3f95e09180c1530d4824b72e6e7": {"sentence": "\u5076\u6c2e\u57fa IS A \u5316\u5b66\u65cf", "label": 1, "tree_id": "124", "term": "\u5076\u6c2e\u57fa", "hypernym": "\u5316\u5b66\u65cf"}, "c3a9d5b4b032c3d855a73f0ea6dd12b3b3ade3d00f0bcaaa8df886c4": {"sentence": "\u5076\u6c2e\u57fa IS A \u4e01\u57fa", "label": 0, "tree_id": "124", "term": "\u5076\u6c2e\u57fa", "hypernym": "\u4e01\u57fa"}, "075ba7295f91b52a744ab06443db210e578e19de5ac07aa6d7658bb8": {"sentence": "\u5076\u6c2e\u57fa IS A \u7fb0\u57fa", "label": 0, "tree_id": "124", "term": "\u5076\u6c2e\u57fa", "hypernym": "\u7fb0\u57fa"}, "c8faa085b021e600748f31f5df6dd35f8901a87ed2b724e9ea25c8ba": {"sentence": "\u5076\u6c2e\u57fa IS A \u4e9a\u785d\u9178\u6839", "label": 0, "tree_id": "124", "term": "\u5076\u6c2e\u57fa", "hypernym": "\u4e9a\u785d\u9178\u6839"}, "62f53e7302e8c282039efacd0f27185df111909d90690b0f88fdf034": {"sentence": "\u5076\u6c2e\u57fa IS A \u7fa7\u57fa", "label": 0, "tree_id": "124", "term": "\u5076\u6c2e\u57fa", "hypernym": "\u7fa7\u57fa"}, "1b3be1558c2f33b1c3ebdd8e6db8d1c3b313cda01caf0baad0ee9261": {"sentence": "\u5076\u6c2e\u57fa IS A \u53e0\u6c2e\u81ea\u7531\u57fa", "label": 0, "tree_id": "124", "term": "\u5076\u6c2e\u57fa", "hypernym": "\u53e0\u6c2e\u81ea\u7531\u57fa"}, "7bc1b2b71bd5930839ff8bd23f1873f63e7b83aaa7d9a54db89967dd": {"sentence": "\u5076\u6c2e\u57fa IS A \u9170\u57fa", "label": 0, "tree_id": "124", "term": "\u5076\u6c2e\u57fa", "hypernym": "\u9170\u57fa"}, "58a7acce0cf86fda3e1002d4f21fb22f7e6b41b0aae24098eaf21e2e": {"sentence": "\u5076\u6c2e\u57fa IS A \u82ef\u57fa", "label": 0, "tree_id": "124", "term": "\u5076\u6c2e\u57fa", "hypernym": "\u82ef\u57fa"}, "fc18982a502d68a1221f37ad4d2471c3452cff446ff61481d5aa8bd9": {"sentence": "\u5076\u6c2e\u57fa IS A \u919b\u57fa", "label": 0, "tree_id": "124", "term": "\u5076\u6c2e\u57fa", "hypernym": "\u919b\u57fa"}, "2b0c87a95fed2f8b1c7a54b09e04d195c85fb1ca815c0f925e651d4b": {"sentence": "\u5076\u6c2e\u57fa IS A \u4e8c\u7532\u80c2", "label": 0, "tree_id": "124", "term": "\u5076\u6c2e\u57fa", "hypernym": "\u4e8c\u7532\u80c2"}, "ebd5a20a02a8a44071ee2e563aaa54de9025f5134c6329482c0d0160": {"sentence": "\u5076\u6c2e\u57fa IS A \u82ef\u9170\u57fa", "label": 0, "tree_id": "124", "term": "\u5076\u6c2e\u57fa", "hypernym": "\u82ef\u9170\u57fa"}, "d8d873d418cf97f91b041e0fb4d55b33dbcae21ffbc4b59dfcc53efa": {"sentence": "\u5076\u6c2e\u57fa IS A \u4e19\u57fa", "label": 0, "tree_id": "124", "term": "\u5076\u6c2e\u57fa", "hypernym": "\u4e19\u57fa"}, "87ffe40b7bc2b5f838713b132ed0ec01699397b2b93c16618d5df26c": {"sentence": "\u5076\u6c2e\u57fa IS A \u70c3\u57fa", "label": 0, "tree_id": "124", "term": "\u5076\u6c2e\u57fa", "hypernym": "\u70c3\u57fa"}, "631848dcb1ae17449363b2893d930e6b4ab2ef9f148f9ac0579aee3d": {"sentence": "\u5076\u6c2e\u57fa IS A \u785d\u57fa", "label": 0, "tree_id": "124", "term": "\u5076\u6c2e\u57fa", "hypernym": "\u785d\u57fa"}, "f3a113bfe4f140cd0b8ddcbc9085554cb5a03b8f649931110d48dece": {"sentence": "\u5076\u6c2e\u57fa IS A \u6c28\u57fa", "label": 0, "tree_id": "124", "term": "\u5076\u6c2e\u57fa", "hypernym": "\u6c28\u57fa"}, "68505318514320f47b472ad08d3989fcca7ac8774fe973170187e4b2": {"sentence": "\u5076\u6c2e\u57fa IS A \u4e19\u4e09\u57fa", "label": 0, "tree_id": "124", "term": "\u5076\u6c2e\u57fa", "hypernym": "\u4e19\u4e09\u57fa"}, "409aab188b43c4b199907fa3d850a36bea1597cca100a90206ea4f07": {"sentence": "\u5076\u6c2e\u57fa IS A \u70ef\u4e19\u57fa", "label": 0, "tree_id": "124", "term": "\u5076\u6c2e\u57fa", "hypernym": "\u70ef\u4e19\u57fa"}, "3d08c4a7ea7eb487d741d533420b60a068c43afe4bf635ec7e2eb302": {"sentence": "\u5076\u6c2e\u57fa IS A \u6c30\u57fa", "label": 0, "tree_id": "124", "term": "\u5076\u6c2e\u57fa", "hypernym": "\u6c30\u57fa"}, "857e3dd0f31c061984b9ab010d01a12bc9720928ce55d2e33a212905": {"sentence": "\u5076\u6c2e\u57fa IS A \u82ef\u7532\u57fa", "label": 0, "tree_id": "124", "term": "\u5076\u6c2e\u57fa"
[truncated: 7,065,796 more chars]
